# Supplementary material for: Changes and transcriptome regulation of endogenous hormones during somatic embryogenesis in Ormosia henryi Prain
Source: Front Plant Sci. 2023 Apr 3;14:1121259. doi: 10.3389/fpls.2023.1121259 (PMC10106752; doi:10.3389/fpls.2023.1121259)
Supplement: Additional file 1 — Gene annotation information. [file Table_1.xlsx]

## Sheet: Database notes
ID	KEGG	NR	Swissprot	Tremble	KOG	GO	Pfam
Cluster-0.0	--	--	--	--	--	--	--
Cluster-1.0	--	--	--	--	--	--	--
Cluster-10.0	--	--	--	--	--	--	--
Cluster-100.0	--	--	--	--	--	--	--
Cluster-1000.0	K23288 syndetin | (RefSeq) uncharacterized LOC105761952 (A)	PREDICTED: uncharacterized protein LOC109115925 [Nelumbo nucifera]	RecName: Full=Retrovirus-related Pol polyprotein from transposon RE1; AltName: Full=Retro element 1 {ECO:0000303|PubMed:10689195}; Short=AtRE1 {ECO:0000303|PubMed:10689195}; Includes: RecName: Full=Protease RE1; EC=3.4.23.-; Includes: RecName: Full=Reverse transcriptase RE1; EC=2.7.7.49; Includes: RecName: Full=Endonuclease RE1;	SubName: Full=uncharacterized protein LOC109115925 {ECO:0000313|RefSeq:XP_019056106.1};	--	GO:0004190,aspartic-type endopeptidase activity; GO:0004519,endonuclease activity; GO:0046872,metal ion binding; GO:0003676,nucleic acid binding; GO:0003964,RNA-directed DNA polymerase activity; GO:0015074,DNA integration; GO:0006310,DNA recombination	gag-polypeptide of LTR copia-type
Cluster-10000.0	K23480 zinc finger protein 362/384 | (RefSeq) zinc finger protein ZAT5 (A)	hypothetical protein PHAVU_011G086400g [Phaseolus vulgaris]	RecName: Full=Zinc finger protein ZAT5;	SubName: Full=Uncharacterized protein {ECO:0000313|EMBL:ESW04333.1};	FOG: Zn-finger	GO:0005634,nucleus; GO:0003700,DNA-binding transcription factor activity; GO:0046872,metal ion binding; GO:0043565,sequence-specific DNA binding; GO:0006355,regulation of transcription, DNA-templated; GO:0006351,transcription, DNA-templated	Zinc-finger double-stranded RNA-binding
Cluster-10001.0	--	--	--	--	--	--	--
Cluster-10002.0	--	--	--	--	--	--	--
Cluster-10003.0	K15631 molybdenum cofactor sulfurtransferase [EC:2.8.1.9] | (RefSeq) uncharacterized protein LOC108205863 (A)	molybdenum cofactor sulfurase-like [Arachis ipaensis]	RecName: Full=Molybdenum cofactor sulfurase {ECO:0000255|HAMAP-Rule:MF_03050}; Short=MCS {ECO:0000255|HAMAP-Rule:MF_03050}; Short=MOS {ECO:0000255|HAMAP-Rule:MF_03050}; Short=MoCo sulfurase {ECO:0000255|HAMAP-Rule:MF_03050}; EC=2.8.1.9 {ECO:0000255|HAMAP-Rule:MF_03050}; AltName: Full=Molybdenum cofactor sulfurtransferase {ECO:0000255|HAMAP-Rule:MF_03050};	SubName: Full=Uncharacterized protein {ECO:0000313|EMBL:KRH77474.1, ECO:0000313|EnsemblPlants:GLYMA01G42460.2};	Molybdenum cofactor sulfurase	GO:0008265,Mo-molybdopterin cofactor sulfurase activity; GO:0102867,molybdenum cofactor sulfurtransferase activity; GO:0030151,molybdenum ion binding; GO:0030170,pyridoxal phosphate binding; GO:0006777,Mo-molybdopterin cofactor biosynthetic process	--
Cluster-10003.1	K15631 molybdenum cofactor sulfurtransferase [EC:2.8.1.9] | (RefSeq) uncharacterized protein LOC108205863 (A)	molybdenum cofactor sulfurase-like [Cajanus cajan]	RecName: Full=Molybdenum cofactor sulfurase {ECO:0000255|HAMAP-Rule:MF_03050}; Short=MCS {ECO:0000255|HAMAP-Rule:MF_03050}; Short=MOS {ECO:0000255|HAMAP-Rule:MF_03050}; Short=MoCo sulfurase {ECO:0000255|HAMAP-Rule:MF_03050}; EC=2.8.1.9 {ECO:0000255|HAMAP-Rule:MF_03050}; AltName: Full=Molybdenum cofactor sulfurtransferase {ECO:0000255|HAMAP-Rule:MF_03050};	SubName: Full=Uncharacterized protein {ECO:0000313|EMBL:OIW09842.1};	Molybdenum cofactor sulfurase	GO:0008265,Mo-molybdopterin cofactor sulfurase activity; GO:0102867,molybdenum cofactor sulfurtransferase activity; GO:0030151,molybdenum ion binding; GO:0030170,pyridoxal phosphate binding; GO:0006777,Mo-molybdopterin cofactor biosynthetic process	--
Cluster-10003.2	K15631 molybdenum cofactor sulfurtransferase [EC:2.8.1.9] | (RefSeq) uncharacterized protein LOC108205863 (A)	PREDICTED: molybdenum cofactor sulfurase-like [Lupinus angustifolius]	--	SubName: Full=Uncharacterized protein {ECO:0000313|EMBL:OIW09842.1};	Molybdenum cofactor sulfurase	GO:0003824,catalytic activity	--
Cluster-10003.3	K15631 molybdenum cofactor sulfurtransferase [EC:2.8.1.9] | (RefSeq) uncharacterized protein LOC108205863 (A)	molybdenum cofactor sulfurase-like [Arachis ipaensis]	RecName: Full=Molybdenum cofactor sulfurase {ECO:0000255|HAMAP-Rule:MF_03050}; Short=MCS {ECO:0000255|HAMAP-Rule:MF_03050}; Short=MOS {ECO:0000255|HAMAP-Rule:MF_03050}; Short=MoCo sulfurase {ECO:0000255|HAMAP-Rule:MF_03050}; EC=2.8.1.9 {ECO:0000255|HAMAP-Rule:MF_03050}; AltName: Full=Molybdenum cofactor sulfurtransferase {ECO:0000255|HAMAP-Rule:MF_03050};	SubName: Full=Uncharacterized protein {ECO:0000313|EMBL:KRH77474.1, ECO:0000313|EnsemblPlants:GLYMA01G42460.2};	Molybdenum cofactor sulfurase	GO:0008265,Mo-molybdopterin cofactor sulfurase activity; GO:0102867,molybdenum cofactor sulfurtransferase activity; GO:0030151,molybdenum ion binding; GO:0030170,pyridoxal phosphate binding; GO:0006777,Mo-molybdopterin cofactor biosynthetic process	--
Cluster-10004.0	--	--	--	--	--	--	--
Cluster-10005.0	--	--	--	--	--	--	--
Cluster-10006.0	--	--	--	--	--	--	--
Cluster-10007.0	K14640 solute carrier family 20 (sodium-dependent phosphate transporter) | (RefSeq) inorganic phosphate transporter 2-1, chloroplastic (A)	inorganic phosphate transporter 2-1, chloroplastic [Cajanus cajan]	RecName: Full=Inorganic phosphate transporter 2-1, chloroplastic; AltName: Full=H(+)/Pi cotransporter; Short=AtPht2;1; Flags: Precursor;	RecName: Full=Phosphate transporter {ECO:0000256|RuleBase:RU363058};	Na+/Pi symporter	GO:0009507,chloroplast; GO:0009941,chloroplast envelope; GO:0009706,chloroplast inner membrane; GO:0005887,integral component of plasma membrane; GO:0005315,inorganic phosphate transmembrane transporter activity; GO:0009673,low-affinity phosphate transmembrane transporter activity; GO:0015293,symporter activity; GO:0006817,phosphate ion transport	Phosphate transporter family
Cluster-10008.0	--	--	--	--	--	--	--
Cluster-10009.0	K08248 (R)-mandelonitrile lyase [EC:4.1.2.10] | (RefSeq) LOW QUALITY PROTEIN: (R)-mandelonitrile lyase-like (A)	hypothetical protein GLYMA_07G003300 [Glycine max]	RecName: Full=(R)-mandelonitrile lyase-like; EC=4.1.2.10; AltName: Full=Hydroxynitrile lyase-like; Short=(R)-oxynitrilase-like; Flags: Precursor;	SubName: Full=Uncharacterized protein {ECO:0000313|EMBL:KRH47007.1, ECO:0000313|EnsemblPlants:GLYMA07G00530.1};	Glucose dehydrogenase/choline dehydrogenase/mandelonitrile lyase (GMC oxidoreductase family)	GO:0050660,flavin adenine dinucleotide binding; GO:0046593,mandelonitrile lyase activity; GO:0016614,oxidoreductase activity, acting on CH-OH group of donors	Pyridine nucleotide-disulphide oxidoreductase
Cluster-1001.0	--	--	--	--	--	--	--
Cluster-10010.0	--	--	--	--	--	--	--
Cluster-10011.0	K20003 palmitoyltransferase ZDHHC4 [EC:2.3.1.225] | (RefSeq) uncharacterized protein LOC111280652 (A)	Rpp4C4 [Medicago truncatula]	--	SubName: Full=Rpp4C4 {ECO:0000313|EMBL:KEH19448.1};	--	--	--
Cluster-10012.0	--	--	--	--	--	--	--
Cluster-10013.0	K11592 endoribonuclease Dicer [EC:3.1.26.-] | (RefSeq) endoribonuclease Dicer homolog 3-like (A)	uncharacterized protein LOC110752770 [Prunus avium]	--	SubName: Full=uncharacterized protein LOC109004679 {ECO:0000313|RefSeq:XP_018838856.1};	FOG: Reverse transcriptase	--	Reverse transcriptase-like
Cluster-10014.0	--	hypothetical protein GLYMA_11G057600 [Glycine max]	--	SubName: Full=Uncharacterized protein {ECO:0000313|EMBL:KRH28493.1};	--	--	Leucine-zipper of ternary complex factor MIP1
Cluster-10015.0	--	--	--	--	--	--	--
Cluster-10016.0	--	--	--	--	--	--	--
Cluster-10017.0	--	--	--	--	--	--	--
Cluster-10018.0	K04733 interleukin-1 receptor-associated kinase 4 [EC:2.7.11.1] | (RefSeq) G-type lectin S-receptor-like serine/threonine-protein kinase At4g27290 isoform X1 (A)	hypothetical protein TSUD_275490 [Trifolium subterraneum]	RecName: Full=G-type lectin S-receptor-like serine/threonine-protein kinase At2g19130; EC=2.7.11.1; Flags: Precursor;	SubName: Full=S-locus lectin kinase family protein {ECO:0000313|EMBL:KEH16807.1};	--	GO:0016021,integral component of membrane; GO:0005886,plasma membrane; GO:0005524,ATP binding; GO:0005516,calmodulin binding; GO:0030246,carbohydrate binding; GO:0004674,protein serine/threonine kinase activity; GO:0006468,protein phosphorylation; GO:0048544,recognition of pollen	--
Cluster-10019.0	--	--	--	--	--	--	--
Cluster-1002.0	--	--	--	--	--	--	--
Cluster-10020.0	--	--	--	--	--	--	--
Cluster-10021.0	--	--	RecName: Full=Thylakoid lumenal 16.5 kDa protein, chloroplastic; Flags: Precursor;	--	--	GO:0009507,chloroplast; GO:0009941,chloroplast envelope; GO:0009570,chloroplast stroma; GO:0009534,chloroplast thylakoid; GO:0009543,chloroplast thylakoid lumen; GO:0009535,chloroplast thylakoid membrane; GO:0009579,thylakoid; GO:0031977,thylakoid lumen; GO:0010206,photosystem II repair; GO:0009735,response to cytokinin	--
Cluster-10022.0	K09588 cytochrome P450 family 90 subfamily A polypeptide 1 [EC:1.14.-.-] | (Kazusa) Lj2g3v2746640.1; - (A)	PREDICTED: cytochrome P450 90A1-like [Lupinus angustifolius]	RecName: Full=Cytochrome P450 90A1; EC=1.14.-.-;	SubName: Full=Uncharacterized protein {ECO:0000313|EMBL:ESW13767.1};	Cytochrome P450 CYP4/CYP19/CYP26 subfamilies	GO:0016021,integral component of membrane; GO:0020037,heme binding; GO:0005506,iron ion binding; GO:0004497,monooxygenase activity; GO:0016705,oxidoreductase activity, acting on paired donors, with incorporation or reduction of molecular oxygen; GO:0048657,anther wall tapetum cell differentiation; GO:0016132,brassinosteroid biosynthetic process; GO:0010268,brassinosteroid homeostasis; GO:0010584,…	Cytochrome P450
Cluster-10023.0	K19525 vacuolar protein sorting-associated protein 13A/C | (RefSeq) uncharacterized protein LOC110098611 (A)	retrotransposon-related protein, partial [Trifolium pratense]	RecName: Full=Uncharacterized mitochondrial protein AtMg00860; AltName: Full=ORF158;	SubName: Full=Putative mitochondrial protein {ECO:0000313|EMBL:PKU74826.1};	FOG: Transposon-encoded proteins with TYA, reverse transcriptase, integrase domains in various combinations	GO:0005739,mitochondrion	Reverse transcriptase (RNA-dependent DNA polymerase)
Cluster-10024.0	K16670 homeobox protein Meis2 | (RefSeq) BEL1-like homeodomain protein 9 (A)	BEL1-like homeodomain protein 9 [Cajanus cajan]	RecName: Full=BEL1-like homeodomain protein 9; Short=BEL1-like protein 9; AltName: Full=Protein BELLRINGER; AltName: Full=Protein LARSON; AltName: Full=Protein PENNYWISE; AltName: Full=Protein REPLUMLESS; AltName: Full=Protein VAAMANA;	SubName: Full=BEL1-like homeodomain protein 9 {ECO:0000313|EMBL:KYP45932.1};	Transcription factor MEIS1 and related HOX domain proteins	GO:0005829,cytosol; GO:0005634,nucleus; GO:0003700,DNA-binding transcription factor activity; GO:0043565,sequence-specific DNA binding; GO:0048457,floral whorl morphogenesis; GO:0010154,fruit development; GO:0080006,internode patterning; GO:0010076,maintenance of floral meristem identity; GO:0010077,maintenance of inflorescence meristem identity; GO:0045892,negative regulation of transcription, D…	Homeobox KN domain
Cluster-10024.1	K16670 homeobox protein Meis2 | (RefSeq) BEL1-like homeodomain protein 9 (A)	hypothetical protein PHAVU_008G114300g [Phaseolus vulgaris]	RecName: Full=BEL1-like homeodomain protein 9; Short=BEL1-like protein 9; AltName: Full=Protein BELLRINGER; AltName: Full=Protein LARSON; AltName: Full=Protein PENNYWISE; AltName: Full=Protein REPLUMLESS; AltName: Full=Protein VAAMANA;	SubName: Full=Uncharacterized protein {ECO:0000313|EMBL:ESW12455.1};	Transcription factor MEIS1 and related HOX domain proteins	GO:0005829,cytosol; GO:0005634,nucleus; GO:0003700,DNA-binding transcription factor activity; GO:0043565,sequence-specific DNA binding; GO:0048457,floral whorl morphogenesis; GO:0010154,fruit development; GO:0080006,internode patterning; GO:0010076,maintenance of floral meristem identity; GO:0010077,maintenance of inflorescence meristem identity; GO:0045892,negative regulation of transcription, D…	Homeobox domain
Cluster-10025.0	--	--	--	--	--	--	--
Cluster-10026.0	--	--	--	--	--	--	--
Cluster-10027.0	K01578 malonyl-CoA decarboxylase [EC:4.1.1.9] | (Kazusa) Lj6g3v1812080.1; - (A)	PREDICTED: malonyl-CoA decarboxylase, mitochondrial isoform X2 [Lupinus angustifolius]	--	SubName: Full=Uncharacterized protein {ECO:0000313|EMBL:ESW19682.1};	Malonyl-CoA decarboxylase	GO:0005777,peroxisome; GO:0050080,malonyl-CoA decarboxylase activity; GO:0006633,fatty acid biosynthetic process	--
Cluster-10028.0	K09566 peptidyl-prolyl isomerase G (cyclophilin G) [EC:5.2.1.8] | (RefSeq) uncharacterized protein LOC108227608 (A)	PREDICTED: protein ROOT PRIMORDIUM DEFECTIVE 1 [Lupinus angustifolius]	RecName: Full=Protein WHAT'S THIS FACTOR 1 homolog {ECO:0000305}; Flags: Precursor;	SubName: Full=Uncharacterized protein {ECO:0000313|EMBL:KJB59834.1};	--	GO:0009507,chloroplast; GO:0016787,hydrolase activity; GO:0003723,RNA binding; GO:0000373,Group II intron splicing; GO:0015979,photosynthesis	Plant organelle RNA recognition domain
Cluster-10029.0	--	--	--	--	--	--	--
Cluster-10029.1	K00640 serine O-acetyltransferase [EC:2.3.1.30] | (RefSeq) Serine acetyltransferase, N-terminal (A)	hypothetical protein OsI_32360 [Oryza sativa Indica Group]	RecName: Full=Serine acetyltransferase 4; Short=AtSAT-4; Short=AtSERAT3;2; EC=2.3.1.30;	SubName: Full=Uncharacterized protein {ECO:0000313|EMBL:EEC85042.1};	Serine O-acetyltransferase	GO:0005829,cytosol; GO:0009001,serine O-acetyltransferase activity; GO:0019344,cysteine biosynthetic process; GO:0006535,cysteine biosynthetic process from serine; GO:0000103,sulfate assimilation	Hexapeptide repeat of succinyl-transferase
Cluster-1003.0	--	--	--	--	--	--	--
Cluster-10030.0	--	--	--	--	--	--	--
Cluster-10031.0	--	hypothetical protein TanjilG_03068 [Lupinus angustifolius]	--	SubName: Full=Uncharacterized protein {ECO:0000313|EMBL:KRH25496.1};	--	GO:0016021,integral component of membrane	Fibrinogen alpha/beta chain family
Cluster-10032.0	K01759 lactoylglutathione lyase [EC:4.4.1.5] | (RefSeq) probable lactoylglutathione lyase, chloroplastic isoform X1 (A)	probable lactoylglutathione lyase, chloroplastic isoform X1 [Cajanus cajan]	RecName: Full=Probable lactoylglutathione lyase, chloroplastic; EC=4.4.1.5; AltName: Full=Glyoxalase I; Flags: Precursor;	SubName: Full=Lactoylglutathione lyase {ECO:0000313|EMBL:KYP65153.1}; Flags: Fragment;	Predicted glyoxalase	GO:0009507,chloroplast; GO:0009570,chloroplast stroma; GO:0010319,stromule; GO:0009579,thylakoid; GO:0031977,thylakoid lumen; GO:0004462,lactoylglutathione lyase activity; GO:0046872,metal ion binding; GO:0019243,methylglyoxal catabolic process to D-lactate via S-lactoyl-glutathione; GO:0009409,response to cold	CppA N-terminal
Cluster-10033.0	--	--	--	--	--	--	--
Cluster-10034.0	--	--	--	--	--	--	--
Cluster-10034.1	--	--	--	--	--	--	--
Cluster-10035.0	K03515 DNA repair protein REV1 [EC:2.7.7.-] | (RefSeq) uncharacterized protein LOC107894697 (A)	Retrovirus-related Pol polyprotein from transposon TNT 1-94 [Cajanus cajan]	RecName: Full=Retrovirus-related Pol polyprotein from transposon TNT 1-94; Includes: RecName: Full=Protease; EC=3.4.23.-; Includes: RecName: Full=Reverse transcriptase; EC=2.7.7.49; Includes: RecName: Full=Endonuclease;	SubName: Full=Retrovirus-related Pol polyprotein from transposon TNT 1-94 {ECO:0000313|EMBL:KYP62388.1};	FOG: Transposon-encoded proteins with TYA, reverse transcriptase, integrase domains in various combinations	GO:0004190,aspartic-type endopeptidase activity; GO:0004519,endonuclease activity; GO:0003676,nucleic acid binding; GO:0003964,RNA-directed DNA polymerase activity; GO:0008270,zinc ion binding; GO:0015074,DNA integration	Integrase core domain
Cluster-10036.0	--	--	--	--	--	--	--
Cluster-10037.0	--	--	--	--	--	--	--
Cluster-10038.0	K01062 platelet-activating factor acetylhydrolase [EC:3.1.1.47] | (RefSeq) hypothetical protein (A)	zinc finger CCCH domain-containing protein 44-like [Cajanus cajan]	RecName: Full=Uncharacterized protein At5g08430;	SubName: Full=zinc finger CCCH domain-containing protein 44-like {ECO:0000313|RefSeq:XP_004494744.1};	RNA polymerase I transcription factor UAF	GO:0003677,DNA binding	PHD-zinc-finger like domain
Cluster-10039.0	--	--	--	--	--	--	--
Cluster-1004.1	--	--	--	--	--	--	--
Cluster-10040.0	K20359 PRA1 family protein 1 | (RefSeq) PRA1 family protein E-like (A)	PREDICTED: PRA1 family protein E-like [Malus domestica]	--	RecName: Full=PRA1 family protein {ECO:0000256|RuleBase:RU363107};	--	GO:0016021,integral component of membrane	PRA1 family protein
Cluster-10041.0	--	--	--	--	--	--	--
Cluster-10041.1	--	--	--	--	--	--	--
Cluster-10042.0	--	--	--	--	--	--	--
Cluster-10043.0	K01637 isocitrate lyase [EC:4.1.3.1] | (RefSeq) hypothetical protein (A)	hypothetical protein PHAVU_011G105500g [Phaseolus vulgaris]	RecName: Full=Isocitrate lyase 1 {ECO:0000250|UniProtKB:P28297}; Short=ICL 1 {ECO:0000250|UniProtKB:P28297}; EC=4.1.3.1 {ECO:0000250|UniProtKB:P28297}; AltName: Full=Isocitrase 1 {ECO:0000250|UniProtKB:P28297}; AltName: Full=Isocitratsysase 1 {ECO:0000250|UniProtKB:P28297}; Flags: Fragment;	SubName: Full=Uncharacterized protein {ECO:0000313|EMBL:ESW04559.1};	Isocitrate lyase	GO:0009514,glyoxysome; GO:0004451,isocitrate lyase activity; GO:0046872,metal ion binding; GO:0006097,glyoxylate cycle; GO:0006099,tricarboxylic acid cycle	Phosphoenolpyruvate phosphomutase
Cluster-10044.0	--	--	--	--	--	--	--
Cluster-10045.0	--	--	--	--	--	--	--
Cluster-10046.0	--	--	--	--	--	--	--
Cluster-10047.0	K11838 ubiquitin carboxyl-terminal hydrolase 7 [EC:3.4.19.12] | (RefSeq) ubiquitin carboxyl-terminal hydrolase 12-like (A)	PREDICTED: ubiquitin carboxyl-terminal hydrolase 12-like [Ziziphus jujuba]	--	SubName: Full=Uncharacterized protein {ECO:0000313|EMBL:ONI01625.1};	--	--	--
Cluster-10048.0	K12874 intron-binding protein aquarius | (RefSeq) LOW QUALITY PROTEIN: intron-binding protein aquarius-like (A)	uncharacterized protein LOC110265260 [Arachis ipaensis]	RecName: Full=Uncharacterized mitochondrial protein AtMg01250; AltName: Full=ORF102;	SubName: Full=Reverse transcriptase {ECO:0000313|EMBL:OMO55184.1};	FOG: Reverse transcriptase	GO:0005739,mitochondrion	Reverse transcriptase (RNA-dependent DNA polymerase)
Cluster-10049.0	--	--	--	--	--	--	--
Cluster-1005.0	K08360 cytochrome b-561 [EC:1.16.5.1] | (RefSeq) probable transmembrane ascorbate ferrireductase 3 (A)	PREDICTED: probable transmembrane ascorbate ferrireductase 3 [Lupinus angustifolius]	RecName: Full=Probable transmembrane ascorbate ferrireductase 3; EC=1.16.5.1; AltName: Full=Artb561-3; AltName: Full=Protein b561A.tha14;	SubName: Full=Uncharacterized protein {ECO:0000313|EMBL:ACJ84591.1};	Cytochrome b	GO:0016021,integral component of membrane; GO:0046872,metal ion binding; GO:0016491,oxidoreductase activity; GO:0055114,oxidation-reduction process	Eukaryotic cytochrome b561
Cluster-10050.0	K17943 pumilio RNA-binding family | (RefSeq) pumilio homolog 5 (A)	PREDICTED: pumilio homolog 5 [Ziziphus jujuba]	RecName: Full=Pumilio homolog 5; Short=APUM-5; Short=AtPUM5;	SubName: Full=Uncharacterized protein {ECO:0000313|EMBL:OAY21792.1};	Translational repressor Pumilio/PUF3 and related RNA-binding proteins (Puf superfamily)	GO:0005829,cytosol; GO:0005773,vacuole; GO:0003729,mRNA binding; GO:0003727,single-stranded RNA binding; GO:0061158,3'-UTR-mediated mRNA destabilization; GO:0051607,defense response to virus; GO:0009819,drought recovery; GO:0006970,response to osmotic stress; GO:0009651,response to salt stress	CPL (NUC119) domain
Cluster-10051.0	--	--	--	--	--	--	--
Cluster-10052.0	--	--	--	--	--	--	--
Cluster-10053.0	K00847 fructokinase [EC:2.7.1.4] | (RefSeq) probable fructokinase-7 (A)	PREDICTED: probable fructokinase-7 [Lupinus angustifolius]	RecName: Full=Probable fructokinase-6, chloroplastic; EC=2.7.1.4; Flags: Precursor;	SubName: Full=Uncharacterized protein {ECO:0000313|EMBL:OIW01107.1};	Ribokinase	GO:0009507,chloroplast; GO:0009570,chloroplast stroma; GO:0005524,ATP binding; GO:0008865,fructokinase activity; GO:0016051,carbohydrate biosynthetic process; GO:0006633,fatty acid biosynthetic process; GO:0006000,fructose metabolic process; GO:0019252,starch biosynthetic process	pfkB family carbohydrate kinase
Cluster-10054.0	--	--	--	--	--	--	--
Cluster-10055.0	K02552 menaquinone-specific isochorismate synthase [EC:5.4.4.2] | (RefSeq) hypothetical protein (A)	hypothetical protein SELMODRAFT_121384 [Selaginella moellendorffii]	RecName: Full=Isochorismate synthase, chloroplastic; EC=5.4.4.2; Flags: Precursor;	SubName: Full=Uncharacterized protein {ECO:0000313|EMBL:EFJ13911.1};	Isochorismate synthase	GO:0009507,chloroplast; GO:0008909,isochorismate synthase activity; GO:0009058,biosynthetic process; GO:0006952,defense response	chorismate binding enzyme
Cluster-10056.0	--	--	--	--	--	--	--
Cluster-10057.0	--	--	--	--	--	--	--
Cluster-10059.0	K21371 crocetin glucosyltransferase [EC:2.4.1.271] | (RefSeq) crocetin glucosyltransferase, chloroplastic-like (A)	probable strigolactone esterase DAD2 [Glycine max]	RecName: Full=Strigolactone esterase D14 {ECO:0000303|PubMed:25425668}; EC=3.1.-.- {ECO:0000269|PubMed:25425668}; AltName: Full=Protein DWARF 14 {ECO:0000303|PubMed:22357928}; Short=AtD14 {ECO:0000303|PubMed:22357928};	SubName: Full=Uncharacterized protein {ECO:0000313|EMBL:ACU18194.1};	--	GO:0005737,cytoplasm; GO:0005634,nucleus; GO:0016787,hydrolase activity; GO:1902348,cellular response to strigolactone; GO:0010223,secondary shoot formation; GO:1901601,strigolactone biosynthetic process	Ndr family
Cluster-1006.0	K10798 poly [ADP-ribose] polymerase [EC:2.4.2.30] | (RefSeq) poly [ADP-ribose] polymerase 2 (A)	poly [ADP-ribose]	RecName: Full=Poly [ADP-ribose] polymerase 2-A; Short=PARP-2-A; EC=2.4.2.30; AltName: Full=NAD(+) ADP-ribosyltransferase 2-A; Short=ADPRT-2-A; AltName: Full=Poly[ADP-ribose] synthase 2-A;	RecName: Full=Poly [ADP-ribose] polymerase {ECO:0000256|RuleBase:RU362114}; Short=PARP {ECO:0000256|RuleBase:RU362114}; EC=2.4.2.30 {ECO:0000256|RuleBase:RU362114};	NAD+ ADP-ribosyltransferase Parp, required for poly-ADP ribosylation of nuclear proteins	GO:0005737,cytoplasm; GO:0005634,nucleus; GO:0003677,DNA binding; GO:0003910,DNA ligase (ATP) activity; GO:0003950,NAD+ ADP-ribosyltransferase activity; GO:0051103,DNA ligation involved in DNA repair; GO:0006273,lagging strand elongation; GO:0006471,protein ADP-ribosylation	SAP domain
Cluster-10060.0	K03500 16S rRNA (cytosine967-C5)-methyltransferase [EC:2.1.1.176] | (RefSeq) S-adenosyl-L-methionine-dependent methyltransferase (A)	PREDICTED: ribosomal RNA small subunit methyltransferase B-like [Ziziphus jujuba]	--	SubName: Full=Uncharacterized protein {ECO:0000313|EMBL:EOD12080.1, ECO:0000313|EnsemblProtists:EOD12080};	tRNA and rRNA cytosine-C5-methylase (nucleolar protein NOL1/NOP2)	GO:0008168,methyltransferase activity; GO:0003723,RNA binding	Conserved hypothetical protein 95
Cluster-10060.1	K03500 16S rRNA (cytosine967-C5)-methyltransferase [EC:2.1.1.176] | (RefSeq) ribosomal RNA small subunit methyltransferase B isoform X1 (A)	PREDICTED: ribosomal RNA small subunit methyltransferase B-like [Ziziphus jujuba]	--	--	--	--	NusB family
Cluster-10061.0	K05643 ATP-binding cassette, subfamily A (ABC1), member 3 | (RefSeq) ppabca1; ATP-binding cassette transporter, subfamily A, group AOH, member 1 protein PpABCA1 (A)	abc transporter, putative [Ricinus communis]	RecName: Full=ABC transporter A family member 4; Short=ABC transporter ABCA.4; Short=AtABCA4; AltName: Full=Putative ABC2 homolog 3;	SubName: Full=Uncharacterized protein {ECO:0000313|EMBL:EKX50275.1, ECO:0000313|EnsemblProtists:EKX50275}; Flags: Fragment;	Lipid exporter ABCA1 and related proteins, ABC superfamily	GO:0016021,integral component of membrane; GO:0043231,intracellular membrane-bounded organelle; GO:0005524,ATP binding; GO:0042626,ATPase activity, coupled to transmembrane movement of substances; GO:0006869,lipid transport	AAA domain, putative AbiEii toxin, Type IV TA system
Cluster-10061.1	K05643 ATP-binding cassette, subfamily A (ABC1), member 3 | (RefSeq) LOW QUALITY PROTEIN: ABC transporter A family member 1 (A)	hypothetical protein F511_09457 [Dorcoceras hygrometricum]	RecName: Full=ABC transporter A family member 7; Short=ABC transporter ABCA.7; Short=AtABCA7; AltName: Full=Probable ABC2 homolog 6;	SubName: Full=Uncharacterized protein {ECO:0000313|EnsemblProtists:PYU1_T002014};	Lipid exporter ABCA1 and related proteins, ABC superfamily	GO:0016021,integral component of membrane; GO:0043231,intracellular membrane-bounded organelle; GO:0005886,plasma membrane; GO:0009506,plasmodesma; GO:0005524,ATP binding; GO:0042626,ATPase activity, coupled to transmembrane movement of substances; GO:0005215,transporter activity; GO:0006869,lipid transport	AAA domain
Cluster-10062.0	K14347 solute carrier family 10 (sodium/bile acid cotransporter), member 7 | (RefSeq) probable sodium/metabolite cotransporter BASS4, chloroplastic (A)	PREDICTED: probable sodium/metabolite cotransporter BASS4, chloroplastic isoform X2 [Lupinus angustifolius]	RecName: Full=Probable sodium/metabolite cotransporter BASS4, chloroplastic; AltName: Full=Bile acid transporter 4; AltName: Full=Bile acid-sodium symporter family protein 4; Flags: Precursor;	SubName: Full=Sodium/bile acid cotransporter 7 {ECO:0000313|EMBL:KHN45712.1};	Predicted Na+-dependent cotransporter	GO:0009507,chloroplast; GO:0009941,chloroplast envelope; GO:0016021,integral component of membrane	Sodium Bile acid symporter family
Cluster-10063.0	--	uncharacterized protein LOC109795574 isoform X1 [Cajanus cajan]	--	SubName: Full=Uncharacterized protein {ECO:0000313|EMBL:KRG91812.1, ECO:0000313|EnsemblPlants:GLYMA20G31580.1};	--	GO:0003690,double-stranded DNA binding; GO:0019843,rRNA binding; GO:0003727,single-stranded RNA binding; GO:0032502,developmental process; GO:0006355,regulation of transcription, DNA-templated; GO:0042255,ribosome assembly; GO:0008380,RNA splicing	--
Cluster-10064.0	--	--	--	--	--	--	--
Cluster-10065.0	K18749 protein LSM14 | (RefSeq) decapping 5-like protein (A)	PREDICTED: decapping 5-like protein [Lupinus angustifolius]	RecName: Full=Decapping 5-like protein;	SubName: Full=Uncharacterized protein {ECO:0000313|EMBL:KRH76455.1, ECO:0000313|EnsemblPlants:GLYMA01G35640.1};	Uncharacterized mRNA-associated protein RAP55	GO:0000932,P-body; GO:0042803,protein homodimerization activity; GO:0031087,deadenylation-independent decapping of nuclear-transcribed mRNA; GO:0006397,mRNA processing; GO:0017148,negative regulation of translation; GO:0010606,positive regulation of cytoplasmic mRNA processing body assembly	Ataxin 2 SM domain
Cluster-10066.0	--	--	--	--	--	--	--
Cluster-10066.1	--	--	--	--	--	--	--
Cluster-10067.0	--	--	--	--	--	--	--
Cluster-10068.0	--	predicted protein [Micromonas pusilla CCMP1545]	--	SubName: Full=Predicted protein {ECO:0000313|EMBL:EEH54725.1};	--	GO:0016021,integral component of membrane	Homeodomain-like domain
Cluster-10069.0	--	--	--	--	--	--	--
Cluster-1007.0	--	--	--	--	--	--	--
Cluster-10070.0	--	--	--	--	--	--	--
Cluster-10071.0	--	--	--	--	--	--	--
Cluster-10072.0	--	--	--	--	--	--	--
Cluster-10073.0	--	--	--	--	--	--	--
Cluster-10074.0	--	--	--	--	--	--	--
Cluster-10075.0	K20867 galacturonosyltransferase 12/13/14/15 [EC:2.4.1.-] | (RefSeq) probable galacturonosyltransferase 15 (A)	Putative galacturonosyltransferase 15 [Glycine soja]	--	RecName: Full=Hexosyltransferase {ECO:0000256|RuleBase:RU362027}; EC=2.4.1.- {ECO:0000256|RuleBase:RU362027};	--	GO:0000139,Golgi membrane; GO:0016021,integral component of membrane; GO:0047262,polygalacturonate 4-alpha-galacturonosyltransferase activity; GO:0071555,cell wall organization; GO:0045489,pectin biosynthetic process	--
Cluster-10077.0	--	hypothetical protein TSUD_369970 [Trifolium subterraneum]	--	SubName: Full=uncharacterized protein LOC101508115 {ECO:0000313|RefSeq:XP_012575125.1};	FOG: Transposon-encoded proteins with TYA, reverse transcriptase, integrase domains in various combinations	GO:0003676,nucleic acid binding; GO:0008270,zinc ion binding; GO:0015074,DNA integration	--
Cluster-10079.0	K11593 eukaryotic translation initiation factor 2C | (RefSeq) protein argonaute 1A-like (A)	Retrovirus-related Pol polyprotein from transposon TNT 1-94 [Cajanus cajan]	RecName: Full=Retrovirus-related Pol polyprotein from transposon RE2; AltName: Full=Retro element 2 {ECO:0000303|PubMed:10689195}; Short=AtRE2 {ECO:0000303|PubMed:10689195}; Includes: RecName: Full=Protease RE2; EC=3.4.23.-; Includes: RecName: Full=Reverse transcriptase RE2; EC=2.7.7.49; Includes: RecName: Full=Endonuclease RE2;	SubName: Full=Retrovirus-related Pol polyprotein from transposon TNT 1-94 {ECO:0000313|EMBL:KYP46257.1};	FOG: Transposon-encoded proteins with TYA, reverse transcriptase, integrase domains in various combinations	GO:0004190,aspartic-type endopeptidase activity; GO:0004519,endonuclease activity; GO:0046872,metal ion binding; GO:0003676,nucleic acid binding; GO:0003964,RNA-directed DNA polymerase activity; GO:0015074,DNA integration; GO:0006310,DNA recombination	--
Cluster-1008.0	K10878 meiotic recombination protein SPO11 | (RefSeq) meiotic recombination SPO11-like protein (A)	meiotic recombination SPO11-like protein [Medicago truncatula]	RecName: Full=Meiotic recombination protein SPO11-1; Short=AtSPO11-1; EC=5.99.1.3 {ECO:0000305};	SubName: Full=Meiotic recombination SPO11-like protein {ECO:0000313|EMBL:AET00713.2};	Catalytic subunit of the meiotic double strand break transesterase	GO:0000228,nuclear chromosome; GO:0005634,nucleus; GO:0005524,ATP binding; GO:0003677,DNA binding; GO:0003918,DNA topoisomerase type II (ATP-hydrolyzing) activity; GO:0016889,endodeoxyribonuclease activity, producing 3'-phosphomonoesters; GO:0046872,metal ion binding; GO:0051026,chiasma assembly; GO:0000737,DNA catabolic process, endonucleolytic; GO:0000724,double-strand break repair via homologo…	--
Cluster-10080.0	--	--	--	--	--	--	--
Cluster-10081.0	--	--	--	--	--	--	--
Cluster-10082.0	K04733 interleukin-1 receptor-associated kinase 4 [EC:2.7.11.1] | (RefSeq) hypothetical protein (A)	hypothetical protein GLYMA_03G253600 [Glycine max]	RecName: Full=Calmodulin-binding receptor-like cytoplasmic kinase 2; EC=2.7.11.1;	SubName: Full=Uncharacterized protein {ECO:0000313|EMBL:KRH68841.1, ECO:0000313|EnsemblPlants:GLYMA03G41430.3};	--	GO:0005737,cytoplasm; GO:0005524,ATP binding; GO:0004674,protein serine/threonine kinase activity; GO:0009555,pollen development	Protein tyrosine kinase
Cluster-10083.0	--	--	--	--	--	--	--
Cluster-10083.1	--	--	--	--	--	--	--
Cluster-10084.0	K01689 enolase [EC:4.2.1.11] | (RefSeq) enolase 1, chloroplastic (A)	PREDICTED: enolase 1, chloroplastic-like [Gossypium hirsutum]	RecName: Full=Enolase; EC=4.2.1.11; AltName: Full=2-phospho-D-glycerate hydro-lyase; AltName: Full=2-phosphoglycerate dehydratase; Flags: Fragment;	SubName: Full=Uncharacterized protein {ECO:0000313|EnsemblPlants:TRIUR3_21246-P1};	Enolase	GO:0000015,phosphopyruvate hydratase complex; GO:0000287,magnesium ion binding; GO:0004634,phosphopyruvate hydratase activity; GO:0006096,glycolytic process	Enolase, C-terminal TIM barrel domain
Cluster-10085.0	K17686 Cu+-exporting ATPase [EC:3.6.3.54] | (RefSeq) probable copper-transporting ATPase HMA5 (A)	Putative copper-transporting ATPase 3 [Glycine soja]	RecName: Full=Copper-transporting ATPase HMA4 {ECO:0000305}; EC=3.6.3.54 {ECO:0000269|PubMed:27387148}; AltName: Full=Protein HEAVY METAL ATPASE 4 {ECO:0000305}; Short=OsHMA4 {ECO:0000303|PubMed:27387148};	SubName: Full=Putative copper-transporting ATPase 3 {ECO:0000313|EMBL:KHN44909.1}; EC=3.6.3.4 {ECO:0000313|EMBL:KHN44909.1};	Cation transport ATPase	GO:0005887,integral component of plasma membrane; GO:0043231,intracellular membrane-bounded organelle; GO:0005774,vacuolar membrane; GO:0005524,ATP binding; GO:0005388,calcium-transporting ATPase activity; GO:0005507,copper ion binding	haloacid dehalogenase-like hydrolase
Cluster-10086.0	--	--	--	--	--	--	--
Cluster-10087.0	--	uncharacterized protein LOC109798564 [Cajanus cajan]	--	SubName: Full=Uncharacterized protein {ECO:0000313|EMBL:KYP51783.1};	--	--	--
Cluster-10088.0	--	--	--	--	--	--	--
Cluster-10089.0	--	--	--	--	--	--	--
Cluster-1009.0	--	--	--	--	--	--	--
Cluster-10090.0	--	hypothetical protein TSUD_386350 [Trifolium subterraneum]	--	SubName: Full=uncharacterized protein LOC101490600 {ECO:0000313|RefSeq:XP_004517212.1}; SubName: Full=uncharacterized protein LOC101508789 {ECO:0000313|RefSeq:XP_004485736.1};	--	--	--
Cluster-10090.1	--	PREDICTED: uncharacterized protein LOC102665184 [Glycine max]	--	SubName: Full=Uncharacterized protein {ECO:0000313|EMBL:KRH49980.1, ECO:0000313|EnsemblPlants:GLYMA07G31150.2};	--	--	--
Cluster-10091.0	--	--	--	--	--	--	--
Cluster-10092.0	K17098 annexin D | (RefSeq) annexin-like protein RJ4 (A)	PREDICTED: annexin-like protein RJ4 isoform X1 [Glycine max]	RecName: Full=Annexin-like protein RJ4;	RecName: Full=Annexin {ECO:0000256|RuleBase:RU003540};	Annexin	GO:0005509,calcium ion binding; GO:0005544,calcium-dependent phospholipid binding	Annexin
Cluster-10093.0	K07478 putative ATPase | (RefSeq) protein NYNRIN-like (A)	PREDICTED: uncharacterized protein LOC109339903 [Lupinus angustifolius]	--	SubName: Full=Transposon Ty3-I Gag-Pol polyprotein {ECO:0000313|EMBL:KYP65645.1};	FOG: Transposon-encoded proteins with TYA, reverse transcriptase, integrase domains in various combinations	GO:0003676,nucleic acid binding; GO:0015074,DNA integration	--
Cluster-10094.0	--	hypothetical protein DCAR_001521 [Daucus carota subsp. sativus]	--	SubName: Full=Uncharacterized protein {ECO:0000313|EMBL:KZN08865.1};	--	--	--
Cluster-10095.0	--	--	--	--	--	--	--
Cluster-10096.0	--	--	--	--	--	--	--
Cluster-10097.0	--	--	--	--	--	--	--
Cluster-10098.0	--	--	--	--	--	--	--
Cluster-10098.1	--	--	--	--	--	--	--
Cluster-10099.0	--	--	--	--	--	--	--
Cluster-101.0	--	--	--	--	--	--	--
Cluster-1010.0	--	--	--	--	--	--	--
Cluster-10100.0	--	--	--	--	--	--	--
Cluster-10101.0	K11855 ubiquitin carboxyl-terminal hydrolase 36/42 [EC:3.4.19.12] | (RefSeq) ubiquitin carboxyl-terminal hydrolase 16-like (A)	PREDICTED: ubiquitin carboxyl-terminal hydrolase 16-like [Lupinus angustifolius]	RecName: Full=Ubiquitin carboxyl-terminal hydrolase 16; EC=3.4.19.12; AltName: Full=Deubiquitinating enzyme 16; Short=AtUBP16; AltName: Full=Ubiquitin thioesterase 16; AltName: Full=Ubiquitin-specific-processing protease 16;	SubName: Full=Uncharacterized protein {ECO:0000313|EMBL:OIW02545.1};	Ubiquitin carboxyl-terminal hydrolase	GO:0016021,integral component of membrane; GO:0046872,metal ion binding; GO:0036459,thiol-dependent ubiquitinyl hydrolase activity; GO:0008283,cell proliferation; GO:0009908,flower development; GO:0048366,leaf development; GO:0016579,protein deubiquitination; GO:1901000,regulation of response to salt stress; GO:0009651,response to salt stress; GO:0048364,root development; GO:0048367,shoot system …	--
Cluster-10102.0	--	--	--	--	--	--	--
Cluster-10103.0	K22419 Delta4-3-oxosteroid 5beta-reductase [EC:1.3.1.3] | (RefSeq) 3-oxo-Delta(4,5)-steroid 5-beta-reductase (A)	Retrovirus-related Pol polyprotein LINE-1, partial [Cajanus cajan]	--	SubName: Full=Retrovirus-related Pol polyprotein LINE-1 {ECO:0000313|EMBL:KYP77525.1}; Flags: Fragment;	--	--	--
Cluster-10104.0	--	--	--	--	--	--	--
Cluster-10104.1	K04487 cysteine desulfurase [EC:2.8.1.7] | (RefSeq) NIFS1; cysteine desulfurase (A)	hypothetical protein GPECTOR_77g45 [Gonium pectorale]	RecName: Full=Cysteine desulfurase, mitochondrial; EC=2.8.1.7; AltName: Full=NIFS homolog 1 {ECO:0000303|Ref.1}; Short=AtNIFS1; AltName: Full=Protein AtMtNifS; Flags: Precursor;	SubName: Full=Uncharacterized protein {ECO:0000313|EMBL:KXZ43949.1};	Cysteine desulfurase NFS1	GO:0005739,mitochondrion; GO:0005524,ATP binding; GO:0031071,cysteine desulfurase activity; GO:0051536,iron-sulfur cluster binding; GO:0030170,pyridoxal phosphate binding; GO:0008270,zinc ion binding; GO:0044571,[2Fe-2S] cluster assembly; GO:0016226,iron-sulfur cluster assembly	Aminotransferase class-V
Cluster-10105.0	--	Polyprotein, putative [Medicago truncatula]	--	SubName: Full=Polyprotein, putative {ECO:0000313|EMBL:ABN08636.1};	--	--	--
Cluster-10105.1	--	hypothetical protein glysoja_036673, partial [Glycine soja]	--	SubName: Full=Uncharacterized protein {ECO:0000313|EMBL:KHN04076.1}; Flags: Fragment;	--	--	--
Cluster-10105.2	K02906 large subunit ribosomal protein L3 | (RefSeq) 50S ribosomal protein L3-2, chloroplastic-like (A)	hypothetical protein GLYMA_17G256100 [Glycine max]	--	SubName: Full=Uncharacterized protein {ECO:0000313|EMBL:KRH05916.1, ECO:0000313|EnsemblPlants:GLYMA17G37541.1};	--	GO:0003861,3-isopropylmalate dehydratase activity; GO:0008152,metabolic process	--
Cluster-10105.3	K03062 26S proteasome regulatory subunit T2 | (RefSeq) 26S protease regulatory subunit 7-like (A)	Retrovirus-related Pol polyprotein LINE-1 [Cajanus cajan]	--	SubName: Full=Retrovirus-related Pol polyprotein LINE-1 {ECO:0000313|EMBL:KYP34423.1}; EC=2.7.7.7 {ECO:0000313|EMBL:KYP34423.1};	FOG: Reverse transcriptase	GO:0003887,DNA-directed DNA polymerase activity	Reverse transcriptase (RNA-dependent DNA polymerase)
Cluster-10106.0	--	--	--	--	--	--	--
Cluster-10107.0	--	--	--	--	--	--	--
Cluster-10108.0	--	PREDICTED: phytosulfokines-like [Cicer arietinum]	RecName: Full=Phytosulfokines 3; Short=AtPSK3; Contains: RecName: Full=Phytosulfokine-alpha; Short=PSK-alpha; Short=Phytosulfokine-a; Contains: RecName: Full=Phytosulfokine-beta; Short=PSK-beta; Short=Phytosulfokine-b; Flags: Precursor;	SubName: Full=phytosulfokines-like {ECO:0000313|RefSeq:XP_004498978.1};	--	GO:0031012,extracellular matrix; GO:0005794,Golgi apparatus; GO:0008083,growth factor activity; GO:0030154,cell differentiation; GO:0008283,cell proliferation; GO:0007275,multicellular organism development	Phytosulfokine precursor protein (PSK)
Cluster-10109.0	K09874 aquaporin NIP | (RefSeq) aquaporin NIP6-1-like (A)	PREDICTED: aquaporin NIP6-1-like [Lupinus angustifolius]	RecName: Full=Aquaporin NIP6-1; AltName: Full=NOD26-like intrinsic protein 6-1; Short=AtNIP6;1;	SubName: Full=Uncharacterized protein {ECO:0000313|EMBL:OIW11965.1};	Aquaporin (major intrinsic protein family)	GO:0005887,integral component of plasma membrane; GO:0005886,plasma membrane; GO:0046715,active borate transmembrane transporter activity; GO:0015267,channel activity; GO:0015168,glycerol transmembrane transporter activity; GO:0015204,urea transmembrane transporter activity; GO:0046713,borate transport; GO:0080029,cellular response to boron-containing substance levels	Major intrinsic protein
Cluster-1011.0	K00784 ribonuclease Z [EC:3.1.26.11] | (RefSeq) uncharacterized LOC107843876 (A)	PREDICTED: uncharacterized protein LOC101506604 [Cicer arietinum]	--	SubName: Full=uncharacterized protein LOC101506604 {ECO:0000313|RefSeq:XP_004514149.1};	--	GO:0016021,integral component of membrane	Domain of unknown function (DUF4220)
Cluster-10110.0	--	--	--	--	--	--	--
Cluster-10111.0	K08726 soluble epoxide hydrolase / lipid-phosphate phosphatase [EC:3.3.2.10 3.1.3.76] | (RefSeq) LOW QUALITY PROTEIN: bifunctional epoxide hydrolase 2 (A)	hypothetical protein GLYMA_13G182100 [Glycine max]	--	SubName: Full=Uncharacterized protein {ECO:0000313|EMBL:KRH20491.1, ECO:0000313|EnsemblPlants:GLYMA13G25050.2};	Soluble epoxide hydrolase	GO:0003824,catalytic activity	--
Cluster-10113.0	--	--	--	--	--	--	--
Cluster-10114.0	K20887 xyloglucan glycosyltransferase 4 [EC:2.4.1.-] | (RefSeq) xyloglucan glycosyltransferase 4-like (A)	PREDICTED: gibberellin-regulated protein 1-like [Lupinus angustifolius]	RecName: Full=Snakin-2; Flags: Precursor;	SubName: Full=Uncharacterized protein {ECO:0000313|EMBL:OIW03540.1};	--	GO:0005618,cell wall; GO:0005576,extracellular region; GO:0006952,defense response	Gibberellin regulated protein
Cluster-10114.1	K20887 xyloglucan glycosyltransferase 4 [EC:2.4.1.-] | (RefSeq) xyloglucan glycosyltransferase 4-like (A)	uncharacterized protein LOC100306171 precursor [Glycine max]	RecName: Full=Gibberellin-regulated protein 1; AltName: Full=GAST1 protein homolog 1; Flags: Precursor;	SubName: Full=Uncharacterized protein {ECO:0000313|EMBL:ACU14224.1, ECO:0000313|EnsemblPlants:GLYMA17G37750.1};	--	GO:0005618,cell wall; GO:0005576,extracellular region; GO:0009505,plant-type cell wall; GO:0009740,gibberellic acid mediated signaling pathway; GO:0009737,response to abscisic acid; GO:0009741,response to brassinosteroid; GO:0009739,response to gibberellin; GO:0009826,unidimensional cell growth	Gibberellin regulated protein
Cluster-10115.0	K23222 nuclease HARBI1 [EC:3.1.-.-] | (RefSeq) uncharacterized protein LOC107474597 (A)	Retrotransposable element Tf2 [Cajanus cajan]	--	SubName: Full=Retrotransposable element Tf2 {ECO:0000313|EMBL:KYP42641.1};	FOG: Transposon-encoded proteins with TYA, reverse transcriptase, integrase domains in various combinations	GO:0003676,nucleic acid binding; GO:0008270,zinc ion binding; GO:0015074,DNA integration	--
Cluster-10116.0	--	PREDICTED: uncharacterized protein LOC101508704 isoform X2 [Cicer arietinum]	--	SubName: Full=uncharacterized protein LOC101508704 isoform X2 {ECO:0000313|RefSeq:XP_004487987.1};	--	GO:0016021,integral component of membrane	--
Cluster-10117.0	--	hypothetical protein KK1_036956 [Cajanus cajan]	--	SubName: Full=Uncharacterized protein {ECO:0000313|EMBL:KYP41673.1};	--	--	gag-polypeptide of LTR copia-type
Cluster-10118.0	--	--	--	--	--	--	--
Cluster-10119.0	K22419 Delta4-3-oxosteroid 5beta-reductase [EC:1.3.1.3] | (RefSeq) 3-oxo-Delta(4,5)-steroid 5-beta-reductase (A)	PREDICTED: uncharacterized protein LOC109243073 [Nicotiana attenuata]	--	SubName: Full=Uncharacterized protein {ECO:0000313|EMBL:KHN45439.1}; Flags: Fragment;	--	--	--
Cluster-1012.0	--	--	--	--	--	--	--
Cluster-10120.0	--	--	--	--	--	--	--
Cluster-10121.0	--	Phthalate 4,5-dioxygenase oxygenase reductase subunit, putative, partial [Ricinus communis]	--	SubName: Full=Phthalate 4,5-dioxygenase oxygenase reductase subunit, putative {ECO:0000313|EMBL:EEF23045.1}; EC=1.14.12.7 {ECO:0000313|EMBL:EEF23045.1}; Flags: Fragment;	--	GO:0051537,2 iron, 2 sulfur cluster binding; GO:0009055,electron transfer activity; GO:0018620,phthalate 4,5-dioxygenase activity	Ferric reductase NAD binding domain
Cluster-10122.0	K04733 interleukin-1 receptor-associated kinase 4 [EC:2.7.11.1] | (RefSeq) LOW QUALITY PROTEIN: LRR receptor-like serine/threonine-protein kinase IOS1 (A)	hypothetical protein GLYMA_08G1988002, partial [Glycine max]	RecName: Full=Receptor-like protein kinase At3g21340; EC=2.7.10.1; EC=2.7.11.1; AltName: Full=Leucine-rich repeat receptor-like protein kinase At3g21340; Flags: Precursor;	SubName: Full=Uncharacterized protein {ECO:0000313|EMBL:KRH44241.1}; Flags: Fragment;	--	GO:0016021,integral component of membrane; GO:0005886,plasma membrane; GO:0005524,ATP binding; GO:0004674,protein serine/threonine kinase activity; GO:0004714,transmembrane receptor protein tyrosine kinase activity	Protein kinase domain
Cluster-10122.1	K04733 interleukin-1 receptor-associated kinase 4 [EC:2.7.11.1] | (RefSeq) LRR receptor-like serine/threonine-protein kinase IOS1 (A)	PREDICTED: probable LRR receptor-like serine/threonine-protein kinase At1g05700 [Glycine max]	RecName: Full=Putative leucine-rich repeat receptor-like protein kinase At2g19210; EC=2.7.11.1; Flags: Precursor;	SubName: Full=Uncharacterized protein {ECO:0000313|EnsemblPlants:GLYMA08G21321.1};	--	GO:0016021,integral component of membrane; GO:0005886,plasma membrane; GO:0005524,ATP binding; GO:0004674,protein serine/threonine kinase activity	Leucine Rich Repeat
Cluster-10122.2	K04733 interleukin-1 receptor-associated kinase 4 [EC:2.7.11.1] | (RefSeq) LOW QUALITY PROTEIN: LRR receptor-like serine/threonine-protein kinase IOS1 (A)	hypothetical protein GLYMA_08G1988002, partial [Glycine max]	RecName: Full=Receptor-like protein kinase At3g21340; EC=2.7.10.1; EC=2.7.11.1; AltName: Full=Leucine-rich repeat receptor-like protein kinase At3g21340; Flags: Precursor;	SubName: Full=Uncharacterized protein {ECO:0000313|EMBL:KRH44241.1}; Flags: Fragment;	--	GO:0016021,integral component of membrane; GO:0005886,plasma membrane; GO:0005524,ATP binding; GO:0004674,protein serine/threonine kinase activity; GO:0004714,transmembrane receptor protein tyrosine kinase activity	Protein kinase domain
Cluster-10123.0	K05658 ATP-binding cassette, subfamily B (MDR/TAP), member 1 [EC:7.6.2.2] | (RefSeq) uncharacterized protein LOC111781709 (A)	protein SRG1-like [Vigna radiata var. radiata]	RecName: Full=Protein SRG1; Short=AtSRG1; AltName: Full=Protein SENESCENCE-RELATED GENE 1;	SubName: Full=Uncharacterized protein {ECO:0000313|EMBL:KRH00011.1}; Flags: Fragment;	Iron/ascorbate family oxidoreductases	GO:0046872,metal ion binding; GO:0016682,oxidoreductase activity, acting on diphenols and related substances as donors, oxygen as acceptor; GO:0010150,leaf senescence	non-haem dioxygenase in morphine synthesis N-terminal
Cluster-10124.0	--	--	--	--	--	--	--
Cluster-10125.0	--	--	--	--	--	--	--
Cluster-10126.0	K22374 3''-deamino-3''-oxonicotianamine reductase [EC:1.1.1.285] | (RefSeq) NAD(P)H-dependent 6'-deoxychalcone synthase isoform X1 (A)	hypothetical protein MTR_5g097970 [Medicago truncatula]	--	SubName: Full=Uncharacterized protein {ECO:0000313|EMBL:AET00968.2, ECO:0000313|EnsemblPlants:AET00968};	--	--	--
Cluster-10127.0	--	--	--	--	--	--	--
Cluster-10128.0	--	PREDICTED: NDR1/HIN1-like protein 12 [Lupinus angustifolius]	RecName: Full=NDR1/HIN1-like protein 1 {ECO:0000303|Ref.1};	SubName: Full=Uncharacterized protein {ECO:0000313|EMBL:KYP39374.1};	--	GO:0046658,anchored component of plasma membrane; GO:0016021,integral component of membrane; GO:0009506,plasmodesma; GO:0004871,NA; GO:0051607,defense response to virus	Late embryogenesis abundant protein
Cluster-10129.0	--	uncharacterized protein LOC106753836 [Vigna radiata var. radiata]	--	SubName: Full=uncharacterized protein LOC106753836 {ECO:0000313|RefSeq:XP_014491185.1};	Choline transporter-like protein	GO:0016021,integral component of membrane	Plasma-membrane choline transporter
Cluster-1013.0	--	hypothetical protein L484_018823 [Morus notabilis]	--	SubName: Full=Uncharacterized protein {ECO:0000313|EMBL:EXC01912.1};	--	--	--
Cluster-10130.0	--	--	--	--	--	--	--
Cluster-10131.0	K01147 exoribonuclease II [EC:3.1.13.1] | (RefSeq) uncharacterized protein LOC106774033 (A)	Retrovirus-related Pol polyprotein from transposon TNT 1-94 [Cajanus cajan]	RecName: Full=Uncharacterized mitochondrial protein AtMg00820; AltName: Full=ORF170;	SubName: Full=Retrovirus-related Pol polyprotein from transposon TNT 1-94 {ECO:0000313|EMBL:KYP58728.1};	FOG: Transposon-encoded proteins with TYA, reverse transcriptase, integrase domains in various combinations	GO:0005739,mitochondrion	--
Cluster-10132.0	K13466 EIX receptor 1/2 | (RefSeq) Eix2; EIX receptor 2 (A)	receptor-like protein 12 [Arachis ipaensis]	RecName: Full=Receptor-like protein EIX2 {ECO:0000305}; AltName: Full=EIX receptor 2 {ECO:0000312|EMBL:AAR28378.1}; Flags: Precursor;	SubName: Full=LRR receptor-like kinase family protein, putative {ECO:0000313|EMBL:AES69566.1};	FOG: Leucine rich repeat	GO:0016021,integral component of membrane; GO:0005886,plasma membrane; GO:0050832,defense response to fungus	Leucine Rich repeat
Cluster-10133.0	--	PREDICTED: uncharacterized protein LOC100797065 [Glycine max]	RecName: Full=Protein XRI1; AltName: Full=Protein X-RAY INDUCED 1;	SubName: Full=Uncharacterized protein {ECO:0000313|EnsemblPlants:GLYMA11G33300.1};	--	GO:0005634,nucleus; GO:0006281,DNA repair; GO:0007143,female meiotic nuclear division; GO:0007140,male meiotic nuclear division; GO:0009555,pollen development; GO:0010165,response to X-ray	--
Cluster-10134.0	--	CYCLOPS [Lotus japonicus]	--	SubName: Full=CYCLOPS {ECO:0000313|EMBL:ABU63668.1};	--	--	--
Cluster-10135.0	--	isochorismatase hydrolase [Monoraphidium neglectum]	RecName: Full=Nicotinamidase 2 {ECO:0000305}; Short=AtNIC2 {ECO:0000303|PubMed:17587307}; EC=3.5.1.19 {ECO:0000269|PubMed:17587307}; AltName: Full=Nicotinamide deamidase 2;	SubName: Full=Isochorismatase hydrolase {ECO:0000313|EMBL:KIY99059.1}; EC=3.3.2.1 {ECO:0000313|EMBL:KIY99059.1};	Mitochondrial associated endoribonuclease MAR1 (isochorismatase superfamily)	GO:0008936,nicotinamidase activity; GO:0019674,NAD metabolic process; GO:0019363,pyridine nucleotide biosynthetic process	Isochorismatase family
Cluster-10136.0	--	--	--	--	--	--	--
Cluster-10137.0	K19347 SUN domain-containing protein 1/2 | (RefSeq) LOW QUALITY PROTEIN: uncharacterized protein LOC106340299 (A)	Transposon Ty3-I Gag-Pol polyprotein [Cajanus cajan]	--	SubName: Full=Transposon Ty3-I Gag-Pol polyprotein {ECO:0000313|EMBL:KYP77891.1};	FOG: Transposon-encoded proteins with TYA, reverse transcriptase, integrase domains in various combinations	GO:0003676,nucleic acid binding; GO:0015074,DNA integration	His(2)-Cys(2) zinc finger
Cluster-10138.0	--	cytochrome c biogenesis FN (mitochondrion) [Pelargonium citronellum]	RecName: Full=Cytochrome c biogenesis CcmF N-terminal-like mitochondrial protein 2 {ECO:0000305}; AltName: Full=Cytochrome c biogenesis orf203 {ECO:0000312|EMBL:CAA69836.3}; Flags: Fragment;	SubName: Full=Cytochrome c biogenesis FN {ECO:0000313|EMBL:APD51397.1};	--	GO:0016021,integral component of membrane; GO:0005743,mitochondrial inner membrane; GO:0020037,heme binding; GO:0015232,heme transporter activity; GO:0017004,cytochrome complex assembly	Cytochrome C assembly protein
Cluster-10138.1	K02200 cytochrome c-type biogenesis protein CcmH | (RefSeq) cytochrome c-type biogenesis CcmH-like mitochondrial protein (A)	haem lyase [Chara vulgaris]	RecName: Full=Cytochrome c biogenesis CcmF N-terminal-like mitochondrial protein 2 {ECO:0000305}; AltName: Full=Cytochrome c biogenesis orf203 {ECO:0000312|EMBL:CAA69836.3}; Flags: Fragment;	SubName: Full=Haem lyase {ECO:0000313|EMBL:AAP92204.1};	--	GO:0016021,integral component of membrane; GO:0005743,mitochondrial inner membrane; GO:0020037,heme binding; GO:0015232,heme transporter activity; GO:0017004,cytochrome complex assembly	Cytochrome C assembly protein
Cluster-10139.0	--	--	--	--	--	--	--
Cluster-1014.0	K05350 beta-glucosidase [EC:3.2.1.21] | (RefSeq) beta-glucosidase 46 (A)	PREDICTED: beta-glucosidase 46 [Glycine max]	RecName: Full=Coniferin beta-glucosidase; EC=3.2.1.126; Flags: Precursor;	SubName: Full=Uncharacterized protein {ECO:0000313|EMBL:KRH51056.1, ECO:0000313|EnsemblPlants:GLYMA07G38850.1};	Beta-glucosidase, lactase phlorizinhydrolase, and related proteins	GO:0047782,coniferin beta-glucosidase activity; GO:0042802,identical protein binding; GO:0005975,carbohydrate metabolic process; GO:0009809,lignin biosynthetic process	Glycosyl hydrolase family 1
Cluster-10140.0	--	--	--	--	--	--	--
Cluster-10141.0	--	--	--	--	--	--	--
Cluster-10142.0	--	PREDICTED: protein UPSTREAM OF FLC [Lupinus angustifolius]	RecName: Full=Protein UPSTREAM OF FLC;	SubName: Full=DUF966 domain protein {ECO:0000313|EMBL:AET04532.1};	--	--	Domain of unknown function (DUF966)
Cluster-10143.0	--	--	--	--	--	--	--
Cluster-10144.0	--	--	--	--	--	--	--
Cluster-10145.0	--	transcription factor bHLH36-like [Cajanus cajan]	RecName: Full=Transcription factor bHLH36; AltName: Full=Basic helix-loop-helix protein 36; Short=AtbHLH36; Short=bHLH 36; AltName: Full=Transcription factor EN 6; AltName: Full=bHLH transcription factor bHLH036;	SubName: Full=Transcription factor bHLH36 {ECO:0000313|EMBL:KYP31469.1};	--	GO:0090575,RNA polymerase II transcription factor complex; GO:0003700,DNA-binding transcription factor activity; GO:0046983,protein dimerization activity; GO:0000977,RNA polymerase II regulatory region sequence-specific DNA binding; GO:0006357,regulation of transcription by RNA polymerase II; GO:0006355,regulation of transcription, DNA-templated; GO:0006351,transcription, DNA-templated	Helix-loop-helix DNA-binding domain
Cluster-10146.0	--	--	--	--	--	--	--
Cluster-10147.0	--	hypothetical protein MTR_1g084010 [Medicago truncatula]	--	SubName: Full=Uncharacterized protein {ECO:0000313|EMBL:AES61467.2, ECO:0000313|EnsemblPlants:AES61467};	--	--	--
Cluster-10148.0	K14495 F-box protein GID2 | (RefSeq) GID2a-1; hypothetical protein (A)	PREDICTED: F-box protein SNE [Cicer arietinum]	RecName: Full=F-box protein SNE; AltName: Full=Protein SNEEZY; AltName: Full=Sleepy protein 2;	SubName: Full=F-box protein SNE {ECO:0000313|RefSeq:XP_004491559.1};	--	GO:0005634,nucleus; GO:0019005,SCF ubiquitin ligase complex; GO:0009740,gibberellic acid mediated signaling pathway; GO:0043161,proteasome-mediated ubiquitin-dependent protein catabolic process; GO:0016567,protein ubiquitination; GO:0009937,regulation of gibberellic acid mediated signaling pathway; GO:0048831,regulation of shoot system development	F-box domain
Cluster-10149.0	K04733 interleukin-1 receptor-associated kinase 4 [EC:2.7.11.1] | (RefSeq) LEAF RUST 10 DISEASE-RESISTANCE LOCUS RECEPTOR-LIKE PROTEIN KINASE-like 2.2 (A)	wall-associated receptor kinase galacturonan-binding protein [Medicago truncatula]	RecName: Full=LEAF RUST 10 DISEASE-RESISTANCE LOCUS RECEPTOR-LIKE PROTEIN KINASE-like 1.2 {ECO:0000303|PubMed:12805585}; EC=2.7.11.1; AltName: Full=Probable receptor-like serine/threonine-protein kinase LRK10L-1.2 {ECO:0000305}; Flags: Precursor;	SubName: Full=Wall-associated receptor kinase galacturonan-binding protein {ECO:0000313|EMBL:KEH40385.1};	Serine/threonine protein kinase	GO:0016021,integral component of membrane; GO:0005886,plasma membrane; GO:0005524,ATP binding; GO:0030247,polysaccharide binding; GO:0004674,protein serine/threonine kinase activity; GO:0007166,cell surface receptor signaling pathway; GO:0071215,cellular response to abscisic acid stimulus; GO:0042631,cellular response to water deprivation; GO:0048573,photoperiodism, flowering	Wall-associated receptor kinase galacturonan-binding
Cluster-1015.0	--	--	--	--	--	--	--
Cluster-10150.0	--	unknown [Lotus japonicus]	RecName: Full=F-box protein SKIP28; AltName: Full=Protein MATERNAL EFFECT EMBRYO ARREST 11; AltName: Full=SKP1-interacting partner 28;	SubName: Full=Uncharacterized protein {ECO:0000313|EMBL:AFK36453.1};	--	GO:0009793,embryo development ending in seed dormancy; GO:0016567,protein ubiquitination	F-box-like
Cluster-10151.0	--	--	--	--	--	--	--
Cluster-10152.0	--	--	--	--	--	--	--
Cluster-10153.0	K18482 4-amino-4-deoxychorismate lyase [EC:4.1.3.38] | (RefSeq) D-amino-acid transaminase, chloroplastic-like (A)	PREDICTED: D-amino-acid transaminase, chloroplastic-like isoform X1 [Glycine max]	RecName: Full=D-amino-acid transaminase, chloroplastic {ECO:0000303|PubMed:18318836}; EC=2.6.1.21; EC=4.1.3.38; AltName: Full=Aminodeoxychorismate lyase {ECO:0000303|PubMed:15500462}; Short=AtADCL; AltName: Full=Branched-chain-amino-acid aminotransferase-like protein 3; Flags: Precursor;	SubName: Full=Branched-chain-amino-acid aminotransferase-like protein 3, chloroplastic {ECO:0000313|EMBL:KHN18195.1}; EC=2.6.1.42 {ECO:0000313|EMBL:KHN18195.1};	Branched chain aminotransferase BCAT1, pyridoxal phosphate enzymes type IV superfamily	GO:0009507,chloroplast; GO:0009570,chloroplast stroma; GO:0008696,4-amino-4-deoxychorismate lyase activity; GO:0047810,D-alanine:2-oxoglutarate aminotransferase activity; GO:0008153,para-aminobenzoic acid biosynthetic process; GO:0046654,tetrahydrofolate biosynthetic process	Amino-transferase class IV
Cluster-10154.0	K19613 leucine-rich repeat protein SHOC2 | (RefSeq) uncharacterized protein LOC111313103 isoform X1 (A)	probable WRKY transcription factor 53 [Cajanus cajan]	RecName: Full=Probable WRKY transcription factor 30; AltName: Full=WRKY DNA-binding protein 30;	SubName: Full=Putative WRKY transcription factor 53 {ECO:0000313|EMBL:KYP58634.1};	--	GO:0005737,cytoplasm; GO:0005634,nucleus; GO:0003700,DNA-binding transcription factor activity; GO:0043565,sequence-specific DNA binding; GO:0044212,transcription regulatory region DNA binding; GO:0042542,response to hydrogen peroxide; GO:0010193,response to ozone; GO:0009751,response to salicylic acid; GO:0006351,transcription, DNA-templated	WRKY DNA -binding domain
Cluster-10155.0	K08145 MFS transporter, SP family, solute carrier family 2 (facilitated glucose transporter), member 8 | (RefSeq) sugar transporter ERD6-like 6 (A)	PREDICTED: sugar transporter ERD6-like 6 [Glycine max]	RecName: Full=Sugar transporter ERD6-like 4;	SubName: Full=Uncharacterized protein {ECO:0000313|EnsemblPlants:GLYMA16G25320.2};	Predicted transporter (major facilitator superfamily)	GO:0016021,integral component of membrane; GO:0005774,vacuolar membrane; GO:0005773,vacuole; GO:0005355,glucose transmembrane transporter activity; GO:0005351,carbohydrate:proton symporter activity; GO:0046323,glucose import; GO:0035428,NA	Major Facilitator Superfamily
Cluster-10156.0	--	--	--	--	--	--	--
Cluster-10157.0	--	--	--	--	--	--	--
Cluster-10158.0	--	--	--	--	--	--	--
Cluster-10159.0	K13459 disease resistance protein RPS2 | (RefSeq) disease resistance protein RPS2-like (A)	PREDICTED: disease resistance protein At4g27190-like [Lupinus angustifolius]	--	SubName: Full=Uncharacterized protein {ECO:0000313|EMBL:OIW08104.1};	--	GO:0043531,ADP binding; GO:0006952,defense response	--
Cluster-1016.0	--	--	--	--	--	--	--
Cluster-10160.0	--	--	--	--	--	--	--
Cluster-10161.0	K17583 nucleolar MIF4G domain-containing protein 1 | (Kazusa) Lj1g3v1380780.1; - (A)	Nucleolar MIF4G domain-containing protein 1, partial [Cajanus cajan]	--	SubName: Full=Nucleolar MIF4G domain-containing protein 1 {ECO:0000313|EMBL:KYP72705.1}; Flags: Fragment;	Protein involved in high osmolarity signaling pathway	GO:0016021,integral component of membrane; GO:0003723,RNA binding	--
Cluster-10162.0	--	--	--	--	--	--	--
Cluster-10163.0	K21360 3-isopropylmalate/methylthioalkylmalate dehydrogenase [EC:1.1.1.85 1.1.1.-] | (RefSeq) 3-isopropylmalate dehydrogenase 3, chloroplastic isoform X1 (A)	Tartrate dehydrogenase, putative [Ricinus communis]	RecName: Full=3-isopropylmalate dehydrogenase 1, chloroplastic; Short=3-IPM-DH 1; Short=IMDH 1; EC=1.1.1.85; AltName: Full=Beta-IPM dehydrogenase 1; Flags: Precursor;	SubName: Full=Tartrate dehydrogenase, putative {ECO:0000313|EMBL:EEF27463.1}; EC=1.1.1.83 {ECO:0000313|EMBL:EEF27463.1};	Isocitrate dehydrogenase, alpha subunit	GO:0009507,chloroplast; GO:0009570,chloroplast stroma; GO:0009536,plastid; GO:0009579,thylakoid; GO:0003862,3-isopropylmalate dehydrogenase activity; GO:0000287,magnesium ion binding; GO:0051287,NAD binding; GO:0009098,leucine biosynthetic process; GO:0009651,response to salt stress	Isocitrate/isopropylmalate dehydrogenase
Cluster-10164.0	--	--	--	--	--	--	--
Cluster-10164.1	--	--	--	--	--	--	--
Cluster-10165.0	K22804 structural maintenance of chromosomes protein 6 | (RefSeq) structural maintenance of chromosomes protein 6B-like (A)	PREDICTED: uncharacterized protein LOC105949472 [Erythranthe guttata]	RecName: Full=Uncharacterized mitochondrial protein AtMg01250; AltName: Full=ORF102;	SubName: Full=Uncharacterized protein {ECO:0000313|EMBL:OAO89444.1};	FOG: Reverse transcriptase	GO:0005739,mitochondrion	Reverse transcriptase (RNA-dependent DNA polymerase)
Cluster-10165.1	--	Endonuclease/exonuclease/phosphatase [Trema orientalis]	--	SubName: Full=uncharacterized protein LOC108986441 {ECO:0000313|RefSeq:XP_018814597.1};	--	--	--
Cluster-10166.0	K12820 pre-mRNA-splicing factor ATP-dependent RNA helicase DHX15/PRP43 [EC:3.6.4.13] | (RefSeq) pre-mRNA-splicing factor ATP-dependent RNA helicase (A)	hypothetical protein VOLCADRAFT_119461 [Volvox carteri f. nagariensis]	RecName: Full=DExH-box ATP-dependent RNA helicase DExH5, mitochondrial {ECO:0000305}; EC=3.6.4.13 {ECO:0000305}; Flags: Precursor;	SubName: Full=Uncharacterized protein {ECO:0000313|EMBL:EFJ42228.1};	mRNA splicing factor ATP-dependent RNA helicase	GO:0005737,cytoplasm; GO:0005739,mitochondrion; GO:0005524,ATP binding; GO:0004004,ATP-dependent RNA helicase activity; GO:0003723,RNA binding; GO:0006396,RNA processing	DEAD/DEAH box helicase
Cluster-10167.0	--	Chaperone protein ecpD precursor, putative, partial [Ricinus communis]	--	SubName: Full=Chaperone protein ecpD, putative {ECO:0000313|EMBL:EEF23379.1}; Flags: Fragment;	--	GO:0071555,cell wall organization; GO:0061077,chaperone-mediated protein folding; GO:0043711,pilus organization	Pili assembly chaperone PapD, C-terminal domain
Cluster-10168.0	--	--	--	--	--	--	--
Cluster-10169.0	--	--	--	--	--	--	--
Cluster-1017.0	K05909 laccase [EC:1.10.3.2] | (Kazusa) Lj0g3v0351459.1; - (A)	laccase-4-like [Cajanus cajan]	RecName: Full=Laccase-4; EC=1.10.3.2; AltName: Full=Benzenediol:oxygen oxidoreductase 4; AltName: Full=Diphenol oxidase 4; AltName: Full=Protein IRREGULAR XYLEM 12; AltName: Full=Urishiol oxidase 4; Flags: Precursor;	SubName: Full=Laccase-4 {ECO:0000313|EMBL:KYP47825.1}; Flags: Fragment;	Multicopper oxidases	GO:0048046,apoplast; GO:0005507,copper ion binding; GO:0052716,hydroquinone:oxygen oxidoreductase activity; GO:0016491,oxidoreductase activity; GO:0016722,oxidoreductase activity, oxidizing metal ions; GO:0009809,lignin biosynthetic process; GO:0046274,lignin catabolic process; GO:0009834,plant-type secondary cell wall biogenesis	Multicopper oxidase
Cluster-10170.0	--	--	--	--	--	--	--
Cluster-10171.0	K13415 protein brassinosteroid insensitive 1 [EC:2.7.10.1 2.7.11.1] | (RefSeq) uncharacterized LOC103401427 (A)	squamosa promoter-binding protein 1-like [Cajanus cajan]	RecName: Full=Squamosa promoter-binding-like protein 4;	SubName: Full=Squamosa promoter-binding protein 2 {ECO:0000313|EMBL:KYP42612.1};	--	GO:0005737,cytoplasm; GO:0005634,nucleus; GO:0003677,DNA binding; GO:0003700,DNA-binding transcription factor activity; GO:0046872,metal ion binding; GO:0009908,flower development; GO:0006355,regulation of transcription, DNA-templated; GO:0010321,regulation of vegetative phase change; GO:0006351,transcription, DNA-templated	SBP domain
Cluster-10172.0	--	--	--	--	--	--	--
Cluster-10173.0	--	PREDICTED: uncharacterized protein LOC100798085 [Glycine max]	--	SubName: Full=Uncharacterized protein {ECO:0000313|EnsemblPlants:GLYMA17G03050.2};	--	--	--
Cluster-10173.1	--	hypothetical protein PHAVU_003G096600g [Phaseolus vulgaris]	--	SubName: Full=Uncharacterized protein {ECO:0000313|EMBL:ESW26170.1};	--	--	--
Cluster-10174.0	K00002 alcohol dehydrogenase (NADP+) [EC:1.1.1.2] | (RAP-DB) Os05g0474600; Similar to Aldose reductase-related protein (EC 1.1.1.21). (A)	Aldo/keto reductase [Corchorus olitorius]	RecName: Full=Aldose reductase; Short=AR; EC=1.1.1.21; AltName: Full=Aldehyde reductase;	SubName: Full=Aldo/keto reductase {ECO:0000313|EMBL:OMP13692.1};	Aldo/keto reductase family proteins	GO:0004032,alditol:NADP+ 1-oxidoreductase activity	Aldo/keto reductase family
Cluster-10175.0	--	--	--	--	--	--	--
Cluster-10176.0	--	--	--	--	--	--	--
Cluster-10177.0	K10418 dynein light chain LC8-type | (RefSeq) rop guanine nucleotide exchange factor 12-like (A)	rop guanine nucleotide exchange factor 3-like isoform X2 [Cajanus cajan]	RecName: Full=Rop guanine nucleotide exchange factor 2; Short=AtRopGEF2; AltName: Full=Rho of plants guanine nucleotide exchange factor 2;	SubName: Full=Uncharacterized protein {ECO:0000313|EMBL:KRH00740.1, ECO:0000313|EnsemblPlants:GLYMA18G46690.6};	--	GO:0005089,Rho guanyl-nucleotide exchange factor activity	PRONE (Plant-specific Rop nucleotide exchanger)
Cluster-10178.0	--	--	--	--	--	--	--
Cluster-10179.0	--	--	--	--	--	--	--
Cluster-1018.0	--	--	--	--	--	--	--
Cluster-10180.0	--	hypothetical protein GLYMA_14G063300 [Glycine max]	--	SubName: Full=Uncharacterized protein {ECO:0000313|EMBL:KRH15015.1};	--	--	--
Cluster-10181.0	--	--	--	--	--	--	--
Cluster-10183.0	K13206 coiled-coil domain-containing protein 55 | (RefSeq) LOW QUALITY PROTEIN: nuclear speckle splicing regulatory protein 1 (A)	hypothetical protein TSUD_106860 [Trifolium subterraneum]	--	SubName: Full=Uncharacterized protein {ECO:0000313|EMBL:AES67107.1, ECO:0000313|EnsemblPlants:AES67107};	--	--	--
Cluster-10184.0	--	--	--	--	--	--	--
Cluster-10185.0	--	--	--	--	--	--	--
Cluster-10186.0	K03654 ATP-dependent DNA helicase RecQ [EC:3.6.4.12] | (RefSeq) hypothetical protein (A)	uncharacterized protein LOC109794814, partial [Cajanus cajan]	RecName: Full=ATP-dependent DNA helicase Q-like 3; EC=3.6.4.12; AltName: Full=RecQ-like protein 3; Short=AtRecQ3; Short=AtRecQl3;	SubName: Full=ATP-dependent DNA helicase recQ {ECO:0000313|EMBL:KIY97971.1}; EC=3.6.1.- {ECO:0000313|EMBL:KIY97971.1};	ATP-dependent DNA helicase	GO:0005694,chromosome; GO:0005737,cytoplasm; GO:0005634,nucleus; GO:0043138,3'-5' DNA helicase activity; GO:0036310,annealing helicase activity; GO:0005524,ATP binding; GO:0043140,ATP-dependent 3'-5' DNA helicase activity; GO:0008026,ATP-dependent helicase activity; GO:0003677,DNA binding; GO:0009378,four-way junction helicase activity; GO:0046872,metal ion binding; GO:0006310,DNA recombination; …	Phospholipase A1
Cluster-10186.1	K03654 ATP-dependent DNA helicase RecQ [EC:3.6.4.12] | (RefSeq) Werner syndrome ATP-dependent helicase homolog (A)	PREDICTED: Werner syndrome ATP-dependent helicase homolog [Cucumis sativus]	RecName: Full=ATP-dependent DNA helicase Q-like 4A; EC=3.6.4.12; AltName: Full=RecQ-like protein 4A; Short=AtRecQ4A; Short=AtRecQl4A; AltName: Full=SGS1-like protein; Short=AtSGS1;	RecName: Full=ATP-dependent DNA helicase {ECO:0000256|RuleBase:RU364117}; EC=3.6.4.12 {ECO:0000256|RuleBase:RU364117};	ATP-dependent DNA helicase	GO:0005694,chromosome; GO:0005737,cytoplasm; GO:0005634,nucleus; GO:0009506,plasmodesma; GO:0043138,3'-5' DNA helicase activity; GO:0005524,ATP binding; GO:0043140,ATP-dependent 3'-5' DNA helicase activity; GO:0003677,DNA binding; GO:0009378,four-way junction helicase activity; GO:0046872,metal ion binding; GO:0071215,cellular response to abscisic acid stimulus; GO:0070417,cellular response to co…	DEAD/DEAH box helicase
Cluster-10186.2	--	MULTISPECIES: LysE family translocator [Burkholderiaceae]	--	SubName: Full=Homoserine/homoserine lactone efflux protein, putative {ECO:0000313|EMBL:EEF26374.1};	--	GO:0016021,integral component of membrane; GO:0006865,amino acid transport	LysE type translocator
Cluster-10186.3	K10901 bloom syndrome protein [EC:3.6.4.12] | (RefSeq) hypothetical protein (A)	hypothetical protein OsJ_31696 [Oryza sativa Japonica Group]	--	SubName: Full=Uncharacterized protein {ECO:0000313|EMBL:EEE51040.1};	--	GO:0005622,intracellular; GO:0005524,ATP binding; GO:0043140,ATP-dependent 3'-5' DNA helicase activity; GO:0005507,copper ion binding; GO:0003676,nucleic acid binding; GO:0016491,oxidoreductase activity; GO:0006878,cellular copper ion homeostasis; GO:0006281,DNA repair; GO:0006260,DNA replication	HRDC domain
Cluster-10186.4	K05666 ATP-binding cassette, subfamily C (CFTR/MRP), member 2 | (RefSeq) ABC transporter C family member 12-like (A)	hypothetical protein SOVF_194810 [Spinacia oleracea]	--	SubName: Full=Uncharacterized protein {ECO:0000313|EMBL:KNA04960.1};	Multidrug resistance-associated protein/mitoxantrone resistance protein, ABC superfamily	GO:0016020,membrane; GO:0005524,ATP binding; GO:0043211,carbohydrate-transporting ATPase activity	ABC transporter
Cluster-10187.0	--	hypothetical protein CHLNCDRAFT_140326 [Chlorella variabilis]	--	SubName: Full=Cytoplasmic protein {ECO:0000313|EMBL:KOO32305.1};	--	GO:0003824,catalytic activity; GO:0008152,metabolic process	Amino acid kinase family
Cluster-10188.0	K15255 ATP-dependent DNA helicase PIF1 [EC:3.6.4.12] | (Kazusa) Lj4g3v0228840.1; - (A)	uncharacterized protein LOC110774774 [Spinacia oleracea]	--	RecName: Full=ATP-dependent DNA helicase {ECO:0000256|RuleBase:RU363044}; EC=3.6.4.12 {ECO:0000256|RuleBase:RU363044};	DNA helicase PIF1/RRM3	GO:0005524,ATP binding; GO:0003678,DNA helicase activity; GO:0006310,DNA recombination; GO:0006281,DNA repair; GO:0000723,telomere maintenance	PIF1-like helicase
Cluster-10189.0	--	--	--	--	--	--	--
Cluster-1019.0	--	--	--	--	--	--	--
Cluster-10190.0	--	--	--	--	--	--	--
Cluster-10191.0	--	--	--	--	--	--	--
Cluster-10192.0	--	PREDICTED: uncharacterized protein LOC100815064 [Glycine max]	--	SubName: Full=Uncharacterized protein {ECO:0000313|EMBL:KRH20930.1, ECO:0000313|EnsemblPlants:GLYMA13G28150.1};	--	GO:0016021,integral component of membrane	--
Cluster-10193.0	--	--	--	--	--	--	--
Cluster-10194.0	--	--	--	--	--	--	--
Cluster-10195.0	--	--	--	--	--	--	--
Cluster-10196.0	--	--	--	--	--	--	--
Cluster-10197.0	--	hypothetical protein TSUD_02070 [Trifolium subterraneum]	RecName: Full=Pentatricopeptide repeat-containing protein At2g15820, chloroplastic; AltName: Full=Protein ORGANELLE TRANSCRIPT PROCESSING 51 {ECO:0000303|PubMed:18557832}; Short=AtOTP51 {ECO:0000303|PubMed:18557832}; Flags: Precursor;	SubName: Full=PPR containing plant-like protein {ECO:0000313|EMBL:KEH16011.1};	FOG: PPR repeat	GO:0009507,chloroplast; GO:0043231,intracellular membrane-bounded organelle; GO:0004519,endonuclease activity; GO:0003723,RNA binding; GO:0000373,Group II intron splicing; GO:0045292,mRNA cis splicing, via spliceosome; GO:0048564,photosystem I assembly; GO:0009451,RNA modification	--
Cluster-10198.0	--	PREDICTED: uncharacterized protein LOC100818829 [Glycine max]	--	SubName: Full=Uncharacterized protein {ECO:0000313|EMBL:KRH44576.1, ECO:0000313|EnsemblPlants:GLYMA08G23494.1};	--	GO:0016021,integral component of membrane	Domain of unknown function (DUF4535)
Cluster-10199.0	--	PREDICTED: uncharacterized protein LOC100818829 [Glycine max]	--	SubName: Full=Uncharacterized protein {ECO:0000313|EMBL:KRH44576.1, ECO:0000313|EnsemblPlants:GLYMA08G23494.1};	--	GO:0016021,integral component of membrane	Domain of unknown function (DUF4535)
Cluster-10199.1	--	PREDICTED: uncharacterized protein LOC100818829 [Glycine max]	--	SubName: Full=Uncharacterized protein {ECO:0000313|EMBL:KRH44576.1, ECO:0000313|EnsemblPlants:GLYMA08G23494.1};	--	GO:0016021,integral component of membrane	Domain of unknown function (DUF4535)
Cluster-102.0	--	--	--	--	--	--	--
Cluster-1020.0	--	--	--	--	--	--	--
Cluster-10200.0	--	PREDICTED: uncharacterized protein LOC100818829 [Glycine max]	--	SubName: Full=Uncharacterized protein {ECO:0000313|EMBL:KRH44576.1, ECO:0000313|EnsemblPlants:GLYMA08G23494.1};	--	GO:0016021,integral component of membrane	Domain of unknown function (DUF4535)
Cluster-10201.0	--	--	--	--	--	--	--
Cluster-10202.0	--	--	--	--	--	--	--
Cluster-10203.0	--	--	--	--	--	--	--
Cluster-10204.0	--	--	--	--	--	--	--
Cluster-10205.0	K17500 integrin-linked kinase-associated serine/threonine phosphatase 2C [EC:3.1.3.16] | (RefSeq) WAT1-related protein At3g18200 isoform X1 (A)	hypothetical protein PHAVU_006G210300g [Phaseolus vulgaris]	RecName: Full=WAT1-related protein At1g68170;	RecName: Full=WAT1-related protein {ECO:0000256|RuleBase:RU363077};	--	GO:0016021,integral component of membrane; GO:0005886,plasma membrane; GO:0022857,transmembrane transporter activity	EamA-like transporter family
Cluster-10206.0	--	--	--	--	--	--	--
Cluster-10207.0	--	--	--	--	--	--	--
Cluster-10208.0	K02469 DNA gyrase subunit A [EC:5.99.1.3] | (RefSeq) DNA gyrase subunit A, chloroplastic/mitochondrial isoform X1 (A)	putative DNA gyrase subunit A, chloroplastic/mitochondrial [Dorcoceras hygrometricum]	RecName: Full=DNA gyrase subunit A, chloroplastic/mitochondrial; EC=5.99.1.3; Flags: Precursor;	SubName: Full=Uncharacterized protein {ECO:0000313|EnsemblPlants:TRIUR3_25884-P1};	--	GO:0009507,chloroplast; GO:0005694,chromosome; GO:0005739,mitochondrion; GO:0005524,ATP binding; GO:0003677,DNA binding; GO:0003918,DNA topoisomerase type II (ATP-hydrolyzing) activity; GO:0006265,DNA topological change	DNA gyrase C-terminal domain, beta-propeller
Cluster-10209.0	K17964 leucine-rich PPR motif-containing protein, mitochondrial | (RefSeq) pentatricopeptide repeat-containing protein At1g79540 (A)	PREDICTED: pentatricopeptide repeat-containing protein At1g79540 [Lupinus angustifolius]	RecName: Full=Pentatricopeptide repeat-containing protein At1g79540;	SubName: Full=Uncharacterized protein {ECO:0000313|EMBL:BAT79134.1};	FOG: PPR repeat	GO:0043231,intracellular membrane-bounded organelle; GO:0004519,endonuclease activity; GO:0003723,RNA binding; GO:0009451,RNA modification	Pentatricopeptide repeat domain
Cluster-1021.0	K05909 laccase [EC:1.10.3.2] | (RefSeq) laccase-17-like (A)	PREDICTED: laccase-17-like [Glycine max]	RecName: Full=Laccase-17; EC=1.10.3.2; AltName: Full=Benzenediol:oxygen oxidoreductase 17; AltName: Full=Diphenol oxidase 17; AltName: Full=Urishiol oxidase 17; Flags: Precursor;	RecName: Full=Laccase {ECO:0000256|RuleBase:RU361119}; EC=1.10.3.2 {ECO:0000256|RuleBase:RU361119}; AltName: Full=Benzenediol:oxygen oxidoreductase {ECO:0000256|RuleBase:RU361119}; AltName: Full=Diphenol oxidase {ECO:0000256|RuleBase:RU361119}; AltName: Full=Urishiol oxidase {ECO:0000256|RuleBase:RU361119};	Multicopper oxidases	GO:0048046,apoplast; GO:0005507,copper ion binding; GO:0052716,hydroquinone:oxygen oxidoreductase activity; GO:0016491,oxidoreductase activity; GO:0016722,oxidoreductase activity, oxidizing metal ions; GO:0009809,lignin biosynthetic process; GO:0046274,lignin catabolic process; GO:0009698,phenylpropanoid metabolic process	Multicopper oxidase
Cluster-10210.0	--	--	--	--	--	--	--
Cluster-10211.0	--	--	--	--	--	--	--
Cluster-10211.1	--	hypothetical protein KK1_038017 [Cajanus cajan]	--	SubName: Full=Uncharacterized protein {ECO:0000313|EMBL:KYP40628.1};	--	GO:0010333,terpene synthase activity; GO:0008152,metabolic process	gag-polypeptide of LTR copia-type
Cluster-10211.2	--	--	--	--	--	--	--
Cluster-10212.0	--	--	--	--	--	--	--
Cluster-10213.0	--	--	--	--	--	--	--
Cluster-10214.0	--	--	--	--	--	--	--
Cluster-10215.0	--	--	--	--	--	--	--
Cluster-10216.0	--	--	--	--	--	--	--
Cluster-10217.0	K09875 aquaporin SIP | (RefSeq) aquaporin SIP1-2-like (A)	unknown [Lotus japonicus]	RecName: Full=Aquaporin SIP1-2; AltName: Full=Small basic intrinsic protein 1-2; AltName: Full=ZmSIP1-2; AltName: Full=ZmSIP1;2;	SubName: Full=Uncharacterized protein {ECO:0000313|EMBL:AFK34008.1};	Aquaporin (major intrinsic protein family)	GO:0016021,integral component of membrane; GO:0015267,channel activity	Major intrinsic protein
Cluster-10218.0	K01147 exoribonuclease II [EC:3.1.13.1] | (RefSeq) uncharacterized protein LOC106774033 (A)	hypothetical protein VITISV_017069 [Vitis vinifera]	RecName: Full=Retrovirus-related Pol polyprotein from transposon TNT 1-94; Includes: RecName: Full=Protease; EC=3.4.23.-; Includes: RecName: Full=Reverse transcriptase; EC=2.7.7.49; Includes: RecName: Full=Endonuclease;	SubName: Full=Putative retrovirus-related Pol polyprotein from transposon TNT 1-94-like {ECO:0000313|EMBL:JAP25930.1};	FOG: Transposon-encoded proteins with TYA, reverse transcriptase, integrase domains in various combinations	GO:0004190,aspartic-type endopeptidase activity; GO:0004519,endonuclease activity; GO:0003676,nucleic acid binding; GO:0003964,RNA-directed DNA polymerase activity; GO:0008270,zinc ion binding; GO:0015074,DNA integration	--
Cluster-10219.0	K20027 palmitoyltransferase ZDHHC1/11 [EC:2.3.1.225] | (RefSeq) protein S-acyltransferase 18 isoform X1 (A)	PREDICTED: protein S-acyltransferase 18-like isoform X2 [Populus euphratica]	--	RecName: Full=S-acyltransferase {ECO:0000256|RuleBase:RU079119}; EC=2.3.1.225 {ECO:0000256|RuleBase:RU079119}; AltName: Full=Palmitoyltransferase {ECO:0000256|RuleBase:RU079119};	--	GO:0016021,integral component of membrane; GO:0019706,protein-cysteine S-palmitoyltransferase activity	--
Cluster-1022.0	--	--	--	--	--	--	--
Cluster-10220.0	K15731 carboxy-terminal domain RNA polymerase II polypeptide A small phosphatase [EC:3.1.3.16] | (RefSeq) carboxy-terminal domain RNA polymerase II polypeptide A small phosphatase 1-like (A)	PREDICTED: carboxy-terminal domain RNA polymerase II polypeptide A small phosphatase 1-like [Malus domestica]	--	SubName: Full=Uncharacterized protein {ECO:0000313|EMBL:EMJ15025.1};	--	GO:0016791,phosphatase activity	--
Cluster-10221.0	--	unknown, partial [Glycine max]	--	SubName: Full=Uncharacterized protein {ECO:0000313|EMBL:ACU18110.1}; Flags: Fragment;	--	--	--
Cluster-10222.0	--	--	--	--	--	--	--
Cluster-10223.0	--	--	--	--	--	--	--
Cluster-10224.0	K12349 neutral ceramidase [EC:3.5.1.23] | (RefSeq) neutral ceramidase-like (A)	hypothetical protein L195_g023708, partial [Trifolium pratense]	--	SubName: Full=Reverse transcriptase {ECO:0000313|EMBL:OMO81561.1};	FOG: Transposon-encoded proteins with TYA, reverse transcriptase, integrase domains in various combinations	GO:0004190,aspartic-type endopeptidase activity; GO:0003676,nucleic acid binding; GO:0003964,RNA-directed DNA polymerase activity; GO:0015074,DNA integration	--
Cluster-10225.0	--	--	--	--	--	--	--
Cluster-10226.0	K17604 zinc finger SWIM domain-containing protein 3 | (RefSeq) uncharacterized protein LOC103949171 (A)	uncharacterized protein LOC110611538 [Manihot esculenta]	--	SubName: Full=Uncharacterized protein {ECO:0000313|EMBL:GAY68526.1};	--	--	Transposase, Mutator family
Cluster-10227.0	--	--	--	--	--	--	--
Cluster-10228.0	--	PREDICTED: uncharacterized protein LOC109355145 [Lupinus angustifolius]	--	SubName: Full=Uncharacterized protein {ECO:0000313|EMBL:OIW06930.1};	--	--	--
Cluster-10229.0	--	--	--	--	--	--	--
Cluster-1023.0	K23222 nuclease HARBI1 [EC:3.1.-.-] | (RefSeq) uncharacterized protein LOC109212065 (A)	hypothetical protein TSUD_312020 [Trifolium subterraneum]	--	SubName: Full=Myb/SANT-like DNA-binding domain protein {ECO:0000313|EMBL:AET03057.1};	--	GO:0003677,DNA binding	Myb/SANT-like DNA-binding domain
Cluster-10230.0	--	--	--	--	--	--	--
Cluster-10231.0	--	--	--	--	--	--	--
Cluster-10232.0	--	--	--	--	--	--	--
Cluster-10233.0	--	--	--	--	--	--	--
Cluster-10234.0	--	--	--	--	--	--	--
Cluster-10235.0	--	--	--	--	--	--	--
Cluster-10236.0	K03183 demethylmenaquinone methyltransferase / 2-methoxy-6-polyprenyl-1,4-benzoquinol methylase [EC:2.1.1.163 2.1.1.201] | (RefSeq) 2-phytyl-1,4-beta-naphthoquinone methyltransferase, chloroplastic (A)	putative 2-phytyl-beta-naphthoquinone [Lupinus angustifolius]	RecName: Full=2-phytyl-1,4-beta-naphthoquinone methyltransferase, chloroplastic {ECO:0000255|HAMAP-Rule:MF_03192}; EC=2.1.1.329 {ECO:0000255|HAMAP-Rule:MF_03192}; AltName: Full=Demethylphylloquinone methyltransferase {ECO:0000255|HAMAP-Rule:MF_03192}; AltName: Full=Menaquinone biosynthesis methyltransferase ubiE-like protein {ECO:0000255|HAMAP-Rule:MF_03192}; Flags: Precursor;	SubName: Full=Putative 2-phytyl-beta-naphthoquinone {ECO:0000313|EMBL:AMK47995.1};	Ubiquinone biosynthesis methyltransferase COQ5	GO:0009507,chloroplast; GO:0052624,2-phytyl-1,4-naphthoquinone methyltransferase activity; GO:0042372,phylloquinone biosynthetic process	--
Cluster-10237.0	--	--	--	--	--	--	--
Cluster-10238.0	--	--	--	--	--	--	--
Cluster-10239.0	--	--	--	--	--	--	--
Cluster-1024.0	--	--	--	--	--	--	--
Cluster-10240.0	--	--	--	--	--	--	--
Cluster-10241.0	K22763 deubiquitinase DESI2 [EC:3.4.19.12] | (Kazusa) Lj2g3v1989220.3; - (A)	PREDICTED: nudix hydrolase 2-like [Lupinus angustifolius]	RecName: Full=Nudix hydrolase 2; Short=AtNUDT2; EC=3.6.1.-; AltName: Full=ADP-ribose pyrophosphatase; EC=3.6.1.13; AltName: Full=NADH pyrophosphatase; EC=3.6.1.22;	SubName: Full=Nudix hydrolase 2 {ECO:0000313|EMBL:KYP31868.1};	Predicted NUDIX hydrolase FGF-2 and related proteins	GO:0047631,ADP-ribose diphosphatase activity; GO:0046872,metal ion binding; GO:0051287,NAD binding; GO:0000210,NAD+ diphosphatase activity; GO:0006979,response to oxidative stress	NUDIX domain
Cluster-10242.0	--	LOW QUALITY PROTEIN: uncharacterized protein LOC107623750 [Arachis ipaensis]	--	SubName: Full=DmX-like protein 2 {ECO:0000313|EMBL:KYP54633.1}; EC=2.3.1.97 {ECO:0000313|EMBL:KYP54633.1};	--	GO:0004379,glycylpeptide N-tetradecanoyltransferase activity	--
Cluster-10243.0	K14809 ATP-dependent RNA helicase DDX55/SPB4 [EC:3.6.4.13] | (RefSeq) DEAD-box ATP-dependent RNA helicase 18 (A)	DEAD-box ATP-dependent RNA helicase 18 [Cajanus cajan]	RecName: Full=DEAD-box ATP-dependent RNA helicase 18; EC=3.6.4.13; AltName: Full=BRI1-KD-interacting protein 115; Short=BIP115;	RecName: Full=RNA helicase {ECO:0000256|SAAS:SAAS00892872}; EC=3.6.4.13 {ECO:0000256|SAAS:SAAS00892872};	--	GO:0005737,cytoplasm; GO:0005730,nucleolus; GO:0005524,ATP binding; GO:0004004,ATP-dependent RNA helicase activity; GO:0003723,RNA binding; GO:0010501,RNA secondary structure unwinding	--
Cluster-10244.0	--	patatin-like protein 6 [Arachis duranensis]	RecName: Full=Patatin-like protein 7; Short=AtPLP7; EC=3.1.1.-; AltName: Full=Patatin-related phospholipase A IIIbeta; Short=pPLAIIIb; AltName: Full=Phospholipase A IIIA; Short=AtPLAIIIA;	RecName: Full=Patatin {ECO:0000256|RuleBase:RU361262}; EC=3.1.1.- {ECO:0000256|RuleBase:RU361262};	Ca2+-independent phospholipase A2	GO:0005886,plasma membrane; GO:0047617,acyl-CoA hydrolase activity; GO:0004620,phospholipase activity; GO:0019374,galactolipid metabolic process; GO:0016042,lipid catabolic process; GO:0006644,phospholipid metabolic process; GO:0040008,regulation of growth; GO:0051707,response to other organism	--
Cluster-10245.0	--	--	--	--	--	--	--
Cluster-10246.0	--	--	--	--	--	--	--
Cluster-10247.0	--	--	--	--	--	--	--
Cluster-10248.0	--	--	--	--	--	--	--
Cluster-10249.0	--	--	--	--	--	--	--
Cluster-1025.0	--	signal recognition particle protein, putative [Ricinus communis]	--	SubName: Full=Signal recognition particle protein, putative {ECO:0000313|EMBL:EEF21940.1};	--	GO:0048500,signal recognition particle; GO:0008312,7S RNA binding; GO:0005525,GTP binding; GO:0003924,GTPase activity; GO:0006614,SRP-dependent cotranslational protein targeting to membrane	Signal peptide binding domain
Cluster-10250.0	--	--	--	--	--	--	--
Cluster-10251.0	--	--	--	--	--	--	--
Cluster-10252.0	--	--	--	--	--	--	--
Cluster-10253.0	--	PREDICTED: probable F-box protein At5g04010 [Lupinus angustifolius]	RecName: Full=Probable F-box protein At5g04010; AltName: Full=Non-specific F-box protein;	SubName: Full=Uncharacterized protein {ECO:0000313|EMBL:KRH72111.1, ECO:0000313|EnsemblPlants:GLYMA02G34780.1};	--	--	F-box-like
Cluster-10254.0	--	PREDICTED: chitinase 2-like [Lupinus angustifolius]	RecName: Full=Chitinase 2; EC=3.2.1.14; AltName: Full=Tulip bulb chitinase-2; Short=TBC-2;	SubName: Full=Narbonin {ECO:0000313|EMBL:CAA80979.1};	--	GO:0008061,chitin binding; GO:0004568,chitinase activity; GO:0006032,chitin catabolic process; GO:0000272,polysaccharide catabolic process	Glycosyl hydrolases family 18
Cluster-10255.0	--	--	--	--	--	--	--
Cluster-10256.0	--	--	--	--	--	--	--
Cluster-10257.0	K03283 heat shock 70kDa protein 1/2/6/8 | (RefSeq) heat shock 70 kDa protein-like (A)	PREDICTED: heat shock 70 kDa protein-like [Vigna angularis]	--	SubName: Full=Uncharacterized protein {ECO:0000313|EMBL:KOM53629.1};	--	GO:0005524,ATP binding; GO:0003676,nucleic acid binding; GO:0004523,RNA-DNA hybrid ribonuclease activity	--
Cluster-10258.0	--	--	--	--	--	--	--
Cluster-10259.0	--	--	--	--	--	--	--
Cluster-1026.0	--	hypothetical protein GLYMA_08G161400 [Glycine max]	--	SubName: Full=Uncharacterized protein {ECO:0000313|EMBL:KRH43631.1};	--	--	--
Cluster-10260.0	--	--	--	--	--	--	--
Cluster-10261.0	K20818 KxDL motif-containing protein 1 | (RefSeq) kxDL motif-containing protein 1-like (A)	PREDICTED: kxDL motif-containing protein 1-like isoform X1 [Glycine max]	--	SubName: Full=Uncharacterized protein {ECO:0000313|EMBL:KRH59119.1, ECO:0000313|EnsemblPlants:GLYMA05G30010.1};	Uncharacterized conserved protein	--	--
Cluster-10262.0	K13126 polyadenylate-binding protein | (RefSeq) LOW QUALITY PROTEIN: polyadenylate-binding protein 2-like (A)	LOW QUALITY PROTEIN: polyadenylate-binding protein 2-like [Arachis ipaensis]	RecName: Full=Polyadenylate-binding protein 3; Short=PABP-3; Short=Poly(A)-binding protein 3;	RecName: Full=Polyadenylate-binding protein {ECO:0000256|RuleBase:RU362004}; Short=PABP {ECO:0000256|RuleBase:RU362004};	Polyadenylate-binding protein (RRM superfamily)	GO:0005737,cytoplasm; GO:0005634,nucleus; GO:0003723,RNA binding; GO:0006397,mRNA processing; GO:0000184,nuclear-transcribed mRNA catabolic process, nonsense-mediated decay; GO:0060211,regulation of nuclear-transcribed mRNA poly(A) tail shortening; GO:0006417,regulation of translation	--
Cluster-10263.0	--	PREDICTED: peptidoglycan hydrolase FlgJ-like [Ziziphus jujuba]	--	--	--	--	Rod binding protein
Cluster-10264.0	K13459 disease resistance protein RPS2 | (RefSeq) probable disease resistance protein At4g27220 (A)	Retrovirus-related Pol polyprotein from transposon TNT 1-94 [Cajanus cajan]	RecName: Full=Retrovirus-related Pol polyprotein from transposon TNT 1-94; Includes: RecName: Full=Protease; EC=3.4.23.-; Includes: RecName: Full=Reverse transcriptase; EC=2.7.7.49; Includes: RecName: Full=Endonuclease;	SubName: Full=Retrovirus-related Pol polyprotein from transposon TNT 1-94 {ECO:0000313|EMBL:KYP68633.1};	FOG: Transposon-encoded proteins with TYA, reverse transcriptase, integrase domains in various combinations	GO:0004190,aspartic-type endopeptidase activity; GO:0004519,endonuclease activity; GO:0003676,nucleic acid binding; GO:0003964,RNA-directed DNA polymerase activity; GO:0008270,zinc ion binding; GO:0015074,DNA integration	Retrotransposon gag protein
Cluster-10265.0	--	--	--	--	--	--	--
Cluster-10266.0	K22038 volume-regulated anion channel | (Kazusa) Lj0g3v0252649.2; - (A)	disease resistance protein (TIR-NBS-LRR class) [Trifolium pratense]	RecName: Full=Probable WRKY transcription factor 19; AltName: Full=WRKY DNA-binding protein 19;	SubName: Full=TMV resistance protein N {ECO:0000313|EMBL:KYP45867.1};	--	GO:0009941,chloroplast envelope; GO:0005634,nucleus; GO:0043531,ADP binding; GO:0005524,ATP binding; GO:0003700,DNA-binding transcription factor activity; GO:0004674,protein serine/threonine kinase activity; GO:0043565,sequence-specific DNA binding; GO:0006952,defense response; GO:0006351,transcription, DNA-templated	Leucine Rich Repeat
Cluster-10267.0	--	--	--	--	--	--	--
Cluster-10268.0	--	PREDICTED: uncharacterized protein LOC100810286 [Glycine max]	--	SubName: Full=Uncharacterized protein {ECO:0000313|EMBL:KRH11545.1, ECO:0000313|EnsemblPlants:GLYMA15G12315.1};	--	--	Heme-binding protein A (HasA)
Cluster-10269.0	--	--	--	--	--	--	--
Cluster-1027.0	--	--	--	--	--	--	--
Cluster-10270.0	--	--	--	--	--	--	--
Cluster-10271.0	--	--	--	--	--	--	--
Cluster-10272.0	--	--	--	--	--	--	--
Cluster-10273.0	--	protein COP1 SUPPRESSOR 2-like, partial [Cucurbita pepo subsp. pepo]	RecName: Full=Protein COP1 SUPPRESSOR 2 {ECO:0000303|PubMed:26714275};	SubName: Full=Uncharacterized protein {ECO:0000313|EMBL:CAN62422.1};	Uncharacterized conserved protein	GO:0016607,nuclear speck; GO:1904667,negative regulation of ubiquitin protein ligase activity; GO:0080022,primary root development; GO:0010099,regulation of photomorphogenesis; GO:0055121,response to high fluence blue light stimulus by blue high-fluence system	--
Cluster-10274.0	K01657 anthranilate synthase component I [EC:4.1.3.27] | (RefSeq) anthranilate synthase component I (A)	anthranilate synthase component I [Ostreococcus tauri]	RecName: Full=Anthranilate synthase alpha subunit 1, chloroplastic; EC=4.1.3.27; Flags: Precursor;	SubName: Full=Anthranilate synthase component I {ECO:0000313|EMBL:OUS44584.1};	Isochorismate synthase	GO:0009507,chloroplast; GO:0004049,anthranilate synthase activity; GO:0000162,tryptophan biosynthetic process	chorismate binding enzyme
Cluster-10275.0	K00430 peroxidase [EC:1.11.1.7] | (RefSeq) peroxidase 16-like (A)	PREDICTED: peroxidase 16-like isoform X1 [Cicer arietinum]	RecName: Full=Peroxidase 16; Short=Atperox P16; EC=1.11.1.7; AltName: Full=ATP22a; Flags: Precursor;	RecName: Full=Peroxidase {ECO:0000256|RuleBase:RU362060, ECO:0000256|SAAS:SAAS00709852}; EC=1.11.1.7 {ECO:0000256|RuleBase:RU362060, ECO:0000256|SAAS:SAAS00709852};	--	GO:0005576,extracellular region; GO:0020037,heme binding; GO:0046872,metal ion binding; GO:0004601,peroxidase activity; GO:0042744,hydrogen peroxide catabolic process; GO:0006979,response to oxidative stress	Peroxidase
Cluster-10275.1	K00430 peroxidase [EC:1.11.1.7] | (RefSeq) peroxidase 16-like (A)	PREDICTED: peroxidase 16-like isoform X1 [Cicer arietinum]	RecName: Full=Peroxidase 16; Short=Atperox P16; EC=1.11.1.7; AltName: Full=ATP22a; Flags: Precursor;	RecName: Full=Peroxidase {ECO:0000256|RuleBase:RU362060, ECO:0000256|SAAS:SAAS00709852}; EC=1.11.1.7 {ECO:0000256|RuleBase:RU362060, ECO:0000256|SAAS:SAAS00709852};	--	GO:0005576,extracellular region; GO:0020037,heme binding; GO:0046872,metal ion binding; GO:0004601,peroxidase activity; GO:0042744,hydrogen peroxide catabolic process; GO:0006979,response to oxidative stress	Peroxidase
Cluster-10276.0	--	--	--	--	--	--	--
Cluster-10277.0	--	--	--	--	--	--	--
Cluster-10278.0	--	--	--	--	--	--	--
Cluster-10279.0	--	--	--	--	--	--	--
Cluster-1028.0	--	--	--	--	--	--	--
Cluster-10280.0	K08150 MFS transporter, SP family, solute carrier family 2 (myo-inositol transporter), member 13 | (RefSeq) hypothetical protein (A)	PREDICTED: plastidic glucose transporter 4-like [Glycine max]	RecName: Full=Plastidic glucose transporter 4; Short=AtpGlcT;	SubName: Full=Uncharacterized protein {ECO:0000313|EMBL:KRH46946.1, ECO:0000313|EnsemblPlants:GLYMA08G48255.1};	Predicted transporter (major facilitator superfamily)	GO:0009941,chloroplast envelope; GO:0009706,chloroplast inner membrane; GO:0016021,integral component of membrane; GO:0005355,glucose transmembrane transporter activity; GO:0005351,carbohydrate:proton symporter activity; GO:0046323,glucose import; GO:0035428,NA	Fungal trichothecene efflux pump (TRI12)
Cluster-10281.0	K17917 sorting nexin-1/2 | (Kazusa) Lj2g3v2843030.1; - (A)	Sorting nexin 2A [Glycine soja]	RecName: Full=Sorting nexin 2B;	SubName: Full=Sorting nexin 2A {ECO:0000313|EMBL:KHN48595.1};	Membrane coat complex Retromer, subunit VPS5/SNX1, Sorting nexins, and related PX domain-containing proteins	GO:0005829,cytosol; GO:0019898,extrinsic component of membrane; GO:0005794,Golgi apparatus; GO:0016020,membrane; GO:0032585,multivesicular body membrane; GO:0030904,retromer complex; GO:0035091,phosphatidylinositol binding; GO:0005543,phospholipid binding; GO:0046982,protein heterodimerization activity; GO:0032502,developmental process; GO:0006897,endocytosis; GO:0045324,late endosome to vacuole …	--
Cluster-10282.0	--	--	--	--	--	--	--
Cluster-10283.0	--	--	--	--	--	--	--
Cluster-10285.0	--	--	--	--	--	--	--
Cluster-10286.0	--	--	--	--	--	--	--
Cluster-10288.0	--	--	--	--	--	--	--
Cluster-10289.0	K12393 AP-1 complex subunit mu | (RefSeq) LOW QUALITY PROTEIN: AP-1 complex subunit mu-2-like (A)	hypothetical protein CCACVL1_04074 [Corchorus capsularis]	--	SubName: Full=Uncharacterized protein {ECO:0000313|EMBL:OMO98751.1};	FOG: Transposon-encoded proteins with TYA, reverse transcriptase, integrase domains in various combinations	GO:0003676,nucleic acid binding; GO:0008270,zinc ion binding	--
Cluster-1029.0	--	--	--	--	--	--	--
Cluster-10290.0	--	--	--	--	--	--	--
Cluster-10291.0	--	--	--	--	--	--	--
Cluster-10292.0	K01115 phospholipase D1/2 [EC:3.1.4.4] | (Kazusa) Lj3g3v2693190.1; - (A)	PREDICTED: phospholipase D alpha 4-like isoform X1 [Glycine max]	RecName: Full=Phospholipase D alpha 4 {ECO:0000303|PubMed:11891260}; Short=AtPLDalpha4 {ECO:0000303|PubMed:11891260}; Short=PLD alpha 4 {ECO:0000303|PubMed:11891260}; EC=3.1.4.4 {ECO:0000250|UniProtKB:Q38882}; AltName: Full=PLDalpha3; AltName: Full=Phospholipase D epsilon {ECO:0000303|PubMed:19143999}; Short=AtPLDepsilon {ECO:0000303|PubMed:19143999}; Short=PLD epsilon {ECO:0000303|PubMed:1914399…	RecName: Full=Phospholipase D {ECO:0000256|PIRNR:PIRNR036470}; EC=3.1.4.4 {ECO:0000256|PIRNR:PIRNR036470};	Phospholipase D1	GO:0005886,plasma membrane; GO:0005509,calcium ion binding; GO:0070290,N-acylphosphatidylethanolamine-specific phospholipase D activity; GO:0004630,phospholipase D activity; GO:0051301,cell division; GO:0006995,cellular response to nitrogen starvation; GO:0016036,cellular response to phosphate starvation; GO:0051365,cellular response to potassium ion starvation; GO:0009825,multidimensional cell g…	C2 domain
Cluster-10292.1	K01115 phospholipase D1/2 [EC:3.1.4.4] | (RefSeq) phospholipase D alpha 4-like (A)	hypothetical protein GLYMA_08G194100 [Glycine max]	RecName: Full=Phospholipase D alpha 4 {ECO:0000303|PubMed:11891260}; Short=AtPLDalpha4 {ECO:0000303|PubMed:11891260}; Short=PLD alpha 4 {ECO:0000303|PubMed:11891260}; EC=3.1.4.4 {ECO:0000250|UniProtKB:Q38882}; AltName: Full=PLDalpha3; AltName: Full=Phospholipase D epsilon {ECO:0000303|PubMed:19143999}; Short=AtPLDepsilon {ECO:0000303|PubMed:19143999}; Short=PLD epsilon {ECO:0000303|PubMed:1914399…	RecName: Full=Phospholipase D {ECO:0000256|PIRNR:PIRNR036470}; EC=3.1.4.4 {ECO:0000256|PIRNR:PIRNR036470};	Phospholipase D1	GO:0005886,plasma membrane; GO:0005509,calcium ion binding; GO:0070290,N-acylphosphatidylethanolamine-specific phospholipase D activity; GO:0004630,phospholipase D activity; GO:0051301,cell division; GO:0006995,cellular response to nitrogen starvation; GO:0016036,cellular response to phosphate starvation; GO:0051365,cellular response to potassium ion starvation; GO:0009825,multidimensional cell g…	PLD-like domain
Cluster-10293.0	K12135 zinc finger protein CONSTANS | (RefSeq) zinc finger protein CONSTANS-LIKE 2-like (A)	PREDICTED: putative zinc finger protein At1g68190 [Glycine max]	RecName: Full=Putative zinc finger protein At1g68190;	SubName: Full=Uncharacterized protein {ECO:0000313|EMBL:KRH35868.1, ECO:0000313|EnsemblPlants:GLYMA10G41540.2};	--	GO:0005634,nucleus; GO:0003700,DNA-binding transcription factor activity; GO:0008270,zinc ion binding; GO:0006355,regulation of transcription, DNA-templated	B-box zinc finger
Cluster-10294.0	--	hypothetical protein SOVF_209680 [Spinacia oleracea]	RecName: Full=Probable transcriptional regulator ycf27; AltName: Full=OmpR-like protein;	SubName: Full=Uncharacterized protein {ECO:0000313|EMBL:KNA03387.1};	--	GO:0009507,chloroplast; GO:0003677,DNA binding; GO:0000160,phosphorelay signal transduction system; GO:0006355,regulation of transcription, DNA-templated; GO:0006351,transcription, DNA-templated	Response regulator receiver domain
Cluster-10295.0	K04628 ceramide galactosyltransferase [EC:2.4.1.47] | (RefSeq) UDP-glycosyltransferase 83A1-like (A)	UDP-glycosyltransferase 82A1 [Prunus avium]	RecName: Full=UDP-glycosyltransferase 82A1; EC=2.4.1.-;	SubName: Full=Uncharacterized protein {ECO:0000313|EMBL:EEF04314.2};	UDP-glucuronosyl and UDP-glucosyl transferase	GO:0043231,intracellular membrane-bounded organelle; GO:0080043,quercetin 3-O-glucosyltransferase activity; GO:0080044,quercetin 7-O-glucosyltransferase activity; GO:0008152,metabolic process	--
Cluster-10296.0	--	--	--	--	--	--	--
Cluster-10297.0	--	--	--	--	--	--	--
Cluster-10297.1	--	--	--	--	--	--	--
Cluster-10298.0	--	--	--	--	--	--	--
Cluster-10299.0	--	--	--	--	--	--	--
Cluster-103.0	K09584 protein disulfide-isomerase A6 [EC:5.3.4.1] | (RefSeq) protein disulfide-isomerase like 2-1-like (A)	PREDICTED: 5'-adenylylsulfate reductase-like 5 [Lupinus angustifolius]	RecName: Full=5'-adenylylsulfate reductase-like 5; AltName: Full=Adenosine 5'-phosphosulfate reductase-like 5; Short=APR-like 5; Short=AtAPRL5; Flags: Precursor;	SubName: Full=Uncharacterized protein {ECO:0000313|EMBL:KRG94841.1, ECO:0000313|EnsemblPlants:GLYMA19G28980.1};	Thioredoxin	GO:0005783,endoplasmic reticulum; GO:0016021,integral component of membrane; GO:0003756,protein disulfide isomerase activity; GO:0045454,cell redox homeostasis; GO:0006457,protein folding; GO:0034976,response to endoplasmic reticulum stress	Thioredoxin
Cluster-1030.0	--	--	--	--	--	--	--
Cluster-10300.0	K07739 elongator complex protein 3 [EC:2.3.1.48] | (RefSeq) uncharacterized LOC105803458 (A)	hypothetical protein PanWU01x14_127230 [Parasponia andersonii]	RecName: Full=Retrovirus-related Pol polyprotein from transposon TNT 1-94; Includes: RecName: Full=Protease; EC=3.4.23.-; Includes: RecName: Full=Reverse transcriptase; EC=2.7.7.49; Includes: RecName: Full=Endonuclease;	SubName: Full=Uncharacterized protein {ECO:0000313|EMBL:CAN82937.1};	FOG: Transposon-encoded proteins with TYA, reverse transcriptase, integrase domains in various combinations	GO:0004190,aspartic-type endopeptidase activity; GO:0004519,endonuclease activity; GO:0003676,nucleic acid binding; GO:0003964,RNA-directed DNA polymerase activity; GO:0008270,zinc ion binding; GO:0015074,DNA integration	--
Cluster-10301.0	K12492 ADP-ribosylation factor GTPase-activating protein 1 | (RefSeq) ADP-ribosylation factor GTPase-activating protein AGD7 (A)	PREDICTED: ADP-ribosylation factor GTPase-activating protein AGD7 [Vigna angularis]	RecName: Full=TPR repeat-containing protein ZIP4 {ECO:0000305}; AltName: Full=Protein SPO22 homolog {ECO:0000305}; Short=AtSPO22 {ECO:0000303|PubMed:17530928}; AltName: Full=Protein ZIP4 homolog {ECO:0000305}; Short=AtZIP4 {ECO:0000303|PubMed:18348867};	SubName: Full=Uncharacterized protein {ECO:0000313|EMBL:BAT95375.1};	--	GO:0009507,chloroplast; GO:0005694,chromosome; GO:0005634,nucleus; GO:0007143,female meiotic nuclear division; GO:0007140,male meiotic nuclear division; GO:0000712,resolution of meiotic recombination intermediates; GO:0071139,resolution of recombination intermediates; GO:0007129,synapsis	--
Cluster-10302.0	--	--	--	--	--	--	--
Cluster-10303.0	--	uncharacterized protein LOC110275333 [Arachis duranensis]	--	SubName: Full=Uncharacterized protein {ECO:0000313|EMBL:OIW01080.1};	--	GO:0003676,nucleic acid binding; GO:0008270,zinc ion binding	Zinc knuckle
Cluster-10304.0	--	--	--	--	--	--	--
Cluster-10305.0	K07748 sterol-4alpha-carboxylate 3-dehydrogenase (decarboxylating) [EC:1.1.1.170] | (RefSeq) uncharacterized LOC100797101 (A)	Enzymatic polyprotein, partial [Cajanus cajan]	--	SubName: Full=Enzymatic polyprotein {ECO:0000313|EMBL:KYP31571.1}; Flags: Fragment;	--	--	--
Cluster-10306.0	--	--	--	--	--	--	--
Cluster-10307.0	--	--	--	--	--	--	--
Cluster-10307.1	--	uncharacterized protein LOC106755775 [Vigna radiata var. radiata]	--	SubName: Full=uncharacterized protein LOC106755775 {ECO:0000313|RefSeq:XP_014493473.1};	Flavonol reductase/cinnamoyl-CoA reductase	--	Tropomyosin
Cluster-10308.0	K19613 leucine-rich repeat protein SHOC2 | (RefSeq) uncharacterized protein LOC111313103 isoform X1 (A)	probable WRKY transcription factor 53 [Cajanus cajan]	RecName: Full=Probable WRKY transcription factor 41; AltName: Full=WRKY DNA-binding protein 41;	SubName: Full=Putative WRKY transcription factor 53 {ECO:0000313|EMBL:KYP58634.1};	--	GO:0005634,nucleus; GO:0003700,DNA-binding transcription factor activity; GO:0043565,sequence-specific DNA binding; GO:0006351,transcription, DNA-templated	WRKY DNA -binding domain
Cluster-10309.0	--	--	--	--	--	--	--
Cluster-1031.0	--	--	--	--	--	--	--
Cluster-10310.0	K16812 targeting protein for Xklp2 | (RefSeq) protein TPX2 (A)	hypothetical protein glysoja_037458, partial [Glycine soja]	--	SubName: Full=Uncharacterized protein {ECO:0000313|EMBL:KHN09356.1}; Flags: Fragment;	--	GO:0005874,microtubule; GO:0005819,spindle; GO:0032147,activation of protein kinase activity; GO:0060236,regulation of mitotic spindle organization	Cell cycle regulated microtubule associated protein
Cluster-10311.0	K06676 condensin complex subunit 2 | (Kazusa) Lj3g3v1297070.1; - (A)	PREDICTED: condensin complex subunit 2-like isoform X2 [Lupinus angustifolius]	RecName: Full=Condensin complex subunit 2; AltName: Full=Chromosome-associated protein H; Short=AtCAP-H; AltName: Full=Non-SMC condensin I complex subunit H; AltName: Full=Protein EMBRYO DEFECTIVE 2795;	RecName: Full=Condensin complex subunit 2 {ECO:0000256|PIRNR:PIRNR017126};	Chromosome condensation complex Condensin, subunit H	GO:0000793,condensed chromosome; GO:0005737,cytoplasm; GO:0000799,nuclear condensin complex; GO:0003682,chromatin binding; GO:0072587,DNA topoisomerase (ATP-hydrolyzing) activator activity; GO:0044547,DNA topoisomerase binding; GO:0051301,cell division; GO:0007076,mitotic chromosome condensation	Condensin complex subunit 2
Cluster-10312.0	--	--	--	--	--	--	--
Cluster-10313.0	--	--	--	--	--	--	--
Cluster-10314.0	--	--	--	--	--	--	--
Cluster-10315.0	--	--	--	--	--	--	--
Cluster-10316.0	--	--	--	--	--	--	--
Cluster-10317.0	K03265 peptide chain release factor subunit 1 | (Kazusa) Lj0g3v0130059.2; - (A)	Peptide chain release factor eRF1/aRF [Trema orientalis]	RecName: Full=Eukaryotic peptide chain release factor subunit 1-3; Short=Eukaryotic release factor 1-3; Short=eRF1-3; AltName: Full=Omnipotent suppressor protein 1 homolog 3; Short=SUP1 homolog 3;	SubName: Full=Eukaryotic release factor 1-3 isoform 1 {ECO:0000313|EMBL:EOX94076.1};	Peptide chain release factor 1 (eRF1)	GO:0005737,cytoplasm; GO:0003747,translation release factor activity; GO:0040008,regulation of growth; GO:0006415,translational termination	eRF1 domain 3
Cluster-10318.0	--	--	--	--	--	--	--
Cluster-10319.0	--	--	--	--	--	--	--
Cluster-1032.0	K01426 amidase [EC:3.5.1.4] | (RefSeq) uncharacterized protein LOC104249984 (A)	ribonuclease H, partial [Trifolium pratense]	--	SubName: Full=RNA-directed DNA polymerase (Reverse transcriptase); Ribonuclease H {ECO:0000313|EMBL:ABD28627.2};	FOG: Reverse transcriptase	GO:0003676,nucleic acid binding; GO:0003964,RNA-directed DNA polymerase activity; GO:0004523,RNA-DNA hybrid ribonuclease activity	--
Cluster-10320.0	K07140 uncharacterized protein | (RefSeq) uncharacterized protein LOC112008017 (A)	hypothetical protein CEUSTIGMA_g13395.t1 [Chlamydomonas eustigma]	RecName: Full=Molybdenum cofactor sulfurase {ECO:0000255|HAMAP-Rule:MF_03050}; Short=MCS {ECO:0000255|HAMAP-Rule:MF_03050}; Short=MOS {ECO:0000255|HAMAP-Rule:MF_03050}; Short=MoCo sulfurase {ECO:0000255|HAMAP-Rule:MF_03050}; EC=2.8.1.9 {ECO:0000255|HAMAP-Rule:MF_03050}; AltName: Full=Molybdenum cofactor sulfurase-like protein 3 {ECO:0000255|HAMAP-Rule:MF_03050}; AltName: Full=Molybdenum cofactor …	SubName: Full=Uncharacterized protein {ECO:0000313|EMBL:GAX85979.1};	Uncharacterized Fe-S protein	GO:0008265,Mo-molybdopterin cofactor sulfurase activity; GO:0102867,molybdenum cofactor sulfurtransferase activity; GO:0030151,molybdenum ion binding; GO:0030170,pyridoxal phosphate binding; GO:0006777,Mo-molybdopterin cofactor biosynthetic process	MOSC N-terminal beta barrel domain
Cluster-10321.0	--	--	--	--	--	--	--
Cluster-10322.0	--	--	--	--	--	--	--
Cluster-10322.1	K00228 coproporphyrinogen III oxidase [EC:1.3.3.3] | (RefSeq) hypothetical protein (A)	unknown [Zea mays]	--	SubName: Full=Uncharacterized protein {ECO:0000313|EnsemblProtists:EOD41293};	Sulfatase	GO:0008484,sulfuric ester hydrolase activity; GO:0008152,metabolic process	Sulfatase
Cluster-10323.1	--	--	--	--	--	--	--
Cluster-10323.2	--	PREDICTED: uncharacterized protein LOC109355001 [Lupinus angustifolius]	--	SubName: Full=Uncharacterized protein {ECO:0000313|EMBL:KOM28610.1};	--	--	--
Cluster-10324.0	--	--	--	--	--	--	--
Cluster-10325.0	--	--	--	--	--	--	--
Cluster-10326.0	K22696 protein-lysine N-methyltransferase EEF2KMT [EC:2.1.1.-] | (RefSeq) uncharacterized protein LOC108202480 isoform X1 (A)	PREDICTED: uncharacterized protein LOC105977322 [Erythranthe guttata]	--	SubName: Full=Transposase {ECO:0000313|EMBL:AAX51973.1};	--	--	Transposase
Cluster-10327.0	--	PREDICTED: 36.4 kDa proline-rich protein [Vigna angularis]	--	SubName: Full=Uncharacterized protein {ECO:0000313|EMBL:BAT76309.1};	--	GO:0016021,integral component of membrane	--
Cluster-10327.1	--	PREDICTED: 36.4 kDa proline-rich protein [Vigna angularis]	--	SubName: Full=Uncharacterized protein {ECO:0000313|EMBL:BAT76309.1};	--	GO:0016021,integral component of membrane	--
Cluster-10328.0	--	--	--	--	--	--	--
Cluster-10329.0	--	--	--	--	--	--	--
Cluster-10330.0	K17500 integrin-linked kinase-associated serine/threonine phosphatase 2C [EC:3.1.3.16] | (RefSeq) WAT1-related protein At3g18200 isoform X1 (A)	WAT1-related protein At4g08290 [Arachis duranensis]	RecName: Full=WAT1-related protein At4g08290;	RecName: Full=WAT1-related protein {ECO:0000256|RuleBase:RU363077};	--	GO:0016021,integral component of membrane; GO:0005886,plasma membrane; GO:0015171,amino acid transmembrane transporter activity; GO:0032973,amino acid export across plasma membrane; GO:0080144,amino acid homeostasis; GO:0043090,amino acid import	EamA-like transporter family
Cluster-10331.0	--	hypothetical protein LR48_Vigan08g144700 [Vigna angularis]	--	SubName: Full=Uncharacterized protein {ECO:0000313|EMBL:KOM50620.1};	--	--	--
Cluster-10332.0	K13111 WD40 repeat-containing protein SMU1 | (RefSeq) suppressor of mec-8 and unc-52 protein homolog 1-like (A)	PREDICTED: uncharacterized protein LOC107060617 [Solanum tuberosum]	--	SubName: Full=Uncharacterized protein {ECO:0000313|EnsemblPlants:PGSC0003DMT400072173};	--	--	Transposase family tnp2
Cluster-10333.0	K12356 coniferyl-alcohol glucosyltransferase [EC:2.4.1.111] | (RefSeq) anthocyanidin 3-O-glucosyltransferase 5-like (A)	Anthocyanidin 3-O-glucosyltransferase 5 [Cajanus cajan]	RecName: Full=Anthocyanidin 3-O-glucosyltransferase 5; EC=2.4.1.115; AltName: Full=Flavonol 3-O-glucosyltransferase 5; AltName: Full=UDP-glucose flavonoid 3-O-glucosyltransferase 5;	RecName: Full=Glycosyltransferase {ECO:0000256|RuleBase:RU362057}; EC=2.4.1.- {ECO:0000256|RuleBase:RU362057};	UDP-glucuronosyl and UDP-glucosyl transferase	GO:0047213,anthocyanidin 3-O-glucosyltransferase activity; GO:0009718,anthocyanin-containing compound biosynthetic process	UDP-glucoronosyl and UDP-glucosyl transferase
Cluster-10334.0	--	--	--	--	--	--	--
Cluster-10335.0	--	--	--	--	--	--	--
Cluster-10336.0	K00995 CDP-diacylglycerol---glycerol-3-phosphate 3-phosphatidyltransferase [EC:2.7.8.5] | (RefSeq) CDP-diacylglycerol--glycerol-3-phosphate 3-phosphatidyltransferase-like (A)	Phosphatidylglycerolphosphate synthase [Klebsormidium nitens]	--	SubName: Full=Uncharacterized protein {ECO:0000313|EMBL:ETV99507.1};	Phosphatidylglycerolphosphate synthase	GO:0008444,CDP-diacylglycerol-glycerol-3-phosphate 3-phosphatidyltransferase activity; GO:0032049,cardiolipin biosynthetic process	Phospholipase D Active site motif
Cluster-10337.0	--	--	--	--	--	--	--
Cluster-10338.0	--	--	--	--	--	--	--
Cluster-10339.0	K01190 beta-galactosidase [EC:3.2.1.23] | (RefSeq) beta-galactosidase-like (A)	glycoside hydrolase family 2 protein [Zea mays]	--	SubName: Full=Glycoside hydrolase family 2 protein {ECO:0000313|EMBL:ONM34429.1};	Beta-Glucuronidase GUSB (glycosylhydrolase superfamily 2)	GO:0009341,beta-galactosidase complex; GO:0004565,beta-galactosidase activity; GO:0030246,carbohydrate binding; GO:0005975,carbohydrate metabolic process	Domain of unknown function(DUF4981)
Cluster-10339.1	--	--	--	--	--	--	--
Cluster-10339.2	K01190 beta-galactosidase [EC:3.2.1.23] | (RefSeq) beta-galactosidase-like (A)	beta-galactosidase [Quercus suber]	--	SubName: Full=Uncharacterized protein {ECO:0000313|EMBL:EKX47903.1, ECO:0000313|EnsemblProtists:EKX47903};	--	GO:0009341,beta-galactosidase complex; GO:0016021,integral component of membrane; GO:0004565,beta-galactosidase activity; GO:0030246,carbohydrate binding; GO:0005975,carbohydrate metabolic process	Beta galactosidase small chain
Cluster-1034.0	K20617 cytochrome P450 family 71 subfamily A | (RefSeq) cytochrome P450 83B1 (A)	PREDICTED: cytochrome P450 83B1-like [Lupinus angustifolius]	RecName: Full=Cytochrome P450 83B1; EC=1.14.14.45 {ECO:0000269|PubMed:12970475}; AltName: Full=Protein ALTERED TRYPTOPHAN REGULATION 4; AltName: Full=Protein RED ELONGATED 1; AltName: Full=Protein SUPERROOT 2;	SubName: Full=cytochrome P450 71A1-like {ECO:0000313|RefSeq:XP_004491826.1};	Cytochrome P450 CYP2 subfamily	GO:0005783,endoplasmic reticulum; GO:0016021,integral component of membrane; GO:0016020,membrane; GO:0005739,mitochondrion; GO:0005886,plasma membrane; GO:0020037,heme binding; GO:0005506,iron ion binding; GO:0016709,oxidoreductase activity, acting on paired donors, with incorporation or reduction of molecular oxygen, NAD(P)H as one donor, and incorporation of one atom of oxygen; GO:0048830,adven…	Cytochrome P450
Cluster-10340.0	--	--	--	--	--	--	--
Cluster-10341.0	K19882 O-palmitoleoyl-L-serine hydrolase [EC:3.1.1.98] | (RefSeq) pectin acetylesterase 5-like isoform X1 (A)	Retrovirus-related Pol polyprotein from transposon TNT 1-94 [Cajanus cajan]	--	SubName: Full=Retrovirus-related Pol polyprotein from transposon TNT 1-94 {ECO:0000313|EMBL:KYP40247.1};	FOG: Transposon-encoded proteins with TYA, reverse transcriptase, integrase domains in various combinations	GO:0003676,nucleic acid binding; GO:0015074,DNA integration	GAG-pre-integrase domain
Cluster-10342.0	K03183 demethylmenaquinone methyltransferase / 2-methoxy-6-polyprenyl-1,4-benzoquinol methylase [EC:2.1.1.163 2.1.1.201] | (RefSeq) MENG; S-adenosyl-L-methionine-dependent methyltransferases superfamily protein (A)	PREDICTED: uncharacterized protein LOC100807380 [Glycine max]	RecName: Full=2-phytyl-1,4-beta-naphthoquinone methyltransferase, chloroplastic {ECO:0000255|HAMAP-Rule:MF_03192}; EC=2.1.1.329 {ECO:0000255|HAMAP-Rule:MF_03192}; AltName: Full=Demethylphylloquinone methyltransferase {ECO:0000255|HAMAP-Rule:MF_03192}; AltName: Full=Menaquinone biosynthesis methyltransferase ubiE-like protein {ECO:0000255|HAMAP-Rule:MF_03192}; Flags: Precursor;	SubName: Full=Uncharacterized protein {ECO:0000313|EMBL:KRH26050.1, ECO:0000313|EnsemblPlants:GLYMA12G22690.1};	--	GO:0009507,chloroplast; GO:0052624,2-phytyl-1,4-naphthoquinone methyltransferase activity; GO:0042372,phylloquinone biosynthetic process	Methyltransferase domain
Cluster-10342.1	K03183 demethylmenaquinone methyltransferase / 2-methoxy-6-polyprenyl-1,4-benzoquinol methylase [EC:2.1.1.163 2.1.1.201] | (RefSeq) MENG; S-adenosyl-L-methionine-dependent methyltransferases superfamily protein (A)	PREDICTED: uncharacterized protein LOC100807380 [Glycine max]	RecName: Full=2-phytyl-1,4-beta-naphthoquinone methyltransferase, chloroplastic {ECO:0000255|HAMAP-Rule:MF_03192}; EC=2.1.1.329 {ECO:0000255|HAMAP-Rule:MF_03192}; AltName: Full=Demethylphylloquinone methyltransferase {ECO:0000255|HAMAP-Rule:MF_03192}; AltName: Full=Menaquinone biosynthesis methyltransferase ubiE-like protein {ECO:0000255|HAMAP-Rule:MF_03192}; Flags: Precursor;	SubName: Full=Uncharacterized protein {ECO:0000313|EMBL:KRH26050.1, ECO:0000313|EnsemblPlants:GLYMA12G22690.1};	--	GO:0009507,chloroplast; GO:0052624,2-phytyl-1,4-naphthoquinone methyltransferase activity; GO:0042372,phylloquinone biosynthetic process	Methyltransferase domain
Cluster-10342.2	--	Demethylmenaquinone methyltransferase [Glycine soja]	--	SubName: Full=Demethylmenaquinone methyltransferase {ECO:0000313|EMBL:KHN19956.1}; EC=2.1.1.41 {ECO:0000313|EMBL:KHN19956.1};	--	GO:0016021,integral component of membrane; GO:0003838,sterol 24-C-methyltransferase activity	--
Cluster-10343.0	--	hypothetical protein TSUD_68020 [Trifolium subterraneum]	--	SubName: Full=Uncharacterized protein {ECO:0000313|EMBL:EMJ27654.1};	--	GO:0016021,integral component of membrane	NADH-ubiquinone reductase complex 1 MLRQ subunit
Cluster-10344.0	--	--	--	--	--	--	--
Cluster-10344.1	K01068 acyl-coenzyme A thioesterase 1/2/4 [EC:3.1.2.2] | (RefSeq) uncharacterized protein LOC113274565 (A)	Acyl-CoA thioesterase [Zostera marina]	--	SubName: Full=Acyl-CoA thioesterase {ECO:0000313|EMBL:KMZ72088.1};	Acyl-CoA thioesterase	GO:0047617,acyl-CoA hydrolase activity; GO:0006637,acyl-CoA metabolic process	Thioesterase-like superfamily
Cluster-10345.0	K15287 solute carrier family 35, member F1/2 | (RefSeq) UAA transporter family protein (A)	UAA transporter family protein [Medicago truncatula]	--	SubName: Full=UAA transporter family protein {ECO:0000313|EMBL:AES82008.1};	Predicted membrane protein	GO:0016021,integral component of membrane; GO:0022857,transmembrane transporter activity	EamA-like transporter family
Cluster-10345.1	K15287 solute carrier family 35, member F1/2 | (RefSeq) solute carrier family 35 member F1 (A)	PREDICTED: solute carrier family 35 member F1 isoform X1 [Vitis vinifera]	--	SubName: Full=Uncharacterized protein {ECO:0000313|EMBL:CBI30275.3};	Predicted membrane protein	GO:0016021,integral component of membrane; GO:0022857,transmembrane transporter activity	UAA transporter family
Cluster-10346.0	--	--	--	--	--	--	--
Cluster-10347.0	--	--	--	--	--	--	--
Cluster-10348.0	--	--	--	--	--	--	--
Cluster-10349.0	--	--	--	--	--	--	--
Cluster-1035.0	K02881 large subunit ribosomal protein L18 | (RefSeq) uncharacterized protein LOC109803153 (A)	uncharacterized protein LOC109803153 [Cajanus cajan]	--	SubName: Full=Uncharacterized protein {ECO:0000313|EMBL:KYP61789.1};	--	GO:0005840,ribosome; GO:0003735,structural constituent of ribosome; GO:0006412,translation	Ribosomal L18 of archaea, bacteria, mitoch. and chloroplast
Cluster-10350.0	--	--	--	--	--	--	--
Cluster-10350.1	K01537 Ca2+-transporting ATPase [EC:3.6.3.8] | (RefSeq) LOW QUALITY PROTEIN: calcium-transporting ATPase 10, plasma membrane-type-like (A)	LOW QUALITY PROTEIN: calcium-transporting ATPase 10, plasma membrane-type-like [Arachis ipaensis]	--	SubName: Full=Uncharacterized protein {ECO:0000313|EMBL:CAN66416.1};	--	GO:0003676,nucleic acid binding; GO:0008270,zinc ion binding; GO:0015074,DNA integration	--
Cluster-10351.0	K22647 ubiquitin carboxyl-terminal hydrolase MINDY-3/4 [EC:3.4.19.12] | (RefSeq) ubiquitin carboxyl-terminal hydrolase MINDY-3 homolog (A)	ubiquitin carboxyl-terminal hydrolase MINDY-3 homolog [Carica papaya]	--	SubName: Full=Uncharacterized protein {ECO:0000313|EMBL:ONH89988.1};	Uncharacterized conserved protein	--	Domain of unknown function (DUF4205)
Cluster-10352.0	--	PREDICTED: trihelix transcription factor GT-1-like isoform X2 [Glycine max]	RecName: Full=Trihelix transcription factor GT-1; AltName: Full=Trihelix DNA-binding protein GT-1;	SubName: Full=Uncharacterized protein {ECO:0000313|EMBL:KRH31420.1};	Transcription factor GT-2 and related proteins, contains trihelix DNA-binding/SANT domain	GO:0005634,nucleus; GO:0003700,DNA-binding transcription factor activity; GO:0042802,identical protein binding; GO:0000981,DNA-binding transcription factor activity, RNA polymerase II-specific; GO:0043565,sequence-specific DNA binding; GO:0006355,regulation of transcription, DNA-templated; GO:0006351,transcription, DNA-templated	Myb/SANT-like DNA-binding domain
Cluster-10353.0	--	--	--	--	--	--	--
Cluster-10354.0	K16241 transcription factor HY5 | (RefSeq) transcription factor HY5-like (A)	PREDICTED: transcription factor HY5-like [Cicer arietinum]	RecName: Full=Transcription factor HY5-like; AltName: Full=HY5 homolog; AltName: Full=bZIP transcription factor 64 {ECO:0000303|PubMed:11906833}; Short=AtbZIP64 {ECO:0000303|PubMed:11906833};	SubName: Full=transcription factor HY5-like {ECO:0000313|RefSeq:XP_004514285.2};	Transcriptional activator FOSB/c-Fos and related bZIP transcription factors	GO:0005634,nucleus; GO:0003700,DNA-binding transcription factor activity; GO:0000977,RNA polymerase II regulatory region sequence-specific DNA binding; GO:0009585,red, far-red light phototransduction; GO:0006355,regulation of transcription, DNA-templated; GO:0080167,response to karrikin; GO:0010224,response to UV-B; GO:0006351,transcription, DNA-templated	Coiled-coil region of centrosome protein CE290
Cluster-10355.0	--	--	--	--	--	--	--
Cluster-10355.1	--	--	--	--	--	--	--
Cluster-10356.0	--	PH-response transcription factor pacC/RIM101 isoform 3 [Theobroma cacao]	RecName: Full=Uncharacterized protein At4g15545;	SubName: Full=PH-response transcription factor pacC/RIM101 isoform 3 {ECO:0000313|EMBL:EOY06336.1};	--	GO:0016021,integral component of membrane; GO:0005886,plasma membrane; GO:0022857,transmembrane transporter activity	--
Cluster-10357.0	--	--	--	--	--	--	--
Cluster-10358.0	--	--	--	--	--	--	--
Cluster-10359.0	--	--	--	--	--	--	--
Cluster-10359.1	--	--	--	--	--	--	--
Cluster-1036.0	K06627 cyclin-A | (RefSeq) putative cyclin-A3-1 isoform X1 (A)	putative cyclin-A3-1 isoform X1 [Cajanus cajan]	RecName: Full=Putative cyclin-A3-1; AltName: Full=G2/mitotic-specific cyclin-A3-1; Short=CycA3;1;	SubName: Full=Putative cyclin-A3-1 {ECO:0000313|EMBL:KYP70462.1};	G2/Mitotic-specific cyclin A	GO:0005634,nucleus; GO:0007049,cell cycle; GO:0051301,cell division	Cyclin, C-terminal domain
Cluster-1036.1	K06627 cyclin-A | (RefSeq) putative cyclin-A3-1 isoform X1 (A)	flavonol sulfotransferase-like protein [Trifolium pratense]	RecName: Full=G2/mitotic-specific cyclin C13-1; AltName: Full=A-like cyclin; Flags: Fragment;	SubName: Full=Retrovirus-related Pol polyprotein from transposon TNT 1-94 {ECO:0000313|EMBL:KYP42564.1};	FOG: Transposon-encoded proteins with TYA, reverse transcriptase, integrase domains in various combinations	GO:0005634,nucleus; GO:0007049,cell cycle; GO:0051301,cell division	--
Cluster-1036.2	K06627 cyclin-A | (RefSeq) putative cyclin-A3-1 (A)	Putative cyclin-A3-1 [Glycine soja]	RecName: Full=Putative cyclin-A3-1; AltName: Full=G2/mitotic-specific cyclin-A3-1; Short=CycA3;1;	SubName: Full=Uncharacterized protein {ECO:0000313|EMBL:KRH61370.1};	G2/Mitotic-specific cyclin A	GO:0005634,nucleus; GO:0007049,cell cycle; GO:0051301,cell division	Cyclin, N-terminal domain
Cluster-1036.3	K06627 cyclin-A | (RefSeq) putative cyclin-A3-1 (A)	PREDICTED: putative cyclin-A3-1 [Glycine max]	RecName: Full=Putative cyclin-A3-1; AltName: Full=G2/mitotic-specific cyclin-A3-1; Short=CycA3;1;	SubName: Full=Uncharacterized protein {ECO:0000313|EMBL:KRH61371.1, ECO:0000313|EnsemblPlants:GLYMA04G04610.1};	G2/Mitotic-specific cyclin A	GO:0005634,nucleus; GO:0007049,cell cycle; GO:0051301,cell division	Cyclin, C-terminal domain
Cluster-10360.0	--	--	--	--	--	--	--
Cluster-10361.0	--	--	--	--	--	--	--
Cluster-10362.0	--	hypothetical protein F511_39384 [Dorcoceras hygrometricum]	--	--	--	--	Exopolysaccharide biosynthesis protein YbjH
Cluster-10363.0	K00264 glutamate synthase (NADPH/NADH) [EC:1.4.1.13 1.4.1.14] | (RefSeq) glutamate synthase 1 [NADH], chloroplastic isoform X1 (A)	hypothetical protein OsI_32315 [Oryza sativa Indica Group]	RecName: Full=Glutamate synthase 1 [NADH], chloroplastic; EC=1.4.1.14; AltName: Full=NADH-dependent glutamate synthase 1; Short=NADH-GOGAT 1; Flags: Precursor;	SubName: Full=Uncharacterized protein {ECO:0000313|EMBL:EAZ10012.1};	Glutamate synthase	GO:0009507,chloroplast; GO:0009570,chloroplast stroma; GO:0009536,plastid; GO:0051538,3 iron, 4 sulfur cluster binding; GO:0050660,flavin adenine dinucleotide binding; GO:0010181,FMN binding; GO:0016040,glutamate synthase (NADH) activity; GO:0005506,iron ion binding; GO:0019676,ammonia assimilation cycle; GO:0048589,developmental growth; GO:0006537,glutamate biosynthetic process; GO:0097054,L-glu…	Pyridine nucleotide-disulphide oxidoreductase
Cluster-10364.0	K01194 alpha,alpha-trehalase [EC:3.2.1.28] | (RefSeq) Trehalase (A)	Trehalase [Auxenochlorella protothecoides]	RecName: Full=Trehalase; EC=3.2.1.28; AltName: Full=Alpha,alpha-trehalase; AltName: Full=Alpha,alpha-trehalose glucohydrolase; AltName: Full=Trehalase 1; Short=AtTRE1;	RecName: Full=Trehalase {ECO:0000256|RuleBase:RU361180}; EC=3.2.1.28 {ECO:0000256|RuleBase:RU361180}; AltName: Full=Alpha-trehalose glucohydrolase {ECO:0000256|RuleBase:RU361180};	Neutral trehalase	GO:0016021,integral component of membrane; GO:0005886,plasma membrane; GO:0004555,alpha,alpha-trehalase activity; GO:0005993,trehalose catabolic process	Repeat of unknown function (DUF346)
Cluster-10365.0	--	Protein smf, putative, partial [Ricinus communis]	--	SubName: Full=Protein smf, putative {ECO:0000313|EMBL:EEF22503.1}; Flags: Fragment;	--	GO:0009294,DNA mediated transformation	DNA recombination-mediator protein A
Cluster-10365.1	--	--	--	--	--	--	--
Cluster-10366.0	--	--	--	--	--	--	--
Cluster-10367.0	--	--	--	--	--	--	--
Cluster-10368.0	K00380 sulfite reductase (NADPH) flavoprotein alpha-component [EC:1.8.1.2] | (RefSeq) sulfite reductase [NADPH] flavoprotein component-like (A)	pyruvate-ferredoxin oxidoreductase [Chlamydomonas reinhardtii]	RecName: Full=Pyruvate dehydrogenase [NADP(+)], mitochondrial; EC=1.16.1.5 {ECO:0000269|PubMed:8373179}; EC=1.2.1.51 {ECO:0000269|PubMed:3110154}; AltName: Full=Aquacobalamin reductase [NADPH]; AltName: Full=EgPNOmt; AltName: Full=Pyruvate:NADP(+) oxidoreductase; Flags: Precursor;	SubName: Full=Pyruvate-ferredoxin oxidoreductase {ECO:0000313|EMBL:EDO97718.1};	--	GO:0005739,mitochondrion; GO:0051539,4 iron, 4 sulfur cluster binding; GO:0050444,aquacobalamin reductase (NADPH) activity; GO:0010181,FMN binding; GO:0005506,iron ion binding; GO:0016491,oxidoreductase activity; GO:0050243,pyruvate dehydrogenase (NADP+) activity; GO:0030976,thiamine pyrophosphate binding; GO:0045333,cellular respiration; GO:0022900,electron transport chain; GO:0006090,pyruvate m…	Pyruvate:ferredoxin oxidoreductase core domain II
Cluster-10369.0	--	--	--	--	--	--	--
Cluster-1037.0	--	--	--	--	--	--	--
Cluster-10370.0	K04733 interleukin-1 receptor-associated kinase 4 [EC:2.7.11.1] | (RefSeq) G-type lectin S-receptor-like serine/threonine-protein kinase At1g67520 isoform X1 (A)	Thaumatin-like protein 1, partial [Cajanus cajan]	RecName: Full=Thaumatin-like protein 1a; AltName: Full=Mdtl1; AltName: Full=Pathogenesis-related protein 5a; Short=PR-5a; AltName: Allergen=Mal d 2; Flags: Precursor;	SubName: Full=Thaumatin-like protein 1 {ECO:0000313|EMBL:KYP73730.1}; Flags: Fragment;	--	GO:0005576,extracellular region	Thaumatin family
Cluster-10371.0	K10706 senataxin [EC:3.6.4.-] | (RefSeq) hypothetical protein (A)	hypothetical protein PHAVU_006G085200g [Phaseolus vulgaris]	RecName: Full=Regulator of nonsense transcripts 1 homolog; EC=3.6.4.-; AltName: Full=ATP-dependent helicase UPF1;	SubName: Full=Uncharacterized protein {ECO:0000313|EMBL:ESW18956.1};	tRNA-splicing endonuclease positive effector (SEN1)	GO:0005737,cytoplasm; GO:0005829,cytosol; GO:0000932,P-body; GO:0005886,plasma membrane; GO:0009506,plasmodesma; GO:0005524,ATP binding; GO:0003677,DNA binding; GO:0004386,helicase activity; GO:0003729,mRNA binding; GO:0008270,zinc ion binding; GO:0042742,defense response to bacterium; GO:0009867,jasmonic acid mediated signaling pathway; GO:0048571,long-day photoperiodism; GO:0000184,nuclear-tran…	AAA domain
Cluster-10371.1	K10706 senataxin [EC:3.6.4.-] | (RefSeq) probable helicase MAGATAMA 3 (A)	hypothetical protein TSUD_123940 [Trifolium subterraneum]	--	SubName: Full=LOW QUALITY PROTEIN: probable helicase MAGATAMA 3 {ECO:0000313|RefSeq:XP_012571349.1};	tRNA-splicing endonuclease positive effector (SEN1)	GO:0004386,helicase activity	--
Cluster-10372.0	--	--	--	--	--	--	--
Cluster-10373.0	--	--	--	--	--	--	--
Cluster-10374.0	--	--	--	--	--	--	--
Cluster-10375.0	--	--	--	--	--	--	--
Cluster-10376.0	--	--	--	--	--	--	--
Cluster-10377.0	--	--	--	--	--	--	--
Cluster-10378.0	--	--	--	--	--	--	--
Cluster-10379.0	K15523 protein-ribulosamine 3-kinase [EC:2.7.1.172] | (RefSeq) hypothetical protein (A)	predicted protein [Chlamydomonas reinhardtii]	RecName: Full=Protein-ribulosamine 3-kinase, chloroplastic; EC=2.7.1.172; AltName: Full=Fructosamine 3-kinase-related protein; Short=AtFN3K-RP; Flags: Precursor;	SubName: Full=Putative plastidic ribulosamine/erythrulosamine 3-kinase {ECO:0000313|EMBL:CBN76700.1};	Predicted kinase	GO:0009507,chloroplast; GO:0005739,mitochondrion; GO:0016301,kinase activity; GO:0102193,protein-ribulosamine 3-kinase activity	Phosphotransferase enzyme family
Cluster-1038.0	K01183 chitinase [EC:3.2.1.14] | (RefSeq) basic endochitinase-like (A)	basic endochitinase-like [Vigna radiata var. radiata]	RecName: Full=Basic endochitinase; EC=3.2.1.14; Flags: Precursor;	SubName: Full=basic endochitinase-like {ECO:0000313|RefSeq:XP_014491533.1};	Chitinase	GO:0004568,chitinase activity; GO:0006032,chitin catabolic process; GO:0000272,polysaccharide catabolic process	Glycosyl hydrolases family 18
Cluster-10380.0	--	--	--	--	--	--	--
Cluster-10381.0	K07447 putative holliday junction resolvase [EC:3.1.-.-] | (RefSeq) uncharacterized protein LOC111479048 (A)	hypothetical protein BVRB_036350 [Beta vulgaris subsp. vulgaris]	--	SubName: Full=Uncharacterized protein {ECO:0000313|EMBL:KMS65402.1};	--	GO:0006364,rRNA processing	Holliday junction resolvase
Cluster-10382.0	--	chemotaxis sensor histidine kinase/che A, putative [Ricinus communis]	--	SubName: Full=Chemotaxis sensor histidine kinase/che A, putative {ECO:0000313|EMBL:EEF27731.1};	--	GO:0005622,intracellular; GO:0000155,phosphorelay sensor kinase activity	Hpt domain
Cluster-10383.0	K12126 phytochrome-interacting factor 3 | (RefSeq) PIF3; hypothetical protein (A)	PREDICTED: transcription factor UNE10 isoform X1 [Lupinus angustifolius]	RecName: Full=Transcription factor UNE10; AltName: Full=Basic helix-loop-helix protein 16; Short=AtbHLH16; Short=bHLH 16; AltName: Full=Protein UNFERTILIZED EMBRYO SAC 10; AltName: Full=Transcription factor EN 108; AltName: Full=bHLH transcription factor bHLH016;	SubName: Full=Transcription factor {ECO:0000313|EMBL:KEH22301.1};	--	GO:0005634,nucleus; GO:0009506,plasmodesma; GO:0003677,DNA binding; GO:0003700,DNA-binding transcription factor activity; GO:0046983,protein dimerization activity; GO:0009567,double fertilization forming a zygote and endosperm; GO:0006355,regulation of transcription, DNA-templated; GO:0006351,transcription, DNA-templated	Helix-loop-helix DNA-binding domain
Cluster-10383.1	K12126 phytochrome-interacting factor 3 | (RefSeq) uncharacterized protein LOC112275291 isoform X1 (A)	PREDICTED: transcription factor UNE10 isoform X1 [Lupinus angustifolius]	RecName: Full=Transcription factor UNE10; AltName: Full=Basic helix-loop-helix protein 16; Short=AtbHLH16; Short=bHLH 16; AltName: Full=Protein UNFERTILIZED EMBRYO SAC 10; AltName: Full=Transcription factor EN 108; AltName: Full=bHLH transcription factor bHLH016;	SubName: Full=Transcription factor UNE10 {ECO:0000313|EMBL:KYP39647.1};	--	GO:0005634,nucleus; GO:0009506,plasmodesma; GO:0003677,DNA binding; GO:0003700,DNA-binding transcription factor activity; GO:0046983,protein dimerization activity; GO:0009567,double fertilization forming a zygote and endosperm; GO:0006355,regulation of transcription, DNA-templated; GO:0006351,transcription, DNA-templated	Helix-loop-helix DNA-binding domain
Cluster-10384.0	--	--	--	--	--	--	--
Cluster-10385.0	K16223 protein FLOWERING LOCUS T | (RefSeq) protein HEADING DATE 3A-like (A)	TFL1y [Phaseolus vulgaris]	RecName: Full=Protein TERMINAL FLOWER 1;	SubName: Full=TFL1y {ECO:0000313|EMBL:ABR53776.2}; SubName: Full=TFLly {ECO:0000313|EMBL:AFI47666.1};	Phosphatidylethanolamine binding protein	GO:0005737,cytoplasm; GO:0005634,nucleus; GO:0005886,plasma membrane; GO:0005773,vacuole; GO:0031982,vesicle; GO:0003712,transcription coregulator activity; GO:0030154,cell differentiation; GO:0009908,flower development; GO:0090344,negative regulation of cell aging; GO:0009910,negative regulation of flower development; GO:0006623,protein targeting to vacuole; GO:0009744,response to sucrose	Phosphatidylethanolamine-binding protein
Cluster-10386.0	--	--	--	--	--	--	--
Cluster-10387.0	--	conserved hypothetical protein [Ricinus communis]	--	SubName: Full=Uncharacterized protein {ECO:0000313|EMBL:EEF26997.1};	--	--	Endonuclease/Exonuclease/phosphatase family
Cluster-10387.1	--	--	--	--	--	--	--
Cluster-10387.2	K07056 16S rRNA (cytidine1402-2'-O)-methyltransferase [EC:2.1.1.198] | (RefSeq) hypothetical protein (A)	ribosomal RNA small subunit methyltransferase I-like [Dorcoceras hygrometricum]	--	SubName: Full=Uncharacterized protein {ECO:0000313|EMBL:EEC85020.1};	--	GO:0016020,membrane; GO:0015473,fimbrial usher porin activity; GO:0071555,cell wall organization; GO:0061077,chaperone-mediated protein folding; GO:0009297,pilus assembly	--
Cluster-10388.0	--	hypothetical protein COLO4_01318, partial [Corchorus olitorius]	--	SubName: Full=Uncharacterized protein {ECO:0000313|EMBL:OMP13604.1}; Flags: Fragment;	--	--	--
Cluster-10388.1	K01698 porphobilinogen synthase [EC:4.2.1.24] | (RefSeq) delta-aminolevulinic acid dehydratase, chloroplastic (A)	PREDICTED: delta-aminolevulinic acid dehydratase 1, chloroplastic, partial [Raphanus sativus]	RecName: Full=Delta-aminolevulinic acid dehydratase 1, chloroplastic; Short=ALADH1; EC=4.2.1.24; AltName: Full=Porphobilinogen synthase; Flags: Precursor;	RecName: Full=Delta-aminolevulinic acid dehydratase {ECO:0000256|RuleBase:RU000515}; EC=4.2.1.24 {ECO:0000256|RuleBase:RU000515};	Delta-aminolevulinic acid dehydratase	GO:0009507,chloroplast; GO:0009570,chloroplast stroma; GO:0005829,cytosol; GO:0004655,porphobilinogen synthase activity; GO:0008270,zinc ion binding; GO:0015995,chlorophyll biosynthetic process; GO:0006783,heme biosynthetic process; GO:0006779,porphyrin-containing compound biosynthetic process; GO:0006782,protoporphyrinogen IX biosynthetic process	Delta-aminolevulinic acid dehydratase
Cluster-10388.2	K01698 porphobilinogen synthase [EC:4.2.1.24] | (RAP-DB) Os06g0704600; Similar to Delta-aminolevulinic acid dehydratase (Fragment). (A)	PREDICTED: delta-aminolevulinic acid dehydratase, chloroplastic [Oryza sativa Japonica Group]	RecName: Full=Delta-aminolevulinic acid dehydratase, chloroplastic; Short=ALADH; EC=4.2.1.24; AltName: Full=Porphobilinogen synthase; Flags: Precursor;	RecName: Full=Delta-aminolevulinic acid dehydratase {ECO:0000256|RuleBase:RU000515}; EC=4.2.1.24 {ECO:0000256|RuleBase:RU000515};	Delta-aminolevulinic acid dehydratase	GO:0009507,chloroplast; GO:0005829,cytosol; GO:0004655,porphobilinogen synthase activity; GO:0008270,zinc ion binding; GO:0015995,chlorophyll biosynthetic process; GO:0006783,heme biosynthetic process; GO:0006782,protoporphyrinogen IX biosynthetic process	Delta-aminolevulinic acid dehydratase
Cluster-10389.0	K13065 shikimate O-hydroxycinnamoyltransferase [EC:2.3.1.133] | (RefSeq) vinorine synthase-like (A)	PREDICTED: uncharacterized protein LOC109332202 [Lupinus angustifolius]	RecName: Full=3'-N-debenzoyl-2'-deoxytaxol N-benzoyltransferase; Short=DBTNBT; EC=2.3.1.-;	SubName: Full=Uncharacterized protein {ECO:0000313|EMBL:KRH28179.1, ECO:0000313|EnsemblPlants:GLYMA11G04000.1};	--	GO:0016747,transferase activity, transferring acyl groups other than amino-acyl groups; GO:0042617,paclitaxel biosynthetic process	Transferase family
Cluster-1039.0	K00026 malate dehydrogenase [EC:1.1.1.37] | (RefSeq) malate dehydrogenase, glyoxysomal-like (A)	unknown [Lotus japonicus]	RecName: Full=Malate dehydrogenase 2, glyoxysomal; EC=1.1.1.37; Flags: Precursor;	RecName: Full=Malate dehydrogenase {ECO:0000256|RuleBase:RU003405}; EC=1.1.1.37 {ECO:0000256|RuleBase:RU003405};	NAD-dependent malate dehydrogenase	GO:0009514,glyoxysome; GO:0030060,L-malate dehydrogenase activity; GO:0006097,glyoxylate cycle; GO:0006108,malate metabolic process; GO:0006099,tricarboxylic acid cycle	lactate/malate dehydrogenase, NAD binding domain
Cluster-10390.0	K10696 E3 ubiquitin-protein ligase BRE1 [EC:2.3.2.27] | (RefSeq) E3 ubiquitin-protein ligase BRE1-like 2 (A)	transmembrane protein 45B-like [Vigna radiata var. radiata]	--	SubName: Full=transmembrane protein 45B-like {ECO:0000313|RefSeq:XP_014513813.1};	--	GO:0016021,integral component of membrane	Family of unknown function (DUF716)
Cluster-10391.0	--	hypothetical protein B456_011G076000 [Gossypium raimondii]	--	SubName: Full=Uncharacterized protein {ECO:0000313|EMBL:KJB70494.1};	--	--	--
Cluster-10392.0	--	unknown [Lotus japonicus]	--	SubName: Full=Uncharacterized protein {ECO:0000313|EMBL:AFK48510.1};	--	--	Domain of unknown function (DUF4228)
Cluster-10393.0	--	peptidyl-dipeptidase dcp, putative [Ricinus communis]	--	SubName: Full=Uncharacterized protein {ECO:0000313|EnsemblPlants:TRIUR3_33981-P1};	--	GO:0046872,metal ion binding; GO:0004222,metalloendopeptidase activity	--
Cluster-10393.1	--	peptidyl-dipeptidase dcp, putative [Ricinus communis]	--	SubName: Full=Uncharacterized protein {ECO:0000313|EnsemblPlants:TRIUR3_33981-P1};	--	GO:0046872,metal ion binding; GO:0004222,metalloendopeptidase activity	--
Cluster-10394.0	--	--	--	--	--	--	--
Cluster-10395.0	--	--	--	--	--	--	--
Cluster-10396.0	--	PREDICTED: uncharacterized protein LOC108335436 [Vigna angularis]	--	SubName: Full=Uncharacterized protein {ECO:0000313|EMBL:BAT99874.1};	--	--	--
Cluster-10397.0	--	--	--	--	--	--	--
Cluster-10397.1	--	--	--	--	--	--	--
Cluster-10398.0	--	--	--	--	--	--	--
Cluster-10399.0	K04730 interleukin-1 receptor-associated kinase 1 [EC:2.7.11.1] | (RefSeq) probable LRR receptor-like serine/threonine-protein kinase At3g47570 (A)	LRR receptor-like kinase resistance protein, partial [Trifolium pratense]	RecName: Full=LRR receptor-like serine/threonine-protein kinase EFR; EC=2.7.11.1; AltName: Full=Elongation factor Tu receptor; Short=EF-Tu receptor; Flags: Precursor;	SubName: Full=Uncharacterized protein {ECO:0000313|EMBL:ESW12201.1};	--	GO:0012505,endomembrane system; GO:0016021,integral component of membrane; GO:0005886,plasma membrane; GO:0005524,ATP binding; GO:0004674,protein serine/threonine kinase activity; GO:0019199,transmembrane receptor protein kinase activity; GO:0010204,defense response signaling pathway, resistance gene-independent; GO:0016045,detection of bacterium; GO:0002764,immune response-regulating signaling p…	Leucine Rich Repeat
Cluster-104.0	--	--	--	--	--	--	--
Cluster-1040.0	--	--	--	--	--	--	--
Cluster-10400.0	K07478 putative ATPase | (RefSeq) protein NYNRIN-like (A)	PREDICTED: uncharacterized protein LOC105852123 [Cicer arietinum]	--	SubName: Full=uncharacterized protein LOC105852123 {ECO:0000313|RefSeq:XP_012571195.1};	FOG: Transposon-encoded proteins with TYA, reverse transcriptase, integrase domains in various combinations	GO:0003676,nucleic acid binding; GO:0015074,DNA integration	Integrase core domain
Cluster-10401.0	K00344 NADPH2:quinone reductase [EC:1.6.5.5] | (RefSeq) uncharacterized protein LOC106776470 (A)	PREDICTED: quinone oxidoreductase-like [Gossypium hirsutum]	RecName: Full=NADPH-dependent alkenal/one oxidoreductase, chloroplastic {ECO:0000303|PubMed:21169366}; Short=AtAOR {ECO:0000303|PubMed:21169366}; EC=1.3.1.- {ECO:0000269|PubMed:21169366}; Flags: Precursor;	SubName: Full=Uncharacterized protein {ECO:0000313|EnsemblPlants:TRIUR3_26314-P1};	Predicted quinone oxidoreductase	GO:0048046,apoplast; GO:0009507,chloroplast; GO:0009941,chloroplast envelope; GO:0009570,chloroplast stroma; GO:0010319,stromule; GO:0009579,thylakoid; GO:0035798,2-alkenal reductase (NADP+) activity; GO:0035671,enone reductase activity; GO:0008270,zinc ion binding; GO:0055114,oxidation-reduction process; GO:0009409,response to cold	Alcohol dehydrogenase GroES-like domain
Cluster-10401.1	--	hypothetical protein COLO4_01959 [Corchorus olitorius]	RecName: Full=Probable replicative DNA helicase; EC=3.6.4.12;	SubName: Full=Uncharacterized protein {ECO:0000313|EMBL:OMP13278.1};	--	GO:0009507,chloroplast; GO:0005524,ATP binding; GO:0003677,DNA binding; GO:0003678,DNA helicase activity; GO:0006269,DNA replication, synthesis of RNA primer	DnaB-like helicase N terminal domain
Cluster-10401.2	--	hypothetical protein COLO4_01959 [Corchorus olitorius]	RecName: Full=Probable replicative DNA helicase; EC=3.6.4.12; Contains: RecName: Full=Gth dnaB intein;	SubName: Full=Uncharacterized protein {ECO:0000313|EMBL:OMP13278.1};	--	GO:0009507,chloroplast; GO:0005524,ATP binding; GO:0003677,DNA binding; GO:0003678,DNA helicase activity; GO:0006269,DNA replication, synthesis of RNA primer	--
Cluster-10402.0	K00679 phospholipid:diacylglycerol acyltransferase [EC:2.3.1.158] | (RefSeq) hypothetical protein (A)	PREDICTED: GDSL esterase/lipase At5g55050 [Glycine max]	RecName: Full=GDSL esterase/lipase At5g55050; EC=3.1.1.-; AltName: Full=Extracellular lipase At5g55050; Flags: Precursor;	SubName: Full=Uncharacterized protein {ECO:0000313|EMBL:KRH46208.1, ECO:0000313|EnsemblPlants:GLYMA08G43080.1};	--	GO:0005576,extracellular region; GO:0016298,lipase activity; GO:0016042,lipid catabolic process	GDSL-like Lipase/Acylhydrolase
Cluster-10403.0	K00430 peroxidase [EC:1.11.1.7] | (Kazusa) Lj6g3v2222010.1; - (A)	peroxidase 43-like protein, partial [Trifolium pratense]	RecName: Full=Peroxidase 43; Short=Atperox P43; EC=1.11.1.7; Flags: Precursor;	RecName: Full=Peroxidase {ECO:0000256|RuleBase:RU362060, ECO:0000256|SAAS:SAAS00709852}; EC=1.11.1.7 {ECO:0000256|RuleBase:RU362060, ECO:0000256|SAAS:SAAS00709852}; Flags: Fragment;	--	GO:0005576,extracellular region; GO:0009505,plant-type cell wall; GO:0009506,plasmodesma; GO:0020037,heme binding; GO:0046872,metal ion binding; GO:0004601,peroxidase activity; GO:0042744,hydrogen peroxide catabolic process; GO:0009664,plant-type cell wall organization; GO:0006979,response to oxidative stress	Peroxidase
Cluster-10404.0	K00430 peroxidase [EC:1.11.1.7] | (Kazusa) Lj6g3v2222010.1; - (A)	PREDICTED: peroxidase 43 [Cicer arietinum]	RecName: Full=Peroxidase 43; Short=Atperox P43; EC=1.11.1.7; Flags: Precursor;	RecName: Full=Peroxidase {ECO:0000256|RuleBase:RU362060, ECO:0000256|SAAS:SAAS00709852}; EC=1.11.1.7 {ECO:0000256|RuleBase:RU362060, ECO:0000256|SAAS:SAAS00709852};	--	GO:0005576,extracellular region; GO:0009505,plant-type cell wall; GO:0009506,plasmodesma; GO:0020037,heme binding; GO:0046872,metal ion binding; GO:0004601,peroxidase activity; GO:0042744,hydrogen peroxide catabolic process; GO:0009664,plant-type cell wall organization; GO:0006979,response to oxidative stress	Peroxidase
Cluster-10405.0	--	--	--	--	--	--	--
Cluster-10406.0	--	--	--	--	--	--	--
Cluster-10407.0	--	--	--	--	--	--	--
Cluster-10408.0	--	--	--	--	--	--	--
Cluster-10409.0	--	PREDICTED: uncharacterized protein LOC101504963 isoform X1 [Cicer arietinum]	--	SubName: Full=uncharacterized protein LOC101504963 isoform X1 {ECO:0000313|RefSeq:XP_004489054.1};	--	--	--
Cluster-1041.0	--	NB-ARC domain protein [Medicago truncatula]	--	SubName: Full=NB-ARC domain protein {ECO:0000313|EMBL:KEH19230.1};	--	GO:0043531,ADP binding	--
Cluster-10410.0	K01531 Mg2+-importing ATPase [EC:3.6.3.2] | (RefSeq) magnesium-transporting ATPase, P-type 1-like isoform X1 (A)	hypothetical protein CHLNCDRAFT_22876 [Chlorella variabilis]	RecName: Full=Calcium-transporting ATPase, endoplasmic reticulum-type; EC=3.6.3.8;	SubName: Full=Uncharacterized protein {ECO:0000313|EMBL:EFN56050.1};	Na+/K+ ATPase, alpha subunit	GO:0030176,integral component of endoplasmic reticulum membrane; GO:0005524,ATP binding; GO:0005388,calcium-transporting ATPase activity; GO:0046872,metal ion binding; GO:0006816,calcium ion transport	Cation transporter/ATPase, N-terminus
Cluster-10410.1	K01531 Mg2+-importing ATPase [EC:3.6.3.2] | (RefSeq) uncharacterized protein LOC111292182 (A)	hypothetical protein CHLNCDRAFT_22876 [Chlorella variabilis]	RecName: Full=Putative calcium-transporting ATPase 11, plasma membrane-type; EC=3.6.3.8; AltName: Full=Ca(2+)-ATPase isoform 11;	SubName: Full=Uncharacterized protein {ECO:0000313|EMBL:EFN56050.1};	Plasma membrane H+-transporting ATPase	GO:0009507,chloroplast; GO:0005794,Golgi apparatus; GO:0005887,integral component of plasma membrane; GO:0009705,plant-type vacuole membrane; GO:0005886,plasma membrane; GO:0005774,vacuolar membrane; GO:0005773,vacuole; GO:0005524,ATP binding; GO:0005388,calcium-transporting ATPase activity; GO:0005516,calmodulin binding; GO:0046872,metal ion binding; GO:0055081,anion homeostasis; GO:0042742,defe…	Antiactivator protein ExsD
Cluster-10410.2	K01531 Mg2+-importing ATPase [EC:3.6.3.2] | (RefSeq) uncharacterized protein LOC111292182 (A)	P-type ATPase, subfamily IIA, SERCA-type [Parasponia andersonii]	RecName: Full=Cation-transporting ATPase CA1; EC=3.6.3.-;	SubName: Full=uncharacterized protein LOC108998275 {ECO:0000313|RefSeq:XP_018830333.1};	Ca2+ transporting ATPase	GO:0016021,integral component of membrane; GO:0005524,ATP binding; GO:0005388,calcium-transporting ATPase activity	--
Cluster-10410.3	K01531 Mg2+-importing ATPase [EC:3.6.3.2] | (RefSeq) uncharacterized protein LOC18423282 (A)	hypothetical protein CISIN_1g045750mg [Citrus sinensis]	--	SubName: Full=Uncharacterized protein {ECO:0000313|EMBL:KDO60647.1};	Ca2+ transporting ATPase	GO:0016021,integral component of membrane; GO:0015444,magnesium-importing ATPase activity; GO:0000166,nucleotide binding	E1-E2 ATPase
Cluster-10411.0	--	--	--	SubName: Full=Uncharacterized protein {ECO:0000313|EnsemblPlants:GLYMA03G17384.1};	--	--	--
Cluster-10412.0	--	PREDICTED: uncharacterized protein SLP1 [Lupinus angustifolius]	RecName: Full=SUN domain-containing protein 5 {ECO:0000305}; Short=AtSUN5 {ECO:0000303|PubMed:25217773};	SubName: Full=Uncharacterized protein {ECO:0000313|EMBL:KRH77663.1};	Uncharacterized conserved protein	GO:0046658,anchored component of plasma membrane; GO:0016021,integral component of membrane; GO:0043621,protein self-association	Reovirus sigma C capsid protein
Cluster-10413.0	--	PREDICTED: multidrug resistance protein MdtB-like [Ziziphus jujuba]	--	SubName: Full=AcrB/AcrD/AcrF family-domain-containing protein {ECO:0000313|EMBL:OUS44593.1};	--	GO:0016021,integral component of membrane; GO:0015562,efflux transmembrane transporter activity; GO:0006855,drug transmembrane transport	Patched family
Cluster-10413.1	--	PREDICTED: multidrug resistance protein MdtB-like [Ziziphus jujuba]	--	SubName: Full=Hydrophobe amphiphile efflux-1 family {ECO:0000313|EMBL:EKU22891.1};	--	GO:0016021,integral component of membrane; GO:0015562,efflux transmembrane transporter activity; GO:0006855,drug transmembrane transport	AcrB/AcrD/AcrF family
Cluster-10414.0	--	PREDICTED: F-box protein At5g46170-like [Ziziphus jujuba]	RecName: Full=F-box protein At5g46170;	SubName: Full=Uncharacterized protein {ECO:0000313|EMBL:CCB55809.1};	--	GO:0009506,plasmodesma; GO:0009736,cytokinin-activated signaling pathway; GO:0010286,heat acclimation; GO:0009914,hormone transport	--
Cluster-10415.0	--	predicted protein [Physcomitrella patens]	--	SubName: Full=Predicted protein {ECO:0000313|EMBL:EDQ48104.1}; Flags: Fragment;	--	GO:0016491,oxidoreductase activity	Molybdopterin oxidoreductase
Cluster-10416.0	K06228 fused [EC:2.7.11.1] | (RefSeq) serine/threonine-protein kinase TIO-like (A)	Putative serine/threonine-protein kinase tsuA [Glycine soja]	RecName: Full=Serine/threonine-protein kinase TIO; EC=2.7.11.1; AltName: Full=Fused homolog; Short=AtFUSED; AltName: Full=Protein TWO-IN-ONE; Short=AtTIO;	SubName: Full=Putative serine/threonine-protein kinase tsuA {ECO:0000313|EMBL:KHM99313.1}; EC=2.7.11.1 {ECO:0000313|EMBL:KHM99313.1};	--	GO:0005856,cytoskeleton; GO:0009524,phragmoplast; GO:0005524,ATP binding; GO:0019894,kinesin binding; GO:0004674,protein serine/threonine kinase activity; GO:0000911,cytokinesis by cell plate formation; GO:0009558,embryo sac cellularization; GO:0007112,male meiosis cytokinesis	--
Cluster-10417.0	--	--	--	--	--	--	--
Cluster-10418.0	--	--	--	--	--	--	--
Cluster-10419.0	K13424 WRKY transcription factor 33 | (RefSeq) probable WRKY transcription factor 33 (A)	hypothetical protein VIGAN_01163300 [Vigna angularis var. angularis]	RecName: Full=Probable WRKY transcription factor 9 {ECO:0000305}; AltName: Full=WRKY DNA-binding protein 9 {ECO:0000305};	SubName: Full=Uncharacterized protein {ECO:0000313|EMBL:BAT74046.1};	--	GO:0005634,nucleus; GO:0003700,DNA-binding transcription factor activity; GO:0043565,sequence-specific DNA binding; GO:0044212,transcription regulatory region DNA binding; GO:0006351,transcription, DNA-templated	WRKY DNA -binding domain
Cluster-10419.1	--	--	--	--	--	--	--
Cluster-1042.0	K04733 interleukin-1 receptor-associated kinase 4 [EC:2.7.11.1] | (RefSeq) LEAF RUST 10 DISEASE-RESISTANCE LOCUS RECEPTOR-LIKE PROTEIN KINASE-like 1.2 (A)	PREDICTED: probable receptor-like protein kinase At1g67000 isoform X1 [Glycine max]	RecName: Full=LEAF RUST 10 DISEASE-RESISTANCE LOCUS RECEPTOR-LIKE PROTEIN KINASE-like 1.2 {ECO:0000303|PubMed:12805585}; EC=2.7.11.1; AltName: Full=Probable receptor-like serine/threonine-protein kinase LRK10L-1.2 {ECO:0000305}; Flags: Precursor;	SubName: Full=Uncharacterized protein {ECO:0000313|EnsemblPlants:GLYMA09G31401.1};	--	GO:0016021,integral component of membrane; GO:0005886,plasma membrane; GO:0005524,ATP binding; GO:0030247,polysaccharide binding; GO:0004674,protein serine/threonine kinase activity; GO:0007166,cell surface receptor signaling pathway; GO:0071215,cellular response to abscisic acid stimulus; GO:0042631,cellular response to water deprivation; GO:0048573,photoperiodism, flowering	Wall-associated receptor kinase C-terminal
Cluster-10420.0	K17871 NADH:ubiquinone reductase (non-electrogenic) [EC:1.6.5.9] | (RefSeq) internal alternative NAD(P)H-ubiquinone oxidoreductase A1, mitochondrial-like (A)	internal alternative NAD(P)H-ubiquinone oxidoreductase A1, mitochondrial-like [Cajanus cajan]	RecName: Full=Internal alternative NAD(P)H-ubiquinone oxidoreductase A1, mitochondrial; EC=1.6.5.9; AltName: Full=Internal alternative NADH dehydrogenase NDA1; AltName: Full=Internal non-phosphorylating NAD(P)H dehydrogenase 1; Short=AtNDI1; AltName: Full=NADH:ubiquinone reductase (non-electrogenic) NDA1; Flags: Precursor;	SubName: Full=Putative NADH dehydrogenase {ECO:0000313|EMBL:KYP45178.1};	NADH-dehydrogenase (ubiquinone)	GO:0031304,intrinsic component of mitochondrial inner membrane; GO:0005759,mitochondrial matrix; GO:0005739,mitochondrion; GO:0005777,peroxisome; GO:0003954,NADH dehydrogenase activity; GO:0003959,NADPH dehydrogenase activity; GO:0071482,cellular response to light stimulus; GO:0055114,oxidation-reduction process	Pyridine nucleotide-disulphide oxidoreductase
Cluster-10421.0	K01057 6-phosphogluconolactonase [EC:3.1.1.31] | (RefSeq) glucosamine-6-phosphate isomerase/6-phosphogluconolactonase (A)	putative 6-phosphogluconolactonase chloroplastic-like [Trifolium pratense]	RecName: Full=Probable 6-phosphogluconolactonase 4, chloroplastic; Short=6PGL 4; EC=3.1.1.31; Flags: Precursor;	SubName: Full=Glucosamine-6-phosphate isomerase/6-phosphogluconolactonase {ECO:0000313|EMBL:KEH40401.1};	6-phosphogluconolactonase - like protein	GO:0009507,chloroplast; GO:0017057,6-phosphogluconolactonase activity; GO:0005975,carbohydrate metabolic process; GO:0006098,pentose-phosphate shunt	Glucosamine-6-phosphate isomerases/6-phosphogluconolactonase
Cluster-10422.0	--	--	--	--	--	--	--
Cluster-10423.0	--	--	--	--	--	--	--
Cluster-10424.0	K14488 SAUR family protein | (RefSeq) auxin-induced protein 6B-like (A)	PREDICTED: auxin-induced protein 6B-like [Vigna angularis]	RecName: Full=Auxin-induced protein 6B;	SubName: Full=Uncharacterized protein {ECO:0000313|EMBL:BAT79255.1};	--	GO:0009734,auxin-activated signaling pathway	Auxin responsive protein
Cluster-10425.0	K21888 glutathione dehydrogenase/transferase [EC:1.8.5.1 2.5.1.18] | (RefSeq) glutathione S-transferase DHAR3, chloroplastic-like (A)	PREDICTED: glutathione S-transferase DHAR3, chloroplastic-like [Lupinus angustifolius]	RecName: Full=Glutathione S-transferase DHAR3, chloroplastic; EC=2.5.1.18 {ECO:0000269|PubMed:12077129}; AltName: Full=Chloride intracellular channel homolog 3; Short=CLIC homolog 3; AltName: Full=Glutathione-dependent dehydroascorbate reductase 3 {ECO:0000303|PubMed:12077129}; Short=AtDHAR3 {ECO:0000303|PubMed:12077129}; Short=ChlDHAR; Short=GSH-dependent dehydroascorbate reductase 3; EC=1.8.5.1…	SubName: Full=DHAR class glutathione S-transferase {ECO:0000313|EMBL:AJE59631.1};	Intracellular Cl- channel CLIC, contains GST domain	GO:0009507,chloroplast; GO:0009941,chloroplast envelope; GO:0009570,chloroplast stroma; GO:0045174,glutathione dehydrogenase (ascorbate) activity; GO:0004364,glutathione transferase activity; GO:0006749,glutathione metabolic process; GO:0010731,protein glutathionylation; GO:0009735,response to cytokinin	Glutathione S-transferase, N-terminal domain
Cluster-10426.0	--	--	--	--	--	--	--
Cluster-10427.0	K00430 peroxidase [EC:1.11.1.7] | (RefSeq) peroxidase 46-like (A)	PREDICTED: peroxidase 46-like [Glycine max]	RecName: Full=Peroxidase 18; Short=Atperox P18; EC=1.11.1.7; Flags: Precursor;	RecName: Full=Peroxidase {ECO:0000256|RuleBase:RU362060, ECO:0000256|SAAS:SAAS00709852}; EC=1.11.1.7 {ECO:0000256|RuleBase:RU362060, ECO:0000256|SAAS:SAAS00709852};	--	GO:0005576,extracellular region; GO:0009505,plant-type cell wall; GO:0009506,plasmodesma; GO:0020037,heme binding; GO:0046872,metal ion binding; GO:0004601,peroxidase activity; GO:0042744,hydrogen peroxide catabolic process; GO:0009664,plant-type cell wall organization; GO:0006979,response to oxidative stress	Peroxidase
Cluster-10428.0	--	--	--	--	--	--	--
Cluster-10428.1	--	--	--	--	--	--	--
Cluster-10428.3	--	PREDICTED: uncharacterized protein LOC109356923 [Lupinus angustifolius]	--	SubName: Full=Uncharacterized protein {ECO:0000313|EMBL:KYP51887.1};	--	--	--
Cluster-10428.5	--	--	--	--	--	--	--
Cluster-10429.0	--	--	--	--	--	--	--
Cluster-10429.1	--	PREDICTED: uncharacterized membrane protein At3g27390 [Cicer arietinum]	RecName: Full=Uncharacterized membrane protein At3g27390;	SubName: Full=uncharacterized membrane protein At3g27390 {ECO:0000313|RefSeq:XP_004502102.1};	--	GO:0016021,integral component of membrane; GO:0005886,plasma membrane	--
Cluster-1043.0	--	--	--	--	--	--	--
Cluster-10430.0	--	hypothetical protein PHAVU_001G1333001g, partial [Phaseolus vulgaris]	--	SubName: Full=Uncharacterized protein {ECO:0000313|EMBL:ESW34204.1}; Flags: Fragment;	--	--	Domain of unknown function (DUF4216)
Cluster-10431.0	K11490 condensin-2 complex subunit H2 | (Kazusa) Lj6g3v1468230.1; - (A)	condensin-2 complex subunit H2 isoform X1 [Arachis ipaensis]	RecName: Full=Condensin-2 complex subunit H2; AltName: Full=Chromosome-associated protein H2; Short=AtCAP-H2; AltName: Full=Non-SMC condensin II complex subunit H2; AltName: Full=Protein HYPERSENSITIVE TO EXCESS BORON 2; Short=Hypersensitive to excess B 2;	SubName: Full=Uncharacterized protein {ECO:0000313|EMBL:KRH12083.1, ECO:0000313|EnsemblPlants:GLYMA15G16130.2};	Uncharacterized conserved protein	GO:0000793,condensed chromosome; GO:0005730,nucleolus; GO:0030261,chromosome condensation; GO:0045739,positive regulation of DNA repair; GO:2001022,positive regulation of response to DNA damage stimulus	Condensin II complex subunit CAP-H2 or CNDH2, C-term
Cluster-10431.1	K11490 condensin-2 complex subunit H2 | (RefSeq) condensin-2 complex subunit H2 isoform X1 (A)	PREDICTED: uncharacterized protein LOC105112187 isoform X1 [Populus euphratica]	--	SubName: Full=Uncharacterized protein {ECO:0000313|EMBL:OMO53774.1};	Predicted inosine-uridine preferring nucleoside hydrolase	--	--
Cluster-10432.0	--	--	--	--	--	--	--
Cluster-10433.0	--	--	--	--	--	--	--
Cluster-10434.0	K01191 alpha-mannosidase [EC:3.2.1.24] | (RefSeq) uncharacterized LOC103707976 (A)	Retrovirus-related Pol polyprotein from transposon 17.6 [Cajanus cajan]	--	SubName: Full=Retrovirus-related Pol polyprotein from transposon 17.6 {ECO:0000313|EMBL:KYP31283.1};	FOG: Transposon-encoded proteins with TYA, reverse transcriptase, integrase domains in various combinations	--	--
Cluster-10435.0	--	--	--	--	--	--	--
Cluster-10436.0	--	--	--	--	--	--	--
Cluster-10437.0	K07198 5'-AMP-activated protein kinase, catalytic alpha subunit [EC:2.7.11.11] | (RefSeq) CBL-interacting serine/threonine-protein kinase 1-like (A)	PREDICTED: CBL-interacting serine/threonine-protein kinase 1-like [Lupinus angustifolius]	RecName: Full=CBL-interacting serine/threonine-protein kinase 1; EC=2.7.11.1; AltName: Full=SNF1-related kinase 3.16; AltName: Full=SOS2-like protein kinase PKS13;	RecName: Full=Non-specific serine/threonine protein kinase {ECO:0000256|SAAS:SAAS00351747}; EC=2.7.11.1 {ECO:0000256|SAAS:SAAS00351747};	Serine/threonine protein kinase	GO:0005737,cytoplasm; GO:0005634,nucleus; GO:0005886,plasma membrane; GO:0005524,ATP binding; GO:0004674,protein serine/threonine kinase activity; GO:0035556,intracellular signal transduction; GO:0006468,protein phosphorylation; GO:0009737,response to abscisic acid; GO:0006970,response to osmotic stress; GO:0009651,response to salt stress	Kinase associated domain 1
Cluster-10439.0	K14326 regulator of nonsense transcripts 1 [EC:3.6.4.-] | (RefSeq) uncharacterized protein LOC111904613 (A)	PREDICTED: uncharacterized protein LOC105954144 [Erythranthe guttata]	--	SubName: Full=Uncharacterized protein {ECO:0000313|EMBL:KYP66189.1};	--	GO:0046983,protein dimerization activity	Protein of unknown function (DUF 659)
Cluster-1044.0	K18482 4-amino-4-deoxychorismate lyase [EC:4.1.3.38] | (RefSeq) D-amino-acid transaminase, chloroplastic-like (A)	PREDICTED: D-amino-acid transaminase, chloroplastic-like [Lupinus angustifolius]	RecName: Full=D-amino-acid transaminase, chloroplastic {ECO:0000303|PubMed:18318836}; EC=2.6.1.21; EC=4.1.3.38; AltName: Full=Aminodeoxychorismate lyase {ECO:0000303|PubMed:15500462}; Short=AtADCL; AltName: Full=Branched-chain-amino-acid aminotransferase-like protein 3; Flags: Precursor;	SubName: Full=Branched-chain-amino-acid aminotransferase-like protein 3, chloroplastic {ECO:0000313|EMBL:KHN18195.1}; EC=2.6.1.42 {ECO:0000313|EMBL:KHN18195.1};	Branched chain aminotransferase BCAT1, pyridoxal phosphate enzymes type IV superfamily	GO:0009507,chloroplast; GO:0009570,chloroplast stroma; GO:0008696,4-amino-4-deoxychorismate lyase activity; GO:0047810,D-alanine:2-oxoglutarate aminotransferase activity; GO:0008153,para-aminobenzoic acid biosynthetic process; GO:0046654,tetrahydrofolate biosynthetic process	Amino-transferase class IV
Cluster-10440.0	--	PREDICTED: methyl-CpG-binding domain-containing protein 13-like isoform X2 [Lupinus angustifolius]	--	SubName: Full=Uncharacterized protein {ECO:0000313|EMBL:OIV93527.1};	--	GO:0005634,nucleus; GO:0003677,DNA binding	--
Cluster-10441.0	--	--	--	--	--	--	--
Cluster-10442.0	--	--	--	--	--	--	--
Cluster-10443.0	--	PREDICTED: uncharacterized protein LOC109338714 [Lupinus angustifolius]	--	SubName: Full=Uncharacterized protein {ECO:0000313|EMBL:KRH48368.1, ECO:0000313|EnsemblPlants:GLYMA07G09320.1};	--	--	DUF761-associated sequence motif
Cluster-10444.0	--	hypothetical protein PHAVU_009G000300g [Phaseolus vulgaris]	--	SubName: Full=Uncharacterized protein {ECO:0000313|EMBL:ESW07878.1};	--	GO:0016021,integral component of membrane; GO:0009055,electron transfer activity	Putative Actinobacterial Holin-X, holin superfamily III
Cluster-10445.0	--	--	--	--	--	--	--
Cluster-10446.0	--	Transcriptional factor B3 [Medicago truncatula]	RecName: Full=B3 domain-containing protein At1g49475;	SubName: Full=Transcriptional factor B3 {ECO:0000313|EMBL:ABN06173.1};	--	GO:0005634,nucleus; GO:0003677,DNA binding; GO:0006355,regulation of transcription, DNA-templated; GO:0006351,transcription, DNA-templated	B3 DNA binding domain
Cluster-10447.0	K17098 annexin D | (RefSeq) annexin D2-like isoform X1 (A)	PREDICTED: annexin D2-like isoform X1 [Juglans regia]	RecName: Full=Annexin D2; AltName: Full=AnnAt2;	SubName: Full=annexin D2-like isoform X1 {ECO:0000313|RefSeq:XP_018842180.1};	Annexin	GO:0048046,apoplast; GO:0005829,cytosol; GO:0016020,membrane; GO:0005634,nucleus; GO:0009579,thylakoid; GO:0005509,calcium ion binding; GO:0005544,calcium-dependent phospholipid binding; GO:0015774,polysaccharide transport; GO:0009409,response to cold; GO:0009408,response to heat; GO:0009651,response to salt stress; GO:0009414,response to water deprivation	Annexin
Cluster-10448.0	--	--	--	--	--	--	--
Cluster-10449.0	--	--	--	--	--	--	--
Cluster-1045.0	K14772 U3 small nucleolar RNA-associated protein 20 | (RefSeq) hypothetical protein (A)	calcineurin-like metallo-phosphoesterase superfamily protein [Medicago truncatula]	--	SubName: Full=Calcineurin-like metallo-phosphoesterase superfamily protein {ECO:0000313|EMBL:KEH37872.1};	DRIM (Down-regulated in metastasis)-like proteins	--	--
Cluster-10450.0	--	hypothetical protein PHAVU_006G113200g [Phaseolus vulgaris]	--	SubName: Full=Uncharacterized protein {ECO:0000313|EMBL:ESW19305.1};	--	--	Protein of unknown function (DUF1442)
Cluster-10451.0	--	--	--	--	--	--	--
Cluster-10452.0	--	hypothetical protein KK1_041275 [Cajanus cajan]	--	SubName: Full=Uncharacterized protein {ECO:0000313|EMBL:KYP37522.1};	--	--	--
Cluster-10453.0	--	--	--	--	--	--	--
Cluster-10454.0	K01424 L-asparaginase [EC:3.5.1.1] | (RefSeq) hypothetical protein (A)	asparaginase [Micromonas commoda]	--	SubName: Full=L-asparaginase, type I {ECO:0000313|EMBL:GAY05950.1}; Flags: Fragment;	Asparaginase	--	Asparaginase, N-terminal
Cluster-10455.0	--	--	--	--	--	--	--
Cluster-10456.0	--	PREDICTED: EPIDERMAL PATTERNING FACTOR-like protein 9 [Cicer arietinum]	RecName: Full=EPIDERMAL PATTERNING FACTOR-like protein 9 {ECO:0000303|PubMed:19435754}; Short=EPF-like protein 9; Contains: RecName: Full=Stomagen {ECO:0000303|PubMed:20010603}; Flags: Precursor;	SubName: Full=EPIDERMAL PATTERNING FACTOR-like protein 9 {ECO:0000313|RefSeq:XP_004510217.1};	--	GO:0048046,apoplast; GO:0019901,protein kinase binding; GO:0007267,cell-cell signaling; GO:0010052,guard cell differentiation; GO:2000123,positive regulation of stomatal complex development; GO:2000038,regulation of stomatal complex development; GO:0010374,stomatal complex development; GO:0010375,stomatal complex patterning	Epidermal patterning factor proteins
Cluster-10457.0	--	--	--	--	--	--	--
Cluster-10458.0	K04730 interleukin-1 receptor-associated kinase 1 [EC:2.7.11.1] | (RefSeq) LRR receptor-like serine/threonine-protein kinase GSO1 (A)	hypothetical protein TSUD_154990 [Trifolium subterraneum]	--	SubName: Full=Putative retroelement pol polyprotein {ECO:0000313|EMBL:AAD24647.1};	FOG: Transposon-encoded proteins with TYA, reverse transcriptase, integrase domains in various combinations	GO:0003676,nucleic acid binding	--
Cluster-10459.0	--	PREDICTED: uncharacterized protein LOC100778751 [Glycine max]	--	SubName: Full=Uncharacterized protein {ECO:0000313|EMBL:KHN47788.1};	--	--	--
Cluster-1046.0	--	hypothetical protein CDL12_18723 [Handroanthus impetiginosus]	--	SubName: Full=Uncharacterized protein {ECO:0000313|EMBL:PIN08698.1};	--	--	--
Cluster-10460.0	--	--	--	--	--	--	--
Cluster-10461.0	--	--	--	--	--	--	--
Cluster-10462.0	K23480 zinc finger protein 362/384 | (RefSeq) zinc finger protein ZAT5 (A)	PREDICTED: zinc finger protein ZAT9-like [Lupinus angustifolius]	RecName: Full=Zinc finger protein ZAT9;	SubName: Full=Uncharacterized protein {ECO:0000313|EMBL:OIV89446.1};	FOG: Zn-finger	GO:0005634,nucleus; GO:0003700,DNA-binding transcription factor activity; GO:0046872,metal ion binding; GO:0044212,transcription regulatory region DNA binding; GO:0006355,regulation of transcription, DNA-templated; GO:0006351,transcription, DNA-templated	Zinc-finger of C2H2 type
Cluster-10463.0	--	--	--	--	--	--	--
Cluster-10463.1	--	--	--	--	--	--	--
Cluster-10465.0	--	--	--	--	--	--	--
Cluster-10466.0	--	hypothetical protein OsI_36206 [Oryza sativa Indica Group]	--	SubName: Full=Uncharacterized protein {ECO:0000313|EMBL:EEC68217.1};	--	GO:0016021,integral component of membrane; GO:0005524,ATP binding; GO:0016887,ATPase activity; GO:0005247,voltage-gated chloride channel activity	Dolichyl-phosphate-mannose-protein mannosyltransferase
Cluster-10467.0	--	conserved hypothetical protein, partial [Ricinus communis]	--	SubName: Full=Uncharacterized protein {ECO:0000313|EMBL:EEF24562.1}; Flags: Fragment;	--	GO:0019867,outer membrane; GO:0061024,membrane organization; GO:0010033,response to organic substance	Organic solvent tolerance protein
Cluster-10469.0	--	--	--	--	--	--	--
Cluster-1047.0	K04733 interleukin-1 receptor-associated kinase 4 [EC:2.7.11.1] | (RefSeq) probable receptor-like protein kinase At1g67000 (A)	LEAF RUST 10 DISEASE-RESISTANCE LOCUS RECEPTOR-LIKE PROTEIN KINASE-like 2.5 [Cajanus cajan]	RecName: Full=Rust resistance kinase Lr10 {ECO:0000312|EMBL:AAC49629.1}; EC=2.7.11.1; AltName: Full=Probable receptor-like serine/threonine-protein kinase LRK10; Flags: Precursor;	SubName: Full=Uncharacterized protein {ECO:0000313|EMBL:KRH39156.1};	Serine/threonine protein kinase	GO:0016021,integral component of membrane; GO:0005886,plasma membrane; GO:0005524,ATP binding; GO:0004674,protein serine/threonine kinase activity	Protein kinase domain
Cluster-10470.0	--	PREDICTED: uncharacterized protein LOC109352978 [Lupinus angustifolius]	RecName: Full=Membrane protein PM19L {ECO:0000305}; AltName: Full=PM19-like protein 1 {ECO:0000303|PubMed:26505346}; Short=OsPM19L1 {ECO:0000303|PubMed:26505346};	SubName: Full=Uncharacterized protein {ECO:0000313|EMBL:KYP58169.1};	--	GO:0016021,integral component of membrane	AWPM-19-like family
Cluster-10471.0	--	--	--	--	--	--	--
Cluster-10472.0	--	--	--	--	--	--	--
Cluster-10474.0	--	--	--	--	--	--	--
Cluster-10475.0	--	--	--	--	--	--	--
Cluster-10476.0	--	--	--	--	--	--	--
Cluster-10477.0	K00108 choline dehydrogenase [EC:1.1.99.1] | (RefSeq) protein HOTHEAD-like (A)	PREDICTED: uncharacterized protein K02A2.6-like [Lupinus angustifolius]	--	SubName: Full=Pol polyprotein {ECO:0000313|EMBL:KYP62521.1};	FOG: Transposon-encoded proteins with TYA, reverse transcriptase, integrase domains in various combinations	GO:0003676,nucleic acid binding; GO:0015074,DNA integration	--
Cluster-10478.0	K02358 elongation factor Tu | (RefSeq) tufA; elongation factor Tu (A)	hypothetical protein PAHAL_J02204 [Panicum hallii]	RecName: Full=Elongation factor Tu, chloroplastic; Short=EF-Tu;	RecName: Full=Elongation factor Tu {ECO:0000256|RuleBase:RU004061};	Mitochondrial translation elongation factor Tu	GO:0009507,chloroplast; GO:0005525,GTP binding; GO:0003924,GTPase activity; GO:0003746,translation elongation factor activity	Elongation factor Tu GTP binding domain
Cluster-10478.1	--	--	--	--	--	--	--
Cluster-10478.3	K02358 elongation factor Tu | (RefSeq) tufM; Translation elongation factor, mitochondrial (A)	hypothetical protein PAHAL_J02204 [Panicum hallii]	RecName: Full=Elongation factor Tu, cyanelle; Short=EF-Tu;	RecName: Full=Elongation factor Tu {ECO:0000256|RuleBase:RU004061};	Mitochondrial translation elongation factor Tu	GO:0009842,cyanelle; GO:0005525,GTP binding; GO:0003924,GTPase activity; GO:0003746,translation elongation factor activity	Elongation factor Tu domain 2
Cluster-10478.4	K02355 elongation factor G | (RefSeq) elongation factor G-2, chloroplastic (A)	PREDICTED: uncharacterized protein LOC103941593 [Pyrus x bretschneideri]	RecName: Full=Elongation factor G, chloroplastic {ECO:0000255|HAMAP-Rule:MF_03063}; Short=cEF-G {ECO:0000255|HAMAP-Rule:MF_03063}; AltName: Full=Elongation factor EF-G/SCO1; AltName: Full=Protein SNOWY COTYLEDON 1, chloroplastic; Short=AtSCO1; Flags: Precursor;	SubName: Full=Elongation factor G {ECO:0000313|EMBL:KHN01275.1}; EC=3.6.5.3 {ECO:0000313|EMBL:KHN01275.1};	Mitochondrial elongation factor	GO:0048046,apoplast; GO:0009507,chloroplast; GO:0009941,chloroplast envelope; GO:0009570,chloroplast stroma; GO:0005739,mitochondrion; GO:0005524,ATP binding; GO:0005525,GTP binding; GO:0003924,GTPase activity; GO:0003746,translation elongation factor activity; GO:0009658,chloroplast organization; GO:0009791,post-embryonic development; GO:0009845,seed germination	Elongation factor G C-terminus
Cluster-10478.5	K02355 elongation factor G | (RAP-DB) Os04g0538100; Elongation factor G, III and V domain containing protein. (A)	hypothetical protein PAHAL_J02203 [Panicum hallii]	RecName: Full=Elongation factor G-2, chloroplastic; Short=cEF-G 2 {ECO:0000255|HAMAP-Rule:MF_03063}; Flags: Precursor;	RecName: Full=Elongation factor G, mitochondrial {ECO:0000256|HAMAP-Rule:MF_03061}; Short=EF-Gmt {ECO:0000256|HAMAP-Rule:MF_03061}; AltName: Full=Elongation factor G 1, mitochondrial {ECO:0000256|HAMAP-Rule:MF_03061}; Short=mEF-G 1 {ECO:0000256|HAMAP-Rule:MF_03061}; AltName: Full=Elongation factor G1 {ECO:0000256|HAMAP-Rule:MF_03061};	Mitochondrial elongation factor	GO:0009507,chloroplast; GO:0005525,GTP binding; GO:0003924,GTPase activity; GO:0003746,translation elongation factor activity	Class II release factor RF3, C-terminal domain
Cluster-10479.0	--	--	--	--	--	--	--
Cluster-1048.0	--	RNA recognition motif [Medicago truncatula]	--	SubName: Full=RNA recognition motif {ECO:0000313|EMBL:KEH40657.1};	--	GO:0003723,RNA binding	--
Cluster-10480.0	K14686 solute carrier family 31 (copper transporter), member 1 | (RefSeq) Ctr family copper transporter (A)	Ctr family copper transporter [Medicago truncatula]	RecName: Full=Copper transporter 6; Short=AtCOPT6;	SubName: Full=Ctr family copper transporter {ECO:0000313|EMBL:KEH23073.1};	Copper transporter	GO:0016021,integral component of membrane; GO:0005773,vacuole; GO:0005375,copper ion transmembrane transporter activity	Ctr copper transporter family
Cluster-10481.0	--	--	--	--	--	--	--
Cluster-10482.0	--	--	--	--	--	--	--
Cluster-10483.0	K03006 DNA-directed RNA polymerase II subunit RPB1 [EC:2.7.7.6] | (RefSeq) LOW QUALITY PROTEIN: DNA-directed RNA polymerase II subunit 1-like (A)	unnamed protein product, partial [Vitis vinifera]	RecName: Full=Retrovirus-related Pol polyprotein from transposon TNT 1-94; Includes: RecName: Full=Protease; EC=3.4.23.-; Includes: RecName: Full=Reverse transcriptase; EC=2.7.7.49; Includes: RecName: Full=Endonuclease;	SubName: Full=Gag-Pol-related retrotransposon family protein {ECO:0000313|EMBL:JAV45234.1}; Flags: Fragment;	FOG: Transposon-encoded proteins with TYA, reverse transcriptase, integrase domains in various combinations	GO:0004190,aspartic-type endopeptidase activity; GO:0004519,endonuclease activity; GO:0003676,nucleic acid binding; GO:0003964,RNA-directed DNA polymerase activity; GO:0008270,zinc ion binding; GO:0015074,DNA integration	Zinc knuckle
Cluster-10484.0	--	--	--	--	--	--	--
Cluster-10485.0	--	probable membrane-associated kinase regulator 6 [Cajanus cajan]	RecName: Full=Probable membrane-associated kinase regulator 6;	SubName: Full=Uncharacterized protein {ECO:0000313|EMBL:KRH38306.1, ECO:0000313|EnsemblPlants:GLYMA09G23170.1};	--	GO:0005886,plasma membrane; GO:0009738,abscisic acid-activated signaling pathway	--
Cluster-10486.0	--	--	--	--	--	--	--
Cluster-10487.0	--	--	--	--	--	--	--
Cluster-10488.0	--	--	--	--	--	--	--
Cluster-10489.0	K15397 3-ketoacyl-CoA synthase [EC:2.3.1.199] | (RefSeq) 3-ketoacyl-CoA synthase 17-like (A)	PREDICTED: protein RADIALIS-like 1 [Vigna angularis]	RecName: Full=Protein RADIALIS-like 1; Short=AtRL1; Short=Protein RAD-like 1; AltName: Full=Protein RADIALIS-LIKE SANT/MYB 2; Short=Protein RSM2;	SubName: Full=Uncharacterized protein {ECO:0000313|EMBL:BAT77762.1};	Zuotin and related molecular chaperones (DnaJ superfamily), contains DNA-binding domains	GO:0005634,nucleus; GO:0003677,DNA binding; GO:0003700,DNA-binding transcription factor activity; GO:0006351,transcription, DNA-templated	Myb-like DNA-binding domain
Cluster-10490.0	--	--	--	--	--	--	--
Cluster-10491.0	K08900 mitochondrial chaperone BCS1 | (RefSeq) AAA-ATPase At3g28580-like (A)	hypothetical protein AQUCO_00200416v1 [Aquilegia coerulea]	RecName: Full=AAA-ATPase At3g28600; EC=3.6.1.3 {ECO:0000250|UniProtKB:Q9FLD5}; Flags: Precursor;	SubName: Full=Uncharacterized protein {ECO:0000313|EMBL:PIA62398.1};	AAA+-type ATPase	GO:0005524,ATP binding; GO:0016887,ATPase activity; GO:0009651,response to salt stress	Holliday junction DNA helicase ruvB N-terminus
Cluster-10492.0	--	--	--	--	--	--	--
Cluster-10492.1	K08244 alpha-glucan, water dikinase [EC:2.7.9.4] | (RefSeq) alpha-glucan water dikinase 2 (A)	PREDICTED: alpha-glucan water dikinase 2 isoform X3 [Lupinus angustifolius]	RecName: Full=Alpha-glucan water dikinase 2; EC=2.7.9.4; Flags: Precursor;	SubName: Full=Uncharacterized protein {ECO:0000313|EMBL:OIW14562.1};	--	GO:0009941,chloroplast envelope; GO:0050521,alpha-glucan, water dikinase activity; GO:0005524,ATP binding; GO:0046872,metal ion binding; GO:0005975,carbohydrate metabolic process	Pyruvate phosphate dikinase, PEP/pyruvate binding domain
Cluster-10492.2	K08244 alpha-glucan, water dikinase [EC:2.7.9.4] | (RefSeq) alpha-glucan water dikinase 2 (A)	PREDICTED: alpha-glucan water dikinase 2 isoform X3 [Lupinus angustifolius]	RecName: Full=Alpha-glucan water dikinase 2; EC=2.7.9.4; Flags: Precursor;	SubName: Full=Uncharacterized protein {ECO:0000313|EMBL:OIW14562.1};	--	GO:0009941,chloroplast envelope; GO:0050521,alpha-glucan, water dikinase activity; GO:0005524,ATP binding; GO:0046872,metal ion binding; GO:0005975,carbohydrate metabolic process	Pyruvate phosphate dikinase, PEP/pyruvate binding domain
Cluster-10493.0	K07195 exocyst complex component 7 | (RefSeq) exocyst complex component EXO70A1-like (A)	PREDICTED: exocyst complex component EXO70A1-like [Vigna angularis]	RecName: Full=Exocyst complex component EXO70H1 {ECO:0000303|PubMed:16942608}; Short=AtExo70h1 {ECO:0000303|PubMed:16942608}; AltName: Full=Exocyst subunit Exo70 family protein H1 {ECO:0000303|PubMed:16942608};	SubName: Full=Uncharacterized protein {ECO:0000313|EMBL:BAT95407.1};	Exocyst component protein and related proteins	GO:0005829,cytosol; GO:0012505,endomembrane system; GO:0000145,exocyst; GO:0016020,membrane; GO:0005634,nucleus; GO:0045335,phagocytic vesicle; GO:0031982,vesicle; GO:0006952,defense response; GO:0006887,exocytosis; GO:1900426,positive regulation of defense response to bacterium; GO:0009617,response to bacterium; GO:0009620,response to fungus; GO:0002237,response to molecule of bacterial origin	Domain of unknown function (DUF3328)
Cluster-10494.0	K01759 lactoylglutathione lyase [EC:4.4.1.5] | (RefSeq) uncharacterized protein LOC108456367 isoform X1 (A)	uncharacterized protein LOC109816387 [Cajanus cajan]	--	SubName: Full=Uncharacterized protein {ECO:0000313|EMBL:KYP45208.1};	--	--	--
Cluster-10495.0	K16297 serine carboxypeptidase-like clade II [EC:3.4.16.-] | (RefSeq) serine carboxypeptidase-like 45-like (A)	hypothetical protein LR48_Vigan03g213000 [Vigna angularis]	RecName: Full=Serine carboxypeptidase-like 45; EC=3.4.16.-; Flags: Precursor;	RecName: Full=Carboxypeptidase {ECO:0000256|RuleBase:RU361156}; EC=3.4.16.- {ECO:0000256|RuleBase:RU361156};	Serine carboxypeptidases (lysosomal cathepsin A)	GO:0005576,extracellular region; GO:0009505,plant-type cell wall; GO:0009506,plasmodesma; GO:0004185,serine-type carboxypeptidase activity; GO:0051603,proteolysis involved in cellular protein catabolic process	Serine carboxypeptidase
Cluster-10496.0	K14488 SAUR family protein | (RefSeq) auxin-responsive protein SAUR21 (A)	auxin-responsive protein SAUR21 [Cajanus cajan]	RecName: Full=Auxin-responsive protein SAUR50 {ECO:0000303|PubMed:12036261}; AltName: Full=Protein SMALL AUXIN UP RNA 50 {ECO:0000303|PubMed:12036261};	SubName: Full=Auxin-induced protein 15A {ECO:0000313|EMBL:KYP45244.1};	--	GO:0009734,auxin-activated signaling pathway; GO:0040008,regulation of growth	Auxin responsive protein
Cluster-10497.0	K18469 TBC1 domain family member 5 | (RefSeq) uncharacterized protein LOC109003100 (A)	PREDICTED: uncharacterized protein LOC109003100 [Juglans regia]	--	SubName: Full=uncharacterized protein LOC109003100 {ECO:0000313|RefSeq:XP_018836635.1};	Ypt/Rab-specific GTPase-activating protein GYP6	--	Rab-GTPase-TBC domain
Cluster-10498.0	K15271 ATP-dependent DNA helicase HFM1/MER3 [EC:3.6.4.12] | (RefSeq) ATP-dependent DNA helicase MER3 homolog (A)	PREDICTED: putative pentatricopeptide repeat-containing protein At1g77010, mitochondrial [Lupinus angustifolius]	RecName: Full=Putative pentatricopeptide repeat-containing protein At1g77010, mitochondrial; Flags: Precursor;	SubName: Full=Uncharacterized protein {ECO:0000313|EMBL:ESW09499.1};	FOG: PPR repeat	GO:0043231,intracellular membrane-bounded organelle; GO:0005739,mitochondrion; GO:0004519,endonuclease activity; GO:0003723,RNA binding; GO:0009451,RNA modification	Tetratricopeptide repeat
Cluster-10498.1	K15271 ATP-dependent DNA helicase HFM1/MER3 [EC:3.6.4.12] | (RefSeq) ATP-dependent DNA helicase MER3 homolog (A)	PREDICTED: putative pentatricopeptide repeat-containing protein At1g77010, mitochondrial [Lupinus angustifolius]	RecName: Full=Putative pentatricopeptide repeat-containing protein At1g77010, mitochondrial; Flags: Precursor;	SubName: Full=Uncharacterized protein {ECO:0000313|EMBL:ESW09499.1};	FOG: PPR repeat	GO:0043231,intracellular membrane-bounded organelle; GO:0005739,mitochondrion; GO:0004519,endonuclease activity; GO:0003723,RNA binding; GO:0009451,RNA modification	Tetratricopeptide repeat
Cluster-10499.0	K01915 glutamine synthetase [EC:6.3.1.2] | (RefSeq) glutamine synthetase leaf isozyme, chloroplastic (A)	glutamine synthetase leaf isozyme, chloroplastic [Cajanus cajan]	RecName: Full=Glutamine synthetase leaf isozyme, chloroplastic; EC=6.3.1.2; AltName: Full=Glutamate--ammonia ligase; AltName: Full=Isozyme delta; Flags: Precursor;	RecName: Full=Glutamine synthetase {ECO:0000256|RuleBase:RU004356}; EC=6.3.1.2 {ECO:0000256|RuleBase:RU004356};	Glutamine synthetase	GO:0009507,chloroplast; GO:0005524,ATP binding; GO:0004356,glutamate-ammonia ligase activity; GO:0006542,glutamine biosynthetic process; GO:0009399,nitrogen fixation	Glutamine synthetase, catalytic domain
Cluster-105.0	--	--	--	--	--	--	--
Cluster-1050.0	K02885 large subunit ribosomal protein L19e | (RefSeq) uncharacterized protein LOC103998497 (A)	PREDICTED: putative S-adenosyl-L-methionine-dependent methyltransferase MSMEG_1480/MSMEI_1444 isoform X1 [Glycine max]	--	SubName: Full=Uncharacterized protein {ECO:0000313|EMBL:KRG96449.1};	--	GO:0008168,methyltransferase activity	--
Cluster-10500.0	K06678 condensin complex subunit 3 | (RefSeq) condensin complex subunit 3-like (A)	PREDICTED: condensin complex subunit 3-like [Glycine max]	--	SubName: Full=Uncharacterized protein {ECO:0000313|EMBL:KRH30931.1, ECO:0000313|EnsemblPlants:GLYMA11G33580.1};	Chromosome condensation complex Condensin, subunit G	GO:0000793,condensed chromosome; GO:0000796,condensin complex; GO:0007076,mitotic chromosome condensation	Nuclear condensing complex subunits, C-term domain
Cluster-10501.0	--	--	--	--	--	--	--
Cluster-10502.0	--	--	--	--	--	--	--
Cluster-10503.0	--	GATA transcription factor 28-like protein [Trifolium pratense]	--	SubName: Full=Uncharacterized protein {ECO:0000313|EMBL:ESW31152.1};	--	GO:0005634,nucleus; GO:0003700,DNA-binding transcription factor activity; GO:0043565,sequence-specific DNA binding; GO:0008270,zinc ion binding	--
Cluster-10504.0	--	--	--	--	--	--	--
Cluster-10504.1	--	--	--	--	--	--	--
Cluster-10505.0	--	PREDICTED: putative prophage P4 integrase [Ziziphus jujuba]	--	SubName: Full=Prophage CP4-57 integrase, putative {ECO:0000313|EMBL:EEF24965.1};	--	GO:0003677,DNA binding; GO:0015074,DNA integration; GO:0006310,DNA recombination	Phage integrase family
Cluster-10506.0	K20929 glyoxal/methylglyoxal oxidase [EC:1.2.3.15] | (RefSeq) aldehyde oxidase GLOX-like (A)	PREDICTED: uncharacterized protein LOC109332531 [Lupinus angustifolius]	--	SubName: Full=Uncharacterized protein {ECO:0000313|EMBL:GAU10502.1}; Flags: Fragment;	FOG: Transposon-encoded proteins with TYA, reverse transcriptase, integrase domains in various combinations	--	gag gene protein p24 (core nucleocapsid protein)
Cluster-10507.0	K12874 intron-binding protein aquarius | (RefSeq) LOW QUALITY PROTEIN: intron-binding protein aquarius-like (A)	uncharacterized protein LOC107467237 [Arachis duranensis]	RecName: Full=Uncharacterized mitochondrial protein AtMg00310; AltName: Full=ORF154;	SubName: Full=Uncharacterized protein {ECO:0000313|EMBL:EPS63383.1};	FOG: Reverse transcriptase	GO:0005739,mitochondrion	--
Cluster-10508.0	--	--	--	--	--	--	--
Cluster-10509.0	K19613 leucine-rich repeat protein SHOC2 | (RefSeq) receptor like protein 30-like (A)	Receptor-like protein 12 [Glycine soja]	RecName: Full=Receptor-like protein 12 {ECO:0000303|PubMed:18434605}; Short=AtRLP12 {ECO:0000303|PubMed:18434605}; Flags: Precursor;	SubName: Full=Uncharacterized protein {ECO:0000313|EMBL:KRH48292.1, ECO:0000313|EnsemblPlants:GLYMA07G08770.2};	FOG: Leucine rich repeat	GO:0016021,integral component of membrane; GO:0005886,plasma membrane	Leucine Rich Repeat
Cluster-1051.0	--	uncharacterized protein LOC109800673 isoform X2 [Cajanus cajan]	--	SubName: Full=Uncharacterized protein {ECO:0000313|EMBL:KYP66008.1};	--	GO:0006457,protein folding; GO:0015031,protein transport	Bacterial trigger factor protein (TF)
Cluster-10510.0	--	--	--	--	--	--	--
Cluster-10511.0	K00006 glycerol-3-phosphate dehydrogenase (NAD+) [EC:1.1.1.8] | (RefSeq) glycerol-3-phosphate dehydrogenase [NAD(+)] isoform X1 (A)	glycerol-3-phosphate dehydrogenase [NAD(+)]	RecName: Full=Glycerol-3-phosphate dehydrogenase [NAD(+)]; EC=1.1.1.8;	RecName: Full=Glycerol-3-phosphate dehydrogenase [NAD(+)] {ECO:0000256|RuleBase:RU361243}; EC=1.1.1.8 {ECO:0000256|RuleBase:RU361243};	Glycerol-3-phosphate dehydrogenase/dihydroxyacetone 3-phosphate reductase	GO:0009331,glycerol-3-phosphate dehydrogenase complex; GO:0004367,glycerol-3-phosphate dehydrogenase [NAD+] activity; GO:0051287,NAD binding; GO:0042803,protein homodimerization activity; GO:0005975,carbohydrate metabolic process; GO:0046168,glycerol-3-phosphate catabolic process	NAD-dependent glycerol-3-phosphate dehydrogenase N-terminus
Cluster-10512.0	K12447 UDP-sugar pyrophosphorylase [EC:2.7.7.64] | (RefSeq) uncharacterized protein LOC104808371 (A)	Reverse transcriptase, RNA-dependent DNA polymerase [Corchorus capsularis]	--	SubName: Full=Reverse transcriptase, RNA-dependent DNA polymerase {ECO:0000313|EMBL:OMO87030.1};	FOG: Transposon-encoded proteins with TYA, reverse transcriptase, integrase domains in various combinations	GO:0003964,RNA-directed DNA polymerase activity	--
Cluster-10513.0	K14209 solute carrier family 36 (proton-coupled amino acid transporter) | (RefSeq) probable amino acid permease 7 (A)	Putative amino acid permease 7 [Glycine soja]	RecName: Full=Probable amino acid permease 7; AltName: Full=Amino acid transporter AAP7;	SubName: Full=Putative amino acid permease 7 {ECO:0000313|EMBL:KHN43924.1};	Amino acid transporters	GO:0016021,integral component of membrane; GO:0016020,membrane; GO:0005886,plasma membrane; GO:0015293,symporter activity; GO:0003333,amino acid transmembrane transport; GO:0006865,amino acid transport	Tryptophan/tyrosine permease family
Cluster-10514.0	--	--	--	--	--	--	--
Cluster-10515.0	--	--	--	--	--	--	--
Cluster-10516.0	--	--	--	--	--	--	--
Cluster-10517.0	K05387 glutamate receptor, ionotropic, plant | (RefSeq) glutamate receptor 2.8-like (A)	Glutamate receptor 2.8 [Glycine soja]	RecName: Full=Glutamate receptor 2.8; AltName: Full=Ligand-gated ion channel 2.8; Flags: Precursor;	RecName: Full=Glutamate receptor {ECO:0000256|PIRNR:PIRNR037090};	Glutamate-gated kainate-type ion channel receptor subunit GluR5 and related subunits	GO:0016021,integral component of membrane; GO:0005622,intracellular; GO:0005886,plasma membrane; GO:0005262,calcium channel activity; GO:0008066,glutamate receptor activity; GO:0004970,ionotropic glutamate receptor activity; GO:0006816,calcium ion transport; GO:0019722,calcium-mediated signaling; GO:0071230,cellular response to amino acid stimulus	Bacterial extracellular solute-binding proteins, family 3
Cluster-10518.0	--	--	--	--	--	--	--
Cluster-10519.0	--	--	--	--	--	--	--
Cluster-1052.0	K14209 solute carrier family 36 (proton-coupled amino acid transporter) | (RefSeq) probable amino acid permease 7 (A)	probable amino acid permease 7 [Arachis ipaensis]	RecName: Full=Amino acid permease 6; AltName: Full=Amino acid transporter AAP6;	SubName: Full=Uncharacterized protein {ECO:0000313|EMBL:KRG98403.1, ECO:0000313|EnsemblPlants:GLYMA18G07970.2};	Amino acid transporters	GO:0016021,integral component of membrane; GO:0005886,plasma membrane; GO:0015172,acidic amino acid transmembrane transporter activity; GO:0015175,neutral amino acid transmembrane transporter activity; GO:0015293,symporter activity; GO:0015810,aspartate transmembrane transport; GO:0015827,tryptophan transport	Transmembrane amino acid transporter protein
Cluster-10520.0	K12874 intron-binding protein aquarius | (RefSeq) LOW QUALITY PROTEIN: intron-binding protein aquarius-like (A)	PREDICTED: uncharacterized protein LOC109020982 [Juglans regia]	--	SubName: Full=uncharacterized protein LOC109020982 {ECO:0000313|RefSeq:XP_018859069.1};	FOG: Reverse transcriptase	--	Reverse transcriptase (RNA-dependent DNA polymerase)
Cluster-10522.0	K13420 LRR receptor-like serine/threonine-protein kinase FLS2 [EC:2.7.11.1] | (RefSeq) LRR receptor-like serine/threonine-protein kinase FLS2 (A)	PREDICTED: uncharacterized protein At4g06744-like [Lupinus angustifolius]	RecName: Full=Uncharacterized protein At4g06744; Flags: Precursor;	SubName: Full=Uncharacterized protein {ECO:0000313|EMBL:KRH15402.1, ECO:0000313|EnsemblPlants:GLYMA14G09410.2};	--	GO:0005576,extracellular region	Leucine rich repeat N-terminal domain
Cluster-10522.1	--	BCCT family transporter: carnitine/choline, partial [Ostreococcus lucimarinus CCE9901]	--	SubName: Full=BCCT family transporter: carnitine/choline {ECO:0000313|EMBL:ABP00616.1}; Flags: Fragment;	--	GO:0016021,integral component of membrane; GO:0022857,transmembrane transporter activity; GO:0071705,nitrogen compound transport	BCCT, betaine/carnitine/choline family transporter
Cluster-10523.0	--	--	--	--	--	--	--
Cluster-10524.0	K21867 potassium channel | (RefSeq) potassium channel SKOR-like (A)	PREDICTED: uncharacterized protein LOC109342419, partial [Lupinus angustifolius]	RecName: Full=Retrovirus-related Pol polyprotein from transposon TNT 1-94; Includes: RecName: Full=Protease; EC=3.4.23.-; Includes: RecName: Full=Reverse transcriptase; EC=2.7.7.49; Includes: RecName: Full=Endonuclease;	SubName: Full=Retrovirus-related Pol polyprotein from transposon TNT 1-94 {ECO:0000313|EMBL:KYP42039.1}; EC=1.2.1.27 {ECO:0000313|EMBL:KYP42039.1};	FOG: Transposon-encoded proteins with TYA, reverse transcriptase, integrase domains in various combinations	GO:0004190,aspartic-type endopeptidase activity; GO:0004519,endonuclease activity; GO:0003676,nucleic acid binding; GO:0003964,RNA-directed DNA polymerase activity; GO:0008270,zinc ion binding; GO:0015074,DNA integration	--
Cluster-10525.0	--	--	--	--	--	--	--
Cluster-10526.0	--	--	--	--	--	--	--
Cluster-10527.0	--	--	--	--	--	--	--
Cluster-10528.0	K14431 transcription factor TGA | (RefSeq) transcription factor TGA2.2-like isoform X2 (A)	transcription factor TGA2.2-like isoform X3 [Arachis ipaensis]	RecName: Full=Transcription factor PERIANTHIA; AltName: Full=bZIP transcription factor 46; Short=AtbZIP46;	SubName: Full=Uncharacterized protein {ECO:0000313|EMBL:OIW04662.1};	--	GO:0005634,nucleus; GO:0003677,DNA binding; GO:0003700,DNA-binding transcription factor activity; GO:0043565,sequence-specific DNA binding; GO:0009909,regulation of flower development; GO:0006351,transcription, DNA-templated	Basic region leucine zipper
Cluster-10529.0	K03644 lipoyl synthase [EC:2.8.1.8] | (RefSeq) lipoyl synthase 1, mitochondrial-like (A)	hypothetical protein LR48_Vigan11g155100 [Vigna angularis]	RecName: Full=Retrovirus-related Pol polyprotein from transposon TNT 1-94; Includes: RecName: Full=Protease; EC=3.4.23.-; Includes: RecName: Full=Reverse transcriptase; EC=2.7.7.49; Includes: RecName: Full=Endonuclease;	SubName: Full=Uncharacterized protein {ECO:0000313|EMBL:KOM58517.1};	FOG: Transposon-encoded proteins with TYA, reverse transcriptase, integrase domains in various combinations	GO:0004190,aspartic-type endopeptidase activity; GO:0004519,endonuclease activity; GO:0003676,nucleic acid binding; GO:0003964,RNA-directed DNA polymerase activity; GO:0008270,zinc ion binding; GO:0015074,DNA integration	--
Cluster-1053.0	--	--	--	--	--	--	--
Cluster-10530.0	--	--	--	--	--	--	--
Cluster-10531.0	--	--	--	--	--	--	--
Cluster-10532.0	K17964 leucine-rich PPR motif-containing protein, mitochondrial | (RefSeq) uncharacterized LOC101506267 (A)	hypothetical protein VITISV_018870 [Vitis vinifera]	RecName: Full=RNA-directed DNA polymerase homolog; EC=2.7.7.48; AltName: Full=Reverse transcriptase homolog;	SubName: Full=Uncharacterized protein {ECO:0000313|EMBL:CAN66051.1};	FOG: Transposon-encoded proteins with TYA, reverse transcriptase, integrase domains in various combinations	GO:0005739,mitochondrion; GO:0003968,RNA-directed 5'-3' RNA polymerase activity; GO:0003964,RNA-directed DNA polymerase activity	Protein of unknown function (DUF4125)
Cluster-10533.0	--	PREDICTED: protein SUPPRESSOR OF npr1-1, CONSTITUTIVE 1-like [Glycine max]	--	SubName: Full=Uncharacterized protein {ECO:0000313|EMBL:KRH74635.1};	--	GO:0043531,ADP binding; GO:0006952,defense response; GO:0007165,signal transduction	--
Cluster-10534.0	K09553 stress-induced-phosphoprotein 1 | (RefSeq) hsp70-Hsp90 organizing protein-like (A)	PREDICTED: hsp70-Hsp90 organizing protein-like [Oryza brachyantha]	RecName: Full=Hsp70-Hsp90 organizing protein 3; Short=AtHop3;	SubName: Full=Uncharacterized protein {ECO:0000313|EnsemblPlants:OB04G27100.1};	Molecular co-chaperone STI1	GO:0005737,cytoplasm; GO:0005634,nucleus; GO:0051879,Hsp90 protein binding; GO:0070678,preprotein binding; GO:0051131,chaperone-mediated protein complex assembly; GO:0010286,heat acclimation; GO:0009408,response to heat; GO:0009644,response to high light intensity; GO:0042542,response to hydrogen peroxide	--
Cluster-10534.1	K09553 stress-induced-phosphoprotein 1 | (RefSeq) hsp70-Hsp90 organizing protein-like (A)	PREDICTED: hsp70-Hsp90 organizing protein-like [Oryza brachyantha]	RecName: Full=Hsp70-Hsp90 organizing protein 3; Short=AtHop3;	SubName: Full=Uncharacterized protein {ECO:0000313|EnsemblPlants:OB04G27100.1};	Molecular co-chaperone STI1	GO:0005737,cytoplasm; GO:0005634,nucleus; GO:0051879,Hsp90 protein binding; GO:0070678,preprotein binding; GO:0051131,chaperone-mediated protein complex assembly; GO:0010286,heat acclimation; GO:0009408,response to heat; GO:0009644,response to high light intensity; GO:0042542,response to hydrogen peroxide	--
Cluster-10534.2	K09553 stress-induced-phosphoprotein 1 | (RefSeq) hsp70-Hsp90 organizing protein-like (A)	PREDICTED: hsp70-Hsp90 organizing protein-like [Oryza brachyantha]	RecName: Full=Hsp70-Hsp90 organizing protein 3; Short=AtHop3;	SubName: Full=Uncharacterized protein {ECO:0000313|EnsemblPlants:OB04G27100.1};	Molecular co-chaperone STI1	GO:0005737,cytoplasm; GO:0005634,nucleus; GO:0051879,Hsp90 protein binding; GO:0070678,preprotein binding; GO:0051131,chaperone-mediated protein complex assembly; GO:0010286,heat acclimation; GO:0009408,response to heat; GO:0009644,response to high light intensity; GO:0042542,response to hydrogen peroxide	--
Cluster-10534.3	--	--	--	--	--	--	--
Cluster-10534.4	--	--	--	--	--	--	--
Cluster-10535.0	K13447 respiratory burst oxidase [EC:1.6.3.- 1.11.1.-] | (Kazusa) Lj4g3v1719720.3; - (A)	respiratory burst oxidase homolog protein A [Vigna radiata var. radiata]	RecName: Full=Respiratory burst oxidase homolog protein F; EC=1.11.1.-; EC=1.6.3.-; AltName: Full=Cytochrome b245 beta chain homolog RbohAp108; AltName: Full=NADPH oxidase RBOHF; Short=AtRBOHF;	SubName: Full=respiratory burst oxidase homolog protein A-like {ECO:0000313|RefSeq:XP_014509720.1};	Ferric reductase, NADH/NADPH oxidase and related proteins	GO:0016021,integral component of membrane; GO:0005622,intracellular; GO:0005886,plasma membrane; GO:0005509,calcium ion binding; GO:0016174,NAD(P)H oxidase activity; GO:0004601,peroxidase activity; GO:0009738,abscisic acid-activated signaling pathway; GO:0033500,carbohydrate homeostasis; GO:0052542,defense response by callose deposition; GO:0009873,ethylene-activated signaling pathway; GO:0050665…	Transmembrane exosortase (Exosortase_EpsH)
Cluster-10536.0	--	--	--	--	--	--	--
Cluster-10537.0	--	--	--	--	--	--	--
Cluster-10538.0	--	PREDICTED: putative protein StfE, partial [Vigna angularis]	--	--	--	--	Phage Tail Collar Domain
Cluster-10538.1	--	hypothetical protein M569_17030, partial [Genlisea aurea]	--	SubName: Full=Uncharacterized protein {ECO:0000313|EMBL:EPS57784.1}; Flags: Fragment;	--	GO:0003677,DNA binding; GO:0000150,recombinase activity	Resolvase, N terminal domain
Cluster-10539.0	K14863 ribosome biogenesis protein YTM1 | (RefSeq) ribosome biogenesis protein wdr12 (A)	uncharacterized protein LOC107481486 isoform X1 [Arachis duranensis]	--	SubName: Full=Putative hydrolase yugF {ECO:0000313|EMBL:KHN20518.1}; EC=3.1.1.23 {ECO:0000313|EMBL:KHN20518.1};	Predicted hydrolase/acyltransferase (alpha/beta hydrolase superfamily)	GO:0047372,acylglycerol lipase activity	Ndr family
Cluster-1054.0	--	putative acyl-CoA thioester hydrolase HI0827 family, partial [Cajanus cajan]	--	SubName: Full=Putative acyl-CoA thioester hydrolase HI0827 family {ECO:0000313|EMBL:KYP78129.1}; Flags: Fragment;	--	GO:0016787,hydrolase activity	Thioesterase superfamily
Cluster-10540.0	--	--	--	--	--	--	--
Cluster-10542.0	K14849 ribosomal RNA-processing protein 1 | (RefSeq) uncharacterized protein LOC112294706 (A)	PREDICTED: uncharacterized protein LOC109357492 [Lupinus angustifolius]	--	SubName: Full=uncharacterized protein LOC106774568 {ECO:0000313|RefSeq:XP_014517090.1};	--	--	--
Cluster-10543.0	--	--	--	--	--	--	--
Cluster-10544.0	K16282 E3 ubiquitin-protein ligase RHA2 [EC:2.3.2.27] | (RefSeq) E3 ubiquitin-protein ligase RHA2B-like (A)	PREDICTED: E3 ubiquitin-protein ligase RHA2B-like [Lupinus angustifolius]	RecName: Full=E3 ubiquitin-protein ligase RHA2B {ECO:0000305}; EC=2.3.2.27; AltName: Full=RING-H2 finger A2b {ECO:0000303|PubMed:9781696}; AltName: Full=RING-H2 zinc finger protein RHA2b {ECO:0000305}; AltName: Full=RING-type E3 ubiquitin transferase RHA2B {ECO:0000305};	SubName: Full=Uncharacterized protein {ECO:0000313|EMBL:OIW04638.1};	FOG: Predicted E3 ubiquitin ligase	GO:0005737,cytoplasm; GO:0005634,nucleus; GO:0046872,metal ion binding; GO:0061630,ubiquitin protein ligase activity; GO:0004842,ubiquitin-protein transferase activity; GO:0009738,abscisic acid-activated signaling pathway; GO:0009789,positive regulation of abscisic acid-activated signaling pathway; GO:0043161,proteasome-mediated ubiquitin-dependent protein catabolic process; GO:0016567,protein ub…	Zinc-ribbon, C4HC2 type
Cluster-10545.0	--	PREDICTED: cingulin-like protein 1 isoform X1 [Lupinus angustifolius]	--	SubName: Full=Uncharacterized protein {ECO:0000313|EMBL:KRH03106.1};	--	--	--
Cluster-10546.0	--	--	--	--	--	--	--
Cluster-10547.0	--	--	--	--	--	--	--
Cluster-10548.0	--	--	--	--	--	--	--
Cluster-10548.1	K04733 interleukin-1 receptor-associated kinase 4 [EC:2.7.11.1] | (RefSeq) uncharacterized LOC103454355 (A)	Retrovirus-related Pol polyprotein from transposon TNT 1-94 [Cajanus cajan]	RecName: Full=Retrovirus-related Pol polyprotein from transposon TNT 1-94; Includes: RecName: Full=Protease; EC=3.4.23.-; Includes: RecName: Full=Reverse transcriptase; EC=2.7.7.49; Includes: RecName: Full=Endonuclease;	SubName: Full=Retrovirus-related Pol polyprotein from transposon TNT 1-94 {ECO:0000313|EMBL:KYP50279.1};	FOG: Transposon-encoded proteins with TYA, reverse transcriptase, integrase domains in various combinations	GO:0004190,aspartic-type endopeptidase activity; GO:0004519,endonuclease activity; GO:0003676,nucleic acid binding; GO:0003964,RNA-directed DNA polymerase activity; GO:0008270,zinc ion binding; GO:0015074,DNA integration	--
Cluster-10549.0	K09338 homeobox-leucine zipper protein | (RefSeq) homeobox-leucine zipper protein HDG2 (A)	homeobox-leucine zipper protein HDG2-like isoform X1 [Cajanus cajan]	RecName: Full=Homeobox-leucine zipper protein HDG2; AltName: Full=HD-ZIP protein HDG2; AltName: Full=Homeodomain GLABRA 2-like protein 2; AltName: Full=Homeodomain transcription factor HDG2; AltName: Full=Protein HOMEODOMAIN GLABROUS 2;	SubName: Full=Homeodomain/HOMEOBOX transcription factor {ECO:0000313|EMBL:ALA09194.1}; Flags: Fragment;	--	GO:0005634,nucleus; GO:0003700,DNA-binding transcription factor activity; GO:0008289,lipid binding; GO:0043565,sequence-specific DNA binding; GO:0048497,maintenance of floral organ identity; GO:0006351,transcription, DNA-templated; GO:0010090,trichome morphogenesis	Homeobox KN domain
Cluster-1055.0	K14778 ATP-dependent RNA helicase DDX49/DBP8 [EC:3.6.4.13] | (RefSeq) ATP-dependent RNA helicase dbp8-like (A)	Helicase_C, partial [uncultured Ostreococcus]	RecName: Full=DEAD-box ATP-dependent RNA helicase 28; EC=3.6.4.13;	SubName: Full=Helicase_C {ECO:0000313|EMBL:AIA83365.1}; Flags: Fragment;	ATP-dependent RNA helicase	GO:0005737,cytoplasm; GO:0005730,nucleolus; GO:0005524,ATP binding; GO:0004004,ATP-dependent RNA helicase activity; GO:0003723,RNA binding; GO:0010501,RNA secondary structure unwinding	Helicase conserved C-terminal domain
Cluster-10550.0	--	--	--	--	--	--	--
Cluster-10551.0	--	pentatricopeptide repeat-containing protein At2g13600 [Arachis duranensis]	--	SubName: Full=Uncharacterized protein {ECO:0000313|EMBL:CAN79347.1};	--	--	PPR repeat
Cluster-10552.0	--	--	--	--	--	--	--
Cluster-10552.1	--	--	--	--	--	--	--
Cluster-10553.0	--	uncharacterized GPI-anchored protein At1g61900-like isoform X2 [Cajanus cajan]	RecName: Full=Uncharacterized GPI-anchored protein At1g61900; Flags: Precursor;	SubName: Full=Uncharacterized protein {ECO:0000313|EMBL:OIW05942.1};	--	GO:0031225,anchored component of membrane; GO:0046658,anchored component of plasma membrane; GO:0005886,plasma membrane; GO:0009506,plasmodesma	--
Cluster-10554.0	--	Inner membrane transport protein yajR, putative [Ricinus communis]	--	SubName: Full=Inner membrane transport protein yajR, putative {ECO:0000313|EMBL:EEF26156.1};	--	GO:0016021,integral component of membrane; GO:0055085,transmembrane transport	Sugar (and other) transporter
Cluster-10555.0	K03322 manganese transport protein | (RefSeq) metal transporter Nramp6-like (A)	unknown [Lotus japonicus]	RecName: Full=Metal transporter Nramp6; Short=AtNramp6;	SubName: Full=Uncharacterized protein {ECO:0000313|EMBL:AFK44028.1};	Mn2+ and Fe2+ transporters of the NRAMP family	GO:0012505,endomembrane system; GO:0016021,integral component of membrane; GO:0015086,cadmium ion transmembrane transporter activity; GO:0070574,cadmium ion transmembrane transport; GO:0055072,iron ion homeostasis	Protein of unknown function (DUF1328)
Cluster-10556.0	K19525 vacuolar protein sorting-associated protein 13A/C | (RefSeq) uncharacterized protein LOC110098611 (A)	hypothetical protein TSUD_370750 [Trifolium subterraneum]	RecName: Full=Uncharacterized mitochondrial protein AtMg00860; AltName: Full=ORF158;	SubName: Full=Transposon Ty3-I Gag-Pol polyprotein {ECO:0000313|EMBL:KYP56033.1};	FOG: Transposon-encoded proteins with TYA, reverse transcriptase, integrase domains in various combinations	GO:0005739,mitochondrion	V-ATPase subunit H
Cluster-10557.0	--	--	--	--	--	--	--
Cluster-10558.0	--	--	--	--	--	--	--
Cluster-10559.0	K00991 2-C-methyl-D-erythritol 4-phosphate cytidylyltransferase [EC:2.7.7.60] | (RefSeq) 2-C-methyl-D-erythritol 4-phosphate cytidylyltransferase, chloroplastic-like (A)	2-C-methyl-D-erythritol 4-phosphate cytidylyltransferase, chloroplastic-like [Arachis ipaensis]	RecName: Full=2-C-methyl-D-erythritol 4-phosphate cytidylyltransferase, chloroplastic; EC=2.7.7.60; AltName: Full=4-diphosphocytidyl-2C-methyl-D-erythritol synthase; AltName: Full=MEP cytidylyltransferase; Short=AtMECT; Short=AtMEPCT; Flags: Precursor;	SubName: Full=Uncharacterized protein {ECO:0000313|EMBL:AFK34060.1};	--	GO:0009507,chloroplast; GO:0009570,chloroplast stroma; GO:0050518,2-C-methyl-D-erythritol 4-phosphate cytidylyltransferase activity; GO:0019288,isopentenyl diphosphate biosynthetic process, methylerythritol 4-phosphate pathway	Nucleotidyl transferase
Cluster-1056.0	--	--	--	--	--	--	--
Cluster-10560.0	--	--	--	--	--	--	--
Cluster-10561.0	--	--	--	--	--	--	--
Cluster-10562.0	--	--	--	--	--	--	--
Cluster-10563.0	--	--	--	--	--	--	--
Cluster-10564.0	K07478 putative ATPase | (RefSeq) protein NYNRIN-like (A)	PREDICTED: uncharacterized protein LOC109339903 [Lupinus angustifolius]	--	SubName: Full=Transposon Ty3-I Gag-Pol polyprotein {ECO:0000313|EMBL:KYP35476.1};	FOG: Transposon-encoded proteins with TYA, reverse transcriptase, integrase domains in various combinations	GO:0003676,nucleic acid binding; GO:0004523,RNA-DNA hybrid ribonuclease activity; GO:0015074,DNA integration	Integrase core domain
Cluster-10565.0	--	--	--	--	--	--	--
Cluster-10566.0	--	--	--	SubName: Full=Uncharacterized protein {ECO:0000313|EMBL:CAN68165.1};	--	GO:0005622,intracellular; GO:0003677,DNA binding; GO:0004519,endonuclease activity; GO:0006281,DNA repair	--
Cluster-10567.0	--	--	--	--	--	--	--
Cluster-10567.1	K01749 hydroxymethylbilane synthase [EC:2.5.1.61] | (RefSeq) PBGD1; porphobilinogen deaminase (A)	hypothetical protein F511_04311 [Dorcoceras hygrometricum]	RecName: Full=Porphobilinogen deaminase, chloroplastic; Short=PBG; EC=2.5.1.61; AltName: Full=Hydroxymethylbilane synthase; Short=HMBS; AltName: Full=Pre-uroporphyrinogen synthase; Flags: Precursor;	SubName: Full=Plastid porphobilinogen deaminase {ECO:0000313|EMBL:APF46028.1}; Flags: Fragment;	Porphobilinogen deaminase	GO:0009507,chloroplast; GO:0004418,hydroxymethylbilane synthase activity; GO:0015995,chlorophyll biosynthetic process; GO:0018160,peptidyl-pyrromethane cofactor linkage; GO:0006782,protoporphyrinogen IX biosynthetic process	Porphobilinogen deaminase, C-terminal domain
Cluster-10567.2	--	hypothetical protein AXX17_ATUG04680, partial [Arabidopsis thaliana]	--	SubName: Full=Uncharacterized protein {ECO:0000313|EMBL:OAO89081.1}; Flags: Fragment;	Concentrative Na+-nucleoside cotransporter CNT1/CNT2	GO:0005737,cytoplasm; GO:0016021,integral component of membrane; GO:0003677,DNA binding; GO:0000287,magnesium ion binding; GO:0005337,nucleoside transmembrane transporter activity; GO:0008973,phosphopentomutase activity; GO:0004731,purine-nucleoside phosphorylase activity; GO:0043094,cellular metabolic compound salvage; GO:0045892,negative regulation of transcription, DNA-templated; GO:0009116,nu…	Nucleoside recognition
Cluster-10567.3	K22066 BolA-like protein 1 | (RefSeq) transcriptional regulator BolA (A)	hypothetical protein DCAR_013998 [Daucus carota subsp. sativus]	RecName: Full=Protein BOLA2 {ECO:0000303|PubMed:24203231};	SubName: Full=Uncharacterized protein {ECO:0000313|EnsemblPlants:TRIUR3_33063-P1};	Stress-induced protein UVI31+	GO:0005737,cytoplasm; GO:0005829,cytosol; GO:0005634,nucleus; GO:0010039,response to iron ion; GO:0006979,response to oxidative stress	BolA-like protein
Cluster-10567.4	--	ATP-dependent Clp protease ATP-binding subunit clpX-like, mitochondrial [Dorcoceras hygrometricum]	--	--	--	--	Bacterial trigger factor protein (TF)
Cluster-10568.0	--	--	--	--	--	--	--
Cluster-10569.0	--	--	--	--	--	--	--
Cluster-1057.0	--	--	--	--	--	--	--
Cluster-10570.0	K16573 gamma-tubulin complex component 6 | (RefSeq) uncharacterized LOC103722329 (A)	protein trichome birefringence-like 34 [Cajanus cajan]	RecName: Full=Protein trichome birefringence-like 34;	SubName: Full=Uncharacterized protein {ECO:0000313|EMBL:KYP63628.1};	--	GO:0005794,Golgi apparatus; GO:0000139,Golgi membrane; GO:0016021,integral component of membrane; GO:1990538,xylan O-acetyltransferase activity; GO:0045492,xylan biosynthetic process	PMR5 N terminal Domain
Cluster-10571.0	K16302 metal transporter CNNM | (RefSeq) DUF21 domain-containing protein At2g14520 (A)	hypothetical protein CRG98_046965 [Punica granatum]	RecName: Full=DUF21 domain-containing protein At2g14520; AltName: Full=CBS domain-containing protein CBSDUF3;	SubName: Full=Uncharacterized protein {ECO:0000313|EMBL:PKI32655.1};	Predicted membrane protein, contains two CBS domains	GO:0016021,integral component of membrane	Domain of unknown function DUF21
Cluster-10572.0	--	--	--	--	--	--	--
Cluster-10573.0	--	PREDICTED: uncharacterized protein LOC109349288 [Lupinus angustifolius]	--	SubName: Full=Uncharacterized protein {ECO:0000313|EMBL:OIW10463.1};	--	--	Protein of unknown function (DUF1639)
Cluster-10574.0	--	--	--	--	--	--	--
Cluster-10575.0	--	PREDICTED: uncharacterized protein LOC109348994 [Lupinus angustifolius]	--	SubName: Full=Uncharacterized protein {ECO:0000313|EMBL:KYP54060.1};	--	--	--
Cluster-10576.0	K01528 dynamin GTPase [EC:3.6.5.5] | (Kazusa) Lj0g3v0199559.2; - (A)	Retrovirus-related Pol polyprotein from transposon TNT 1-94 [Cajanus cajan]	RecName: Full=Retrovirus-related Pol polyprotein from transposon RE2; AltName: Full=Retro element 2 {ECO:0000303|PubMed:10689195}; Short=AtRE2 {ECO:0000303|PubMed:10689195}; Includes: RecName: Full=Protease RE2; EC=3.4.23.-; Includes: RecName: Full=Reverse transcriptase RE2; EC=2.7.7.49; Includes: RecName: Full=Endonuclease RE2;	SubName: Full=Retrovirus-related Pol polyprotein from transposon TNT 1-94 {ECO:0000313|EMBL:KYP40843.1};	FOG: Transposon-encoded proteins with TYA, reverse transcriptase, integrase domains in various combinations	GO:0004190,aspartic-type endopeptidase activity; GO:0004519,endonuclease activity; GO:0046872,metal ion binding; GO:0003676,nucleic acid binding; GO:0003964,RNA-directed DNA polymerase activity; GO:0015074,DNA integration; GO:0006310,DNA recombination	Reverse transcriptase (RNA-dependent DNA polymerase)
Cluster-10577.0	K21630 GATA-type zinc finger protein 1 | (RefSeq) hypothetical protein (A)	hypothetical protein PHAVU_002G030800g [Phaseolus vulgaris]	RecName: Full=GATA transcription factor 18;	SubName: Full=Uncharacterized protein {ECO:0000313|EMBL:ESW28941.1};	GATA-4/5/6 transcription factors	GO:0005634,nucleus; GO:0005667,transcription factor complex; GO:0003682,chromatin binding; GO:0003700,DNA-binding transcription factor activity; GO:0000977,RNA polymerase II regulatory region sequence-specific DNA binding; GO:0001085,RNA polymerase II transcription factor binding; GO:0001228,DNA-binding transcription activator activity, RNA polymerase II-specific; GO:0008270,zinc ion binding; GO:…	--
Cluster-10578.0	--	CcmE domain-containing protein [Cephalotus follicularis]	RecName: Full=Cytochrome c-type biogenesis protein CcmE homolog, mitochondrial {ECO:0000305}; AltName: Full=Cytochrome c maturation protein E homolog {ECO:0000305}; Short=AtCCME {ECO:0000303|PubMed:11069919}; AltName: Full=Heme chaperone CcmE homolog {ECO:0000305}; Flags: Precursor;	SubName: Full=Cytochrome c-type biogenesis protein ccmE {ECO:0000313|EMBL:BAM80061.1};	--	GO:0016021,integral component of membrane; GO:0005743,mitochondrial inner membrane; GO:0005758,mitochondrial intermembrane space; GO:0005886,plasma membrane; GO:0020037,heme binding; GO:0046872,metal ion binding; GO:0018063,cytochrome c-heme linkage	CcmE
Cluster-10579.0	--	--	--	--	--	--	--
Cluster-10580.0	--	--	--	--	--	--	--
Cluster-10581.0	--	--	--	--	--	--	--
Cluster-10582.0	--	--	--	--	--	--	--
Cluster-10583.0	--	--	--	--	--	--	--
Cluster-10584.0	--	--	--	--	--	--	--
Cluster-10585.0	--	--	--	--	--	--	--
Cluster-10586.0	--	--	--	--	--	--	--
Cluster-10587.0	K01866 tyrosyl-tRNA synthetase [EC:6.1.1.1] | (RefSeq) tyrosyl-tRNA synthetase (A)	tyrosyl-tRNA synthetase [Monoraphidium neglectum]	RecName: Full=Tyrosine--tRNA ligase, chloroplastic/mitochondrial {ECO:0000305}; EC=6.1.1.1 {ECO:0000250|UniProtKB:Q9Y2Z4}; AltName: Full=Protein EMBRYO DEFECTIVE 2768 {ECO:0000303|PubMed:16297076}; AltName: Full=Protein EMBRYONIC FACTOR 31 {ECO:0000303|PubMed:22714903}; AltName: Full=Tyrosyl-tRNA synthetase {ECO:0000305}; Short=TyrRS {ECO:0000305}; Flags: Precursor;	RecName: Full=Tyrosine--tRNA ligase {ECO:0000256|RuleBase:RU361234}; EC=6.1.1.1 {ECO:0000256|RuleBase:RU361234}; AltName: Full=Tyrosyl-tRNA synthetase {ECO:0000256|RuleBase:RU361234};	Pyridoxamine-phosphate oxidase	GO:0009507,chloroplast; GO:0009570,chloroplast stroma; GO:0005829,cytosol; GO:0005739,mitochondrion; GO:0005524,ATP binding; GO:0003723,RNA binding; GO:0004831,tyrosine-tRNA ligase activity; GO:0009793,embryo development ending in seed dormancy; GO:0043039,tRNA aminoacylation; GO:0006437,tyrosyl-tRNA aminoacylation	tRNA synthetases class I (W and Y)
Cluster-10588.0	K03350 anaphase-promoting complex subunit 3 | (RefSeq) cell division cycle protein 27 homolog B isoform X1 (A)	cell division cycle protein 27 homolog B isoform X2 [Vigna radiata var. radiata]	RecName: Full=Cell division cycle protein 27 homolog B; Short=CDC27 homolog B; AltName: Full=Protein HOBBIT;	SubName: Full=cell division cycle protein 27 homolog B-like isoform X2 {ECO:0000313|RefSeq:XP_014498148.1};	DNA-binding cell division cycle control protein	GO:0005680,anaphase-promoting complex; GO:0009504,cell plate; GO:0005634,nucleus; GO:0005819,spindle; GO:0007049,cell cycle; GO:0030154,cell differentiation; GO:0051301,cell division; GO:0016567,protein ubiquitination; GO:0007346,regulation of mitotic cell cycle; GO:0009733,response to auxin; GO:0048829,root cap development; GO:0048364,root development; GO:0010071,root meristem specification	Tetratricopeptide repeat
Cluster-10589.0	--	--	--	--	--	--	--
Cluster-10590.0	--	aspartyl protease family protein At5g10770-like [Cajanus cajan]	--	SubName: Full=protein ASPARTIC PROTEASE IN GUARD CELL 2 {ECO:0000313|RefSeq:XP_014489793.1};	--	GO:0004190,aspartic-type endopeptidase activity	--
Cluster-10591.0	--	--	--	--	--	--	--
Cluster-10592.0	--	--	--	--	--	--	--
Cluster-10593.0	K06911 uncharacterized protein | (RefSeq) F-box/LRR-repeat protein At3g59200-like isoform X1 (A)	F-box/LRR-repeat protein At4g14103 isoform X1 [Arachis duranensis]	RecName: Full=F-box/LRR-repeat protein At3g26922;	SubName: Full=F-box protein At3g59000-like {ECO:0000313|RefSeq:XP_004511448.1};	--	--	Leucine Rich Repeat
Cluster-10594.0	--	PREDICTED: TPD1 protein homolog 1 [Theobroma cacao]	--	SubName: Full=Beta-1,3-N-Acetylglucosaminyltransferase family protein, putative {ECO:0000313|EMBL:EOX99058.1};	--	GO:0016757,transferase activity, transferring glycosyl groups	--
Cluster-10595.0	K03164 DNA topoisomerase II [EC:5.99.1.3] | (RefSeq) DNA topoisomerase 2-like (A)	hypothetical protein GLYMA_10G090000 [Glycine max]	RecName: Full=DNA topoisomerase 2; EC=5.99.1.3; AltName: Full=DNA topoisomerase II; AltName: Full=PsTopII;	RecName: Full=DNA topoisomerase 2 {ECO:0000256|RuleBase:RU362094}; EC=5.99.1.3 {ECO:0000256|RuleBase:RU362094};	--	GO:0005524,ATP binding; GO:0003677,DNA binding; GO:0003918,DNA topoisomerase type II (ATP-hydrolyzing) activity; GO:0046872,metal ion binding; GO:0006265,DNA topological change	--
Cluster-10596.0	--	Helix-turn-helix type 3 [Corchorus olitorius]	--	SubName: Full=Helix-turn-helix type 3 {ECO:0000313|EMBL:OMP13389.1};	--	GO:0043565,sequence-specific DNA binding	IclR helix-turn-helix domain
Cluster-10597.0	K02045 sulfate transport system ATP-binding protein [EC:3.6.3.25] | (RefSeq) CysA-like protein (A)	PREDICTED: glycine betaine transport ATP-binding protein OpuAA-like [Gossypium hirsutum]	RecName: Full=Sulfate/thiosulfate import ATP-binding protein CysA {ECO:0000255|HAMAP-Rule:MF_01701}; EC=3.6.3.25 {ECO:0000255|HAMAP-Rule:MF_01701}; AltName: Full=Sulfate-transporting ATPase {ECO:0000255|HAMAP-Rule:MF_01701};	SubName: Full=glycine betaine transport ATP-binding protein OpuAA-like {ECO:0000313|RefSeq:XP_016730256.1};	Multidrug/pheromone exporter, ABC superfamily	GO:0043190,ATP-binding cassette (ABC) transporter complex; GO:0009507,chloroplast; GO:0005524,ATP binding; GO:0015419,ATPase-coupled sulfate transmembrane transporter activity; GO:0102025,ATPase-coupled thiosulfate transmembrane transporter activity	Putative exonuclease SbcCD, C subunit
Cluster-10598.0	--	--	--	--	--	--	--
Cluster-10599.0	K02469 DNA gyrase subunit A [EC:5.99.1.3] | (RefSeq) DNA gyrase subunit A, chloroplastic/mitochondrial-like (A)	hypothetical protein L195_g006057 [Trifolium pratense]	--	SubName: Full=Retrotransposable element Tf2 {ECO:0000313|EMBL:KYP75410.1};	FOG: Transposon-encoded proteins with TYA, reverse transcriptase, integrase domains in various combinations	GO:0003676,nucleic acid binding; GO:0015074,DNA integration	Integrase core domain
Cluster-106.0	--	--	--	--	--	--	--
Cluster-1060.0	--	--	--	--	--	--	--
Cluster-10600.0	--	UBN2_3 domain-containing protein [Cephalotus follicularis]	--	SubName: Full=UBN2_3 domain-containing protein {ECO:0000313|EMBL:GAV58926.1};	--	--	Domain of unknown function (DUF4219)
Cluster-10601.0	K17604 zinc finger SWIM domain-containing protein 3 | (RefSeq) protein FAR1-RELATED SEQUENCE 5-like (A)	PREDICTED: uncharacterized protein LOC108661974 [Theobroma cacao]	--	SubName: Full=uncharacterized protein LOC109115885 {ECO:0000313|RefSeq:XP_019055984.1};	FOG: Transposon-encoded proteins with TYA, reverse transcriptase, integrase domains in various combinations	--	Retrotransposon gag protein
Cluster-10602.0	K00430 peroxidase [EC:1.11.1.7] | (RefSeq) peroxidase 12-like (A)	retrotransposon-related protein [Trifolium pratense]	--	SubName: Full=Uncharacterized protein {ECO:0000313|EMBL:KYP32035.1};	--	GO:0003676,nucleic acid binding; GO:0008270,zinc ion binding	Retroviral aspartyl protease
Cluster-10602.1	K04125 gibberellin 2-oxidase [EC:1.14.11.13] | (RefSeq) gibberellin 2-beta-dioxygenase 7 (A)	Transposon Ty3-G Gag-Pol polyprotein, partial [Cajanus cajan]	RecName: Full=RNA-directed DNA polymerase homolog; EC=2.7.7.48; AltName: Full=Reverse transcriptase homolog;	SubName: Full=Transposon Ty3-G Gag-Pol polyprotein {ECO:0000313|EMBL:KYP79146.1}; Flags: Fragment;	FOG: Transposon-encoded proteins with TYA, reverse transcriptase, integrase domains in various combinations	GO:0005739,mitochondrion; GO:0003968,RNA-directed 5'-3' RNA polymerase activity; GO:0003964,RNA-directed DNA polymerase activity	Reverse transcriptase (RNA-dependent DNA polymerase)
Cluster-10603.0	K11000 callose synthase [EC:2.4.1.-] | (RefSeq) putative callose synthase 8 (A)	PREDICTED: putative callose synthase 8 isoform X2 [Lupinus angustifolius]	RecName: Full=Putative callose synthase 8; EC=2.4.1.34; AltName: Full=1,3-beta-glucan synthase; AltName: Full=Protein GLUCAN SYNTHASE-LIKE 4;	SubName: Full=Putative callose synthase 8 {ECO:0000313|EMBL:KHN15554.1}; EC=2.4.1.- {ECO:0000313|EMBL:KHN15554.1};	1,3-beta-glucan synthase/callose synthase catalytic subunit	GO:0000148,1,3-beta-D-glucan synthase complex; GO:0016021,integral component of membrane; GO:0003843,1,3-beta-D-glucan synthase activity; GO:0006075,(1->3)-beta-D-glucan biosynthetic process; GO:0071555,cell wall organization; GO:0008360,regulation of cell shape	1,3-beta-glucan synthase component
Cluster-10604.0	--	--	--	--	--	--	--
Cluster-10605.0	--	--	--	--	--	--	--
Cluster-10606.0	--	uncharacterized protein LOC107612192 isoform X1 [Arachis ipaensis]	--	SubName: Full=Uncharacterized protein {ECO:0000313|EMBL:KHN21337.1}; Flags: Fragment;	--	--	Plant protein of unknown function (DUF936)
Cluster-10607.0	--	--	--	--	--	--	--
Cluster-10608.0	--	--	--	--	--	--	--
Cluster-10609.0	--	--	--	--	--	--	--
Cluster-1061.0	--	--	--	--	--	--	--
Cluster-10610.0	K16226 disease resistance protein RPS4 | (RefSeq) disease resistance protein RPS4-like (A)	disease resistance protein (TIR-NBS-LRR class) [Medicago truncatula]	RecName: Full=Disease resistance-like protein DSC1 {ECO:0000305}; AltName: Full=Protein DOMINANT SUPPRESSOR OF CAMTA3 NUMBER 1 {ECO:0000303|PubMed:28407487};	SubName: Full=Disease resistance protein (TIR-NBS-LRR class) {ECO:0000313|EMBL:KEH29523.1};	--	GO:0043531,ADP binding; GO:0005524,ATP binding; GO:0042742,defense response to bacterium; GO:0009626,plant-type hypersensitive response; GO:0007165,signal transduction	Leucine rich repeat
Cluster-10611.0	--	hypothetical protein TSUD_198720 [Trifolium subterraneum]	--	--	--	--	--
Cluster-10612.0	K03695 ATP-dependent Clp protease ATP-binding subunit ClpB | (RefSeq) chaperone protein ClpB4, mitochondrial (A)	hypothetical protein GLYMA_06G063200 [Glycine max]	RecName: Full=Chaperone protein ClpB4, mitochondrial; AltName: Full=ATP-dependent Clp protease ATP-binding subunit ClpB homolog 4; AltName: Full=Casein lytic proteinase B4; Flags: Precursor;	SubName: Full=Uncharacterized protein {ECO:0000313|EnsemblPlants:GLYMA06G06690.1};	Chaperone HSP104 and related ATP-dependent Clp proteases	GO:0009507,chloroplast; GO:0009941,chloroplast envelope; GO:0009570,chloroplast stroma; GO:0005739,mitochondrion; GO:0005524,ATP binding; GO:0016485,protein processing; GO:0009408,response to heat	C-terminal, D2-small domain, of ClpB protein
Cluster-10613.0	--	--	--	--	--	--	--
Cluster-10614.0	--	--	--	--	--	--	--
Cluster-10615.0	--	polyprotein [Cajanus cajan]	--	SubName: Full=Polyprotein {ECO:0000313|EMBL:KYP58927.1};	--	--	--
Cluster-10616.0	--	hypothetical protein VIGAN_09176900 [Vigna angularis var. angularis]	--	SubName: Full=Uncharacterized protein {ECO:0000313|EMBL:BAT98142.1};	--	--	--
Cluster-10618.0	K20556 cytochrome P450 family 76 subfamily C | (RefSeq) geraniol 8-hydroxylase-like (A)	PREDICTED: geraniol 8-hydroxylase-like [Glycine max]	RecName: Full=Geraniol 8-hydroxylase; EC=1.14.13.152; AltName: Full=Cytochrome P450 76B6; AltName: Full=Geraniol 10-hydroxylase; Short=CrG10H;	SubName: Full=Uncharacterized protein {ECO:0000313|EMBL:KRH34748.1, ECO:0000313|EnsemblPlants:GLYMA10G34850.2};	Cytochrome P450 CYP2 subfamily	GO:0005789,endoplasmic reticulum membrane; GO:0016021,integral component of membrane; GO:0102811,geraniol 10-hydroxylase activity; GO:0020037,heme binding; GO:0005506,iron ion binding; GO:0016709,oxidoreductase activity, acting on paired donors, with incorporation or reduction of molecular oxygen, NAD(P)H as one donor, and incorporation of one atom of oxygen; GO:0016099,monoterpenoid biosynthetic…	Cytochrome P450
Cluster-10619.0	--	PREDICTED: uncharacterized protein LOC109356803 [Lupinus angustifolius]	--	--	--	--	--
Cluster-1062.0	K12396 AP-3 complex subunit delta | (RefSeq) LOW QUALITY PROTEIN: uncharacterized protein LOC111400700 (A)	hypothetical protein MA16_Dca019931 [Dendrobium catenatum]	--	SubName: Full=Uncharacterized protein {ECO:0000313|EMBL:EMJ22948.1}; Flags: Fragment;	FOG: Transposon-encoded proteins with TYA, reverse transcriptase, integrase domains in various combinations	GO:0003676,nucleic acid binding; GO:0015074,DNA integration	His(2)-Cys(2) zinc finger
Cluster-10620.0	K19525 vacuolar protein sorting-associated protein 13A/C | (RefSeq) uncharacterized protein LOC110098611 (A)	Transposon Ty3-I Gag-Pol polyprotein [Cajanus cajan]	RecName: Full=Uncharacterized mitochondrial protein AtMg00860; AltName: Full=ORF158;	SubName: Full=Transposon Ty3-I Gag-Pol polyprotein {ECO:0000313|EMBL:KYP61911.1};	FOG: Transposon-encoded proteins with TYA, reverse transcriptase, integrase domains in various combinations	GO:0005739,mitochondrion	Retrotransposon gag protein
Cluster-10620.1	K19525 vacuolar protein sorting-associated protein 13A/C | (RefSeq) uncharacterized protein LOC110098611 (A)	hypothetical protein TSUD_39830 [Trifolium subterraneum]	RecName: Full=Uncharacterized mitochondrial protein AtMg00860; AltName: Full=ORF158;	SubName: Full=Transposon Ty3-G Gag-Pol polyprotein {ECO:0000313|EMBL:KYP39589.1};	FOG: Transposon-encoded proteins with TYA, reverse transcriptase, integrase domains in various combinations	GO:0005739,mitochondrion	--
Cluster-10621.0	--	--	--	--	--	--	--
Cluster-10622.0	--	--	--	--	--	--	--
Cluster-10623.0	K12818 ATP-dependent RNA helicase DHX8/PRP22 [EC:3.6.4.13] | (RefSeq) NB-ARC domain disease resistance protein, putative (A)	LRR and NB-ARC domain disease resistance protein [Medicago truncatula]	RecName: Full=Putative disease resistance RPP13-like protein 1;	SubName: Full=LRR and NB-ARC domain disease resistance protein {ECO:0000313|EMBL:AES69621.1};	Apoptotic ATPase	GO:0005886,plasma membrane; GO:0043531,ADP binding; GO:0005524,ATP binding; GO:0009626,plant-type hypersensitive response; GO:0007165,signal transduction	NB-ARC domain
Cluster-10624.0	--	Tyrosine-protein kinase [Parasponia andersonii]	--	SubName: Full=Putative leucine-rich repeat receptor-like protein kinase {ECO:0000313|EMBL:EXB77529.1};	--	GO:0016021,integral component of membrane; GO:0005524,ATP binding; GO:0004672,protein kinase activity	--
Cluster-10625.0	--	--	--	--	--	--	--
Cluster-10626.0	--	--	--	--	--	--	--
Cluster-10627.0	--	--	--	--	--	--	--
Cluster-10628.0	K11593 eukaryotic translation initiation factor 2C | (RefSeq) LOW QUALITY PROTEIN: protein argonaute PNH1-like (A)	LOW QUALITY PROTEIN: protein argonaute PNH1-like [Arachis ipaensis]	RecName: Full=Protein argonaute PNH1; AltName: Full=Protein PINHEAD homolog 1; Short=OsPNH1;	SubName: Full=Uncharacterized protein {ECO:0000313|EMBL:KRH03768.1, ECO:0000313|EnsemblPlants:GLYMA17G12850.1};	Translation initiation factor 2C (eIF-2C) and related proteins	GO:0005737,cytoplasm; GO:0003743,translation initiation factor activity; GO:0031047,gene silencing by RNA; GO:0048366,leaf development; GO:0019827,stem cell population maintenance	Mid domain of argonaute
Cluster-10629.0	K00521 ferric-chelate reductase [EC:1.16.1.7] | (RefSeq) ferric reduction oxidase 7, chloroplastic-like (A)	PREDICTED: uncharacterized protein LOC100795553 isoform X1 [Glycine max]	RecName: Full=Transcription factor JUNGBRUNNEN 1; AltName: Full=NAC domain-containing protein 42; Short=ANAC042;	SubName: Full=Uncharacterized protein {ECO:0000313|EMBL:KRH14512.1, ECO:0000313|EnsemblPlants:GLYMA14G03441.1};	--	GO:0005634,nucleus; GO:0003677,DNA binding; GO:0003700,DNA-binding transcription factor activity; GO:0009718,anthocyanin-containing compound biosynthetic process; GO:0010120,camalexin biosynthetic process; GO:0042538,hyperosmotic salinity response; GO:0010150,leaf senescence; GO:1900056,negative regulation of leaf senescence; GO:0006561,proline biosynthetic process; GO:0006351,transcription, DNA-…	No apical meristem (NAM) protein
Cluster-1063.0	--	hypothetical protein GLYMA_15G161100 [Glycine max]	--	SubName: Full=Uncharacterized protein {ECO:0000313|EMBL:KRH12237.1};	Uncharacterized conserved protein	--	Uncharacterised protein family UPF0047
Cluster-10630.0	K04450 cyclic AMP-dependent transcription factor ATF-2 | (RefSeq) light-inducible protein CPRF2-like (A)	BZIP transcription factor [Medicago truncatula]	RecName: Full=bZIP transcription factor RISBZ4 {ECO:0000305}; AltName: Full=Rice seed bZIP4 {ECO:0000305}; AltName: Full=bZIP transcription factor 15 {ECO:0000303|PubMed:18065552}; Short=OsbZIP15 {ECO:0000303|PubMed:18065552};	SubName: Full=BZIP transcription factor {ECO:0000313|EMBL:AES58846.1};	--	GO:0005634,nucleus; GO:0003677,DNA binding; GO:0003700,DNA-binding transcription factor activity; GO:0006351,transcription, DNA-templated	Mnd1 family
Cluster-10631.0	--	F-box protein SKIP31 [Cajanus cajan]	--	SubName: Full=F-box protein SKIP31 {ECO:0000313|EMBL:KYP66528.1};	--	--	--
Cluster-10632.0	--	uncharacterized protein LOC107490776 isoform X2 [Arachis duranensis]	--	SubName: Full=uncharacterized protein LOC101500159 {ECO:0000313|RefSeq:XP_004489278.1};	--	--	--
Cluster-10633.0	--	--	--	--	--	--	--
Cluster-10633.1	--	--	--	--	--	--	--
Cluster-10634.0	K00816 kynurenine---oxoglutarate transaminase / cysteine-S-conjugate beta-lyase / glutamine---phenylpyruvate transaminase [EC:2.6.1.7 4.4.1.13 2.6.1.64] | (RefSeq) kynurenine aminotransferase (A)	kynurenine-oxoglutarate transaminase-like protein, partial [Trifolium pratense]	RecName: Full=Bifunctional aspartate aminotransferase and glutamate/aspartate-prephenate aminotransferase; Short=AtAAT; Short=AtPPA-AT; EC=2.6.1.1; EC=2.6.1.78; EC=2.6.1.79; AltName: Full=Protein MATERNAL EFFECT EMBRYO ARREST 17; Flags: Precursor;	SubName: Full=Kynurenine--oxoglutarate transaminase 1 {ECO:0000313|EMBL:KHN08658.1}; EC=2.6.1.7 {ECO:0000313|EMBL:KHN08658.1}; EC=4.4.1.13 {ECO:0000313|EMBL:KHN08658.1};	Kynurenine aminotransferase, glutamine transaminase K	GO:0009507,chloroplast; GO:0009570,chloroplast stroma; GO:0033853,aspartate-prephenate aminotransferase activity; GO:0033854,glutamate-prephenate aminotransferase activity; GO:0004069,L-aspartate:2-oxoglutarate aminotransferase activity; GO:0080130,L-phenylalanine:2-oxoglutarate aminotransferase activity; GO:0030170,pyridoxal phosphate binding; GO:0009095,aromatic amino acid family biosynthetic p…	DegT/DnrJ/EryC1/StrS aminotransferase family
Cluster-10635.0	--	--	--	--	--	--	--
Cluster-10636.0	--	--	--	--	--	--	--
Cluster-10637.0	--	--	--	--	--	--	--
Cluster-10638.0	--	--	--	--	--	--	--
Cluster-10639.0	K03695 ATP-dependent Clp protease ATP-binding subunit ClpB | (RefSeq) POPTRDRAFT_770773; hypothetical protein (A)	PREDICTED: protein SMAX1-LIKE 3 isoform X1 [Lupinus angustifolius]	RecName: Full=Protein SMAX1-LIKE 3 {ECO:0000303|PubMed:23893171}; Short=AtSMXL3 {ECO:0000303|PubMed:23893171};	SubName: Full=Uncharacterized protein {ECO:0000313|EMBL:BAT96570.1};	Chaperone HSP104 and related ATP-dependent Clp proteases	GO:0019538,protein metabolic process; GO:0006355,regulation of transcription, DNA-templated; GO:0006351,transcription, DNA-templated	Clp amino terminal domain, pathogenicity island component
Cluster-1064.0	--	--	--	--	--	--	--
Cluster-10640.0	--	PREDICTED: uncharacterized protein LOC109360595 [Lupinus angustifolius]	--	SubName: Full=Uncharacterized protein {ECO:0000313|EMBL:KRG92279.1, ECO:0000313|EnsemblPlants:GLYMA20G34360.1};	--	--	Plant family of unknown function (DUF810)
Cluster-10641.0	--	--	--	--	--	--	--
Cluster-10642.0	K08237 hydroquinone glucosyltransferase [EC:2.4.1.218] | (RefSeq) hydroquinone glucosyltransferase-like (A)	PREDICTED: hydroquinone glucosyltransferase-like [Glycine max]	RecName: Full=Hydroquinone glucosyltransferase; EC=2.4.1.218; AltName: Full=Arbutin synthase;	RecName: Full=Glycosyltransferase {ECO:0000256|RuleBase:RU362057}; EC=2.4.1.- {ECO:0000256|RuleBase:RU362057};	UDP-glucuronosyl and UDP-glucosyl transferase	GO:0050505,hydroquinone glucosyltransferase activity; GO:0008152,metabolic process	UDP-glucoronosyl and UDP-glucosyl transferase
Cluster-10643.0	K06176 tRNA pseudouridine13 synthase [EC:5.4.99.27] | (RefSeq) multisubstrate pseudouridine synthase 7 (A)	pseudouridylate synthase 7 like [Quercus suber]	--	SubName: Full=Putative pseudouridine synthase YOR243C family {ECO:0000313|EMBL:KYP71819.1};	Uncharacterized conserved protein	GO:0009982,pseudouridine synthase activity; GO:0003723,RNA binding; GO:0001522,pseudouridine synthesis	--
Cluster-10644.0	--	--	--	--	--	--	--
Cluster-10645.0	K00940 nucleoside-diphosphate kinase [EC:2.7.4.6] | (RefSeq) nucleoside diphosphate kinase 1 (A)	unknown [Glycine max]	RecName: Full=Nucleoside diphosphate kinase 1; EC=2.7.4.6; AltName: Full=Nucleoside diphosphate kinase I; Short=NDK I; Short=NDP kinase I; Short=NDPK I;	RecName: Full=Nucleoside diphosphate kinase {ECO:0000256|RuleBase:RU004013}; EC=2.7.4.6 {ECO:0000256|RuleBase:RU004013};	Nucleoside diphosphate kinase	GO:0005622,intracellular; GO:0005524,ATP binding; GO:0046872,metal ion binding; GO:0004550,nucleoside diphosphate kinase activity; GO:0006241,CTP biosynthetic process; GO:0006183,GTP biosynthetic process; GO:0006228,UTP biosynthetic process	Nucleoside diphosphate kinase
Cluster-10646.0	K17744 L-galactose dehydrogenase [EC:1.1.1.316] | (RefSeq) L-galactose dehydrogenase (A)	putative potassium channel beta subunit 1 [Helianthus annuus]	RecName: Full=Probable voltage-gated potassium channel subunit beta; AltName: Full=K(+) channel subunit beta; AltName: Full=Potassium voltage beta 1; Short=KV-beta1;	SubName: Full=Putative potassium channel beta subunit 1 {ECO:0000313|EMBL:OTF97484.1};	Voltage-gated shaker-like K+ channel, subunit beta/KCNAB	GO:0016020,membrane; GO:0005886,plasma membrane; GO:0009506,plasmodesma; GO:0005244,voltage-gated ion channel activity; GO:0006813,potassium ion transport; GO:0034765,regulation of ion transmembrane transport	Aldo/keto reductase family
Cluster-10646.1	--	--	--	--	--	--	--
Cluster-10646.2	K03794 sirohydrochlorin ferrochelatase [EC:4.99.1.4] | (RefSeq) uncharacterized protein LOC112280373 (A)	hypothetical protein PHYPA_004273 [Physcomitrella patens]	--	SubName: Full=Uncharacterized protein {ECO:0000313|EMBL:JAG97686.1};	Predicted hydrolase related to dienelactone hydrolase	GO:0016787,hydrolase activity	Prolyl oligopeptidase family
Cluster-10646.3	K00059 3-oxoacyl-[acyl-carrier protein] reductase [EC:1.1.1.100] | (RefSeq) short chain dehydrogenase mdpC-like (A)	PREDICTED: uncharacterized oxidoreductase YhdF [Ricinus communis]	RecName: Full=NADPH-dependent aldehyde reductase 1, chloroplastic {ECO:0000303|PubMed:21169366}; Short=AtChlADR1 {ECO:0000303|PubMed:21169366}; EC=1.1.1.- {ECO:0000269|PubMed:21169366}; AltName: Full=Glucose and ribitol dehydrogenase homolog 1; Flags: Precursor;	SubName: Full=Short chain dehydrogenase, putative {ECO:0000313|EMBL:EEF27178.1}; EC=1.1.1.100 {ECO:0000313|EMBL:EEF27178.1};	Reductases with broad range of substrate specificities	GO:0009507,chloroplast; GO:0008106,alcohol dehydrogenase (NADP+) activity; GO:0055114,oxidation-reduction process	KR domain
Cluster-10647.0	--	hypothetical protein VITISV_000598 [Vitis vinifera]	--	SubName: Full=Uncharacterized protein {ECO:0000313|EMBL:CAN66330.1};	--	--	--
Cluster-10648.0	--	--	--	--	--	--	--
Cluster-10649.0	--	--	--	--	--	--	--
Cluster-1065.0	--	uncharacterized protein LOC109794717 [Cajanus cajan]	--	SubName: Full=Phosphate acetyl/butaryl transferase {ECO:0000313|EMBL:OMP12935.1};	--	GO:0016746,transferase activity, transferring acyl groups; GO:0008152,metabolic process	Phosphate acetyl/butaryl transferase
Cluster-10650.0	--	predicted protein [Physcomitrella patens]	--	SubName: Full=Predicted protein {ECO:0000313|EMBL:EDQ48372.1};	--	GO:0016021,integral component of membrane; GO:0022872,protein-N(PI)-phosphohistidine-mannitol phosphotransferase system transmembrane transporter activity; GO:0009401,phosphoenolpyruvate-dependent sugar phosphotransferase system	Domain of unknown function (DUF1846)
Cluster-10651.0	--	--	--	--	--	--	--
Cluster-10652.0	--	--	--	--	--	--	--
Cluster-10652.1	--	--	--	--	--	--	--
Cluster-10653.0	K00521 ferric-chelate reductase [EC:1.16.1.7] | (RefSeq) hypothetical protein (A)	putative membrane protein yjcl [Quercus suber]	--	SubName: Full=Uncharacterized protein {ECO:0000313|EMBL:ESR35251.1};	--	GO:0016021,integral component of membrane	Protein of unknown function (DUF819)
Cluster-10654.0	--	--	--	--	--	--	--
Cluster-10655.0	--	PREDICTED: uncharacterized protein LOC109349219 [Lupinus angustifolius]	--	SubName: Full=Uncharacterized protein {ECO:0000313|EMBL:ESW29490.1};	--	--	60S ribosomal protein L4 C-terminal domain
Cluster-10656.0	--	--	--	--	--	--	--
Cluster-10657.0	--	PREDICTED: uncharacterized protein LOC109342349 [Lupinus angustifolius]	--	SubName: Full=Uncharacterized protein {ECO:0000313|EMBL:OIW15295.1};	--	--	--
Cluster-10658.0	--	--	--	--	--	--	--
Cluster-10659.0	K22794 flavonol-3-O-glucoside/galactoside glucosyltransferase [EC:2.4.1.239 2.4.1.-] | (RefSeq) hypothetical protein (A)	hypothetical protein PHAVU_005G0935001g, partial [Phaseolus vulgaris]	RecName: Full=UDP-glycosyltransferase 79B30 {ECO:0000303|PubMed:26002063}; EC=2.4.1.239 {ECO:0000305}; AltName: Full=Flavonol 3-O-glucoside/galactoside (1->2) glucosyltransferase {ECO:0000303|PubMed:26002063}; Short=GmF3G2"Gt-b {ECO:0000303|PubMed:26002063};	SubName: Full=Uncharacterized protein {ECO:0000313|EMBL:ESW21713.1}; Flags: Fragment;	UDP-glucuronosyl and UDP-glucosyl transferase	GO:0043231,intracellular membrane-bounded organelle; GO:0033838,flavonol-3-O-glucoside glucosyltransferase activity; GO:0080043,quercetin 3-O-glucosyltransferase activity; GO:0080044,quercetin 7-O-glucosyltransferase activity; GO:0008152,metabolic process	Glycosyltransferase family 28 N-terminal domain
Cluster-1066.0	--	--	--	--	--	--	--
Cluster-10660.0	K03975 membrane-associated protein | (RefSeq) hypothetical protein (A)	predicted protein [Micromonas pusilla CCMP1545]	--	SubName: Full=Predicted protein {ECO:0000313|EMBL:EEH54601.1};	--	GO:0016021,integral component of membrane	SNARE associated Golgi protein
Cluster-10661.0	--	--	--	--	--	--	--
Cluster-10662.0	K07478 putative ATPase | (RefSeq) protein NYNRIN-like (A)	PREDICTED: uncharacterized protein LOC109339903 [Lupinus angustifolius]	--	SubName: Full=Pol polyprotein {ECO:0000313|EMBL:KYP77498.1};	FOG: Transposon-encoded proteins with TYA, reverse transcriptase, integrase domains in various combinations	GO:0003676,nucleic acid binding; GO:0015074,DNA integration	--
Cluster-10663.0	K22262 WD repeat and FYVE domain-containing protein 3 | (RefSeq) protein SPIRRIG (A)	Pentatricopeptide repeat-containing protein At3g63370 family [Cajanus cajan]	RecName: Full=Pentatricopeptide repeat-containing protein At3g63370, chloroplastic {ECO:0000305}; AltName: Full=Protein ORGANELLE TRANSCRIPT PROCESSING 86 {ECO:0000303|PubMed:19934379}; Flags: Precursor;	SubName: Full=Pentatricopeptide repeat-containing protein At3g63370 family {ECO:0000313|EMBL:KYP48623.1};	--	GO:0009507,chloroplast; GO:0004519,endonuclease activity; GO:0003723,RNA binding; GO:0008270,zinc ion binding; GO:0031425,chloroplast RNA processing; GO:0006397,mRNA processing; GO:0009451,RNA modification	--
Cluster-10664.0	--	--	--	--	--	--	--
Cluster-10665.0	--	--	--	--	--	--	--
Cluster-10666.0	K01810 glucose-6-phosphate isomerase [EC:5.3.1.9] | (RefSeq) glucose-6-phosphate isomerase, cytosolic-like (A)	hypothetical protein KK1_046371 [Cajanus cajan]	--	SubName: Full=Uncharacterized protein {ECO:0000313|EMBL:KYP32842.1};	--	--	Retrotransposon gag protein
Cluster-10667.0	--	--	--	--	--	--	--
Cluster-10668.0	K22686 pro-apoptotic serine protease NMA111 [EC:3.4.21.-] | (RefSeq) retrovirus-related Pol polyprotein from transposon TNT 1-94 isoform X1 (A)	retrovirus-related Pol polyprotein from transposon TNT 1-94, partial [Trifolium pratense]	--	SubName: Full=Uncharacterized protein {ECO:0000313|EMBL:KYP50959.1};	--	--	--
Cluster-10669.0	--	PREDICTED: shugoshin-1-like isoform X1 [Lupinus angustifolius]	RecName: Full=SHUGOSHIN 2 {ECO:0000303|PubMed:23884434}; Short=AtSGO2 {ECO:0000303|PubMed:23884434};	SubName: Full=Uncharacterized protein {ECO:0000313|EMBL:KRG92149.1};	--	GO:0000775,chromosome, centromeric region; GO:0005634,nucleus; GO:0034090,maintenance of meiotic sister chromatid cohesion	--
Cluster-1067.0	--	PREDICTED: probable inactive shikimate kinase like 2, chloroplastic isoform X2 [Lupinus angustifolius]	RecName: Full=Probable inactive shikimate kinase like 2, chloroplastic; Short=AtSKL2; Flags: Precursor;	SubName: Full=Uncharacterized protein {ECO:0000313|EMBL:BAT99649.1};	--	GO:0009507,chloroplast; GO:0000287,magnesium ion binding	Shikimate kinase
Cluster-10670.0	K22804 structural maintenance of chromosomes protein 6 | (RefSeq) structural maintenance of chromosomes protein 6B-like (A)	cysteine-rich receptor-like protein kinase, partial [Trifolium pratense]	RecName: Full=Putative ribonuclease H protein At1g65750; EC=3.1.26.4;	SubName: Full=LINE-1 reverse transcriptase like {ECO:0000313|EMBL:KHN25562.1}; EC=3.1.27.- {ECO:0000313|EMBL:KHN25562.1};	FOG: Reverse transcriptase	GO:0046872,metal ion binding; GO:0003676,nucleic acid binding; GO:0004523,RNA-DNA hybrid ribonuclease activity	zinc-binding in reverse transcriptase
Cluster-10670.1	K22804 structural maintenance of chromosomes protein 6 | (RefSeq) structural maintenance of chromosomes protein 6B-like (A)	cysteine-rich receptor-like protein kinase, partial [Trifolium pratense]	RecName: Full=Putative ribonuclease H protein At1g65750; EC=3.1.26.4;	SubName: Full=LINE-1 reverse transcriptase like {ECO:0000313|EMBL:KHN25562.1}; EC=3.1.27.- {ECO:0000313|EMBL:KHN25562.1};	FOG: Reverse transcriptase	GO:0046872,metal ion binding; GO:0003676,nucleic acid binding; GO:0004523,RNA-DNA hybrid ribonuclease activity	zinc-binding in reverse transcriptase
Cluster-10671.0	--	PREDICTED: non-specific lipid transfer protein GPI-anchored 1-like [Lupinus angustifolius]	RecName: Full=Non-specific lipid transfer protein GPI-anchored 1; Short=AtLTPG-1; Short=Protein LTP-GPI-ANCHORED 1; Flags: Precursor;	SubName: Full=Uncharacterized protein {ECO:0000313|EMBL:OIV97477.1};	--	GO:0031225,anchored component of membrane; GO:0046658,anchored component of plasma membrane; GO:0005783,endoplasmic reticulum; GO:0005576,extracellular region; GO:0005794,Golgi apparatus; GO:0009505,plant-type cell wall; GO:0005886,plasma membrane; GO:0008289,lipid binding; GO:0042335,cuticle development; GO:0050832,defense response to fungus; GO:0006869,lipid transport	Protease inhibitor/seed storage/LTP family
Cluster-10672.0	K09597 signal peptide peptidase-like 2B [EC:3.4.23.-] | (RefSeq) signal peptide peptidase-like 4 isoform X1 (A)	signal peptide peptidase-like 4 isoform X1 [Arachis ipaensis]	RecName: Full=Signal peptide peptidase-like 4; Short=AtSPPL4; EC=3.4.23.-; Flags: Precursor;	SubName: Full=Uncharacterized protein {ECO:0000313|EMBL:KRH00767.1, ECO:0000313|EnsemblPlants:GLYMA18G46760.2};	Uncharacterized conserved protein, contains PA domain	GO:0010008,endosome membrane; GO:0030660,Golgi-associated vesicle membrane; GO:0071458,integral component of cytoplasmic side of endoplasmic reticulum membrane; GO:0071556,integral component of lumenal side of endoplasmic reticulum membrane; GO:0005765,lysosomal membrane; GO:0004190,aspartic-type endopeptidase activity	PA domain
Cluster-10673.0	--	--	--	--	--	--	--
Cluster-10674.0	--	hypothetical protein CRG98_044165 [Punica granatum]	--	SubName: Full=Uncharacterized protein {ECO:0000313|EMBL:PKI35450.1};	--	--	Eukaryotic cytochrome b561
Cluster-10675.0	K01411 nardilysin [EC:3.4.24.61] | (RefSeq) nardilysin-like (A)	PREDICTED: nardilysin-like [Lupinus angustifolius]	RecName: Full=Nardilysin-like {ECO:0000305}; EC=3.4.24.61 {ECO:0000305}; AltName: Full=N-arginine dibasic convertase-like {ECO:0000305}; Short=NRD convertase-like {ECO:0000305}; Short=NRD-C {ECO:0000305};	SubName: Full=Uncharacterized protein {ECO:0000313|EMBL:KGN47208.1};	N-arginine dibasic convertase NRD1 and related Zn2+-dependent endopeptidases, insulinase superfamily	GO:0005829,cytosol; GO:0046872,metal ion binding; GO:0004222,metalloendopeptidase activity	BUD22
Cluster-10676.0	K06966 uncharacterized protein | (RefSeq) cytokinin riboside 5'-monophosphate phosphoribohydrolase LOG7 (A)	cytokinin riboside 5'-monophosphate phosphoribohydrolase LOG7 [Arachis ipaensis]	RecName: Full=Cytokinin riboside 5'-monophosphate phosphoribohydrolase LOG7; EC=3.2.2.n1; AltName: Full=Protein LONELY GUY 7;	RecName: Full=Cytokinin riboside 5'-monophosphate phosphoribohydrolase {ECO:0000256|RuleBase:RU363015}; EC=3.2.2.n1 {ECO:0000256|RuleBase:RU363015};	--	GO:0005829,cytosol; GO:0005634,nucleus; GO:0016787,hydrolase activity; GO:0009691,cytokinin biosynthetic process	Possible lysine decarboxylase
Cluster-10677.0	--	--	--	--	--	--	--
Cluster-10678.0	--	--	--	--	--	--	--
Cluster-10679.0	--	--	--	--	Phosphoribosylamidoimidazole-succinocarboxamide synthase	--	SAICAR synthetase
Cluster-1068.0	K10752 histone-binding protein RBBP4 | (RefSeq) heavy metal-associated isoprenylated plant protein 26-like (A)	PREDICTED: heavy metal-associated isoprenylated plant protein 26-like [Glycine max]	RecName: Full=Heavy metal-associated isoprenylated plant protein 28 {ECO:0000303|PubMed:21072340, ECO:0000303|PubMed:23368984}; Short=AtHIP28 {ECO:0000303|PubMed:21072340, ECO:0000303|PubMed:23368984}; Flags: Precursor;	SubName: Full=Uncharacterized protein {ECO:0000313|EMBL:KRH58951.1, ECO:0000313|EnsemblPlants:GLYMA05G29060.1};	Copper chaperone	GO:0005737,cytoplasm; GO:0046914,transition metal ion binding; GO:0046916,cellular transition metal ion homeostasis; GO:0030001,metal ion transport	Heavy-metal-associated domain
Cluster-10680.0	--	--	--	--	--	--	--
Cluster-10681.0	K09919 uncharacterized protein | (RefSeq) uncharacterized LOC103421431 (A)	hypothetical protein TanjilG_26440 [Lupinus angustifolius]	--	SubName: Full=Uncharacterized protein {ECO:0000313|EMBL:ONI36431.1};	--	--	Acetyltransferase (GNAT) domain
Cluster-10682.0	--	--	--	--	--	--	--
Cluster-10683.0	K07305 peptide-methionine (R)-S-oxide reductase [EC:1.8.4.12] | (RefSeq) uncharacterized mitochondrial protein AtMg00810-like (A)	uncharacterized protein LOC110010364 [Jatropha curcas]	RecName: Full=Retrovirus-related Pol polyprotein from transposon RE1; AltName: Full=Retro element 1 {ECO:0000303|PubMed:10689195}; Short=AtRE1 {ECO:0000303|PubMed:10689195}; Includes: RecName: Full=Protease RE1; EC=3.4.23.-; Includes: RecName: Full=Reverse transcriptase RE1; EC=2.7.7.49; Includes: RecName: Full=Endonuclease RE1;	SubName: Full=uncharacterized mitochondrial protein AtMg00810-like {ECO:0000313|RefSeq:XP_016447348.1};	FOG: Transposon-encoded proteins with TYA, reverse transcriptase, integrase domains in various combinations	GO:0004190,aspartic-type endopeptidase activity; GO:0004519,endonuclease activity; GO:0046872,metal ion binding; GO:0003676,nucleic acid binding; GO:0003964,RNA-directed DNA polymerase activity; GO:0015074,DNA integration; GO:0006310,DNA recombination	Reverse transcriptase (RNA-dependent DNA polymerase)
Cluster-10685.0	K04122 ent-kaurene oxidase [EC:1.14.14.86] | (RefSeq) ent-kaurene oxidase, chloroplastic-like (A)	uncharacterized protein LOC111373157 [Olea europaea var. sylvestris]	--	SubName: Full=uncharacterized protein LOC104594401 {ECO:0000313|RefSeq:XP_010252993.1};	FOG: Transposon-encoded proteins with TYA, reverse transcriptase, integrase domains in various combinations	--	Domain of unknown function (DUF4219)
Cluster-10686.0	--	--	--	--	--	--	--
Cluster-10687.0	--	--	--	--	--	--	--
Cluster-10688.0	K03168 DNA topoisomerase I [EC:5.99.1.2] | (RefSeq) DNA topoisomerase I (A)	PREDICTED: DNA topoisomerase 1-like [Gossypium hirsutum]	RecName: Full=DNA topoisomerase 3-alpha; EC=5.99.1.2;	SubName: Full=DNA topoisomerase 1-like {ECO:0000313|RefSeq:XP_016732916.1};	DNA topoisomerase III alpha	GO:0005694,chromosome; GO:0005634,nucleus; GO:0003677,DNA binding; GO:0003916,DNA topoisomerase activity; GO:0003917,DNA topoisomerase type I activity; GO:0008270,zinc ion binding; GO:0006265,DNA topological change	Toprim domain
Cluster-10688.1	--	MULTISPECIES: hypothetical protein [Proteobacteria]	--	SubName: Full=Predicted protein {ECO:0000313|EMBL:EDO99327.1};	--	--	Protein of unknown function (DUF2498)
Cluster-10688.2	K04773 protease IV [EC:3.4.21.-] | (RefSeq) Protease 4 (A)	predicted protein, partial [Ostreococcus lucimarinus CCE9901]	RecName: Full=Serine protease SPPA, chloroplastic; EC=3.4.21.-; AltName: Full=Signal peptide peptidase SPPA; Flags: Precursor;	SubName: Full=Protease {ECO:0000313|EMBL:EED86558.1}; EC=3.4.21.- {ECO:0000313|EMBL:EED86558.1}; Flags: Fragment;	--	GO:0009507,chloroplast; GO:0009941,chloroplast envelope; GO:0009570,chloroplast stroma; GO:0009534,chloroplast thylakoid; GO:0009535,chloroplast thylakoid membrane; GO:0016021,integral component of membrane; GO:0004252,serine-type endopeptidase activity; GO:0006508,proteolysis; GO:0006465,signal peptide processing	Enoyl-CoA hydratase/isomerase
Cluster-10688.3	K22418 11beta/17beta-hydroxysteroid dehydrogenase [EC:1.1.1.146 1.1.1.-] | (RefSeq) 11-beta-hydroxysteroid dehydrogenase 1B-like (A)	PREDICTED: uncharacterized oxidoreductase YciK [Ricinus communis]	RecName: Full=NADPH-dependent pterin aldehyde reductase {ECO:0000303|PubMed:17550420}; EC=1.1.1.- {ECO:0000305|PubMed:17550420};	SubName: Full=Estradiol 17 beta-dehydrogenase, putative {ECO:0000313|EMBL:EEF25559.1}; EC=1.1.1.62 {ECO:0000313|EMBL:EEF25559.1};	Hydroxysteroid 17-beta dehydrogenase 11	GO:0005829,cytosol; GO:0016616,oxidoreductase activity, acting on the CH-OH group of donors, NAD or NADP as acceptor; GO:0006760,folic acid-containing compound metabolic process	Polysaccharide biosynthesis protein
Cluster-10688.4	K03168 DNA topoisomerase I [EC:5.99.1.2] | (RefSeq) DNA topoisomerase I (A)	PREDICTED: DNA topoisomerase 1-like [Gossypium hirsutum]	RecName: Full=DNA topoisomerase 3-beta; EC=5.99.1.2;	SubName: Full=DNA topoisomerase 1-like {ECO:0000313|RefSeq:XP_016732916.1};	DNA topoisomerase III alpha	GO:0005634,nucleus; GO:0003677,DNA binding; GO:0003916,DNA topoisomerase activity; GO:0003917,DNA topoisomerase type I activity; GO:0046872,metal ion binding; GO:0003729,mRNA binding; GO:0006265,DNA topological change	DNA topoisomerase
Cluster-10689.0	K03686 molecular chaperone DnaJ | (RefSeq) uncharacterized protein LOC107459799 (A)	uncharacterized protein LOC107459799 [Arachis duranensis]	RecName: Full=Chaperone protein dnaJ A8, chloroplastic {ECO:0000305}; Short=OsDjA8 {ECO:0000303|PubMed:23160806}; Flags: Precursor;	SubName: Full=Uncharacterized protein {ECO:0000313|EMBL:OIW09066.1};	Molecular chaperone (DnaJ superfamily)	GO:0009507,chloroplast; GO:0005524,ATP binding; GO:0031072,heat shock protein binding; GO:0046872,metal ion binding; GO:0051082,unfolded protein binding; GO:0006457,protein folding; GO:0009408,response to heat	DnaJ C terminal domain
Cluster-1069.0	--	--	--	--	--	--	--
Cluster-10690.0	--	--	--	--	--	--	--
Cluster-10691.0	K12135 zinc finger protein CONSTANS | (RefSeq) zinc finger protein CONSTANS-LIKE 2-like (A)	PREDICTED: zinc finger protein CONSTANS-LIKE 12-like isoform X1 [Glycine max]	RecName: Full=Zinc finger protein CONSTANS-LIKE 12;	SubName: Full=Zinc finger protein CONSTANS-LIKE 12 {ECO:0000313|EMBL:KYP38247.1};	--	GO:0005634,nucleus; GO:0003700,DNA-binding transcription factor activity; GO:0008270,zinc ion binding; GO:0006355,regulation of transcription, DNA-templated	B-box zinc finger
Cluster-10692.0	--	--	--	--	--	--	--
Cluster-10693.0	--	--	--	--	--	--	--
Cluster-10694.0	--	--	--	--	--	--	--
Cluster-10695.0	--	--	--	--	--	--	--
Cluster-10696.0	--	--	--	--	--	--	--
Cluster-10697.0	--	--	--	--	--	--	--
Cluster-10698.0	K09338 homeobox-leucine zipper protein | (RefSeq) homeobox-leucine zipper protein ANTHOCYANINLESS 2-like isoform X1 (A)	homeobox-leucine zipper protein ANTHOCYANINLESS 2-like isoform X2 [Cajanus cajan]	RecName: Full=Homeobox-leucine zipper protein ANTHOCYANINLESS 2; AltName: Full=HD-ZIP protein ANL2; AltName: Full=Homeodomain protein AHDP; AltName: Full=Homeodomain transcription factor ANL2;	SubName: Full=Uncharacterized protein {ECO:0000313|EMBL:KRH48235.1, ECO:0000313|EnsemblPlants:GLYMA07G08340.1};	--	GO:0005634,nucleus; GO:0003700,DNA-binding transcription factor activity; GO:0008289,lipid binding; GO:0043565,sequence-specific DNA binding; GO:0043481,anthocyanin accumulation in tissues in response to UV light; GO:0042335,cuticle development; GO:0009827,plant-type cell wall modification; GO:0048364,root development; GO:0048765,root hair cell differentiation; GO:0006351,transcription, DNA-templ…	START domain
Cluster-10699.0	--	--	--	--	--	--	--
Cluster-10699.1	--	--	--	--	--	--	--
Cluster-107.0	K14724 solute carrier family 9 (sodium/hydrogen exchanger), member 8 | (RefSeq) sodium/hydrogen exchanger 1-like (A)	sodium/hydrogen exchanger 2-like [Cajanus cajan]	RecName: Full=Sodium/hydrogen exchanger 2; AltName: Full=Na(+)/H(+) exchanger 2; Short=NHE-2;	SubName: Full=Sodium/hydrogen exchanger 2 {ECO:0000313|EMBL:KYP58043.1};	Sodium/hydrogen exchanger protein	GO:0016021,integral component of membrane; GO:0005886,plasma membrane; GO:0005774,vacuolar membrane; GO:0015386,potassium:proton antiporter activity; GO:0015385,sodium:proton antiporter activity; GO:0055075,potassium ion homeostasis; GO:0010107,potassium ion import; GO:0051453,regulation of intracellular pH; GO:0090333,regulation of stomatal closure; GO:0009651,response to salt stress; GO:0098719…	Sodium/hydrogen exchanger family
Cluster-1070.0	--	--	--	--	--	--	--
Cluster-10700.0	K20557 transcription factor VIP1 | (RefSeq) transcription factor VIP1 (A)	PREDICTED: uncharacterized protein LOC100779731 isoform X1 [Glycine max]	RecName: Full=Transcription factor RF2a;	SubName: Full=Uncharacterized protein {ECO:0000313|EMBL:KRH61066.1, ECO:0000313|EnsemblPlants:GLYMA04G02850.1};	--	GO:0005634,nucleus; GO:0003677,DNA binding; GO:0003700,DNA-binding transcription factor activity; GO:0006351,transcription, DNA-templated	Initiation control protein YabA
Cluster-10701.0	--	--	--	--	--	--	--
Cluster-10702.0	--	--	--	--	--	--	--
Cluster-10703.0	K14570 RNA exonuclease 1 [EC:3.1.-.-] | (RefSeq) small RNA degrading nuclease 3-like (A)	small RNA degrading nuclease 3-like [Cajanus cajan]	--	SubName: Full=Small RNA degrading nuclease 3 {ECO:0000313|EMBL:KYP60184.1}; EC=3.1.-.- {ECO:0000313|EMBL:KYP60184.1};	--	GO:0016787,hydrolase activity; GO:0003676,nucleic acid binding	--
Cluster-10704.0	K20768 cytochrome P450 family 94 subfamily A polypeptide 2 | (RefSeq) cytochrome P450 family-dependent fatty acid hydroxylase (A)	cytochrome p450 94a1-like protein [Trifolium pratense]	RecName: Full=Cytochrome P450 94A2; EC=1.14.-.-; AltName: Full=P450-dependent fatty acid omega-hydroxylase;	SubName: Full=Cytochrome P450 family-dependent fatty acid hydroxylase {ECO:0000313|EMBL:KEH42588.1}; SubName: Full=Cytochrome P450 monooxygenase CYP94A14 {ECO:0000313|EMBL:ABC59092.1};	Cytochrome P450 CYP4/CYP19/CYP26 subfamilies	GO:0005789,endoplasmic reticulum membrane; GO:0016021,integral component of membrane; GO:0020037,heme binding; GO:0005506,iron ion binding; GO:0004497,monooxygenase activity; GO:0016705,oxidoreductase activity, acting on paired donors, with incorporation or reduction of molecular oxygen	Cytochrome P450
Cluster-10705.0	K00512 steroid 17alpha-monooxygenase / 17alpha-hydroxyprogesterone deacetylase [EC:1.14.14.19 1.14.14.32] | (RefSeq) cytochrome P450 71D8-like (A)	PREDICTED: cytochrome P450 71D8-like [Glycine max]	RecName: Full=Cytochrome P450 71D8; EC=1.14.-.-; AltName: Full=Cytochrome P450 CP7;	SubName: Full=Uncharacterized protein {ECO:0000313|EMBL:KRH51182.1, ECO:0000313|EnsemblPlants:GLYMA07G39710.1};	Cytochrome P450 CYP2 subfamily	GO:0016020,membrane; GO:0020037,heme binding; GO:0005506,iron ion binding; GO:0016709,oxidoreductase activity, acting on paired donors, with incorporation or reduction of molecular oxygen, NAD(P)H as one donor, and incorporation of one atom of oxygen; GO:0044550,secondary metabolite biosynthetic process	Cytochrome P450
Cluster-10706.0	--	--	--	--	--	--	--
Cluster-10707.0	--	--	--	--	--	--	--
Cluster-10708.0	K08081 tropinone reductase I [EC:1.1.1.206] | (RefSeq) tropinone reductase homolog At2g29330-like (A)	glucose and ribitol dehydrogenase-like protein, partial [Trifolium pratense]	RecName: Full=NADPH-dependent aldehyde reductase 1, chloroplastic {ECO:0000303|PubMed:21169366}; Short=AtChlADR1 {ECO:0000303|PubMed:21169366}; EC=1.1.1.- {ECO:0000269|PubMed:21169366}; AltName: Full=Glucose and ribitol dehydrogenase homolog 1; Flags: Precursor;	SubName: Full=Uncharacterized protein {ECO:0000313|EMBL:KRH33956.1, ECO:0000313|EnsemblPlants:GLYMA10G29630.1};	Reductases with broad range of substrate specificities	GO:0009507,chloroplast; GO:0008106,alcohol dehydrogenase (NADP+) activity; GO:0055114,oxidation-reduction process	Enoyl-(Acyl carrier protein) reductase
Cluster-10709.0	--	--	--	--	--	--	--
Cluster-1071.0	--	--	--	--	--	--	--
Cluster-10710.0	--	--	--	--	--	--	--
Cluster-10710.1	--	--	--	--	--	--	--
Cluster-10711.0	K05841 sterol 3beta-glucosyltransferase [EC:2.4.1.173] | (RefSeq) sterol 3-beta-glucosyltransferase-like (A)	hypothetical protein GLYMA_04G187900 [Glycine max]	RecName: Full=C2 and GRAM domain-containing protein At5g50170;	SubName: Full=Uncharacterized protein {ECO:0000313|EMBL:KRH63623.1};	Uncharacterized conserved protein, contains GRAM domain	GO:0005783,endoplasmic reticulum; GO:0016021,integral component of membrane	GRAM domain
Cluster-10713.0	K16280 E3 ubiquitin-protein ligase RGLG [EC:2.3.2.27] | (RefSeq) E3 ubiquitin-protein ligase RGLG5-like (A)	hypothetical protein VITISV_019661 [Vitis vinifera]	--	SubName: Full=Uncharacterized protein {ECO:0000313|EMBL:CAN71273.1};	FOG: Transposon-encoded proteins with TYA, reverse transcriptase, integrase domains in various combinations	--	Reverse transcriptase (RNA-dependent DNA polymerase)
Cluster-10714.0	--	--	--	--	--	--	--
Cluster-10714.1	--	--	--	--	--	--	--
Cluster-10715.0	--	--	--	--	--	--	--
Cluster-10716.0	K14488 SAUR family protein | (RefSeq) auxin-responsive protein SAUR32 (A)	auxin-responsive protein SAUR32 [Vigna radiata var. radiata]	RecName: Full=Auxin-responsive protein SAUR32 {ECO:0000305}; AltName: Full=Protein ABOLISHED APICAL HOOK MAINTENANCE 1 {ECO:0000303|Ref.6}; AltName: Full=Protein SMALL AUXIN UP RNA 32 {ECO:0000303|PubMed:12036261};	SubName: Full=auxin-responsive protein SAUR32 {ECO:0000313|RefSeq:XP_014524094.1};	--	GO:0005737,cytoplasm; GO:0005634,nucleus; GO:0009734,auxin-activated signaling pathway; GO:0007275,multicellular organism development; GO:0040008,regulation of growth; GO:1900140,regulation of seedling development	Auxin responsive protein
Cluster-10717.0	--	--	--	--	--	--	--
Cluster-10718.0	K17479 glutaredoxin domain-containing cysteine-rich protein 1 | (Kazusa) Lj5g3v0842420.1; - (A)	PREDICTED: uncharacterized protein At5g39865-like [Glycine max]	RecName: Full=Uncharacterized protein At5g39865;	SubName: Full=Uncharacterized protein {ECO:0000313|EMBL:KRH32876.1, ECO:0000313|EnsemblPlants:GLYMA10G10320.1};	Glutaredoxin-related protein	GO:0005886,plasma membrane; GO:0009055,electron transfer activity; GO:0015035,protein disulfide oxidoreductase activity; GO:0045454,cell redox homeostasis	SH3-binding, glutamic acid-rich protein
Cluster-10719.0	K02437 glycine cleavage system H protein | (RefSeq) glycine cleavage system H protein, mitochondrial (A)	hypothetical protein PHAVU_002G006000g [Phaseolus vulgaris]	RecName: Full=Glycine cleavage system H protein, mitochondrial; Flags: Precursor; Fragment;	SubName: Full=Uncharacterized protein {ECO:0000313|EMBL:ESW28650.1};	Glycine cleavage system H protein (lipoate-binding)	GO:0005960,glycine cleavage complex; GO:0005739,mitochondrion; GO:0019464,glycine decarboxylation via glycine cleavage system	Biotin-requiring enzyme
Cluster-1072.0	--	hypothetical protein KK1_012253 [Cajanus cajan]	--	SubName: Full=Uncharacterized protein {ECO:0000313|EMBL:KYP65975.1};	--	--	Domain of unknown function (DUF4548)
Cluster-10720.0	K21767 tubulin-specific chaperone D | (RefSeq) Tubulin-specific chaperone D (A)	hypothetical protein COLO4_01460 [Corchorus olitorius]	--	SubName: Full=Uncharacterized protein {ECO:0000313|EMBL:OMP13541.1};	--	--	--
Cluster-10721.0	K01904 4-coumarate--CoA ligase [EC:6.2.1.12] | (RefSeq) 4cl3; 4-coumarate:CoA ligase isoenzyme 3 (A)	4-coumarate:CoA ligase isoenzyme 3 [Glycine max]	RecName: Full=4-coumarate--CoA ligase 2; Short=4CL 2; EC=6.2.1.12; AltName: Full=4-coumaroyl-CoA synthase 2; AltName: Full=Clone 4CL16;	SubName: Full=4-coumarate:CoA ligase isoenzyme 3 {ECO:0000313|EMBL:AAC97599.1}; EC=6.2.1.12 {ECO:0000313|EMBL:AAC97599.1};	Acyl-CoA synthetase	GO:0016207,4-coumarate-CoA ligase activity; GO:0005524,ATP binding; GO:0009698,phenylpropanoid metabolic process	AMP-binding enzyme C-terminal domain
Cluster-10722.0	--	--	--	--	--	--	--
Cluster-10723.0	--	--	--	--	--	--	--
Cluster-10724.0	--	--	--	--	--	--	--
Cluster-10725.0	--	protein ROS1-like [Herrania umbratica]	RecName: Full=Transcriptional activator DEMETER; EC=3.2.2.-; AltName: Full=DNA glycosylase-related protein DME;	SubName: Full=Uncharacterized protein {ECO:0000313|EMBL:ESR43542.1};	--	GO:0005634,nucleus; GO:0043078,polar nucleus; GO:0051539,4 iron, 4 sulfur cluster binding; GO:0003677,DNA binding; GO:0019104,DNA N-glycosylase activity; GO:0003906,DNA-(apurinic or apyrimidinic site) endonuclease activity; GO:0046872,metal ion binding; GO:0006284,base-excision repair; GO:0006306,DNA methylation; GO:0009793,embryo development ending in seed dormancy; GO:0006349,regulation of gene…	RRM in Demeter
Cluster-10726.0	--	--	--	--	--	--	--
Cluster-10727.0	K01099 inositol polyphosphate 5-phosphatase INPP5B/F [EC:3.1.3.36] | (RefSeq) type IV inositol polyphosphate 5-phosphatase 6-like (A)	PREDICTED: type IV inositol polyphosphate 5-phosphatase 6-like [Glycine max]	RecName: Full=Type I inositol polyphosphate 5-phosphatase 8 {ECO:0000305}; Short=At5PTase8 {ECO:0000305}; EC=3.1.3.- {ECO:0000305};	SubName: Full=Uncharacterized protein {ECO:0000313|EMBL:KRH18550.1, ECO:0000313|EnsemblPlants:GLYMA13G04850.2};	Inositol polyphosphate 5-phosphatase and related proteins	GO:0016787,hydrolase activity; GO:0046856,phosphatidylinositol dephosphorylation	Endonuclease/Exonuclease/phosphatase family
Cluster-10728.0	K01870 isoleucyl-tRNA synthetase [EC:6.1.1.5] | (RefSeq) hypothetical protein (A)	hypothetical protein PHAVU_005G032500g [Phaseolus vulgaris]	RecName: Full=Dirigent protein 19; Short=AtDIR19; Flags: Precursor;	RecName: Full=Dirigent protein {ECO:0000256|RuleBase:RU363099};	--	GO:0048046,apoplast; GO:0016853,isomerase activity	Dirigent-like protein
Cluster-10729.0	--	--	--	--	--	--	--
Cluster-1073.0	K04733 interleukin-1 receptor-associated kinase 4 [EC:2.7.11.1] | (RefSeq) rust resistance kinase Lr10-like (A)	hypothetical protein CICLE_v10014618mg [Citrus clementina]	RecName: Full=LEAF RUST 10 DISEASE-RESISTANCE LOCUS RECEPTOR-LIKE PROTEIN KINASE-like 2.8 {ECO:0000303|PubMed:12805585}; EC=2.7.11.1; AltName: Full=Probable receptor-like serine/threonine-protein kinase LRK10L-2.8 {ECO:0000305}; Flags: Precursor;	SubName: Full=Uncharacterized protein {ECO:0000313|EMBL:ESR61598.1};	Serine/threonine protein kinase	GO:0016021,integral component of membrane; GO:0005524,ATP binding; GO:0030247,polysaccharide binding; GO:0004674,protein serine/threonine kinase activity	Lipopolysaccharide kinase (Kdo/WaaP) family
Cluster-10730.0	--	--	--	--	--	--	--
Cluster-10731.0	--	--	--	--	--	--	--
Cluster-10731.1	K00820 glucosamine---fructose-6-phosphate aminotransferase (isomerizing) [EC:2.6.1.16] | (RefSeq) Glucosamine-fructose-6-phosphate aminotransferase, isomerising (A)	nucleophile aminohydrolase [Ostreococcus tauri]	RecName: Full=Glutamine--fructose-6-phosphate aminotransferase [isomerizing] {ECO:0000255|HAMAP-Rule:MF_00164}; EC=2.6.1.16 {ECO:0000255|HAMAP-Rule:MF_00164}; AltName: Full=D-fructose-6-phosphate amidotransferase {ECO:0000255|HAMAP-Rule:MF_00164}; AltName: Full=GFAT {ECO:0000255|HAMAP-Rule:MF_00164}; AltName: Full=Glucosamine-6-phosphate synthase {ECO:0000255|HAMAP-Rule:MF_00164}; AltName: Full=H…	SubName: Full=Uncharacterized protein {ECO:0000313|EnsemblPlants:TRIUR3_32119-P1};	Glucosamine 6-phosphate synthetases, contain amidotransferase and phosphosugar isomerase domains	GO:0009507,chloroplast; GO:0097367,carbohydrate derivative binding; GO:0004360,glutamine-fructose-6-phosphate transaminase (isomerizing) activity; GO:1901137,carbohydrate derivative biosynthetic process; GO:0006541,glutamine metabolic process	Glutamine amidotransferases class-II
Cluster-10731.2	K00820 glucosamine---fructose-6-phosphate aminotransferase (isomerizing) [EC:2.6.1.16] | (RefSeq) glutamine--fructose-6-phosphate aminotransferase [isomerizing] 2 (A)	PREDICTED: glutamine--fructose-6-phosphate aminotransferase [isomerizing]	RecName: Full=Glutamine--fructose-6-phosphate aminotransferase [isomerizing] {ECO:0000255|HAMAP-Rule:MF_00164}; EC=2.6.1.16 {ECO:0000255|HAMAP-Rule:MF_00164}; AltName: Full=D-fructose-6-phosphate amidotransferase {ECO:0000255|HAMAP-Rule:MF_00164}; AltName: Full=GFAT {ECO:0000255|HAMAP-Rule:MF_00164}; AltName: Full=Glucosamine-6-phosphate synthase {ECO:0000255|HAMAP-Rule:MF_00164}; AltName: Full=H…	SubName: Full=Uncharacterized protein {ECO:0000313|EnsemblPlants:TRIUR3_32119-P1};	Glucosamine 6-phosphate synthetases, contain amidotransferase and phosphosugar isomerase domains	GO:0009507,chloroplast; GO:0097367,carbohydrate derivative binding; GO:0004360,glutamine-fructose-6-phosphate transaminase (isomerizing) activity; GO:1901137,carbohydrate derivative biosynthetic process; GO:0006541,glutamine metabolic process	--
Cluster-10732.0	K02183 calmodulin | (RefSeq) probable calcium-binding protein CML45 (A)	PREDICTED: probable calcium-binding protein CML45 [Lupinus angustifolius]	RecName: Full=Probable calcium-binding protein CML30; AltName: Full=Calmodulin-like protein 30;	SubName: Full=probable calcium-binding protein CML30 {ECO:0000313|RefSeq:XP_012572626.1};	Calmodulin and related proteins (EF-Hand superfamily)	GO:0005509,calcium ion binding	Secreted protein acidic and rich in cysteine Ca binding region
Cluster-10733.0	K03006 DNA-directed RNA polymerase II subunit RPB1 [EC:2.7.7.6] | (RefSeq) LOW QUALITY PROTEIN: DNA-directed RNA polymerase II subunit 1-like (A)	hypothetical protein VITISV_017862 [Vitis vinifera]	RecName: Full=Retrovirus-related Pol polyprotein from transposon TNT 1-94; Includes: RecName: Full=Protease; EC=3.4.23.-; Includes: RecName: Full=Reverse transcriptase; EC=2.7.7.49; Includes: RecName: Full=Endonuclease;	SubName: Full=Uncharacterized protein {ECO:0000313|EMBL:CAN76379.1};	FOG: Transposon-encoded proteins with TYA, reverse transcriptase, integrase domains in various combinations	GO:0004190,aspartic-type endopeptidase activity; GO:0004519,endonuclease activity; GO:0003676,nucleic acid binding; GO:0003964,RNA-directed DNA polymerase activity; GO:0008270,zinc ion binding; GO:0015074,DNA integration	GAG-pre-integrase domain
Cluster-10733.1	K20043 clathrin coat assembly protein AP180 | (RefSeq) putative clathrin assembly protein At5g35200 (A)	dof zinc finger protein DOF2.2 [Vigna radiata var. radiata]	RecName: Full=Dof zinc finger protein DOF3.6; Short=AtDOF3.6; AltName: Full=OBF-binding protein 3;	SubName: Full=dof zinc finger protein DOF3.6-like {ECO:0000313|RefSeq:XP_014492632.1};	--	GO:0005634,nucleus; GO:0003677,DNA binding; GO:0046872,metal ion binding; GO:0006355,regulation of transcription, DNA-templated; GO:0006351,transcription, DNA-templated	Dof domain, zinc finger
Cluster-10734.0	K07739 elongator complex protein 3 [EC:2.3.1.48] | (RefSeq) uncharacterized LOC105803458 (A)	Retrovirus-related Pol polyprotein from transposon TNT 1-94 [Cajanus cajan]	RecName: Full=Retrovirus-related Pol polyprotein from transposon TNT 1-94; Includes: RecName: Full=Protease; EC=3.4.23.-; Includes: RecName: Full=Reverse transcriptase; EC=2.7.7.49; Includes: RecName: Full=Endonuclease;	SubName: Full=Retrovirus-related Pol polyprotein from transposon TNT 1-94 {ECO:0000313|EMBL:KYP62183.1};	FOG: Transposon-encoded proteins with TYA, reverse transcriptase, integrase domains in various combinations	GO:0004190,aspartic-type endopeptidase activity; GO:0004519,endonuclease activity; GO:0003676,nucleic acid binding; GO:0003964,RNA-directed DNA polymerase activity; GO:0008270,zinc ion binding; GO:0015074,DNA integration	--
Cluster-10735.0	--	--	--	--	--	--	--
Cluster-10736.0	--	--	--	--	--	--	--
Cluster-10737.0	K01142 exodeoxyribonuclease III [EC:3.1.11.2] | (RefSeq) uncharacterized protein LOC17889946 (A)	PREDICTED: glycosyltransferase-like At2g41451 [Vigna angularis]	RecName: Full=Glycosyltransferase-like At3g57200 {ECO:0000305}; Flags: Precursor;	SubName: Full=Uncharacterized protein {ECO:0000313|EMBL:BAT85205.1};	--	GO:0005737,cytoplasm; GO:0005576,extracellular region; GO:0009505,plant-type cell wall; GO:0005886,plasma membrane; GO:0016757,transferase activity, transferring glycosyl groups; GO:0007049,cell cycle; GO:0030154,cell differentiation; GO:0051301,cell division; GO:0071555,cell wall organization; GO:0007275,multicellular organism development; GO:0040008,regulation of growth	--
Cluster-10738.0	K11517 (S)-2-hydroxy-acid oxidase [EC:1.1.3.15] | (RefSeq) peroxisomal (S)-2-hydroxy-acid oxidase GLO1 isoform X1 (A)	peroxisomal (S)-2-hydroxy-acid oxidase GLO1 isoform X1 [Arachis ipaensis]	RecName: Full=(S)-2-hydroxy-acid oxidase GLO1; EC=1.1.3.15; AltName: Full=Glycolate oxidase 1; Short=AtGLO1; Short=GOX 1; AltName: Full=Short chain alpha-hydroxy acid oxidase GLO1;	SubName: Full=Putative peroxisomal (S)-2-hydroxy-acid oxidase 2 {ECO:0000313|EMBL:KYP59000.1};	Glycolate oxidase	GO:0048046,apoplast; GO:0009507,chloroplast; GO:0009570,chloroplast stroma; GO:0022626,cytosolic ribosome; GO:0016020,membrane; GO:0005634,nucleus; GO:0005777,peroxisome; GO:0009506,plasmodesma; GO:0010181,FMN binding; GO:0008891,glycolate oxidase activity; GO:0052853,long-chain-(S)-2-hydroxy-long-chain-acid oxidase activity; GO:0052854,medium-chain-(S)-2-hydroxy-acid oxidase activity; GO:0052852…	PA domain
Cluster-10739.0	--	--	--	--	--	--	--
Cluster-1074.0	--	hypothetical protein glysoja_009941 [Glycine soja]	--	SubName: Full=Uncharacterized protein {ECO:0000313|EMBL:KRH11553.1, ECO:0000313|EnsemblPlants:GLYMA15G12355.1};	--	--	--
Cluster-10740.0	--	--	--	--	--	--	--
Cluster-10741.0	--	Copia protein [Cajanus cajan]	--	SubName: Full=Copia protein {ECO:0000313|EMBL:KYP49501.1};	--	GO:0003676,nucleic acid binding	--
Cluster-10742.0	--	--	--	--	--	--	--
Cluster-10743.0	--	LRR and NB-ARC domain disease resistance protein [Medicago truncatula]	--	SubName: Full=LRR and NB-ARC domain disease resistance protein {ECO:0000313|EMBL:AES70759.1};	--	GO:0043531,ADP binding; GO:0006952,defense response	--
Cluster-10744.0	--	--	--	--	--	--	--
Cluster-10745.1	K08332 vacuolar protein 8 | (RefSeq) ARM REPEAT PROTEIN INTERACTING WITH ABF2-like (A)	protein CELLULOSE SYNTHASE INTERACTIVE 1 isoform X2 [Vigna radiata var. radiata]	RecName: Full=U-box domain-containing protein 4; EC=2.3.2.27; AltName: Full=Plant U-box protein 4; AltName: Full=RING-type E3 ubiquitin transferase PUB4 {ECO:0000305};	SubName: Full=Uncharacterized protein {ECO:0000313|EMBL:ESW11938.1};	FOG: Armadillo/beta-catenin-like repeats	GO:0005634,nucleus; GO:0004842,ubiquitin-protein transferase activity	HEAT-like repeat
Cluster-10746.0	--	--	--	--	--	--	--
Cluster-10747.0	--	yejR gene product (mitochondrion) [Nitella hyalina]	RecName: Full=Cytochrome c biogenesis CcmF N-terminal-like mitochondrial protein 2 {ECO:0000305}; AltName: Full=Cytochrome c biogenesis orf203 {ECO:0000312|EMBL:CAA69836.3}; Flags: Fragment;	SubName: Full=Heme lyase {ECO:0000313|EMBL:AEH42846.1};	--	GO:0016021,integral component of membrane; GO:0005743,mitochondrial inner membrane; GO:0020037,heme binding; GO:0015232,heme transporter activity; GO:0017004,cytochrome complex assembly	Cytochrome C assembly protein
Cluster-10747.1	--	hypothetical protein CHLNCDRAFT_144508 [Chlorella variabilis]	--	SubName: Full=Uncharacterized protein {ECO:0000313|EMBL:EFN56660.1};	--	GO:0005623,cell; GO:0016491,oxidoreductase activity; GO:0045454,cell redox homeostasis	Thioredoxin-like
Cluster-10747.2	--	cytochrome c biogenesis FN (mitochondrion) [Ginkgo biloba]	RecName: Full=Probable cytochrome c biosynthesis protein;	SubName: Full=Uncharacterized protein {ECO:0000313|EMBL:JAG93384.1};	--	GO:0016020,membrane; GO:0005739,mitochondrion; GO:0020037,heme binding; GO:0015232,heme transporter activity; GO:0017004,cytochrome complex assembly	--
Cluster-10747.3	K00001 alcohol dehydrogenase [EC:1.1.1.1] | (RefSeq) alcohol dehydrogenase-like 6 (A)	hypothetical protein AQUCO_00901090v1 [Aquilegia coerulea]	RecName: Full=Alcohol dehydrogenase-like 6; EC=1.1.1.1 {ECO:0000250|UniProtKB:P06525};	SubName: Full=Putative zinc-type alcohol dehydrogenase-like protein YphC {ECO:0000313|EMBL:OLP76958.1};	Alcohol dehydrogenase, class III	GO:0005737,cytoplasm; GO:0004022,alcohol dehydrogenase (NAD) activity; GO:0008270,zinc ion binding	Zinc-binding dehydrogenase
Cluster-10748.0	K17525 chitinase domain-containing protein 1 | (RefSeq) rhodanese-like domain-containing protein 4, chloroplastic isoform X1 (A)	hypothetical protein TanjilG_18055 [Lupinus angustifolius]	RecName: Full=Rhodanese-like domain-containing protein 4, chloroplastic; AltName: Full=Protein THYLAKOID RHODANESE-LIKE {ECO:0000303|PubMed:19682289}; AltName: Full=Sulfurtransferase 4 {ECO:0000303|PubMed:17408957}; Short=AtStr4 {ECO:0000303|PubMed:17408957}; Flags: Precursor;	SubName: Full=Uncharacterized protein {ECO:0000313|EMBL:OIW04578.1};	--	GO:0009507,chloroplast; GO:0009941,chloroplast envelope; GO:0009534,chloroplast thylakoid; GO:0009535,chloroplast thylakoid membrane; GO:0098807,chloroplast thylakoid membrane protein complex; GO:0005576,extracellular region; GO:0016021,integral component of membrane; GO:0008061,chitin binding; GO:0004568,chitinase activity; GO:0006032,chitin catabolic process; GO:0042742,defense response to bact…	CAAD domains of cyanobacterial aminoacyl-tRNA synthetase
Cluster-10749.0	K00521 ferric-chelate reductase [EC:1.16.1.7] | (RefSeq) ferric reduction oxidase 7, chloroplastic-like (A)	NAC transcription factor 25 [Glycine max]	RecName: Full=NAC domain-containing protein 104 {ECO:0000305}; Short=ANAC104 {ECO:0000303|PubMed:15029955}; AltName: Full=Protein XYLEM NAC DOMAIN 1 {ECO:0000312|EMBL:AED97913.1};	SubName: Full=NAC transcription factor {ECO:0000313|EMBL:ALA09233.1};	--	GO:0005634,nucleus; GO:0003677,DNA binding; GO:0003700,DNA-binding transcription factor activity; GO:0043067,regulation of programmed cell death; GO:0048367,shoot system development; GO:0006351,transcription, DNA-templated; GO:0010089,xylem development	No apical meristem (NAM) protein
Cluster-1075.0	--	--	--	--	--	--	--
Cluster-10750.0	K09422 transcription factor MYB, plant | (RefSeq) transcription factor MYB46 (A)	transcription factor MYB46 [Vigna radiata var. radiata]	RecName: Full=Transcription factor MYB83 {ECO:0000303|PubMed:11597504}; AltName: Full=Myb-related protein 83 {ECO:0000303|PubMed:11597504}; Short=AtMYB83 {ECO:0000303|PubMed:11597504};	SubName: Full=transcription factor MYB46-like {ECO:0000313|RefSeq:XP_014494074.1};	Transcription factor, Myb superfamily	GO:0005634,nucleus; GO:0003700,DNA-binding transcription factor activity; GO:0000981,DNA-binding transcription factor activity, RNA polymerase II-specific; GO:0043565,sequence-specific DNA binding; GO:0001135,RNA polymerase II transcription regulator recruiting activity; GO:0044212,transcription regulatory region DNA binding; GO:0030154,cell differentiation; GO:0045893,positive regulation of tran…	Myb-like DNA-binding domain
Cluster-10751.0	--	PREDICTED: uncharacterized protein LOC109355399 isoform X1 [Lupinus angustifolius]	--	SubName: Full=Uncharacterized protein {ECO:0000313|EMBL:KYP69150.1};	--	GO:0016021,integral component of membrane	--
Cluster-10752.0	--	--	--	--	--	--	--
Cluster-10752.1	--	--	--	--	--	--	--
Cluster-10753.0	K10400 kinesin family member 15 | (RefSeq) phragmoplast orienting kinesin 2 (A)	Semialdehyde dehydrogenase, NAD-binding protein [Corchorus olitorius]	RecName: Full=Kinesin-like protein KIN-12D {ECO:0000305}; AltName: Full=Phragmoplast orienting kinesin 2 {ECO:0000303|PubMed:16682350};	SubName: Full=Semialdehyde dehydrogenase, NAD-binding protein {ECO:0000313|EMBL:OMP01568.1};	--	GO:0005871,kinesin complex; GO:0005874,microtubule; GO:0009524,phragmoplast; GO:0005524,ATP binding; GO:0016887,ATPase activity; GO:0008017,microtubule binding; GO:0003777,microtubule motor activity; GO:0000911,cytokinesis by cell plate formation; GO:0007018,microtubule-based movement; GO:0000281,mitotic cytokinesis	Cell division protein ZapB
Cluster-10754.0	--	--	--	--	--	--	--
Cluster-10755.0	--	--	--	--	--	--	--
Cluster-10756.0	--	--	--	--	--	--	--
Cluster-10757.0	K04460 serine/threonine-protein phosphatase 5 [EC:3.1.3.16] | (RefSeq) zinc finger BED domain-containing protein RICESLEEPER 2-like isoform X1 (A)	hypothetical protein TSUD_157590 [Trifolium subterraneum]	RecName: Full=Putative AC transposase; AltName: Full=ORFA;	SubName: Full=Uncharacterized protein {ECO:0000313|EMBL:KRH71931.1};	Tam3-transposase (Ac family)	GO:0003677,DNA binding; GO:0046983,protein dimerization activity; GO:0006310,DNA recombination; GO:0032196,transposition	Protein of unknown function (DUF 659)
Cluster-10758.0	--	--	--	--	--	--	--
Cluster-10758.1	--	--	--	--	--	--	--
Cluster-10759.0	--	--	--	--	--	--	--
Cluster-1076.0	--	PREDICTED: ABC transporter G family member 11-like [Lupinus angustifolius]	--	SubName: Full=ABC transporter G family member 11 {ECO:0000313|EMBL:KHN01283.1};	--	GO:0016021,integral component of membrane; GO:0005524,ATP binding; GO:0016887,ATPase activity	--
Cluster-10760.0	K01181 endo-1,4-beta-xylanase [EC:3.2.1.8] | (RefSeq) anti-sigma-I factor RsgI6-like (A)	uncharacterized protein LOC109805097 isoform X1 [Cajanus cajan]	RecName: Full=Putative Pol polyprotein from transposon element Bs1; Short=ORF 1;	SubName: Full=Uncharacterized protein {ECO:0000313|EMBL:KRH05533.1, ECO:0000313|EnsemblPlants:GLYMA17G35060.2};	--	GO:0000166,nucleotide binding	Glycosyl hydrolase family 10
Cluster-10761.0	--	--	--	--	--	--	--
Cluster-10762.0	--	--	--	--	--	--	--
Cluster-10763.0	--	--	--	--	--	--	--
Cluster-10764.0	--	--	--	--	--	--	--
Cluster-10765.0	K00430 peroxidase [EC:1.11.1.7] | (RefSeq) peroxidase 10 (A)	uncharacterized protein LOC109803698 [Cajanus cajan]	RecName: Full=Uncharacterized mitochondrial protein AtMg00860; AltName: Full=ORF158;	SubName: Full=Uncharacterized protein {ECO:0000313|EMBL:OIV89426.1};	FOG: Transposon-encoded proteins with TYA, reverse transcriptase, integrase domains in various combinations	GO:0005739,mitochondrion	--
Cluster-10766.0	--	--	--	--	--	--	--
Cluster-10767.0	K13415 protein brassinosteroid insensitive 1 [EC:2.7.10.1 2.7.11.1] | (RefSeq) systemin receptor SR160-like (A)	LRR receptor-like serine/threonine-protein kinase GSO1 [Glycine soja]	RecName: Full=Protein TOO MANY MOUTHS {ECO:0000303|PubMed:11536724}; AltName: Full=Receptor-like protein 17 {ECO:0000303|PubMed:18434605}; Short=AtRLP17 {ECO:0000303|PubMed:18434605}; Flags: Precursor;	SubName: Full=LRR receptor-like serine/threonine-protein kinase GSO1 {ECO:0000313|EMBL:KHN01758.1};	FOG: Leucine rich repeat	GO:0031225,anchored component of membrane; GO:0016021,integral component of membrane; GO:0016020,membrane; GO:0005886,plasma membrane; GO:0042277,peptide binding; GO:0004872,NA; GO:0008356,asymmetric cell division; GO:0009737,response to abscisic acid	Leucine Rich repeat
Cluster-10768.0	--	--	--	--	--	--	--
Cluster-10769.0	--	--	--	--	--	--	--
Cluster-1077.0	--	PREDICTED: uncharacterized protein LOC109178744 [Ipomoea nil]	--	SubName: Full=Putative ribonuclease H protein {ECO:0000313|EMBL:KHN20416.1};	--	--	--
Cluster-10770.0	K09422 transcription factor MYB, plant | (RefSeq) transcription factor WER-like (A)	PREDICTED: transcription factor WER-like [Juglans regia]	RecName: Full=Transcription factor MYB53 {ECO:0000303|PubMed:9839469}; AltName: Full=Myb-related protein 53 {ECO:0000303|PubMed:9839469}; Short=AtMYB53 {ECO:0000303|PubMed:9839469};	SubName: Full=transcription factor WER-like {ECO:0000313|RefSeq:XP_018817165.1};	Transcription factor, Myb superfamily	GO:0005634,nucleus; GO:0003700,DNA-binding transcription factor activity; GO:0000981,DNA-binding transcription factor activity, RNA polymerase II-specific; GO:0043565,sequence-specific DNA binding; GO:0001135,RNA polymerase II transcription regulator recruiting activity; GO:0044212,transcription regulatory region DNA binding; GO:0030154,cell differentiation; GO:0006357,regulation of transcription…	--
Cluster-10771.0	--	PREDICTED: uncharacterized protein LOC109353188 [Lupinus angustifolius]	RecName: Full=Large ribosomal RNA subunit accumulation protein YCED homolog 2, chloroplastic {ECO:0000305}; AltName: Full=Protein DUF177B {ECO:0000303|PubMed:27574185}; Flags: Precursor;	SubName: Full=Uncharacterized protein {ECO:0000313|EMBL:KYP68382.1};	--	GO:0009507,chloroplast; GO:0042254,ribosome biogenesis	Uncharacterized ACR, COG1399
Cluster-10772.0	--	--	--	--	--	--	--
Cluster-10773.0	--	--	--	--	--	--	--
Cluster-10774.0	--	--	--	--	--	--	--
Cluster-10774.1	--	--	--	--	--	--	--
Cluster-10775.0	--	--	--	--	--	--	--
Cluster-10776.0	K04733 interleukin-1 receptor-associated kinase 4 [EC:2.7.11.1] | (RefSeq) probable leucine-rich repeat receptor-like protein kinase At5g49770 (A)	PREDICTED: probable leucine-rich repeat receptor-like protein kinase At5g49770 isoform X1 [Lupinus angustifolius]	RecName: Full=Probable leucine-rich repeat receptor-like protein kinase At5g49770; EC=2.7.11.1; Flags: Precursor;	SubName: Full=Putative LRR receptor-like serine/threonine-protein kinase At1g06840 family {ECO:0000313|EMBL:KYP57988.1}; EC=2.7.11.1 {ECO:0000313|EMBL:KYP57988.1};	--	GO:0016021,integral component of membrane; GO:0005524,ATP binding; GO:0004674,protein serine/threonine kinase activity	Leucine Rich Repeat
Cluster-10777.0	K20890 xylan alpha-glucuronosyltransferase [EC:2.4.1.-] | (RefSeq) UDP-glucuronate:xylan alpha-glucuronosyltransferase 2-like (A)	PREDICTED: UDP-glucuronate:xylan alpha-glucuronosyltransferase 2-like isoform X2 [Lupinus angustifolius]	RecName: Full=UDP-glucuronate:xylan alpha-glucuronosyltransferase 2; Short=UDP-GlcA:xylan glucuronyltransferase 2; EC=2.4.1.-; AltName: Full=Glycogenin-like protein 2; AltName: Full=Plant glycogenin-like starch initiation protein 3; AltName: Full=Protein GLUCURONIC ACID SUBSTITUTION OF XYLAN 2; Short=AtGUX2;	RecName: Full=Hexosyltransferase {ECO:0000256|RuleBase:RU362027}; EC=2.4.1.- {ECO:0000256|RuleBase:RU362027};	Glycosyl transferase, family 8 - glycogenin	GO:0005794,Golgi apparatus; GO:0000139,Golgi membrane; GO:0016021,integral component of membrane; GO:0015020,glucuronosyltransferase activity; GO:0080116,glucuronoxylan glucuronosyltransferase activity; GO:0046872,metal ion binding; GO:0071555,cell wall organization; GO:0010417,glucuronoxylan biosynthetic process; GO:0009834,plant-type secondary cell wall biogenesis; GO:0045492,xylan biosynthetic…	Nucleotide-diphospho-sugar transferase
Cluster-10778.0	K19525 vacuolar protein sorting-associated protein 13A/C | (RefSeq) uncharacterized protein LOC110098611 (A)	PREDICTED: uncharacterized protein LOC109347031 [Lupinus angustifolius]	RecName: Full=Uncharacterized mitochondrial protein AtMg00860; AltName: Full=ORF158;	SubName: Full=Putative ovule protein {ECO:0000313|EMBL:JAP37716.1};	FOG: Transposon-encoded proteins with TYA, reverse transcriptase, integrase domains in various combinations	GO:0005739,mitochondrion	Reverse transcriptase (RNA-dependent DNA polymerase)
Cluster-10779.0	--	PREDICTED: uncharacterized protein LOC108344571 [Vigna angularis]	--	SubName: Full=Uncharacterized protein {ECO:0000313|EMBL:KOM56746.1};	--	--	Protein of unknown function (DUF1336)
Cluster-1078.0	--	--	--	--	--	--	--
Cluster-10780.0	--	--	--	--	--	--	--
Cluster-10781.0	--	hypothetical protein MTR_7g101160 [Medicago truncatula]	--	SubName: Full=Uncharacterized protein {ECO:0000313|EMBL:AES81842.1, ECO:0000313|EnsemblPlants:AES81842};	--	--	--
Cluster-10782.0	--	PREDICTED: protein CHUP1, chloroplastic-like [Lupinus angustifolius]	RecName: Full=Protein CHUP1, chloroplastic; AltName: Full=Protein CHLOROPLAST UNUSUAL POSITIONING 1;	SubName: Full=Uncharacterized protein {ECO:0000313|EMBL:GAV65607.1};	--	GO:0009507,chloroplast; GO:0009707,chloroplast outer membrane; GO:0009902,chloroplast relocation	--
Cluster-10783.0	--	--	--	--	--	--	--
Cluster-10784.0	--	--	--	--	--	--	--
Cluster-10785.0	K10872 meiotic recombination protein DMC1 | (RefSeq) hypothetical protein (A)	hypothetical protein PHAVU_007G062500g, partial [Phaseolus vulgaris]	RecName: Full=Meiotic recombination protein DMC1 homolog;	SubName: Full=Uncharacterized protein {ECO:0000313|EMBL:ESW15315.1}; Flags: Fragment;	Meiotic recombination protein Dmc1	GO:0000794,condensed nuclear chromosome; GO:0005654,nucleoplasm; GO:0005524,ATP binding; GO:0008094,DNA-dependent ATPase activity; GO:0003690,double-stranded DNA binding; GO:0000400,four-way junction DNA binding; GO:0000150,recombinase activity; GO:0003697,single-stranded DNA binding; GO:0070192,chromosome organization involved in meiotic cell cycle; GO:0000730,DNA recombinase assembly; GO:000631…	Helix-hairpin-helix domain
Cluster-10786.0	--	--	--	--	--	--	--
Cluster-10787.1	--	--	--	--	--	--	--
Cluster-10788.0	--	PREDICTED: uncharacterized protein LOC100798784 [Glycine max]	--	SubName: Full=Uncharacterized protein {ECO:0000313|EMBL:KHN12110.1};	--	GO:0016021,integral component of membrane	Cell division protein FtsL
Cluster-10789.0	--	--	--	--	--	--	--
Cluster-1079.0	K00430 peroxidase [EC:1.11.1.7] | (RefSeq) peroxidase 46 (A)	peroxidase 46 [Vigna radiata var. radiata]	RecName: Full=Peroxidase 18; Short=Atperox P18; EC=1.11.1.7; Flags: Precursor;	RecName: Full=Peroxidase {ECO:0000256|RuleBase:RU362060, ECO:0000256|SAAS:SAAS00709852}; EC=1.11.1.7 {ECO:0000256|RuleBase:RU362060, ECO:0000256|SAAS:SAAS00709852};	--	GO:0005576,extracellular region; GO:0009505,plant-type cell wall; GO:0009506,plasmodesma; GO:0020037,heme binding; GO:0046872,metal ion binding; GO:0004601,peroxidase activity; GO:0042744,hydrogen peroxide catabolic process; GO:0009664,plant-type cell wall organization; GO:0006979,response to oxidative stress	Peroxidase
Cluster-10790.0	K01381 saccharopepsin [EC:3.4.23.25] | (RefSeq) aspartyl protease AED3 (A)	aspartyl protease AED3-like [Cajanus cajan]	RecName: Full=Aspartyl protease AED3 {ECO:0000303|PubMed:24755512}; EC=3.4.23.- {ECO:0000305}; AltName: Full=Apoplastic EDS1-dependent protein 3 {ECO:0000303|PubMed:24755512}; Flags: Precursor;	SubName: Full=Uncharacterized protein {ECO:0000313|EnsemblPlants:GLYMA06G09830.1};	Aspartyl protease	GO:0048046,apoplast; GO:0005618,cell wall; GO:0009505,plant-type cell wall; GO:0004190,aspartic-type endopeptidase activity; GO:0000166,nucleotide binding; GO:0030163,protein catabolic process; GO:0006508,proteolysis; GO:0043067,regulation of programmed cell death; GO:0009627,systemic acquired resistance	Xylanase inhibitor N-terminal
Cluster-10791.0	--	--	--	--	--	--	--
Cluster-10792.0	K03500 16S rRNA (cytosine967-C5)-methyltransferase [EC:2.1.1.176] | (RefSeq) hypothetical protein (A)	Putative methyltransferase NSUN5 [Glycine soja]	--	SubName: Full=Uncharacterized protein {ECO:0000313|EMBL:ACU21382.1};	tRNA cytosine-5-methylases and related enzymes of the NOL1/NOP2/sun superfamily	GO:0008168,methyltransferase activity; GO:0003723,RNA binding	FtsJ-like methyltransferase
Cluster-10793.0	K04733 interleukin-1 receptor-associated kinase 4 [EC:2.7.11.1] | (RefSeq) probable L-type lectin-domain containing receptor kinase S.5 (A)	uncharacterized protein LOC106757322 isoform X2 [Vigna radiata var. radiata]	--	SubName: Full=uncharacterized protein LOC106757322 isoform X2 {ECO:0000313|RefSeq:XP_014495450.1};	--	--	B-box zinc finger
Cluster-10794.0	--	--	--	--	--	--	--
Cluster-10795.0	K04733 interleukin-1 receptor-associated kinase 4 [EC:2.7.11.1] | (RefSeq) uncharacterized protein LOC100501207 isoform X1 (A)	PREDICTED: LOB domain-containing protein 12-like [Lupinus angustifolius]	RecName: Full=LOB domain-containing protein 12; AltName: Full=ASYMMETRIC LEAVES 2-like protein 5; Short=AS2-like protein 5;	SubName: Full=LOB domain-containing protein 12 {ECO:0000313|EMBL:KHN04784.1}; EC=6.3.5.5 {ECO:0000313|EMBL:KHN04784.1};	--	GO:0003677,DNA binding; GO:0009965,leaf morphogenesis; GO:0010016,shoot system morphogenesis	Lateral organ boundaries (LOB) domain
Cluster-10796.0	--	--	--	--	--	--	--
Cluster-10797.0	K01183 chitinase [EC:3.2.1.14] | (RefSeq) G-type lectin S-receptor-like serine/threonine-protein kinase CES101 isoform X1 (A)	PREDICTED: G-type lectin S-receptor-like serine/threonine-protein kinase CES101 isoform X2 [Lupinus angustifolius]	RecName: Full=Hevamine-A; Includes: RecName: Full=Chitinase; EC=3.2.1.14; Includes: RecName: Full=Lysozyme; EC=3.2.1.17; Flags: Precursor;	SubName: Full=acidic endochitinase-like {ECO:0000313|RefSeq:XP_014499503.1};	Chitinase	GO:0005773,vacuole; GO:0004568,chitinase activity; GO:0003796,lysozyme activity; GO:0006032,chitin catabolic process; GO:0000272,polysaccharide catabolic process	PAN-like domain
Cluster-10798.0	K01792 glucose-6-phosphate 1-epimerase [EC:5.1.3.15] | (RefSeq) putative glucose-6-phosphate 1-epimerase (A)	PREDICTED: protein NDH-DEPENDENT CYCLIC ELECTRON FLOW 5 [Lupinus angustifolius]	RecName: Full=Protein NDH-DEPENDENT CYCLIC ELECTRON FLOW 5 {ECO:0000305}; Flags: Precursor;	SubName: Full=Uncharacterized protein {ECO:0000313|EMBL:ACU17739.1, ECO:0000313|EnsemblPlants:GLYMA16G26900.1};	--	GO:0009507,chloroplast; GO:0009535,chloroplast thylakoid membrane; GO:0016020,membrane; GO:0030246,carbohydrate binding; GO:0003824,catalytic activity; GO:0005975,carbohydrate metabolic process; GO:0009773,photosynthetic electron transport in photosystem I; GO:0010628,positive regulation of gene expression	--
Cluster-10799.0	K00432 glutathione peroxidase [EC:1.11.1.9] | (RefSeq) uncharacterized LOC100527283 (A)	uncharacterized protein LOC100527283 [Glycine max]	RecName: Full=Probable glutathione peroxidase 4; EC=1.11.1.9;	RecName: Full=Glutathione peroxidase {ECO:0000256|RuleBase:RU000499};	Glutathione peroxidase	GO:0005829,cytosol; GO:0012505,endomembrane system; GO:0004602,glutathione peroxidase activity; GO:0006979,response to oxidative stress	Redoxin
Cluster-108.0	K14318 nuclear pore complex protein Nup88 | (RefSeq) nuclear pore complex protein NUP88-like isoform X1 (A)	PREDICTED: zinc finger protein-like 1 homolog [Lupinus angustifolius]	--	SubName: Full=Zinc finger protein-like 1 isogeny {ECO:0000313|EMBL:KYP75289.1};	--	GO:0016021,integral component of membrane	--
Cluster-1080.0	K10357 myosin V | (RefSeq) myosin-9 isoform X1 (A)	Myosin-Vb [Cajanus cajan]	RecName: Full=Myosin-8; AltName: Full=Myosin XI B; Short=AtXIB;	SubName: Full=Myosin-Vb {ECO:0000313|EMBL:KYP51170.1};	Myosin class V heavy chain	GO:0005737,cytoplasm; GO:0016459,myosin complex; GO:0003779,actin binding; GO:0005524,ATP binding; GO:0005516,calmodulin binding; GO:0003774,motor activity; GO:0030048,actin filament-based movement	Myosin head (motor domain)
Cluster-10800.0	--	--	--	--	--	--	--
Cluster-10801.0	--	uncharacterized protein LOC111289982 [Durio zibethinus]	--	SubName: Full=2-keto-3-deoxy-L-rhamnonate aldolase-like {ECO:0000313|RefSeq:XP_016741610.1};	--	GO:0003824,catalytic activity	HpcH/HpaI aldolase/citrate lyase family
Cluster-10802.0	K18010 7-hydroxymethyl chlorophyll a reductase [EC:1.17.7.2] | (RefSeq) 7-hydroxymethyl chlorophyll a reductase, chloroplastic (A)	PREDICTED: 7-hydroxymethyl chlorophyll a reductase, chloroplastic [Lupinus angustifolius]	RecName: Full=7-hydroxymethyl chlorophyll a reductase, chloroplastic; EC=1.17.7.2 {ECO:0000269|PubMed:21934147}; Flags: Precursor;	SubName: Full=Uncharacterized protein {ECO:0000313|EMBL:KRH33519.1, ECO:0000313|EnsemblPlants:GLYMA10G25710.1};	--	GO:0009507,chloroplast; GO:0090415,7-hydroxymethyl chlorophyll a reductase activity; GO:0051536,iron-sulfur cluster binding; GO:0046872,metal ion binding; GO:0033354,chlorophyll cycle; GO:0015994,chlorophyll metabolic process	Coenzyme F420 hydrogenase/dehydrogenase, beta subunit N-term
Cluster-10802.1	K18010 7-hydroxymethyl chlorophyll a reductase [EC:1.17.7.2] | (RefSeq) 7-hydroxymethyl chlorophyll a reductase, chloroplastic (A)	7-hydroxymethyl chlorophyll a reductase, chloroplastic [Glycine soja]	RecName: Full=7-hydroxymethyl chlorophyll a reductase, chloroplastic; EC=1.17.7.2 {ECO:0000269|PubMed:21934147}; Flags: Precursor;	SubName: Full=Uncharacterized protein {ECO:0000313|EMBL:KRH33520.1, ECO:0000313|EnsemblPlants:GLYMA10G25710.2};	--	GO:0009507,chloroplast; GO:0090415,7-hydroxymethyl chlorophyll a reductase activity; GO:0051536,iron-sulfur cluster binding; GO:0046872,metal ion binding; GO:0033354,chlorophyll cycle; GO:0015994,chlorophyll metabolic process	Coenzyme F420 hydrogenase/dehydrogenase, beta subunit N-term
Cluster-10802.10	K18010 7-hydroxymethyl chlorophyll a reductase [EC:1.17.7.2] | (RefSeq) 7-hydroxymethyl chlorophyll a reductase, chloroplastic (A)	PREDICTED: 7-hydroxymethyl chlorophyll a reductase, chloroplastic [Lupinus angustifolius]	RecName: Full=7-hydroxymethyl chlorophyll a reductase, chloroplastic; EC=1.17.7.2 {ECO:0000269|PubMed:21934147}; Flags: Precursor;	SubName: Full=Uncharacterized protein {ECO:0000313|EMBL:KRH33520.1, ECO:0000313|EnsemblPlants:GLYMA10G25710.2};	--	GO:0009507,chloroplast; GO:0090415,7-hydroxymethyl chlorophyll a reductase activity; GO:0051536,iron-sulfur cluster binding; GO:0046872,metal ion binding; GO:0033354,chlorophyll cycle; GO:0015994,chlorophyll metabolic process	Coenzyme F420 hydrogenase/dehydrogenase, beta subunit N-term
Cluster-10802.11	K18010 7-hydroxymethyl chlorophyll a reductase [EC:1.17.7.2] | (RefSeq) 7-hydroxymethyl chlorophyll a reductase, chloroplastic (A)	7-hydroxymethyl chlorophyll a reductase, chloroplastic isoform X7 [Arachis duranensis]	RecName: Full=7-hydroxymethyl chlorophyll a reductase, chloroplastic; EC=1.17.7.2 {ECO:0000269|PubMed:21934147}; Flags: Precursor;	SubName: Full=Uncharacterized protein {ECO:0000313|EMBL:OIV98865.1};	--	GO:0009507,chloroplast; GO:0090415,7-hydroxymethyl chlorophyll a reductase activity; GO:0051536,iron-sulfur cluster binding; GO:0046872,metal ion binding; GO:0033354,chlorophyll cycle; GO:0015994,chlorophyll metabolic process	Coenzyme F420 hydrogenase/dehydrogenase, beta subunit C terminus
Cluster-10802.12	K18010 7-hydroxymethyl chlorophyll a reductase [EC:1.17.7.2] | (RefSeq) 7-hydroxymethyl chlorophyll a reductase, chloroplastic (A)	PREDICTED: 7-hydroxymethyl chlorophyll a reductase, chloroplastic [Lupinus angustifolius]	RecName: Full=7-hydroxymethyl chlorophyll a reductase, chloroplastic; EC=1.17.7.2 {ECO:0000269|PubMed:21934147}; Flags: Precursor;	SubName: Full=Uncharacterized protein {ECO:0000313|EMBL:KRH33519.1, ECO:0000313|EnsemblPlants:GLYMA10G25710.1};	--	GO:0009507,chloroplast; GO:0090415,7-hydroxymethyl chlorophyll a reductase activity; GO:0051536,iron-sulfur cluster binding; GO:0046872,metal ion binding; GO:0033354,chlorophyll cycle; GO:0015994,chlorophyll metabolic process	Coenzyme F420 hydrogenase/dehydrogenase, beta subunit N-term
Cluster-10802.13	K18010 7-hydroxymethyl chlorophyll a reductase [EC:1.17.7.2] | (RefSeq) 7-hydroxymethyl chlorophyll a reductase, chloroplastic (A)	PREDICTED: 7-hydroxymethyl chlorophyll a reductase, chloroplastic [Lupinus angustifolius]	RecName: Full=7-hydroxymethyl chlorophyll a reductase, chloroplastic; EC=1.17.7.2 {ECO:0000269|PubMed:21934147}; Flags: Precursor;	SubName: Full=Uncharacterized protein {ECO:0000313|EMBL:KRH33519.1, ECO:0000313|EnsemblPlants:GLYMA10G25710.1};	--	GO:0009507,chloroplast; GO:0090415,7-hydroxymethyl chlorophyll a reductase activity; GO:0051536,iron-sulfur cluster binding; GO:0046872,metal ion binding; GO:0033354,chlorophyll cycle; GO:0015994,chlorophyll metabolic process	Coenzyme F420 hydrogenase/dehydrogenase, beta subunit N-term
Cluster-10802.2	K18010 7-hydroxymethyl chlorophyll a reductase [EC:1.17.7.2] | (RefSeq) 7-hydroxymethyl chlorophyll a reductase, chloroplastic (A)	PREDICTED: 7-hydroxymethyl chlorophyll a reductase, chloroplastic [Lupinus angustifolius]	RecName: Full=7-hydroxymethyl chlorophyll a reductase, chloroplastic; EC=1.17.7.2 {ECO:0000269|PubMed:21934147}; Flags: Precursor;	SubName: Full=Uncharacterized protein {ECO:0000313|EMBL:KRH33519.1, ECO:0000313|EnsemblPlants:GLYMA10G25710.1};	--	GO:0009507,chloroplast; GO:0090415,7-hydroxymethyl chlorophyll a reductase activity; GO:0051536,iron-sulfur cluster binding; GO:0046872,metal ion binding; GO:0033354,chlorophyll cycle; GO:0015994,chlorophyll metabolic process	Coenzyme F420 hydrogenase/dehydrogenase, beta subunit N-term
Cluster-10802.3	K18010 7-hydroxymethyl chlorophyll a reductase [EC:1.17.7.2] | (RefSeq) 7-hydroxymethyl chlorophyll a reductase, chloroplastic (A)	PREDICTED: 7-hydroxymethyl chlorophyll a reductase, chloroplastic [Lupinus angustifolius]	RecName: Full=7-hydroxymethyl chlorophyll a reductase, chloroplastic; EC=1.17.7.2 {ECO:0000269|PubMed:21934147}; Flags: Precursor;	SubName: Full=Uncharacterized protein {ECO:0000313|EMBL:KRH33519.1, ECO:0000313|EnsemblPlants:GLYMA10G25710.1};	--	GO:0009507,chloroplast; GO:0090415,7-hydroxymethyl chlorophyll a reductase activity; GO:0051536,iron-sulfur cluster binding; GO:0046872,metal ion binding; GO:0033354,chlorophyll cycle; GO:0015994,chlorophyll metabolic process	Coenzyme F420 hydrogenase/dehydrogenase, beta subunit C terminus
Cluster-10802.4	K18010 7-hydroxymethyl chlorophyll a reductase [EC:1.17.7.2] | (RefSeq) 7-hydroxymethyl chlorophyll a reductase, chloroplastic (A)	unknown [Glycine max]	RecName: Full=7-hydroxymethyl chlorophyll a reductase, chloroplastic; EC=1.17.7.2 {ECO:0000269|PubMed:21934147}; Flags: Precursor;	SubName: Full=Uncharacterized protein {ECO:0000313|EMBL:ACU18042.1};	--	GO:0009507,chloroplast; GO:0090415,7-hydroxymethyl chlorophyll a reductase activity; GO:0051536,iron-sulfur cluster binding; GO:0046872,metal ion binding; GO:0033354,chlorophyll cycle; GO:0015994,chlorophyll metabolic process	Coenzyme F420 hydrogenase/dehydrogenase, beta subunit C terminus
Cluster-10802.5	K18010 7-hydroxymethyl chlorophyll a reductase [EC:1.17.7.2] | (RefSeq) 7-hydroxymethyl chlorophyll a reductase, chloroplastic (A)	PREDICTED: 7-hydroxymethyl chlorophyll a reductase, chloroplastic [Lupinus angustifolius]	RecName: Full=7-hydroxymethyl chlorophyll a reductase, chloroplastic; EC=1.17.7.2 {ECO:0000269|PubMed:21934147}; Flags: Precursor;	SubName: Full=Uncharacterized protein {ECO:0000313|EMBL:KRH33519.1, ECO:0000313|EnsemblPlants:GLYMA10G25710.1};	--	GO:0009507,chloroplast; GO:0090415,7-hydroxymethyl chlorophyll a reductase activity; GO:0051536,iron-sulfur cluster binding; GO:0046872,metal ion binding; GO:0033354,chlorophyll cycle; GO:0015994,chlorophyll metabolic process	Coenzyme F420 hydrogenase/dehydrogenase, beta subunit N-term
Cluster-10802.6	K18010 7-hydroxymethyl chlorophyll a reductase [EC:1.17.7.2] | (RefSeq) 7-hydroxymethyl chlorophyll a reductase, chloroplastic (A)	7-hydroxymethyl chlorophyll a reductase, chloroplastic [Glycine soja]	RecName: Full=7-hydroxymethyl chlorophyll a reductase, chloroplastic; EC=1.17.7.2 {ECO:0000269|PubMed:21934147}; Flags: Precursor;	SubName: Full=7-hydroxymethyl chlorophyll a reductase, chloroplastic {ECO:0000313|EMBL:KHN14057.1}; EC=1.12.98.1 {ECO:0000313|EMBL:KHN14057.1};	--	GO:0009507,chloroplast; GO:0090415,7-hydroxymethyl chlorophyll a reductase activity; GO:0051536,iron-sulfur cluster binding; GO:0046872,metal ion binding; GO:0033354,chlorophyll cycle; GO:0015994,chlorophyll metabolic process	Coenzyme F420 hydrogenase/dehydrogenase, beta subunit N-term
Cluster-10802.7	K18010 7-hydroxymethyl chlorophyll a reductase [EC:1.17.7.2] | (RefSeq) 7-hydroxymethyl chlorophyll a reductase, chloroplastic (A)	unknown [Glycine max]	RecName: Full=7-hydroxymethyl chlorophyll a reductase, chloroplastic; EC=1.17.7.2 {ECO:0000269|PubMed:21934147}; Flags: Precursor;	SubName: Full=Uncharacterized protein {ECO:0000313|EMBL:ACU18042.1};	--	GO:0009507,chloroplast; GO:0090415,7-hydroxymethyl chlorophyll a reductase activity; GO:0051536,iron-sulfur cluster binding; GO:0046872,metal ion binding; GO:0033354,chlorophyll cycle; GO:0015994,chlorophyll metabolic process	Coenzyme F420 hydrogenase/dehydrogenase, beta subunit C terminus
Cluster-10802.8	K18010 7-hydroxymethyl chlorophyll a reductase [EC:1.17.7.2] | (RefSeq) 7-hydroxymethyl chlorophyll a reductase, chloroplastic (A)	hypothetical protein GLYMA_10G128400 [Glycine max]	RecName: Full=7-hydroxymethyl chlorophyll a reductase, chloroplastic; EC=1.17.7.2 {ECO:0000269|PubMed:21934147}; Flags: Precursor;	SubName: Full=Uncharacterized protein {ECO:0000313|EMBL:KRH33520.1, ECO:0000313|EnsemblPlants:GLYMA10G25710.2};	--	GO:0009507,chloroplast; GO:0090415,7-hydroxymethyl chlorophyll a reductase activity; GO:0051536,iron-sulfur cluster binding; GO:0046872,metal ion binding; GO:0033354,chlorophyll cycle; GO:0015994,chlorophyll metabolic process	Coenzyme F420 hydrogenase/dehydrogenase, beta subunit C terminus
Cluster-10802.9	K18010 7-hydroxymethyl chlorophyll a reductase [EC:1.17.7.2] | (RefSeq) 7-hydroxymethyl chlorophyll a reductase, chloroplastic (A)	PREDICTED: 7-hydroxymethyl chlorophyll a reductase, chloroplastic [Lupinus angustifolius]	RecName: Full=7-hydroxymethyl chlorophyll a reductase, chloroplastic; EC=1.17.7.2 {ECO:0000269|PubMed:21934147}; Flags: Precursor;	SubName: Full=Uncharacterized protein {ECO:0000313|EMBL:KRH33519.1, ECO:0000313|EnsemblPlants:GLYMA10G25710.1};	--	GO:0009507,chloroplast; GO:0090415,7-hydroxymethyl chlorophyll a reductase activity; GO:0051536,iron-sulfur cluster binding; GO:0046872,metal ion binding; GO:0033354,chlorophyll cycle; GO:0015994,chlorophyll metabolic process	Coenzyme F420 hydrogenase/dehydrogenase, beta subunit C terminus
Cluster-10803.0	--	--	--	--	--	--	--
Cluster-10804.0	--	--	--	--	--	--	--
Cluster-10805.0	K13348 protein Mpv17 | (RefSeq) protein Mpv17-like (A)	PREDICTED: protein Mpv17-like [Lupinus angustifolius]	--	SubName: Full=Uncharacterized protein {ECO:0000313|EMBL:OIW06004.1};	Peroxisomal membrane protein MPV17 and related proteins	GO:0009941,chloroplast envelope; GO:0016021,integral component of membrane	Voltage-dependent calcium channel gamma-like subunit protein family
Cluster-10806.0	--	hypothetical protein PHAVU_002G042200g [Phaseolus vulgaris]	RecName: Full=Uncharacterized protein At2g34160;	SubName: Full=Uncharacterized protein {ECO:0000313|EMBL:ESW29087.1};	--	GO:0005829,cytosol; GO:0003676,nucleic acid binding	--
Cluster-10807.0	--	PREDICTED: uncharacterized protein At2g34160-like [Glycine max]	RecName: Full=Uncharacterized protein At2g34160;	SubName: Full=Uncharacterized protein {ECO:0000313|EMBL:KHN34125.1};	--	GO:0005829,cytosol; GO:0003676,nucleic acid binding	Alba
Cluster-10808.0	--	--	--	--	--	--	--
Cluster-10809.0	K23480 zinc finger protein 362/384 | (RefSeq) zinc finger protein ZAT5 (A)	zinc finger protein zat11 [Quercus suber]	RecName: Full=Zinc finger protein ZAT11;	SubName: Full=Uncharacterized protein {ECO:0000313|EMBL:KRH67564.1, ECO:0000313|EnsemblPlants:GLYMA03G33050.1};	FOG: Zn-finger	GO:0005634,nucleus; GO:0003700,DNA-binding transcription factor activity; GO:0046872,metal ion binding; GO:0003676,nucleic acid binding; GO:0071289,cellular response to nickel ion; GO:2000280,regulation of root development; GO:0006355,regulation of transcription, DNA-templated; GO:0010200,response to chitin; GO:0006351,transcription, DNA-templated	Zinc-finger double domain
Cluster-1081.0	--	--	--	--	--	--	--
Cluster-10810.0	K08360 cytochrome b-561 [EC:1.16.5.1] | (RefSeq) probable transmembrane ascorbate ferrireductase 4 (A)	PREDICTED: probable transmembrane ascorbate ferrireductase 4 [Lupinus angustifolius]	RecName: Full=Probable transmembrane ascorbate ferrireductase 4; EC=1.16.5.1; AltName: Full=Artb561-4; AltName: Full=Cytochrome b-561D; AltName: Full=Protein b561A.tha6;	SubName: Full=Eukaryotic cytochrome b561 protein {ECO:0000313|EMBL:AES97363.1};	Cytochrome b	GO:0016021,integral component of membrane; GO:0046872,metal ion binding; GO:0016491,oxidoreductase activity; GO:0055114,oxidation-reduction process	Eukaryotic cytochrome b561
Cluster-10811.0	--	--	--	--	--	--	--
Cluster-10812.0	K01792 glucose-6-phosphate 1-epimerase [EC:5.1.3.15] | (RefSeq) putative glucose-6-phosphate 1-epimerase (A)	PREDICTED: putative glucose-6-phosphate 1-epimerase isoform X2 [Cicer arietinum]	RecName: Full=Putative glucose-6-phosphate 1-epimerase {ECO:0000250|UniProtKB:Q03161}; EC=5.1.3.15 {ECO:0000250|UniProtKB:Q03161}; AltName: Full=Putative D-hexose-6-phosphate mutarotase {ECO:0000250|UniProtKB:Q03161}; AltName: Full=Putative apospory-associated protein C;	SubName: Full=putative glucose-6-phosphate 1-epimerase isoform X2 {ECO:0000313|RefSeq:XP_012569608.1};	Uncharacterized enzymes related to aldose 1-epimerase	GO:0030246,carbohydrate binding; GO:0047938,glucose-6-phosphate 1-epimerase activity; GO:0005975,carbohydrate metabolic process	Aldose 1-epimerase
Cluster-10813.0	K04733 interleukin-1 receptor-associated kinase 4 [EC:2.7.11.1] | (RefSeq) NSP-interacting kinase-like protein (A)	PREDICTED: probable LRR receptor-like serine/threonine-protein kinase At5g45780 isoform X2 [Glycine max]	RecName: Full=Probable LRR receptor-like serine/threonine-protein kinase At5g45780; EC=2.7.11.1; Flags: Precursor;	SubName: Full=Uncharacterized protein {ECO:0000313|EMBL:KRH21240.1, ECO:0000313|EnsemblPlants:GLYMA13G30050.1};	--	GO:0016021,integral component of membrane; GO:0005886,plasma membrane; GO:0005524,ATP binding; GO:0004675,transmembrane receptor protein serine/threonine kinase activity; GO:0007166,cell surface receptor signaling pathway; GO:0006468,protein phosphorylation	Leucine Rich repeat
Cluster-10814.0	--	--	--	--	--	--	--
Cluster-10815.0	--	pentatricopeptide repeat-containing protein At3g14330 [Cajanus cajan]	--	SubName: Full=Uncharacterized protein {ECO:0000313|EnsemblPlants:GLYMA07G15310.1};	--	GO:0009507,chloroplast; GO:0004519,endonuclease activity; GO:0003723,RNA binding; GO:0008270,zinc ion binding; GO:1900865,chloroplast RNA modification; GO:0016554,cytidine to uridine editing	--
Cluster-10816.0	--	predicted protein [Micromonas commoda]	--	SubName: Full=Mannitol 2-dehydrogenase {ECO:0000313|EMBL:GAX21740.1}; EC=1.1.1.67 {ECO:0000313|EMBL:GAX21740.1};	--	GO:0050662,coenzyme binding; GO:0050086,mannitol 2-dehydrogenase activity; GO:0019594,mannitol metabolic process	Mannitol dehydrogenase Rossmann domain
Cluster-10816.1	--	--	--	SubName: Full=Mannitol 2-dehydrogenase {ECO:0000313|EMBL:OLP99226.1};	--	GO:0050662,coenzyme binding; GO:0016491,oxidoreductase activity; GO:0019594,mannitol metabolic process	Mannitol dehydrogenase Rossmann domain
Cluster-10816.2	--	predicted protein [Micromonas pusilla CCMP1545]	--	SubName: Full=Mannitol 2-dehydrogenase {ECO:0000313|EMBL:JAC81897.1};	--	GO:0050662,coenzyme binding; GO:0016491,oxidoreductase activity	Mannitol dehydrogenase C-terminal domain
Cluster-10817.0	--	hypothetical protein VITISV_013346 [Vitis vinifera]	--	SubName: Full=Uncharacterized protein {ECO:0000313|EMBL:CAN78865.1};	--	GO:0005622,intracellular; GO:0003677,DNA binding; GO:0004519,endonuclease activity; GO:0006281,DNA repair	zinc-binding in reverse transcriptase
Cluster-10818.0	K03283 heat shock 70kDa protein 1/2/6/8 | (RefSeq) heat shock 70 kDa protein (A)	uncharacterized protein LOC107607211 [Arachis ipaensis]	RecName: Full=Putative ribonuclease H protein At1g65750; EC=3.1.26.4;	SubName: Full=Uncharacterized protein {ECO:0000313|EMBL:GAU10804.1}; Flags: Fragment;	FOG: Reverse transcriptase	GO:0046872,metal ion binding; GO:0003676,nucleic acid binding; GO:0004523,RNA-DNA hybrid ribonuclease activity	RNase H
Cluster-10819.0	--	--	--	--	--	--	--
Cluster-1082.0	K14766 nucleolar protein 14 | (RefSeq) mitotic apparatus protein p62-like (A)	RNA-directed DNA polymerase (Reverse transcriptase) [Medicago truncatula]	--	SubName: Full=RNA-directed DNA polymerase (Reverse transcriptase) {ECO:0000313|EMBL:ABD28426.2};	--	GO:0003964,RNA-directed DNA polymerase activity	Reverse transcriptase (RNA-dependent DNA polymerase)
Cluster-10820.0	--	predicted protein [Physcomitrella patens]	--	SubName: Full=Predicted protein {ECO:0000313|EMBL:EDQ48218.1}; Flags: Fragment;	--	--	Bacterial extracellular solute-binding proteins, family 5 Middle
Cluster-10821.0	K02836 peptide chain release factor 2 | (RefSeq) peptide chain release factor PrfB2, chloroplastic-like (A)	PREDICTED: peptide chain release factor PrfB2, chloroplastic-like [Juglans regia]	RecName: Full=Peptide chain release factor PrfB2, chloroplastic {ECO:0000303|PubMed:21771930}; Short=AtPrfB2 {ECO:0000303|PubMed:21771930}; Flags: Precursor;	SubName: Full=peptide chain release factor PrfB2, chloroplastic-like {ECO:0000313|RefSeq:XP_018827461.1};	Mitochondrial polypeptide chain release factor	GO:0009570,chloroplast stroma; GO:0016149,translation release factor activity, codon specific	PCRF domain
Cluster-10822.0	K19613 leucine-rich repeat protein SHOC2 | (RefSeq) hypothetical protein (A)	PREDICTED: disease resistance protein TAO1-like isoform X1 [Lupinus angustifolius]	RecName: Full=TMV resistance protein N;	SubName: Full=Uncharacterized protein {ECO:0000313|EMBL:KRH44143.1, ECO:0000313|EnsemblPlants:GLYMA08G20581.2};	--	GO:0005737,cytoplasm; GO:0043531,ADP binding; GO:0005524,ATP binding; GO:0009626,plant-type hypersensitive response; GO:0007165,signal transduction	NB-ARC domain
Cluster-10823.0	K13126 polyadenylate-binding protein | (RefSeq) uncharacterized protein LOC112511000 (A)	PREDICTED: protein CHUP1, chloroplastic-like [Glycine max]	RecName: Full=Protein CHUP1, chloroplastic; AltName: Full=Protein CHLOROPLAST UNUSUAL POSITIONING 1;	SubName: Full=Uncharacterized protein {ECO:0000313|EMBL:KRG96094.1, ECO:0000313|EnsemblPlants:GLYMA19G37300.1};	--	GO:0009507,chloroplast; GO:0009707,chloroplast outer membrane; GO:0009902,chloroplast relocation	Seryl-tRNA synthetase N-terminal domain
Cluster-10824.0	--	--	--	--	--	--	--
Cluster-10825.0	--	hypothetical protein BVRB_042970, partial [Beta vulgaris subsp. vulgaris]	--	SubName: Full=Uncharacterized protein {ECO:0000313|EMBL:KMS64757.1}; Flags: Fragment;	--	--	CsbD-like
Cluster-10825.1	--	PREDICTED: protein DETOXIFICATION 42-like [Brachypodium distachyon]	RecName: Full=Protein DETOXIFICATION 45, chloroplastic {ECO:0000303|PubMed:11739388}; Short=AtDTX45 {ECO:0000303|PubMed:11739388}; AltName: Full=Multidrug and toxic compound extrusion protein 45 {ECO:0000305}; Short=MATE protein 45 {ECO:0000305}; Flags: Precursor;	SubName: Full=DNA-damage-inducible protein F {ECO:0000313|EMBL:OLQ02095.1};	Uncharacterized membrane protein, predicted efflux pump	GO:0009507,chloroplast; GO:0031969,chloroplast membrane; GO:0016021,integral component of membrane; GO:0015297,antiporter activity; GO:0015238,drug transmembrane transporter activity	Polysaccharide biosynthesis C-terminal domain
Cluster-10826.0	--	--	--	--	--	--	--
Cluster-10826.1	K22733 magnesium transporter | (RefSeq) hypothetical protein (A)	PREDICTED: putative pentatricopeptide repeat-containing protein At5g52630 [Lupinus angustifolius]	RecName: Full=Putative pentatricopeptide repeat-containing protein At1g68930;	SubName: Full=Uncharacterized protein {ECO:0000313|EMBL:KRG88793.1, ECO:0000313|EnsemblPlants:GLYMA03G15860.2};	FOG: PPR repeat	GO:0043231,intracellular membrane-bounded organelle; GO:0004519,endonuclease activity; GO:0003723,RNA binding; GO:0008270,zinc ion binding; GO:0009451,RNA modification	Tetratricopeptide repeat
Cluster-10827.0	--	S54 family peptidase [Medicago truncatula]	RecName: Full=RHOMBOID-like protein 9, chloroplastic {ECO:0000303|PubMed:17181860}; Short=AtRBL9 {ECO:0000303|PubMed:17181860}; EC=3.4.21.- {ECO:0000305}; Flags: Precursor;	SubName: Full=S54 family peptidase {ECO:0000313|EMBL:KEH17318.1};	Rhomboid family proteins	GO:0031969,chloroplast membrane; GO:0016021,integral component of membrane; GO:0004252,serine-type endopeptidase activity	Rhomboid family
Cluster-10827.1	--	PREDICTED: RHOMBOID-like protein 9, chloroplastic isoform X2 [Glycine max]	--	SubName: Full=Uncharacterized protein {ECO:0000313|EMBL:KRG93849.1, ECO:0000313|EnsemblPlants:GLYMA19G06130.1};	--	GO:0016021,integral component of membrane; GO:0004252,serine-type endopeptidase activity	Etoposide-induced protein 2.4 (EI24)
Cluster-10828.0	--	--	--	--	--	--	--
Cluster-10828.1	--	--	--	--	--	--	--
Cluster-10829.0	K00053 ketol-acid reductoisomerase [EC:1.1.1.86] | (RefSeq) ketol-acid reductoisomerase, mitochondrial-like (A)	HTH-type transcriptional regulator ilvY, putative, partial [Ricinus communis]	RecName: Full=Probable RuBisCO transcriptional regulator;	SubName: Full=Ketol-acid reductoisomerase {ECO:0000313|EMBL:KOO30155.1};	--	GO:0009507,chloroplast; GO:0003677,DNA binding; GO:0003700,DNA-binding transcription factor activity; GO:0006351,transcription, DNA-templated	LysR substrate binding domain
Cluster-10829.1	K02510 4-hydroxy-2-oxoheptanedioate aldolase [EC:4.1.2.52] | (RefSeq) 2,4-dihydroxyhept-2-ene-1,7-dioic acidaldolase (A)	uncharacterized protein LOC110029792 [Phalaenopsis equestris]	--	SubName: Full=Alpha-dehydro-beta-deoxy-D-glucarate aldolase {ECO:0000313|EMBL:KOO35756.1};	--	GO:0003824,catalytic activity	HpcH/HpaI aldolase/citrate lyase family
Cluster-10829.2	K08193 MFS transporter, ACS family, solute carrier family 17 (sodium-dependent inorganic phosphate cotransporter), other | (RefSeq) MFS transporter, anion:cation symporter (ACS) family (A)	glucarate, hexuronate transporter, putative [Ricinus communis]	RecName: Full=Ascorbate transporter, chloroplastic {ECO:0000303|PubMed:25557369}; AltName: Full=Phosphate transporter PHT4;4; Short=AtPHT4;4; AltName: Full=Probable anion transporter 2; Flags: Precursor;	SubName: Full=Glucarate, hexuronate transporter, putative {ECO:0000313|EMBL:EEF25536.1};	Permease of the major facilitator superfamily	GO:0009507,chloroplast; GO:0009941,chloroplast envelope; GO:0009706,chloroplast inner membrane; GO:0016021,integral component of membrane; GO:0009536,plastid; GO:0005315,inorganic phosphate transmembrane transporter activity; GO:0015229,L-ascorbic acid transmembrane transporter activity; GO:0098656,anion transmembrane transport; GO:0015882,L-ascorbic acid transmembrane transport; GO:0010028,xanth…	Major Facilitator Superfamily
Cluster-1083.0	--	--	--	--	--	--	--
Cluster-10830.0	K19995 secretory carrier-associated membrane protein | (RefSeq) secretory carrier-associated membrane protein-like (A)	PREDICTED: secretory carrier-associated membrane protein-like [Cicer arietinum]	RecName: Full=Secretory carrier-associated membrane protein; Short=Secretory carrier membrane protein;	RecName: Full=Secretory carrier-associated membrane protein {ECO:0000256|RuleBase:RU363122}; Short=Secretory carrier membrane protein {ECO:0000256|RuleBase:RU363122};	Secretory carrier membrane protein	GO:0016021,integral component of membrane; GO:0005886,plasma membrane; GO:0030658,transport vesicle membrane; GO:0015031,protein transport	--
Cluster-10831.0	K00858 NAD+ kinase [EC:2.7.1.23] | (RefSeq) NAD kinase 2, chloroplastic (A)	PREDICTED: uncharacterized protein LOC104645275 [Solanum lycopersicum]	RecName: Full=Probable NAD kinase 1; EC=2.7.1.23;	SubName: Full=NAD kinase {ECO:0000313|EMBL:OWZ16893.1};	Predicted sugar kinase	GO:0005524,ATP binding; GO:0003951,NAD+ kinase activity; GO:0019674,NAD metabolic process; GO:0006741,NADP biosynthetic process	ATP-NAD kinase
Cluster-10832.0	--	hypothetical protein OsI_24134 [Oryza sativa Indica Group]	--	SubName: Full=Uncharacterized protein {ECO:0000313|EMBL:EEC81164.1};	--	--	Protein of unknown function (DUF1040)
Cluster-10833.0	K13459 disease resistance protein RPS2 | (RefSeq) disease resistance protein At4g27190-like (A)	PREDICTED: uncharacterized protein LOC101501248 isoform X2 [Cicer arietinum]	RecName: Full=Disease resistance protein SUMM2 {ECO:0000305}; AltName: Full=Disease resistance protein At1g12280 {ECO:0000305}; AltName: Full=Protein SUPPRESSOR OF MKK1 MKK2 2 {ECO:0000303|PubMed:22423965};	SubName: Full=uncharacterized protein LOC101501248 isoform X2 {ECO:0000313|RefSeq:XP_004491563.1};	Apoptotic ATPase	GO:0005886,plasma membrane; GO:0043531,ADP binding; GO:0005524,ATP binding; GO:0006952,defense response; GO:0007165,signal transduction	Leucine Rich repeats (2 copies)
Cluster-10834.0	--	hypothetical protein glysoja_031186, partial [Glycine soja]	--	SubName: Full=Uncharacterized protein {ECO:0000313|EMBL:KHN46886.1}; Flags: Fragment;	--	--	--
Cluster-10834.1	--	--	--	--	--	--	--
Cluster-10835.0	K14298 mRNA export factor | (RefSeq) protein RAE1-like isoform X1 (A)	RNA export protein, partial [Olea europaea]	RecName: Full=Protein RAE1 {ECO:0000303|PubMed:21189294}; AltName: Full=RNA export factor 1 {ECO:0000303|PubMed:21189294};	SubName: Full=RNA export protein {ECO:0000313|EMBL:AFP49337.1}; Flags: Fragment;	mRNA export protein (contains WD40 repeats)	GO:0080008,Cul4-RING E3 ubiquitin ligase complex; GO:0005829,cytosol; GO:0005635,nuclear envelope; GO:0005643,nuclear pore; GO:0003723,RNA binding; GO:0043130,ubiquitin binding; GO:0051028,mRNA transport; GO:0006606,protein import into nucleus; GO:0006405,RNA export from nucleus; GO:0000972,transcription-dependent tethering of RNA polymerase II gene DNA at nuclear periphery	--
Cluster-10836.0	K17871 NADH:ubiquinone reductase (non-electrogenic) [EC:1.6.5.9] | (RefSeq) external alternative NAD(P)H-ubiquinone oxidoreductase B2, mitochondrial-like (A)	external alternative NAD(P)H-ubiquinone oxidoreductase B2, mitochondrial-like [Arachis ipaensis]	RecName: Full=External alternative NAD(P)H-ubiquinone oxidoreductase B1, mitochondrial; EC=1.6.5.9; AltName: Full=External alternative NADH dehydrogenase NDB1; AltName: Full=NADH:ubiquinone reductase (non-electrogenic) NDB1; Flags: Precursor;	SubName: Full=NADH dehydrogenase, putative {ECO:0000313|EMBL:EEF37704.1}; EC=1.6.5.3 {ECO:0000313|EMBL:EEF37704.1};	NADH-dehydrogenase (ubiquinone)	GO:0031314,extrinsic component of mitochondrial inner membrane; GO:0005758,mitochondrial intermembrane space; GO:0005739,mitochondrion; GO:0005777,peroxisome; GO:0005509,calcium ion binding; GO:0016491,oxidoreductase activity; GO:0055114,oxidation-reduction process	--
Cluster-10837.0	K14724 solute carrier family 9 (sodium/hydrogen exchanger), member 8 | (RefSeq) sodium/hydrogen exchanger 1-like isoform X1 (A)	hypothetical protein CRG98_016065 [Punica granatum]	RecName: Full=Sodium/hydrogen exchanger 3; AltName: Full=Na(+)/H(+) exchanger 3; Short=NHE-3;	SubName: Full=Uncharacterized protein {ECO:0000313|EMBL:PKI63547.1};	Sodium/hydrogen exchanger protein	GO:0016021,integral component of membrane; GO:0005886,plasma membrane; GO:0005774,vacuolar membrane; GO:0015386,potassium:proton antiporter activity; GO:0015385,sodium:proton antiporter activity; GO:0055075,potassium ion homeostasis; GO:0071805,potassium ion transmembrane transport; GO:0051453,regulation of intracellular pH; GO:0009651,response to salt stress; GO:0098719,sodium ion import across …	Sodium/hydrogen exchanger family
Cluster-10838.0	K09841 xanthoxin dehydrogenase [EC:1.1.1.288] | (RefSeq) zerumbone synthase (A)	PREDICTED: short-chain dehydrogenase reductase 2a-like [Lupinus angustifolius]	RecName: Full=Short-chain dehydrogenase reductase 2a; Short=AtSDR2a; EC=1.1.1.-;	SubName: Full=Uncharacterized protein {ECO:0000313|EMBL:OIW00876.1};	Reductases with broad range of substrate specificities	GO:0016491,oxidoreductase activity	NAD dependent epimerase/dehydratase family
Cluster-10839.0	K19041 E3 ubiquitin-protein ligase RNF38/44 [EC:2.3.2.27] | (RefSeq) RING-H2 finger protein ATL70-like (A)	PREDICTED: RING-H2 finger protein ATL70-like [Lupinus angustifolius]	RecName: Full=RING-H2 finger protein ATL52; EC=2.3.2.27 {ECO:0000305}; AltName: Full=RING-type E3 ubiquitin transferase ATL52 {ECO:0000305};	SubName: Full=Zinc finger, C3HC4 type (RING finger) protein {ECO:0000313|EMBL:AES61924.1};	FOG: Predicted E3 ubiquitin ligase	GO:0016021,integral component of membrane; GO:0046872,metal ion binding; GO:0061630,ubiquitin protein ligase activity; GO:0043161,proteasome-mediated ubiquitin-dependent protein catabolic process	Zinc finger, C3HC4 type (RING finger)
Cluster-1084.0	--	PREDICTED: uncharacterized protein LOC109325049 [Lupinus angustifolius]	--	SubName: Full=Uncharacterized protein {ECO:0000313|EMBL:KYP66038.1};	--	--	PhnA Zinc-Ribbon
Cluster-10840.0	--	--	--	--	--	--	--
Cluster-10841.0	K16578 CLIP-associating protein 1/2 | (RefSeq) CLIP-associated protein-like (A)	uncharacterized protein LOC107607211 [Arachis ipaensis]	RecName: Full=Putative ribonuclease H protein At1g65750; EC=3.1.26.4;	SubName: Full=Putative ribonuclease H protein At1g65750 family {ECO:0000313|EMBL:KYP64774.1}; Flags: Fragment;	FOG: Reverse transcriptase	GO:0046872,metal ion binding; GO:0003676,nucleic acid binding; GO:0004523,RNA-DNA hybrid ribonuclease activity	zinc-binding in reverse transcriptase
Cluster-10841.1	K01188 beta-glucosidase [EC:3.2.1.21] | (RefSeq) uncharacterized protein LOC106394339 (A)	uncharacterized protein LOC107607211 [Arachis ipaensis]	RecName: Full=Putative ribonuclease H protein At1g65750; EC=3.1.26.4;	SubName: Full=Putative ribonuclease H protein At1g65750 family {ECO:0000313|EMBL:KYP56524.1};	FOG: Reverse transcriptase	GO:0046872,metal ion binding; GO:0003676,nucleic acid binding; GO:0004523,RNA-DNA hybrid ribonuclease activity	--
Cluster-10842.0	K20661 cytochrome P450 family 714 subfamily A polypeptide 1 | (RefSeq) cytochrome P450 714A1-like (A)	cytochrome P450 714A1-like [Cajanus cajan]	RecName: Full=Cytochrome P450 714A1; EC=1.14.-.-; AltName: Full=EUI-like P450 A1;	SubName: Full=Secologanin synthase {ECO:0000313|EMBL:KYP53783.1};	Cytochrome P450 CYP4/CYP19/CYP26 subfamilies	GO:0005789,endoplasmic reticulum membrane; GO:0016021,integral component of membrane; GO:0020037,heme binding; GO:0005506,iron ion binding; GO:0004497,monooxygenase activity; GO:0016705,oxidoreductase activity, acting on paired donors, with incorporation or reduction of molecular oxygen	Cytochrome P450
Cluster-10843.0	K20661 cytochrome P450 family 714 subfamily A polypeptide 1 | (RefSeq) cytochrome P450 714A1-like (A)	cytokinin hydroxylase-like protein [Trifolium pratense]	RecName: Full=Cytochrome P450 714A1; EC=1.14.-.-; AltName: Full=EUI-like P450 A1;	SubName: Full=Uncharacterized protein {ECO:0000313|EnsemblPlants:GLYMA04G40276.1};	Cytochrome P450 CYP4/CYP19/CYP26 subfamilies	GO:0005789,endoplasmic reticulum membrane; GO:0016021,integral component of membrane; GO:0020037,heme binding; GO:0005506,iron ion binding; GO:0004497,monooxygenase activity; GO:0016705,oxidoreductase activity, acting on paired donors, with incorporation or reduction of molecular oxygen	Cytochrome P450
Cluster-10844.0	K07019 uncharacterized protein | (RefSeq) hypothetical protein (A)	alpha/beta fold family domain containing protein [Klebsormidium nitens]	RecName: Full=Embryogenesis-associated protein EMB8; EC=3.1.1.-;	SubName: Full=Alpha/beta fold family domain containing protein {ECO:0000313|EMBL:GAQ92303.1};	Alpha/beta hydrolase	GO:0052689,carboxylic ester hydrolase activity	Alpha/beta hydrolase family
Cluster-10845.0	K03521 electron transfer flavoprotein beta subunit | (RefSeq) hypothetical protein (A)	Electron transfer flavoprotein subunit beta [Triticum urartu]	RecName: Full=Electron transfer flavoprotein subunit beta, mitochondrial; Short=Beta-ETF; Flags: Precursor;	SubName: Full=Electron transfer flavoprotein subunit beta {ECO:0000313|EMBL:EMS61606.1, ECO:0000313|EnsemblPlants:TRIUR3_27930-P1};	Electron transfer flavoprotein, beta subunit	GO:0005829,cytosol; GO:0005759,mitochondrial matrix; GO:0009055,electron transfer activity; GO:0055114,oxidation-reduction process	Electron transfer flavoprotein domain
Cluster-10846.0	--	--	--	--	--	--	--
Cluster-10847.0	K00278 L-aspartate oxidase [EC:1.4.3.16] | (Kazusa) Lj2g3v1012870.2; - (A)	predicted protein [Micromonas commoda]	RecName: Full=L-aspartate oxidase, chloroplastic; EC=1.4.3.16; AltName: Full=Protein FLAGELLIN-INSENSITIVE 4; Flags: Precursor;	RecName: Full=L-aspartate oxidase {ECO:0000256|RuleBase:RU362049}; EC=1.4.3.16 {ECO:0000256|RuleBase:RU362049};	Succinate dehydrogenase, flavoprotein subunit	GO:0009507,chloroplast; GO:0008734,L-aspartate oxidase activity; GO:0044318,L-aspartate:fumarate oxidoreductase activity; GO:0009435,NAD biosynthetic process	Thi4 family
Cluster-10848.0	--	--	--	--	--	--	--
Cluster-10849.0	--	--	--	--	--	--	--
Cluster-1085.0	--	--	--	--	--	--	--
Cluster-10850.0	--	--	--	--	--	--	--
Cluster-10851.0	--	--	--	--	--	--	--
Cluster-10852.0	K19691 osomolarity two-component system, sensor histidine kinase NIK1 [EC:2.7.13.3] | (RefSeq) hypothetical protein (A)	predicted protein, partial [Micromonas commoda]	RecName: Full=Histidine kinase 5; EC=2.7.13.3; AltName: Full=Arabidopsis histidine kinase 5; Short=AtHK5; AltName: Full=Protein AUTHENTIC HIS-KINASE 5; AltName: Full=Protein CYTOKININ-INDEPENDENT 2;	SubName: Full=Uncharacterized protein {ECO:0000313|EMBL:EKX39174.1, ECO:0000313|EnsemblProtists:EKX39174};	Sensory transduction histidine kinase	GO:0005737,cytoplasm; GO:0005886,plasma membrane; GO:0005773,vacuole; GO:0046872,metal ion binding; GO:0000155,phosphorelay sensor kinase activity; GO:0004673,protein histidine kinase activity; GO:0009738,abscisic acid-activated signaling pathway; GO:0070301,cellular response to hydrogen peroxide; GO:0071219,cellular response to molecule of bacterial origin; GO:0071732,cellular response to nitric…	Response regulator receiver domain
Cluster-10853.0	--	--	--	--	--	--	--
Cluster-10855.0	--	--	--	--	--	--	--
Cluster-10856.0	K03676 glutaredoxin 3 | (RefSeq) uncharacterized LOC100500348 (A)	uncharacterized protein LOC100500348 precursor [Glycine max]	RecName: Full=Glutaredoxin-C3; Short=AtGrxC3;	SubName: Full=Uncharacterized protein {ECO:0000313|EMBL:ACU15401.1, ECO:0000313|EnsemblPlants:GLYMA11G07690.1};	Glutaredoxin and related proteins	GO:0005794,Golgi apparatus; GO:0009055,electron transfer activity; GO:0015035,protein disulfide oxidoreductase activity; GO:0045454,cell redox homeostasis	Glutaredoxin
Cluster-10857.0	--	--	--	--	--	--	--
Cluster-10858.0	K03671 thioredoxin 1 | (RefSeq) hypothetical protein (A)	hypothetical protein PHAVU_002G068100g [Phaseolus vulgaris]	RecName: Full=Thioredoxin H2; Short=AtTrxh2; AltName: Full=Thioredoxin 2; Short=AtTRX2;	RecName: Full=Thioredoxin {ECO:0000256|PIRNR:PIRNR000077};	Thioredoxin	GO:0005829,cytosol; GO:0005739,mitochondrion; GO:0005886,plasma membrane; GO:0016671,oxidoreductase activity, acting on a sulfur group of donors, disulfide as acceptor; GO:0015035,protein disulfide oxidoreductase activity; GO:0047134,protein-disulfide reductase activity; GO:0004791,thioredoxin-disulfide reductase activity; GO:0045454,cell redox homeostasis; GO:0034599,cellular response to oxidati…	Mitosis protein DIM1
Cluster-10859.0	--	protein SHI RELATED SEQUENCE 3-like [Arachis duranensis]	RecName: Full=Protein SHI RELATED SEQUENCE 5;	SubName: Full=Uncharacterized protein {ECO:0000313|EMBL:KYP46569.1};	--	GO:0005634,nucleus; GO:0003677,DNA binding; GO:0046872,metal ion binding; GO:0009851,auxin biosynthetic process; GO:0009734,auxin-activated signaling pathway; GO:0007275,multicellular organism development	Domain of unknown function (DUF702)
Cluster-1086.0	K06995 uncharacterized protein | (RefSeq) uncharacterized protein LOC103935710 (A)	uncharacterized protein LOC109795407 [Cajanus cajan]	--	SubName: Full=Uncharacterized protein {ECO:0000313|EMBL:KYP74518.1};	--	--	Cupin domain
Cluster-10860.0	--	--	--	--	--	--	--
Cluster-10861.0	K15276 solute carrier family 35 (adenosine 3'-phospho 5'-phosphosulfate transporter), member B2 | (RefSeq) UDP-galactose/UDP-glucose transporter 5-like (A)	hypothetical protein GLYMA_12G066800 [Glycine max]	--	SubName: Full=Uncharacterized protein {ECO:0000313|EMBL:KRH24859.1};	--	GO:0016021,integral component of membrane; GO:0055085,transmembrane transport	--
Cluster-10862.0	--	--	--	--	--	--	--
Cluster-10863.0	--	--	--	--	--	--	--
Cluster-10864.0	--	--	--	--	--	--	--
Cluster-10865.0	K20718 LRR receptor-like serine/threonine-protein kinase ERECTA [EC:2.7.11.1] | (RefSeq) LRR receptor-like serine/threonine-protein kinase ERECTA isoform X1 (A)	GPCR kinase [Trema orientalis]	RecName: Full=LRR receptor-like serine/threonine-protein kinase ERECTA {ECO:0000303|PubMed:8624444}; EC=2.7.11.1; AltName: Full=Protein QUANTITATIVE RESISTANCE TO PLECTOSPHAERELLA 1; AltName: Full=Protein QUANTITATIVE RESISTANCE TO RALSTONIA SOLANACEARUM 1; AltName: Full=Protein TRANSPIRATION EFFICIENCY 1; Flags: Precursor;	SubName: Full=Uncharacterized protein {ECO:0000313|EMBL:KRH05415.1};	--	GO:0016021,integral component of membrane; GO:0005739,mitochondrion; GO:0005886,plasma membrane; GO:0005524,ATP binding; GO:0042277,peptide binding; GO:0004674,protein serine/threonine kinase activity; GO:0019199,transmembrane receptor protein kinase activity; GO:0070370,cellular heat acclimation; GO:0042742,defense response to bacterium; GO:0050832,defense response to fungus; GO:0048281,inflores…	--
Cluster-10866.0	--	--	--	--	--	--	--
Cluster-10867.0	--	--	--	--	--	--	--
Cluster-10868.0	--	--	--	--	--	--	--
Cluster-10869.0	--	--	--	--	--	--	--
Cluster-1087.0	--	hypothetical protein glysoja_035782 [Glycine soja]	--	SubName: Full=Uncharacterized protein {ECO:0000313|EMBL:KHN05582.1};	--	--	--
Cluster-10870.0	--	PREDICTED: uncharacterized protein LOC109334660 isoform X1 [Lupinus angustifolius]	--	SubName: Full=Uncharacterized protein {ECO:0000313|EMBL:OIV92333.1};	--	GO:0046872,metal ion binding	--
Cluster-10871.0	K16302 metal transporter CNNM | (RefSeq) DUF21 domain-containing protein At2g14520-like (A)	ribonuclease H, partial [Trifolium pratense]	RecName: Full=Putative ribonuclease H protein At1g65750; EC=3.1.26.4;	SubName: Full=Uncharacterized protein {ECO:0000313|EMBL:GAU10807.1}; Flags: Fragment;	FOG: Reverse transcriptase	GO:0046872,metal ion binding; GO:0003676,nucleic acid binding; GO:0004523,RNA-DNA hybrid ribonuclease activity	RNase H
Cluster-10872.0	K13414 mitogen-activated protein kinase kinase kinase 1 [EC:2.7.11.25] | (RefSeq) serine/threonine-protein kinase pakG-like (A)	TMV resistance protein N isoform X1 [Arachis ipaensis]	RecName: Full=TMV resistance protein N;	SubName: Full=Disease resistance protein (TIR-NBS-LRR class), putative {ECO:0000313|EMBL:KEH32988.1};	--	GO:0005737,cytoplasm; GO:0043531,ADP binding; GO:0005524,ATP binding; GO:0009626,plant-type hypersensitive response; GO:0007165,signal transduction	Leucine Rich repeat
Cluster-10873.0	--	--	--	--	--	--	--
Cluster-10874.0	--	F-box protein At2g26160 isoform X1 [Arachis duranensis]	--	SubName: Full=F-box protein {ECO:0000313|EMBL:AET04195.2};	--	--	Protein of unknown function (DUF295)
Cluster-10875.0	--	Polynucleotidyl transferase, putative [Theobroma cacao]	RecName: Full=Putative ribonuclease H protein At1g65750; EC=3.1.26.4;	SubName: Full=Polynucleotidyl transferase, putative {ECO:0000313|EMBL:EOY19161.1};	--	GO:0046872,metal ion binding; GO:0003676,nucleic acid binding; GO:0004523,RNA-DNA hybrid ribonuclease activity	zinc-binding in reverse transcriptase
Cluster-10876.0	K22686 pro-apoptotic serine protease NMA111 [EC:3.4.21.-] | (RefSeq) retrovirus-related Pol polyprotein from transposon TNT 1-94 isoform X1 (A)	hypothetical protein L195_g054406, partial [Trifolium pratense]	RecName: Full=Retrovirus-related Pol polyprotein from transposon RE1; AltName: Full=Retro element 1 {ECO:0000303|PubMed:10689195}; Short=AtRE1 {ECO:0000303|PubMed:10689195}; Includes: RecName: Full=Protease RE1; EC=3.4.23.-; Includes: RecName: Full=Reverse transcriptase RE1; EC=2.7.7.49; Includes: RecName: Full=Endonuclease RE1;	SubName: Full=Retrovirus-related Pol polyprotein from transposon TNT 1-94 {ECO:0000313|EMBL:KYP77410.1};	FOG: Transposon-encoded proteins with TYA, reverse transcriptase, integrase domains in various combinations	GO:0004190,aspartic-type endopeptidase activity; GO:0004519,endonuclease activity; GO:0046872,metal ion binding; GO:0003676,nucleic acid binding; GO:0003964,RNA-directed DNA polymerase activity; GO:0015074,DNA integration; GO:0006310,DNA recombination	--
Cluster-10877.0	K13459 disease resistance protein RPS2 | (RefSeq) probable disease resistance protein At4g27220 (A)	PREDICTED: uncharacterized protein LOC101509145 [Cicer arietinum]	--	SubName: Full=uncharacterized protein LOC101509145 {ECO:0000313|RefSeq:XP_004490767.1};	--	GO:0043531,ADP binding; GO:0006952,defense response	--
Cluster-10878.0	--	--	--	--	--	--	--
Cluster-10879.0	--	--	--	--	--	--	--
Cluster-1088.0	--	--	--	--	--	--	--
Cluster-10880.0	K03522 electron transfer flavoprotein alpha subunit | (RefSeq) LOC109734025; electron transfer flavoprotein subunit alpha, mitochondrial (A)	hypothetical protein COCSUDRAFT_83586 [Coccomyxa subellipsoidea C-169]	RecName: Full=Electron transfer flavoprotein subunit alpha, mitochondrial; Short=Alpha-ETF; Flags: Precursor;	SubName: Full=Carbamate kinase {ECO:0000313|EMBL:EED91797.1}; EC=2.7.2.2 {ECO:0000313|EMBL:EED91797.1}; Flags: Fragment;	Electron transfer flavoprotein, alpha subunit	GO:0005759,mitochondrial matrix; GO:0005739,mitochondrion; GO:0005507,copper ion binding; GO:0009055,electron transfer activity; GO:0050660,flavin adenine dinucleotide binding; GO:0016491,oxidoreductase activity; GO:0033539,fatty acid beta-oxidation using acyl-CoA dehydrogenase	Amino acid kinase family
Cluster-10881.0	K01738 cysteine synthase A [EC:2.5.1.47] | (Kazusa) Lj1g3v3906730.1; - (A)	Retrovirus-related Pol polyprotein from transposon TNT 1-94, partial [Cajanus cajan]	--	SubName: Full=Retrovirus-related Pol polyprotein from transposon TNT 1-94 {ECO:0000313|EMBL:KYP47861.1}; Flags: Fragment;	--	GO:0003676,nucleic acid binding; GO:0015074,DNA integration	gag-polypeptide of LTR copia-type
Cluster-10882.0	--	--	--	--	--	--	--
Cluster-10883.0	K10746 exonuclease 1 [EC:3.1.-.-] | (RefSeq) exonuclease 1 (A)	PREDICTED: exonuclease 1 [Lupinus angustifolius]	RecName: Full=Exonuclease 1; EC=3.1.-.-;	SubName: Full=exonuclease 1 isoform X1 {ECO:0000313|RefSeq:XP_004512789.1};	5'-3' exonuclease	GO:0005634,nucleus; GO:0035312,5'-3' exodeoxyribonuclease activity; GO:0003677,DNA binding; GO:0004519,endonuclease activity; GO:0046872,metal ion binding; GO:0006281,DNA repair	5'-3' exonuclease, C-terminal SAM fold
Cluster-10884.0	K09527 DnaJ homolog subfamily C member 7 | (RefSeq) inactive TPR repeat-containing thioredoxin TTL3-like (A)	PREDICTED: inactive TPR repeat-containing thioredoxin TTL3-like [Lupinus angustifolius]	RecName: Full=Inactive TPR repeat-containing thioredoxin TTL3; AltName: Full=Tetratricopeptide repeat thioredoxin-like 3; AltName: Full=VH1-interacting TPR-containing protein;	SubName: Full=Uncharacterized protein {ECO:0000313|EMBL:KRH43206.1, ECO:0000313|EnsemblPlants:GLYMA08G14560.1};	FOG: TPR repeat	GO:0005623,cell; GO:0009734,auxin-activated signaling pathway; GO:0009742,brassinosteroid mediated signaling pathway; GO:0045454,cell redox homeostasis; GO:0010305,leaf vascular tissue pattern formation; GO:0006970,response to osmotic stress	Fis1 C-terminal tetratricopeptide repeat
Cluster-10885.0	--	--	--	--	--	--	--
Cluster-10886.0	--	--	--	--	--	--	--
Cluster-10887.0	K04733 interleukin-1 receptor-associated kinase 4 [EC:2.7.11.1] | (RefSeq) protein MALE DISCOVERER 1-like (A)	PREDICTED: protein MALE DISCOVERER 2-like isoform X2 [Lupinus angustifolius]	RecName: Full=Protein MALE DISCOVERER 2; Short=AtMDIS2; AltName: Full=Probable LRR receptor-like serine/threonine-protein kinase MRH1 {ECO:0000303|PubMed:16367956}; EC=2.7.11.1 {ECO:0000305}; AltName: Full=Protein MORPHOGENESIS OF ROOT HAIR 1 {ECO:0000303|PubMed:16367956}; Flags: Precursor;	SubName: Full=Putative LRR receptor-like serine/threonine-protein kinase At5g45840 family {ECO:0000313|EMBL:KYP50376.1};	--	GO:0012505,endomembrane system; GO:0016021,integral component of membrane; GO:0005886,plasma membrane; GO:0090406,pollen tube; GO:0005524,ATP binding; GO:0004675,transmembrane receptor protein serine/threonine kinase activity; GO:0007166,cell surface receptor signaling pathway; GO:0006468,protein phosphorylation; GO:0048765,root hair cell differentiation	Leucine rich repeat
Cluster-10887.1	--	Putative LRR receptor-like serine/threonine-protein kinase MRH1 [Glycine soja]	--	SubName: Full=Putative LRR receptor-like serine/threonine-protein kinase At5g45840 family {ECO:0000313|EMBL:KYP50376.1};	--	GO:0016021,integral component of membrane; GO:0005524,ATP binding; GO:0004672,protein kinase activity	--
Cluster-10887.2	K04733 interleukin-1 receptor-associated kinase 4 [EC:2.7.11.1] | (RefSeq) protein MALE DISCOVERER 2-like isoform X1 (A)	protein MALE DISCOVERER 2-like [Cajanus cajan]	RecName: Full=Protein MALE DISCOVERER 1 {ECO:0000303|PubMed:26863186}; Short=AtMDIS1 {ECO:0000303|PubMed:26863186}; AltName: Full=Probable LRR receptor-like serine/threonine-protein kinase At5g45840 {ECO:0000305}; EC=2.7.11.1 {ECO:0000305}; Flags: Precursor;	SubName: Full=Putative LRR receptor-like serine/threonine-protein kinase At5g45840 family {ECO:0000313|EMBL:KYP50376.1};	--	GO:0012505,endomembrane system; GO:0016021,integral component of membrane; GO:0005886,plasma membrane; GO:0005524,ATP binding; GO:0004675,transmembrane receptor protein serine/threonine kinase activity; GO:0006468,protein phosphorylation	--
Cluster-10888.0	--	--	--	--	--	--	--
Cluster-10889.0	K16578 CLIP-associating protein 1/2 | (RefSeq) CLIP-associated protein-like (A)	ribonuclease H [Trifolium pratense]	RecName: Full=Putative ribonuclease H protein At1g65750; EC=3.1.26.4;	SubName: Full=Uncharacterized protein {ECO:0000313|EMBL:GAU10179.1};	FOG: Reverse transcriptase	GO:0046872,metal ion binding; GO:0003676,nucleic acid binding; GO:0004523,RNA-DNA hybrid ribonuclease activity	--
Cluster-1089.0	--	--	--	--	--	--	--
Cluster-10890.0	--	uncharacterized protein LOC109818270 isoform X2 [Cajanus cajan]	--	SubName: Full=Uncharacterized protein {ECO:0000313|EMBL:ESW29999.1}; Flags: Fragment;	--	--	--
Cluster-10892.0	--	--	--	--	--	--	--
Cluster-10893.1	--	--	--	--	--	--	--
Cluster-10894.0	--	hypothetical protein LR48_Vigan10g202300 [Vigna angularis]	--	SubName: Full=Uncharacterized protein {ECO:0000313|EMBL:KOM56131.1};	--	GO:0016021,integral component of membrane	--
Cluster-10895.0	--	--	--	--	--	--	--
Cluster-10895.1	--	--	--	--	--	--	--
Cluster-10896.0	--	--	--	--	--	--	--
Cluster-10897.0	K09874 aquaporin NIP | (RefSeq) aquaporin NIP6-1 (A)	aquaporin NIP6-1 [Arachis duranensis]	RecName: Full=Aquaporin NIP6-1; AltName: Full=NOD26-like intrinsic protein 6-1; Short=AtNIP6;1;	SubName: Full=Uncharacterized protein {ECO:0000313|EMBL:OIW04959.1};	Aquaporin (major intrinsic protein family)	GO:0005887,integral component of plasma membrane; GO:0005886,plasma membrane; GO:0046715,active borate transmembrane transporter activity; GO:0015267,channel activity; GO:0015168,glycerol transmembrane transporter activity; GO:0015204,urea transmembrane transporter activity; GO:0046713,borate transport; GO:0080029,cellular response to boron-containing substance levels	Major intrinsic protein
Cluster-10898.0	--	--	--	--	--	--	--
Cluster-10899.0	--	--	--	--	--	--	--
Cluster-109.0	--	--	--	--	--	--	--
Cluster-1090.0	K15503 serine/threonine-protein phosphatase 6 regulatory ankyrin repeat subunit B | (RefSeq) ankyrin repeat-containing protein At5g02620 (A)	unknown [Lotus japonicus]	--	SubName: Full=Uncharacterized protein {ECO:0000313|EMBL:AFK34707.1};	FOG: Ankyrin repeat	GO:0016021,integral component of membrane	Domain of unknown function
Cluster-10900.0	--	--	--	--	--	--	--
Cluster-10901.0	--	--	--	--	--	--	--
Cluster-10902.0	--	--	--	--	--	--	--
Cluster-10903.0	K18801 glucuronoxylan 4-O-methyltransferase [EC:2.1.1.112] | (RefSeq) hypothetical protein (A)	protein IRX15-LIKE [Jatropha curcas]	RecName: Full=Protein IRREGULAR XYLEM 15; Short=AtIRX15;	SubName: Full=Uncharacterized protein {ECO:0000313|EMBL:KDP24994.1};	--	GO:0005794,Golgi apparatus; GO:0000139,Golgi membrane; GO:0016021,integral component of membrane; GO:0009834,plant-type secondary cell wall biogenesis; GO:0045492,xylan biosynthetic process	Polysaccharide biosynthesis
Cluster-10904.0	K01535 H+-transporting ATPase [EC:3.6.3.6] | (RefSeq) plasma membrane ATPase 4-like (A)	PREDICTED: plasma membrane ATPase 4-like [Glycine max]	RecName: Full=ATPase 9, plasma membrane-type; EC=3.6.3.6; AltName: Full=Proton pump 9;	RecName: Full=Plasma membrane ATPase {ECO:0000256|RuleBase:RU362083}; EC=3.6.3.6 {ECO:0000256|RuleBase:RU362083};	Plasma membrane H+-transporting ATPase	GO:0016021,integral component of membrane; GO:0005886,plasma membrane; GO:0005774,vacuolar membrane; GO:0005524,ATP binding; GO:0008553,proton-exporting ATPase activity, phosphorylative mechanism; GO:0046872,metal ion binding; GO:0006754,ATP biosynthetic process; GO:0015992,NA	haloacid dehalogenase-like hydrolase
Cluster-10905.0	--	hypothetical protein LR48_Vigan03g135500 [Vigna angularis]	--	SubName: Full=Uncharacterized protein {ECO:0000313|EMBL:KOM37973.1};	--	GO:0004842,ubiquitin-protein transferase activity	--
Cluster-10906.0	--	--	--	--	--	--	--
Cluster-10907.0	K00036 glucose-6-phosphate 1-dehydrogenase [EC:1.1.1.49 1.1.1.363] | (RefSeq) Glucose-6-phosphate 1-dehydrogenase, cytoplasmic isoform 2 (A)	Glucose-6-phosphate 1-dehydrogenase, cytoplasmic isoform 2 [Auxenochlorella protothecoides]	--	RecName: Full=Glucose-6-phosphate 1-dehydrogenase {ECO:0000256|RuleBase:RU362120}; EC=1.1.1.49 {ECO:0000256|RuleBase:RU362120};	--	GO:0004345,glucose-6-phosphate dehydrogenase activity; GO:0050661,NADP binding; GO:0006006,glucose metabolic process; GO:0006098,pentose-phosphate shunt	Glucose-6-phosphate dehydrogenase, NAD binding domain
Cluster-10907.1	--	transcriptional regulator, RpiR family [Ostreococcus tauri]	--	SubName: Full=Transcriptional regulator, RpiR family {ECO:0000313|EMBL:OUS44778.1};	--	GO:0097367,carbohydrate derivative binding; GO:0003677,DNA binding; GO:0003700,DNA-binding transcription factor activity; GO:1901135,carbohydrate derivative metabolic process	Helix-turn-helix domain, rpiR family
Cluster-10908.0	--	--	--	--	--	--	--
Cluster-1091.0	K04733 interleukin-1 receptor-associated kinase 4 [EC:2.7.11.1] | (RefSeq) G-type lectin S-receptor-like serine/threonine-protein kinase At4g27290 isoform X1 (A)	PREDICTED: G-type lectin S-receptor-like serine/threonine-protein kinase At4g27290 isoform X2 [Glycine max]	RecName: Full=Receptor-like serine/threonine-protein kinase SD1-8; EC=2.7.11.1; AltName: Full=Arabidopsis thaliana receptor kinase 3; AltName: Full=S-domain-1 (SD1) receptor kinase 8; Short=SD1-8; Flags: Precursor;	SubName: Full=Uncharacterized protein {ECO:0000313|EMBL:KRH21620.1};	--	GO:0016021,integral component of membrane; GO:0005886,plasma membrane; GO:0009506,plasmodesma; GO:0005773,vacuole; GO:0005524,ATP binding; GO:0030246,carbohydrate binding; GO:0004674,protein serine/threonine kinase activity; GO:0004675,transmembrane receptor protein serine/threonine kinase activity; GO:0031625,ubiquitin protein ligase binding; GO:0006468,protein phosphorylation; GO:0048544,recogn…	Haspin like kinase domain
Cluster-10910.0	K07195 exocyst complex component 7 | (RefSeq) exocyst complex component EXO70B1-like (A)	PREDICTED: exocyst complex component EXO70B1-like [Lupinus angustifolius]	--	SubName: Full=Uncharacterized protein {ECO:0000313|EnsemblPlants:GLYMA14G37890.2};	--	GO:0000145,exocyst; GO:0006887,exocytosis	--
Cluster-10911.0	K09422 transcription factor MYB, plant | (RefSeq) transcription factor MYB3 (A)	PREDICTED: transcription factor MYB3 [Cicer arietinum]	RecName: Full=Transcription factor MYB80 {ECO:0000305}; AltName: Full=Myb-related protein 80 {ECO:0000305}; Short=OsMYB80 {ECO:0000303|PubMed:22086333};	SubName: Full=transcription factor MYB3 {ECO:0000313|RefSeq:XP_004500173.1};	Transcription factor, Myb superfamily	GO:0005634,nucleus; GO:0000981,DNA-binding transcription factor activity, RNA polymerase II-specific; GO:0043565,sequence-specific DNA binding; GO:0001135,RNA polymerase II transcription regulator recruiting activity; GO:0044212,transcription regulatory region DNA binding; GO:0048658,anther wall tapetum development; GO:0030154,cell differentiation; GO:0006357,regulation of transcription by RNA po…	Myb DNA-binding like
Cluster-10912.0	K12447 UDP-sugar pyrophosphorylase [EC:2.7.7.64] | (RefSeq) uncharacterized protein LOC104808371 (A)	hypothetical protein F511_19388 [Dorcoceras hygrometricum]	RecName: Full=Retrovirus-related Pol polyprotein from transposon RE2; AltName: Full=Retro element 2 {ECO:0000303|PubMed:10689195}; Short=AtRE2 {ECO:0000303|PubMed:10689195}; Includes: RecName: Full=Protease RE2; EC=3.4.23.-; Includes: RecName: Full=Reverse transcriptase RE2; EC=2.7.7.49; Includes: RecName: Full=Endonuclease RE2;	SubName: Full=Uncharacterized protein {ECO:0000313|EMBL:CAN83990.1};	FOG: Transposon-encoded proteins with TYA, reverse transcriptase, integrase domains in various combinations	GO:0004190,aspartic-type endopeptidase activity; GO:0004519,endonuclease activity; GO:0046872,metal ion binding; GO:0003676,nucleic acid binding; GO:0003964,RNA-directed DNA polymerase activity; GO:0015074,DNA integration; GO:0006310,DNA recombination	--
Cluster-10912.1	K21594 translation factor GUF1, mitochondrial [EC:3.6.5.-] | (RefSeq) translation factor GUF1 homolog, chloroplastic isoform X1 (A)	uncharacterized protein LOC111381922 [Olea europaea var. sylvestris]	RecName: Full=Retrovirus-related Pol polyprotein from transposon TNT 1-94; Includes: RecName: Full=Protease; EC=3.4.23.-; Includes: RecName: Full=Reverse transcriptase; EC=2.7.7.49; Includes: RecName: Full=Endonuclease;	SubName: Full=Retrovirus-related Pol polyprotein from transposon TNT 1-94 {ECO:0000313|EMBL:KYP69794.1};	FOG: Transposon-encoded proteins with TYA, reverse transcriptase, integrase domains in various combinations	GO:0004190,aspartic-type endopeptidase activity; GO:0004519,endonuclease activity; GO:0003676,nucleic acid binding; GO:0003964,RNA-directed DNA polymerase activity; GO:0008270,zinc ion binding; GO:0015074,DNA integration	Integrase core domain
Cluster-10913.0	--	--	--	--	--	--	--
Cluster-10914.0	--	--	--	--	--	--	--
Cluster-10915.0	--	--	--	--	--	--	--
Cluster-10916.0	K08867 WNK lysine deficient protein kinase [EC:2.7.11.1] | (RefSeq) hypothetical protein (A)	transcription factor bHLH157-like [Cajanus cajan]	RecName: Full=Transcription factor LHW; AltName: Full=BHLH transcription factor delta; Short=bHLH delta; AltName: Full=Basic helix-loop-helix protein 156; Short=AtbHLH156; Short=bHLH 156; AltName: Full=Protein LONESOME HIGHWAY; AltName: Full=bHLH transcription factor bHLH156;	SubName: Full=Uncharacterized protein {ECO:0000313|EMBL:KRG92524.1, ECO:0000313|EnsemblPlants:GLYMA20G35921.1};	--	GO:0005634,nucleus; GO:0003677,DNA binding; GO:0003700,DNA-binding transcription factor activity; GO:0046983,protein dimerization activity; GO:0010078,maintenance of root meristem identity; GO:0045893,positive regulation of transcription, DNA-templated; GO:0006355,regulation of transcription, DNA-templated; GO:0048364,root development; GO:0010479,stele development; GO:0006351,transcription, DNA-t…	bHLH-MYC and R2R3-MYB transcription factors N-terminal
Cluster-10917.0	K01147 exoribonuclease II [EC:3.1.13.1] | (RefSeq) uncharacterized protein LOC106774033 (A)	PREDICTED: uncharacterized protein LOC107812042 [Nicotiana tabacum]	RecName: Full=Retrovirus-related Pol polyprotein from transposon TNT 1-94; Includes: RecName: Full=Protease; EC=3.4.23.-; Includes: RecName: Full=Reverse transcriptase; EC=2.7.7.49; Includes: RecName: Full=Endonuclease;	SubName: Full=Putative ovule protein {ECO:0000313|EMBL:JAP30149.1};	FOG: Transposon-encoded proteins with TYA, reverse transcriptase, integrase domains in various combinations	GO:0004190,aspartic-type endopeptidase activity; GO:0004519,endonuclease activity; GO:0003676,nucleic acid binding; GO:0003964,RNA-directed DNA polymerase activity; GO:0008270,zinc ion binding; GO:0015074,DNA integration	Integrase core domain
Cluster-10918.0	K04730 interleukin-1 receptor-associated kinase 1 [EC:2.7.11.1] | (RefSeq) LRR receptor-like serine/threonine-protein kinase GSO1 (A)	disease resistance protein, partial [Trifolium pratense]	--	SubName: Full=RNA-directed DNA polymerase (Reverse transcriptase); Chromo; Zinc finger, CCHC-type; Peptidase aspartic, active site; Polynucleotidyl transferase, Ribonuclease H fold {ECO:0000313|EMBL:ABN06064.1};	FOG: Transposon-encoded proteins with TYA, reverse transcriptase, integrase domains in various combinations	GO:0004190,aspartic-type endopeptidase activity; GO:0003676,nucleic acid binding; GO:0003964,RNA-directed DNA polymerase activity; GO:0015074,DNA integration	--
Cluster-10919.0	K01895 acetyl-CoA synthetase [EC:6.2.1.1] | (RefSeq) acetyl-coenzyme A synthetase, chloroplastic/glyoxysomal-like (A)	acetate-coa ligase [Dorcoceras hygrometricum]	RecName: Full=Acetyl-coenzyme A synthetase, chloroplastic/glyoxysomal; EC=6.2.1.1; AltName: Full=Acetate--CoA ligase; AltName: Full=Acetyl-CoA synthetase; Flags: Precursor;	SubName: Full=Uncharacterized protein {ECO:0000313|EMBL:JAG94413.1};	Acyl-CoA synthetase	GO:0009507,chloroplast; GO:0009570,chloroplast stroma; GO:0005829,cytosol; GO:0009514,glyoxysome; GO:0003987,acetate-CoA ligase activity; GO:0016208,AMP binding; GO:0005524,ATP binding; GO:0006083,acetate metabolic process; GO:0019427,acetyl-CoA biosynthetic process from acetate; GO:0006631,fatty acid metabolic process	AMP-binding enzyme C-terminal domain
Cluster-10919.1	--	--	--	--	--	--	--
Cluster-10919.2	K01895 acetyl-CoA synthetase [EC:6.2.1.1] | (RefSeq) acetate--CoA ligase (A)	acetate-coa ligase [Dorcoceras hygrometricum]	RecName: Full=Acetyl-coenzyme A synthetase, chloroplastic/glyoxysomal; EC=6.2.1.1; AltName: Full=Acetate--CoA ligase; AltName: Full=Acetyl-CoA synthetase; Flags: Precursor;	SubName: Full=Acetyl-CoA synthetase, putative {ECO:0000313|EMBL:EEF26567.1}; EC=6.2.1.1 {ECO:0000313|EMBL:EEF26567.1};	Acyl-CoA synthetase	GO:0009507,chloroplast; GO:0009570,chloroplast stroma; GO:0005829,cytosol; GO:0009514,glyoxysome; GO:0003987,acetate-CoA ligase activity; GO:0016208,AMP binding; GO:0005524,ATP binding; GO:0006083,acetate metabolic process; GO:0019427,acetyl-CoA biosynthetic process from acetate; GO:0006631,fatty acid metabolic process	AMP-binding enzyme
Cluster-1092.0	--	--	--	--	--	--	--
Cluster-10920.0	--	--	--	--	--	--	--
Cluster-10921.0	K00679 phospholipid:diacylglycerol acyltransferase [EC:2.3.1.158] | (RefSeq) hypothetical protein (A)	PREDICTED: GDSL esterase/lipase At5g45670-like [Lupinus angustifolius]	RecName: Full=GDSL esterase/lipase At5g45670; EC=3.1.1.-; AltName: Full=Extracellular lipase At5g45670; Flags: Precursor;	SubName: Full=Uncharacterized protein {ECO:0000313|EMBL:KRH42932.1, ECO:0000313|EnsemblPlants:GLYMA08G12750.1};	--	GO:0005576,extracellular region; GO:0016788,hydrolase activity, acting on ester bonds; GO:0016042,lipid catabolic process	GDSL-like Lipase/Acylhydrolase family
Cluster-10922.0	K01802 peptidylprolyl isomerase [EC:5.2.1.8] | (RefSeq) peptidyl-prolyl cis-trans isomerase 1-like (A)	Peptidyl-prolyl cis-trans isomerase [Morus notabilis]	RecName: Full=Peptidyl-prolyl cis-trans isomerase; Short=PPIase; EC=5.2.1.8; AltName: Full=Cyclophilin; AltName: Full=Cyclosporin A-binding protein; AltName: Full=Rotamase;	RecName: Full=Peptidyl-prolyl cis-trans isomerase {ECO:0000256|RuleBase:RU363019}; Short=PPIase {ECO:0000256|RuleBase:RU363019}; EC=5.2.1.8 {ECO:0000256|RuleBase:RU363019};	Cyclophilin type peptidyl-prolyl cis-trans isomerase	GO:0005737,cytoplasm; GO:0003755,peptidyl-prolyl cis-trans isomerase activity; GO:0006457,protein folding	Cyclophilin type peptidyl-prolyl cis-trans isomerase/CLD
Cluster-10923.0	--	--	--	--	--	--	--
Cluster-10924.0	--	--	--	--	--	--	--
Cluster-10925.0	--	--	--	--	--	--	--
Cluster-10927.0	--	--	--	--	--	--	--
Cluster-10928.0	K14498 serine/threonine-protein kinase SRK2 [EC:2.7.11.1] | (RefSeq) serine/threonine-protein kinase SAPK2 (A)	PREDICTED: serine/threonine-protein kinase SAPK2 [Vigna angularis]	RecName: Full=Serine/threonine-protein kinase SAPK2; EC=2.7.11.1; AltName: Full=Osmotic stress/abscisic acid-activated protein kinase 2;	SubName: Full=Uncharacterized protein {ECO:0000313|EMBL:BAT73409.1};	Serine/threonine protein kinase	GO:0005524,ATP binding; GO:0004674,protein serine/threonine kinase activity; GO:0009738,abscisic acid-activated signaling pathway	Protein tyrosine kinase
Cluster-10929.0	K23288 syndetin | (RefSeq) uncharacterized LOC105761952 (A)	Cysteine-rich RLK (receptor-like protein kinase) 8 [Dorcoceras hygrometricum]	RecName: Full=Retrovirus-related Pol polyprotein from transposon RE1; AltName: Full=Retro element 1 {ECO:0000303|PubMed:10689195}; Short=AtRE1 {ECO:0000303|PubMed:10689195}; Includes: RecName: Full=Protease RE1; EC=3.4.23.-; Includes: RecName: Full=Reverse transcriptase RE1; EC=2.7.7.49; Includes: RecName: Full=Endonuclease RE1;	SubName: Full=Uncharacterized protein {ECO:0000313|EMBL:CAN76196.1};	FOG: Transposon-encoded proteins with TYA, reverse transcriptase, integrase domains in various combinations	GO:0004190,aspartic-type endopeptidase activity; GO:0004519,endonuclease activity; GO:0046872,metal ion binding; GO:0003676,nucleic acid binding; GO:0003964,RNA-directed DNA polymerase activity; GO:0015074,DNA integration; GO:0006310,DNA recombination	Reverse transcriptase (RNA-dependent DNA polymerase)
Cluster-1093.0	--	--	--	--	--	--	--
Cluster-10930.0	--	--	--	--	--	--	--
Cluster-10931.0	--	--	--	--	--	--	--
Cluster-10932.0	K14972 PAX-interacting protein 1 | (RefSeq) mediator of RNA polymerase II transcription subunit 15a-like (A)	hypothetical protein TanjilG_22339 [Lupinus angustifolius]	--	SubName: Full=Uncharacterized protein {ECO:0000313|EMBL:OIV89376.1};	--	--	--
Cluster-10933.0	K15777 4,5-DOPA dioxygenase extradiol [EC:1.13.11.-] | (RefSeq) uncharacterized protein LOC109811674 (A)	hypothetical protein L195_g047642, partial [Trifolium pratense]	--	SubName: Full=Uncharacterized protein {ECO:0000313|EMBL:KYP32928.1};	--	--	--
Cluster-10933.1	K15777 4,5-DOPA dioxygenase extradiol [EC:1.13.11.-] | (RefSeq) uncharacterized protein LOC109811674 (A)	hypothetical protein TSUD_122150 [Trifolium subterraneum]	--	SubName: Full=Transposon Ty3-I Gag-Pol polyprotein {ECO:0000313|EMBL:JAU83640.1};	--	GO:0003676,nucleic acid binding; GO:0015074,DNA integration	Retroviral aspartyl protease
Cluster-10933.2	K15777 4,5-DOPA dioxygenase extradiol [EC:1.13.11.-] | (RefSeq) uncharacterized protein LOC109811674 (A)	retrotransposon-related protein, partial [Trifolium pratense]	RecName: Full=Uncharacterized mitochondrial protein AtMg00860; AltName: Full=ORF158;	SubName: Full=Transposon Ty3-G Gag-Pol polyprotein {ECO:0000313|EMBL:KYP38605.1};	FOG: Transposon-encoded proteins with TYA, reverse transcriptase, integrase domains in various combinations	GO:0005739,mitochondrion	Retroviral aspartyl protease
Cluster-10934.0	--	--	--	--	--	--	--
Cluster-10935.0	--	--	--	--	--	--	--
Cluster-10937.0	K07305 peptide-methionine (R)-S-oxide reductase [EC:1.8.4.12] | (RefSeq) uncharacterized mitochondrial protein AtMg00810-like (A)	PREDICTED: uncharacterized protein LOC109115164 [Nelumbo nucifera]	RecName: Full=Retrovirus-related Pol polyprotein from transposon RE1; AltName: Full=Retro element 1 {ECO:0000303|PubMed:10689195}; Short=AtRE1 {ECO:0000303|PubMed:10689195}; Includes: RecName: Full=Protease RE1; EC=3.4.23.-; Includes: RecName: Full=Reverse transcriptase RE1; EC=2.7.7.49; Includes: RecName: Full=Endonuclease RE1;	SubName: Full=uncharacterized protein LOC109115164 {ECO:0000313|RefSeq:XP_019054402.1};	FOG: Transposon-encoded proteins with TYA, reverse transcriptase, integrase domains in various combinations	GO:0004190,aspartic-type endopeptidase activity; GO:0004519,endonuclease activity; GO:0046872,metal ion binding; GO:0003676,nucleic acid binding; GO:0003964,RNA-directed DNA polymerase activity; GO:0015074,DNA integration; GO:0006310,DNA recombination	--
Cluster-10937.1	K17545 serine/threonine-protein kinase ULK4 [EC:2.7.11.1] | (RefSeq) serine/threonine-protein kinase Nek3-like (A)	hypothetical protein VIGAN_09036200 [Vigna angularis var. angularis]	--	SubName: Full=Uncharacterized protein {ECO:0000313|EMBL:BAT97021.1};	--	--	Retroviral aspartyl protease
Cluster-10938.0	--	--	--	--	--	--	--
Cluster-10939.0	K18204 D-2-hydroxyglutarate dehydrogenase [EC:1.1.99.39] | (RefSeq) FAD linked oxidase, N-terminal (A)	FAD linked oxidase, N-terminal [Ostreococcus tauri]	RecName: Full=Probable D-2-hydroxyglutarate dehydrogenase, mitochondrial; EC=1.1.99.39; Flags: Precursor;	SubName: Full=FAD linked oxidase, N-terminal {ECO:0000313|EMBL:CAL49937.1};	Proteins containing the FAD binding domain	GO:0005739,mitochondrion; GO:0051990,(R)-2-hydroxyglutarate dehydrogenase activity; GO:0047545,2-hydroxyglutarate dehydrogenase activity; GO:0050660,flavin adenine dinucleotide binding; GO:0006807,nitrogen compound metabolic process; GO:0009853,photorespiration	FAD binding domain
Cluster-10939.1	K00102 D-lactate dehydrogenase (cytochrome) [EC:1.1.2.4] | (RefSeq) D-lactate dehydrogenase (cytochrome) (A)	D-lactate dehydrogenase (cytochrome) [Dorcoceras hygrometricum]	RecName: Full=D-lactate dehydrogenase [cytochrome], mitochondrial; Short=AtD-LDH; EC=1.1.2.4; AltName: Full=D-lactate ferricytochrome C oxidoreductase; AltName: Full=Glycolate deshydrogenase; Flags: Precursor;	SubName: Full=D-lactate dehydrogenase (Cytochrome) {ECO:0000313|EMBL:EME28637.1}; EC=1.1.2.4 {ECO:0000313|EMBL:EME28637.1};	Proteins containing the FAD binding domain	GO:0005739,mitochondrion; GO:0005524,ATP binding; GO:0004458,D-lactate dehydrogenase (cytochrome) activity; GO:0008720,D-lactate dehydrogenase activity; GO:0050660,flavin adenine dinucleotide binding; GO:0019154,glycolate dehydrogenase activity; GO:0008891,glycolate oxidase activity; GO:0042802,identical protein binding; GO:0051596,methylglyoxal catabolic process	FAD binding domain
Cluster-10940.0	--	--	--	--	--	--	--
Cluster-10941.0	--	vitellogenin-2 [Vigna radiata var. radiata]	--	SubName: Full=vitellogenin-2-like {ECO:0000313|RefSeq:XP_014497558.1};	--	--	DVL family
Cluster-10942.0	--	--	--	--	--	--	--
Cluster-10943.0	--	Uncharacterized protein TCM_007931 [Theobroma cacao]	--	SubName: Full=Uncharacterized protein {ECO:0000313|EMBL:EOX99298.1};	--	--	Wound-induced protein
Cluster-10944.0	--	--	--	--	--	--	--
Cluster-10945.0	K02470 DNA gyrase subunit B [EC:5.99.1.3] | (RefSeq) DNA gyrase subunit B (A)	PREDICTED: AT-rich interactive domain-containing protein 2-like [Glycine max]	RecName: Full=AT-rich interactive domain-containing protein 2; Short=ARID domain-containing protein 2; AltName: Full=ARID and ELM2 domain-containing protein 2;	SubName: Full=Uncharacterized protein {ECO:0000313|EMBL:KRH41209.1, ECO:0000313|EnsemblPlants:GLYMA08G01950.2};	--	GO:0005634,nucleus; GO:0005773,vacuole; GO:0003677,DNA binding; GO:0006355,regulation of transcription, DNA-templated; GO:0006351,transcription, DNA-templated	--
Cluster-10946.0	--	--	--	--	--	--	--
Cluster-10947.0	--	--	--	--	--	--	--
Cluster-10948.0	--	hypothetical protein KK1_008222 [Cajanus cajan]	--	SubName: Full=Uncharacterized protein {ECO:0000313|EMBL:KYP75484.1};	--	--	Chromo (CHRromatin Organisation MOdifier) domain
Cluster-10949.0	K22038 volume-regulated anion channel | (RefSeq) TMV resistance protein N-like (A)	disease resistance protein (TIR-NBS-LRR class), putative [Medicago truncatula]	RecName: Full=TMV resistance protein N;	SubName: Full=Disease resistance protein (TIR-NBS-LRR class), putative {ECO:0000313|EMBL:KEH30741.1};	--	GO:0005737,cytoplasm; GO:0043531,ADP binding; GO:0005524,ATP binding; GO:0009626,plant-type hypersensitive response; GO:0007165,signal transduction	--
Cluster-1095.0	K21440 ankyrin repeat domain-containing protein 50 | (RefSeq) serine/threonine-protein phosphatase 6 regulatory ankyrin repeat subunit A-like (A)	ankyrin repeat, PH and SEC7 domain secG-like protein [Medicago truncatula]	--	SubName: Full=Ankyrin repeat, PH and SEC7 domain secG-like protein {ECO:0000313|EMBL:AES61829.1}; SubName: Full=Vapyrin-like protein {ECO:0000313|EMBL:ADC33496.1};	--	--	--
Cluster-10950.0	--	--	--	--	--	--	--
Cluster-10951.0	--	--	--	--	--	--	--
Cluster-10952.0	--	--	--	--	--	--	--
Cluster-10953.0	K03070 preprotein translocase subunit SecA [EC:7.4.2.8] | (RefSeq) protein translocase subunit SECA2, chloroplastic-like (A)	Protein translocase subunit SECA2, chloroplastic [Glycine soja]	RecName: Full=Protein translocase subunit SECA2, chloroplastic; Flags: Precursor;	RecName: Full=Protein translocase subunit SecA {ECO:0000256|RuleBase:RU003874};	--	GO:0031969,chloroplast membrane; GO:0005524,ATP binding; GO:0015462,ATPase-coupled protein transmembrane transporter activity; GO:0009658,chloroplast organization; GO:0017038,protein import; GO:0006605,protein targeting; GO:0010109,regulation of photosynthesis	SecA DEAD-like domain
Cluster-10954.0	--	--	--	--	--	--	--
Cluster-10955.0	K06627 cyclin-A | (RefSeq) cyclin-A1-1-like (A)	cyclin-A1-1-like [Cajanus cajan]	RecName: Full=Cyclin-A1-1; AltName: Full=G2/mitotic-specific cyclin-A1-1; Short=CycA1;1;	SubName: Full=Cyclin-A1-1 {ECO:0000313|EMBL:KYP69949.1};	G2/Mitotic-specific cyclin A	GO:0005737,cytoplasm; GO:0005634,nucleus; GO:0007049,cell cycle; GO:0051301,cell division	Cyclin, C-terminal domain
Cluster-10956.0	K22804 structural maintenance of chromosomes protein 6 | (RefSeq) structural maintenance of chromosomes protein 6B-like (A)	reverse transcriptase [Corchorus capsularis]	RecName: Full=Putative ribonuclease H protein At1g65750; EC=3.1.26.4;	SubName: Full=Uncharacterized protein {ECO:0000313|EMBL:EMJ04543.1};	FOG: Reverse transcriptase	GO:0046872,metal ion binding; GO:0003676,nucleic acid binding; GO:0004523,RNA-DNA hybrid ribonuclease activity	Reverse transcriptase (RNA-dependent DNA polymerase)
Cluster-10957.0	--	--	--	--	--	--	--
Cluster-10958.0	K09571 FK506-binding protein 4/5 [EC:5.2.1.8] | (RefSeq) LOW QUALITY PROTEIN: peptidyl-prolyl cis-trans isomerase FKBP65-like (A)	uncharacterized protein LOC110663239 [Hevea brasiliensis]	RecName: Full=Retrovirus-related Pol polyprotein from transposon RE2; AltName: Full=Retro element 2 {ECO:0000303|PubMed:10689195}; Short=AtRE2 {ECO:0000303|PubMed:10689195}; Includes: RecName: Full=Protease RE2; EC=3.4.23.-; Includes: RecName: Full=Reverse transcriptase RE2; EC=2.7.7.49; Includes: RecName: Full=Endonuclease RE2;	SubName: Full=Retrovirus-related Pol polyprotein from transposon TNT 1-94 {ECO:0000313|EMBL:KYP68686.1}; Flags: Fragment;	FOG: Transposon-encoded proteins with TYA, reverse transcriptase, integrase domains in various combinations	GO:0004190,aspartic-type endopeptidase activity; GO:0004519,endonuclease activity; GO:0046872,metal ion binding; GO:0003676,nucleic acid binding; GO:0003964,RNA-directed DNA polymerase activity; GO:0015074,DNA integration; GO:0006310,DNA recombination	--
Cluster-1096.0	K13466 EIX receptor 1/2 | (RefSeq) Eix2; EIX receptor 2 (A)	LRR receptor-like serine/threonine-protein kinase GSO1 [Cajanus cajan]	RecName: Full=Receptor-like protein EIX2 {ECO:0000305}; AltName: Full=EIX receptor 2 {ECO:0000312|EMBL:AAR28378.1}; Flags: Precursor;	SubName: Full=LRR receptor-like serine/threonine-protein kinase GSO1 {ECO:0000313|EMBL:KYP51049.1};	FOG: Leucine rich repeat	GO:0016021,integral component of membrane; GO:0005886,plasma membrane; GO:0050832,defense response to fungus	Leucine Rich repeat
Cluster-10960.0	K14516 ethylene-responsive transcription factor 1 | (RefSeq) ethylene-responsive transcription factor 1B-like (A)	ethylene-responsive transcription factor 1B-like [Durio zibethinus]	RecName: Full=Ethylene-responsive transcription factor 1B; Short=AtERF1B; AltName: Full=Ethylene-responsive element-binding factor 1B; Short=EREBP-1B;	SubName: Full=ethylene-responsive transcription factor 1B-like {ECO:0000313|RefSeq:XP_014491591.1};	--	GO:0005634,nucleus; GO:0003677,DNA binding; GO:0003700,DNA-binding transcription factor activity; GO:0006952,defense response; GO:0009873,ethylene-activated signaling pathway; GO:0009867,jasmonic acid mediated signaling pathway; GO:0006351,transcription, DNA-templated	AP2 domain
Cluster-10961.0	K12261 2-hydroxyacyl-CoA lyase 1 [EC:4.1.-.-] | (RefSeq) 2-hydroxyacyl-CoA lyase (A)	hypothetical protein CICLE_v10013371mg, partial [Citrus clementina]	RecName: Full=2-hydroxyacyl-CoA lyase; EC=4.1.-.-; AltName: Full=2-hydroxyphytanoyl-CoA lyase; Short=2-HPCL; AltName: Full=Oxalyl-CoA decarboxylase;	SubName: Full=Uncharacterized protein {ECO:0000313|EMBL:ESR43939.1}; Flags: Fragment;	Thiamine pyrophosphate-requiring enzyme	GO:0016831,carboxy-lyase activity; GO:0000287,magnesium ion binding; GO:0030976,thiamine pyrophosphate binding	--
Cluster-10962.0	K21396 ATP-binding cassette, subfamily G (WHITE), eye pigment precursor transporter | (RefSeq) ABC transporter G family member 41-like (A)	PREDICTED: pleiotropic drug resistance protein 3-like [Lupinus angustifolius]	RecName: Full=Pleiotropic drug resistance protein 3; AltName: Full=NtPDR3;	SubName: Full=Pleiotropic drug resistance protein 3 {ECO:0000313|EMBL:KYP57734.1};	Pleiotropic drug resistance proteins (PDR1-15), ABC superfamily	GO:0016021,integral component of membrane; GO:0005524,ATP binding; GO:0016887,ATPase activity	ABC-2 family transporter protein
Cluster-10962.1	--	--	--	--	--	--	--
Cluster-10963.0	--	--	--	--	--	--	--
Cluster-10964.0	K13508 glycerol-3-phosphate acyltransferase [EC:2.3.1.15 2.3.1.198] | (RefSeq) glycerol-3-phosphate acyltransferase 1-like (A)	PREDICTED: glycerol-3-phosphate acyltransferase 1-like [Glycine max]	RecName: Full=Glycerol-3-phosphate acyltransferase 1; Short=AtGPAT1; EC=2.3.1.15;	SubName: Full=Uncharacterized protein {ECO:0000313|EMBL:KRH14479.1, ECO:0000313|EnsemblPlants:GLYMA14G03210.1};	--	GO:0016021,integral component of membrane; GO:0016020,membrane; GO:0005739,mitochondrion; GO:0090447,glycerol-3-phosphate 2-O-acyltransferase activity; GO:0004366,glycerol-3-phosphate O-acyltransferase activity; GO:0016791,phosphatase activity; GO:0102420,sn-1-glycerol-3-phosphate C16:0-DCA-CoA acyl transferase activity; GO:0016024,CDP-diacylglycerol biosynthetic process; GO:0010143,cutin biosynt…	--
Cluster-10965.0	--	--	--	--	--	--	--
Cluster-10966.0	--	phenylalanine ammonia-lyase 1 [Quercus suber]	--	SubName: Full=uncharacterized protein LOC108981483 {ECO:0000313|RefSeq:XP_018808217.1};	--	--	zinc-binding in reverse transcriptase
Cluster-10967.0	--	--	--	--	--	--	--
Cluster-10967.1	--	--	--	--	--	--	--
Cluster-10968.0	--	--	--	--	--	--	--
Cluster-10969.0	--	--	--	--	--	--	--
Cluster-1097.0	--	--	--	--	--	--	--
Cluster-10970.0	K00025 malate dehydrogenase [EC:1.1.1.37] | (RefSeq) malate dehydrogenase, cytoplasmic-like (A)	PREDICTED: malate dehydrogenase, cytoplasmic-like isoform X1 [Lupinus angustifolius]	RecName: Full=Malate dehydrogenase, cytoplasmic {ECO:0000303|Ref.1}; EC=1.1.1.37 {ECO:0000269|PubMed:23313174};	RecName: Full=Malate dehydrogenase {ECO:0000256|RuleBase:RU003405}; EC=1.1.1.37 {ECO:0000256|RuleBase:RU003405};	Malate dehydrogenase	GO:0005886,plasma membrane; GO:0030060,L-malate dehydrogenase activity; GO:0005975,carbohydrate metabolic process; GO:0006108,malate metabolic process; GO:0006099,tricarboxylic acid cycle	C4-dicarboxylate anaerobic carrier
Cluster-10971.0	--	--	--	--	--	--	--
Cluster-10972.0	--	--	--	--	--	--	--
Cluster-10973.0	--	--	--	--	--	--	--
Cluster-10974.0	K15803 (-)-germacrene D synthase [EC:4.2.3.75] | (RefSeq) (-)-germacrene D synthase-like (A)	hypothetical protein GLYMA_08G096400 [Glycine max]	--	SubName: Full=Uncharacterized protein {ECO:0000313|EMBL:KRH42551.1};	--	GO:0003676,nucleic acid binding	--
Cluster-10975.0	--	--	--	--	--	--	--
Cluster-10976.0	--	--	--	--	--	--	--
Cluster-10977.0	--	--	--	--	--	--	--
Cluster-10978.0	--	--	--	--	--	--	--
Cluster-10979.0	--	Mitochondrial protein [Dorcoceras hygrometricum]	--	SubName: Full=Uncharacterized protein {ECO:0000313|EMBL:KYP78748.1}; Flags: Fragment;	--	--	--
Cluster-10979.1	--	--	--	--	--	--	--
Cluster-1098.0	K03517 quinolinate synthase [EC:2.5.1.72] | (RefSeq) uncharacterized protein LOC100279087 isoform X1 (A)	Retrovirus-related Pol polyprotein from transposon TNT 1-94 [Cajanus cajan]	RecName: Full=Retrovirus-related Pol polyprotein from transposon RE2; AltName: Full=Retro element 2 {ECO:0000303|PubMed:10689195}; Short=AtRE2 {ECO:0000303|PubMed:10689195}; Includes: RecName: Full=Protease RE2; EC=3.4.23.-; Includes: RecName: Full=Reverse transcriptase RE2; EC=2.7.7.49; Includes: RecName: Full=Endonuclease RE2;	SubName: Full=Retrovirus-related Pol polyprotein from transposon TNT 1-94 {ECO:0000313|EMBL:KYP68414.1};	FOG: Transposon-encoded proteins with TYA, reverse transcriptase, integrase domains in various combinations	GO:0004190,aspartic-type endopeptidase activity; GO:0004519,endonuclease activity; GO:0046872,metal ion binding; GO:0003676,nucleic acid binding; GO:0003964,RNA-directed DNA polymerase activity; GO:0015074,DNA integration; GO:0006310,DNA recombination	Integrase core domain
Cluster-10980.0	K22390 acid phosphatase type 7 | (RefSeq) purple acid phosphatase 22-like (A)	hypothetical protein GLYMA_10G071000 [Glycine max]	RecName: Full=Purple acid phosphatase 22; EC=3.1.3.2; Flags: Precursor;	RecName: Full=Purple acid phosphatase {ECO:0000256|RuleBase:RU361203}; EC=3.1.3.2 {ECO:0000256|RuleBase:RU361203};	Purple acid phosphatase	GO:0005576,extracellular region; GO:0003993,acid phosphatase activity; GO:0046872,metal ion binding	Purple acid Phosphatase, N-terminal domain
Cluster-10981.0	K01881 prolyl-tRNA synthetase [EC:6.1.1.15] | (RefSeq) probable proline--tRNA ligase, mitochondrial (A)	proline--tRNA ligase-like [Dorcoceras hygrometricum]	RecName: Full=Threonine--tRNA ligase, mitochondrial 1 {ECO:0000305}; EC=6.1.1.3 {ECO:0000305}; AltName: Full=AtSYT1 {ECO:0000303|PubMed:10583378}; AltName: Full=Threonyl-tRNA synthetase {ECO:0000305}; Short=ThrRS {ECO:0000305}; Flags: Precursor;	SubName: Full=Prolyl-tRNA synthetase {ECO:0000313|EMBL:OQR90819.1};	Prolyl-tRNA synthetase	GO:0005618,cell wall; GO:0009507,chloroplast; GO:0005737,cytoplasm; GO:0005829,cytosol; GO:0016020,membrane; GO:0005739,mitochondrion; GO:0005886,plasma membrane; GO:0005524,ATP binding; GO:0046872,metal ion binding; GO:0004829,threonine-tRNA ligase activity; GO:0006435,threonyl-tRNA aminoacylation	tRNA synthetase class II core domain (G, H, P, S and T)
Cluster-10982.0	--	--	--	--	--	--	--
Cluster-10983.0	--	hypothetical protein TSUD_366810 [Trifolium subterraneum]	--	SubName: Full=uncharacterized protein LOC109012231 {ECO:0000313|RefSeq:XP_018849312.1};	--	--	Reverse transcriptase-like
Cluster-10984.0	--	--	--	--	--	--	--
Cluster-10985.0	--	--	--	--	--	--	--
Cluster-10986.0	K01537 Ca2+-transporting ATPase [EC:3.6.3.8] | (RefSeq) LOW QUALITY PROTEIN: calcium-transporting ATPase 10, plasma membrane-type-like (A)	Retrovirus-related Pol polyprotein from transposon TNT 1-94 [Cajanus cajan]	RecName: Full=Retrovirus-related Pol polyprotein from transposon RE2; AltName: Full=Retro element 2 {ECO:0000303|PubMed:10689195}; Short=AtRE2 {ECO:0000303|PubMed:10689195}; Includes: RecName: Full=Protease RE2; EC=3.4.23.-; Includes: RecName: Full=Reverse transcriptase RE2; EC=2.7.7.49; Includes: RecName: Full=Endonuclease RE2;	SubName: Full=Retrovirus-related Pol polyprotein from transposon TNT 1-94 {ECO:0000313|EMBL:KYP37955.1};	FOG: Transposon-encoded proteins with TYA, reverse transcriptase, integrase domains in various combinations	GO:0004190,aspartic-type endopeptidase activity; GO:0004519,endonuclease activity; GO:0046872,metal ion binding; GO:0003676,nucleic acid binding; GO:0003964,RNA-directed DNA polymerase activity; GO:0015074,DNA integration; GO:0006310,DNA recombination	GAG-pre-integrase domain
Cluster-10987.0	K04733 interleukin-1 receptor-associated kinase 4 [EC:2.7.11.1] | (RefSeq) probable LRR receptor-like serine/threonine-protein kinase At1g05700 (A)	hypothetical protein PHAVU_005G162000g [Phaseolus vulgaris]	RecName: Full=Probable LRR receptor-like serine/threonine-protein kinase At2g28960; EC=2.7.11.1; Flags: Precursor;	SubName: Full=Uncharacterized protein {ECO:0000313|EMBL:ESW22546.1};	--	GO:0016021,integral component of membrane; GO:0005524,ATP binding; GO:0004674,protein serine/threonine kinase activity	Protein kinase domain
Cluster-10988.0	--	--	--	--	--	--	--
Cluster-10989.0	--	hypothetical protein glysoja_010564 [Glycine soja]	--	SubName: Full=Uncharacterized protein {ECO:0000313|EMBL:KRH23048.1};	--	GO:0016021,integral component of membrane	--
Cluster-10989.1	--	hypothetical protein TanjilG_03291 [Lupinus angustifolius]	--	SubName: Full=Uncharacterized protein {ECO:0000313|EMBL:KDO72909.1};	--	GO:0016021,integral component of membrane	Fusaric acid resistance protein-like
Cluster-1099.0	--	--	--	--	--	--	--
Cluster-10990.0	K06911 uncharacterized protein | (RefSeq) F-box/LRR-repeat protein At3g59200-like isoform X1 (A)	putative F-box/FBD/LRR-repeat protein At1g78760 [Cajanus cajan]	RecName: Full=F-box/LRR-repeat protein At3g26922;	SubName: Full=F-box/RNI superfamily protein, putative {ECO:0000313|EMBL:AES93623.1};	--	--	Leucine Rich Repeat
Cluster-10991.0	--	Non-specific lipid-transfer protein-like protein At2g13820 family [Cajanus cajan]	RecName: Full=Non-specific lipid-transfer protein-like protein At2g13820; Flags: Precursor;	SubName: Full=Non-specific lipid-transfer protein-like protein At2g13820 family {ECO:0000313|EMBL:KYP52725.1};	--	GO:0046658,anchored component of plasma membrane; GO:0005576,extracellular region; GO:0005886,plasma membrane; GO:0008289,lipid binding; GO:0006869,lipid transport	Protease inhibitor/seed storage/LTP family
Cluster-10991.1	--	unknown [Lotus japonicus]	--	SubName: Full=Uncharacterized protein {ECO:0000313|EMBL:AFK43474.1};	--	GO:0008289,lipid binding; GO:0006869,lipid transport	--
Cluster-10992.0	--	--	--	--	--	--	--
Cluster-10993.0	--	--	--	--	--	--	--
Cluster-10994.0	K22804 structural maintenance of chromosomes protein 6 | (RefSeq) structural maintenance of chromosomes protein 6B-like (A)	uncharacterized protein LOC106442748 [Brassica napus]	--	SubName: Full=Uncharacterized protein {ECO:0000313|EMBL:KMS98119.1};	FOG: Reverse transcriptase	--	--
Cluster-10995.0	--	--	--	--	--	--	--
Cluster-10996.0	--	--	--	--	--	--	--
Cluster-10997.0	--	--	--	--	--	--	--
Cluster-10998.0	K13993 HSP20 family protein | (RefSeq) putative heat shock protein (A)	PREDICTED: 21.7 kDa class VI heat shock protein-like [Lupinus angustifolius]	RecName: Full=21.7 kDa class VI heat shock protein; AltName: Full=21.7 kDa heat shock protein; Short=AtHsp21.7;	SubName: Full=21.7 kDa class VI heat shock protein {ECO:0000313|EMBL:KYP53461.1};	--	GO:0005737,cytoplasm	Hsp20/alpha crystallin family
Cluster-10999.0	K09838 zeaxanthin epoxidase [EC:1.14.15.21] | (RefSeq) zeaxanthin epoxidase, chloroplastic-like (A)	uncharacterized protein LOC100808269 [Glycine max]	RecName: Full=Zeaxanthin epoxidase, chloroplastic; EC=1.14.15.21; Flags: Precursor;	SubName: Full=Uncharacterized protein {ECO:0000313|EMBL:ACU20457.1};	--	GO:0031969,chloroplast membrane; GO:0009535,chloroplast thylakoid membrane; GO:0071949,FAD binding; GO:0009540,zeaxanthin epoxidase [overall] activity; GO:0009688,abscisic acid biosynthetic process	Inner membrane component of T3SS, cytoplasmic domain
Cluster-11.0	K07213 copper chaperone | (RefSeq) copper transport protein ATX1 (A)	heavy-metal-associated domain-containing protein [Trifolium pratense]	RecName: Full=Heavy metal-associated isoprenylated plant protein 32 {ECO:0000303|PubMed:21072340, ECO:0000303|PubMed:23368984}; Short=AtHIP32 {ECO:0000303|PubMed:21072340, ECO:0000303|PubMed:23368984}; Flags: Precursor;	SubName: Full=Uncharacterized protein {ECO:0000313|EMBL:AFK46087.1};	Copper chaperone	GO:0005618,cell wall; GO:0005737,cytoplasm; GO:0046914,transition metal ion binding; GO:0046916,cellular transition metal ion homeostasis; GO:0030001,metal ion transport	Heavy-metal-associated domain
Cluster-110.0	K04733 interleukin-1 receptor-associated kinase 4 [EC:2.7.11.1] | (RefSeq) lysM domain receptor-like kinase 3 (A)	putative LRR receptor-like serine/threonine-protein kinase At1g05700 family [Cajanus cajan]	RecName: Full=LysM domain receptor-like kinase 3; Short=LysM-containing receptor-like kinase 3; EC=2.7.11.-; Flags: Precursor;	SubName: Full=Putative LRR receptor-like serine/threonine-protein kinase At1g05700 family {ECO:0000313|EMBL:KYP57303.1};	--	GO:0016021,integral component of membrane; GO:0005886,plasma membrane; GO:0005524,ATP binding; GO:0004675,transmembrane receptor protein serine/threonine kinase activity; GO:0009738,abscisic acid-activated signaling pathway; GO:0007166,cell surface receptor signaling pathway; GO:0006952,defense response; GO:0050832,defense response to fungus; GO:0045087,innate immune response; GO:0031348,negative…	Protocadherin
Cluster-1100.0	K01770 2-C-methyl-D-erythritol 2,4-cyclodiphosphate synthase [EC:4.6.1.12] | (RefSeq) 2C-methyl-D-erythritol 2,4-cyclodiphosphate synthase (A)	--	--	RecName: Full=2-C-methyl-D-erythritol 2,4-cyclodiphosphate synthase {ECO:0000256|RuleBase:RU004395}; EC=4.6.1.12 {ECO:0000256|RuleBase:RU004395};	--	GO:0008685,2-C-methyl-D-erythritol 2,4-cyclodiphosphate synthase activity; GO:0004636,phosphoribosyl-ATP diphosphatase activity; GO:0000105,histidine biosynthetic process; GO:0016114,terpenoid biosynthetic process	Phosphoribosyl-ATP pyrophosphohydrolase
Cluster-11000.0	--	--	--	--	--	--	--
Cluster-11001.0	--	--	--	--	--	--	--
Cluster-11002.0	--	--	--	--	--	--	--
Cluster-11003.0	--	--	--	--	--	--	--
Cluster-11004.0	K14489 arabidopsis histidine kinase 2/3/4 (cytokinin receptor) [EC:2.7.13.3] | (RefSeq) probable histidine kinase 3 isoform X1 (A)	sensory histidine protein kinase [Physcomitrella patens]	RecName: Full=Uncharacterized sensor-like histidine kinase ycf26; EC=2.7.13.3;	SubName: Full=Sensory histidine protein kinase {ECO:0000313|EMBL:EDQ48236.1}; Flags: Fragment;	Sensory transduction histidine kinase	GO:0031969,chloroplast membrane; GO:0016021,integral component of membrane; GO:0005524,ATP binding; GO:0000155,phosphorelay sensor kinase activity; GO:0006355,regulation of transcription, DNA-templated	Histidine kinase-, DNA gyrase B-, and HSP90-like ATPase
Cluster-11005.0	K00430 peroxidase [EC:1.11.1.7] | (RefSeq) peroxidase 10 (A)	PREDICTED: peroxidase 10 isoform X1 [Lupinus angustifolius]	RecName: Full=Peroxidase 10; Short=Atperox P10; EC=1.11.1.7; AltName: Full=ATP5a; Flags: Precursor;	RecName: Full=Peroxidase {ECO:0000256|RuleBase:RU362060, ECO:0000256|SAAS:SAAS00709852}; EC=1.11.1.7 {ECO:0000256|RuleBase:RU362060, ECO:0000256|SAAS:SAAS00709852};	--	GO:0005576,extracellular region; GO:0020037,heme binding; GO:0046872,metal ion binding; GO:0004601,peroxidase activity; GO:0042744,hydrogen peroxide catabolic process; GO:0006979,response to oxidative stress	Peroxidase
Cluster-11006.0	--	--	--	--	--	--	--
Cluster-11006.1	--	Outer membrane protein oprM precursor [Dorcoceras hygrometricum]	--	--	--	--	--
Cluster-11007.0	--	--	--	--	--	--	--
Cluster-11008.0	K04733 interleukin-1 receptor-associated kinase 4 [EC:2.7.11.1] | (RefSeq) protein LYK2 (A)	PREDICTED: protein LYK2 [Glycine max]	RecName: Full=Protein LYK2; AltName: Full=LysM domain receptor-like kinase 2; AltName: Full=LysM-containing receptor-like kinase 2; Flags: Precursor;	SubName: Full=Receptor-like serine/threonine-protein kinase NCRK {ECO:0000313|EMBL:KHN24899.1};	Serine/threonine protein kinase	GO:0016021,integral component of membrane; GO:0005886,plasma membrane; GO:0005524,ATP binding; GO:0004675,transmembrane receptor protein serine/threonine kinase activity; GO:0007166,cell surface receptor signaling pathway; GO:0006468,protein phosphorylation	Protein tyrosine kinase
Cluster-11009.0	--	--	--	--	--	--	--
Cluster-1101.0	--	--	--	--	--	--	--
Cluster-11010.0	--	--	--	--	--	--	--
Cluster-11011.0	--	uncharacterized protein LOC106780328 [Vigna radiata var. radiata]	--	SubName: Full=uncharacterized protein LOC106780328 {ECO:0000313|RefSeq:XP_014524092.1};	--	GO:0003676,nucleic acid binding; GO:0004523,RNA-DNA hybrid ribonuclease activity	--
Cluster-11012.0	K01883 cysteinyl-tRNA synthetase [EC:6.1.1.16] | (RefSeq) cysteine--tRNA ligase, chloroplastic/mitochondrial-like isoform X1 (A)	predicted protein [Physcomitrella patens]	RecName: Full=Cysteine--tRNA ligase, chloroplastic/mitochondrial {ECO:0000305}; EC=6.1.1.16 {ECO:0000305}; AltName: Full=Cysteinyl-tRNA synthetase {ECO:0000305}; Short=CysRS {ECO:0000305}; Flags: Precursor;	SubName: Full=Cysteine--tRNA ligase {ECO:0000313|EMBL:OLQ04873.1};	Cysteinyl-tRNA synthetase	GO:0009507,chloroplast; GO:0009570,chloroplast stroma; GO:0005739,mitochondrion; GO:0005524,ATP binding; GO:0004817,cysteine-tRNA ligase activity; GO:0046872,metal ion binding; GO:0042407,cristae formation; GO:0006423,cysteinyl-tRNA aminoacylation; GO:0010197,polar nucleus fusion; GO:0043067,regulation of programmed cell death	tRNA synthetases class I (I, L, M and V)
Cluster-11013.0	--	hypothetical protein GLYMA_10G252500 [Glycine max]	RecName: Full=NDR1/HIN1-like protein 26 {ECO:0000303|Ref.4};	SubName: Full=Uncharacterized protein {ECO:0000313|EMBL:KRH35599.1};	--	GO:0046658,anchored component of plasma membrane; GO:0005789,endoplasmic reticulum membrane; GO:0016021,integral component of membrane; GO:0009506,plasmodesma; GO:0004871,NA; GO:0006952,defense response	Late embryogenesis abundant protein
Cluster-11014.0	K12349 neutral ceramidase [EC:3.5.1.23] | (RefSeq) neutral ceramidase-like (A)	Neutral ceramidase [Glycine soja]	RecName: Full=Neutral ceramidase; Short=N-CDase; Short=NCDase; Short=OsCDase; EC=3.5.1.23; AltName: Full=Acylsphingosine deacylase; AltName: Full=N-acylsphingosine amidohydrolase; Flags: Precursor;	SubName: Full=Neutral ceramidase {ECO:0000313|EMBL:KHN40243.1}; EC=3.5.1.23 {ECO:0000313|EMBL:KHN40243.1};	Ceramidases	GO:0005783,endoplasmic reticulum; GO:0005576,extracellular region; GO:0005794,Golgi apparatus; GO:0017040,N-acylsphingosine amidohydrolase activity	Neutral/alkaline non-lysosomal ceramidase, N-terminal
Cluster-11015.0	--	uncharacterized protein LOC110269536 [Arachis ipaensis]	--	--	--	--	--
Cluster-11016.0	--	--	--	--	--	--	--
Cluster-11017.0	K09490 heat shock 70kDa protein 5 | (RefSeq) luminal-binding protein 5-like (A)	PREDICTED: luminal-binding protein 5-like [Citrus sinensis]	RecName: Full=Chaperone protein dnaK; AltName: Full=HSP70; AltName: Full=Heat shock 70 kDa protein; AltName: Full=Heat shock protein 70;	SubName: Full=Heat shock protein 70 {ECO:0000313|EMBL:AFO84296.1}; Flags: Fragment;	Molecular chaperones HSP70/HSC70, HSP70 superfamily	GO:0009507,chloroplast; GO:0005524,ATP binding; GO:0051082,unfolded protein binding; GO:0006457,protein folding	MreB/Mbl protein
Cluster-11018.0	--	--	--	--	--	--	--
Cluster-11019.0	--	--	--	--	--	--	--
Cluster-1102.0	--	hypothetical protein glysoja_045083, partial [Glycine soja]	--	SubName: Full=Uncharacterized protein {ECO:0000313|EMBL:KHN44793.1}; Flags: Fragment;	Predicted hydrolase/acyltransferase (alpha/beta hydrolase superfamily)	--	--
Cluster-11020.0	--	--	--	--	--	--	--
Cluster-11021.0	K01972 DNA ligase (NAD+) [EC:6.5.1.2] | (RefSeq) predicted protein (A)	DNA ligase, NAD-dependent, putative [Ricinus communis]	--	SubName: Full=DNA ligase, NAD-dependent, putative {ECO:0000313|EMBL:EEF26161.1}; EC=6.5.1.2 {ECO:0000313|EMBL:EEF26161.1};	--	GO:0003677,DNA binding; GO:0003911,DNA ligase (NAD+) activity; GO:0006281,DNA repair; GO:0006260,DNA replication	NAD-dependent DNA ligase OB-fold domain
Cluster-11022.0	--	hypothetical protein L484_024737 [Morus notabilis]	--	SubName: Full=Uncharacterized protein {ECO:0000313|EMBL:EXB68717.1};	--	--	--
Cluster-11023.0	K01855 tRNA pseudouridine38/39 synthase [EC:5.4.99.45] | (RefSeq) hypothetical protein (A)	hypothetical protein COCSUDRAFT_14972 [Coccomyxa subellipsoidea C-169]	RecName: Full=Sec-independent protein translocase protein TATC, chloroplastic; AltName: Full=Protein ALBINO AND PALE GREEN 2; AltName: Full=Protein TWIN-ARGININE TRANSLOCATION C; AltName: Full=Protein UNFERTILIZED EMBRYO SAC 3; Flags: Precursor;	SubName: Full=Predicted protein {ECO:0000313|EMBL:EDQ48325.1}; Flags: Fragment;	TatD-related DNase	GO:0009507,chloroplast; GO:0009535,chloroplast thylakoid membrane; GO:0031361,integral component of thylakoid membrane; GO:0043235,receptor complex; GO:0033281,TAT protein transport complex; GO:0009977,proton motive force dependent protein transmembrane transporter activity; GO:0009567,double fertilization forming a zygote and endosperm; GO:0065002,intracellular protein transmembrane transport; G…	TatD related DNase
Cluster-11023.1	K03294 basic amino acid/polyamine antiporter, APA family | (RefSeq) cationic amino acid transporter 1-like (A)	Amino acid/polyamine transporter [Trema orientalis]	RecName: Full=Cationic amino acid transporter 5;	SubName: Full=Glutaminase {ECO:0000313|EMBL:JAC78793.1}; Flags: Fragment;	Amino acid transporters	GO:0016021,integral component of membrane; GO:0005886,plasma membrane; GO:0015171,amino acid transmembrane transporter activity	Spore germination protein
Cluster-11023.2	--	--	--	SubName: Full=Uncharacterized protein {ECO:0000313|EMBL:OQR94988.1}; Flags: Fragment;	Glutaminase (contains ankyrin repeat)	GO:0004359,glutaminase activity; GO:0006541,glutamine metabolic process	Glutaminase
Cluster-11023.3	K11517 (S)-2-hydroxy-acid oxidase [EC:1.1.3.15] | (RefSeq) peroxisomal (S)-2-hydroxy-acid oxidase-like (A)	PREDICTED: L-lactate dehydrogenase-like [Gossypium hirsutum]	RecName: Full=Peroxisomal (S)-2-hydroxy-acid oxidase GLO5; EC=1.1.3.15; AltName: Full=Glycolate oxidase 3; Short=AtGLO5; Short=GOX 3; AltName: Full=Short chain alpha-hydroxy acid oxidase GLO5;	SubName: Full=Uncharacterized protein {ECO:0000313|EnsemblPlants:TRIUR3_31324-P1};	Glycolate oxidase	GO:0005777,peroxisome; GO:0010181,FMN binding; GO:0052853,long-chain-(S)-2-hydroxy-long-chain-acid oxidase activity; GO:0052854,medium-chain-(S)-2-hydroxy-acid oxidase activity; GO:0052852,very-long-chain-(S)-2-hydroxy-acid oxidase activity; GO:0010204,defense response signaling pathway, resistance gene-independent; GO:0042742,defense response to bacterium; GO:0050665,hydrogen peroxide biosynthet…	FMN-dependent dehydrogenase
Cluster-11024.0	--	--	--	--	--	--	--
Cluster-11025.0	--	--	--	--	--	--	--
Cluster-11026.0	--	--	--	--	--	--	--
Cluster-11026.1	--	--	--	--	--	--	--
Cluster-11027.0	--	--	--	--	--	--	--
Cluster-11028.0	K07305 peptide-methionine (R)-S-oxide reductase [EC:1.8.4.12] | (RefSeq) uncharacterized mitochondrial protein AtMg00810-like (A)	PREDICTED: uncharacterized mitochondrial protein AtMg00810-like [Ziziphus jujuba]	RecName: Full=Retrovirus-related Pol polyprotein from transposon RE1; AltName: Full=Retro element 1 {ECO:0000303|PubMed:10689195}; Short=AtRE1 {ECO:0000303|PubMed:10689195}; Includes: RecName: Full=Protease RE1; EC=3.4.23.-; Includes: RecName: Full=Reverse transcriptase RE1; EC=2.7.7.49; Includes: RecName: Full=Endonuclease RE1;	SubName: Full=uncharacterized mitochondrial protein AtMg00810-like {ECO:0000313|RefSeq:XP_016667162.1, ECO:0000313|RefSeq:XP_016667164.1, ECO:0000313|RefSeq:XP_016667165.1};	FOG: Transposon-encoded proteins with TYA, reverse transcriptase, integrase domains in various combinations	GO:0004190,aspartic-type endopeptidase activity; GO:0004519,endonuclease activity; GO:0046872,metal ion binding; GO:0003676,nucleic acid binding; GO:0003964,RNA-directed DNA polymerase activity; GO:0015074,DNA integration; GO:0006310,DNA recombination	Reverse transcriptase (RNA-dependent DNA polymerase)
Cluster-11029.0	K13420 LRR receptor-like serine/threonine-protein kinase FLS2 [EC:2.7.11.1] | (RefSeq) LRR receptor-like serine/threonine-protein kinase FLS2 (A)	Leucine-rich repeat receptor-like protein kinase PXL2 [Glycine soja]	RecName: Full=MDIS1-interacting receptor like kinase 1 {ECO:0000303|PubMed:26863186}; Short=AtMIK1 {ECO:0000303|PubMed:26863186}; AltName: Full=Leucine-rich repeat receptor-like protein kinase PXL2 {ECO:0000303|PubMed:17570668}; EC=2.7.11.1 {ECO:0000305}; AltName: Full=Protein PHLOEM INTERCALATED WITH XYLEM-LIKE 2 {ECO:0000303|PubMed:17570668}; Flags: Precursor;	SubName: Full=Uncharacterized protein {ECO:0000313|EMBL:KRH34124.1, ECO:0000313|EnsemblPlants:GLYMA10G30710.1};	--	GO:0016021,integral component of membrane; GO:0005886,plasma membrane; GO:0090406,pollen tube; GO:0005524,ATP binding; GO:0004672,protein kinase activity; GO:0004674,protein serine/threonine kinase activity; GO:0030154,cell differentiation; GO:0010087,phloem or xylem histogenesis; GO:0010067,procambium histogenesis; GO:0046777,protein autophosphorylation; GO:0006468,protein phosphorylation	Leucine Rich repeat
Cluster-11029.1	K00924 kinase [EC:2.7.1.-] | (RefSeq) receptor-like protein kinase HSL1 (A)	leucine-rich repeat receptor-like protein kinase PXL1 [Cajanus cajan]	RecName: Full=Leucine-rich repeat receptor-like protein kinase PXL1; EC=2.7.11.1; AltName: Full=Protein PHLOEM INTERCALATED WITH XYLEM-LIKE 1; Flags: Precursor;	SubName: Full=Uncharacterized protein {ECO:0000313|EMBL:BAT94946.1};	--	GO:0016021,integral component of membrane; GO:0005886,plasma membrane; GO:0005524,ATP binding; GO:0004674,protein serine/threonine kinase activity; GO:0030154,cell differentiation; GO:0010087,phloem or xylem histogenesis; GO:0010067,procambium histogenesis	Leucine Rich Repeat
Cluster-1103.0	K02958 small subunit ribosomal protein S15e | (RefSeq) uncharacterized protein LOC104815985 isoform X1 (A)	PREDICTED: uncharacterized protein LOC100799306 isoform X1 [Glycine max]	--	SubName: Full=Uncharacterized protein {ECO:0000313|EMBL:KRH77805.1, ECO:0000313|EnsemblPlants:GLYMA01G44491.2};	--	GO:0016593,Cdc73/Paf1 complex; GO:0003677,DNA binding; GO:1990269,RNA polymerase II C-terminal domain phosphoserine binding; GO:0001076,NA; GO:0008270,zinc ion binding; GO:0016570,histone modification; GO:0006368,transcription elongation from RNA polymerase II promoter	Plus-3 domain
Cluster-11030.0	K10664 E3 ubiquitin-protein ligase ATL6/9/15/31/42/55 [EC:2.3.2.27] | (RefSeq) hypothetical protein (A)	hypothetical protein PHAVU_004G169200g [Phaseolus vulgaris]	RecName: Full=E3 ubiquitin-protein ligase ATL42; EC=2.3.2.27 {ECO:0000269|PubMed:15644464}; AltName: Full=RING-H2 finger protein ATL42; AltName: Full=RING-type E3 ubiquitin transferase ATL42 {ECO:0000305}; Flags: Precursor;	SubName: Full=Uncharacterized protein {ECO:0000313|EMBL:ESW24890.1};	FOG: Predicted E3 ubiquitin ligase	GO:0016021,integral component of membrane; GO:0046872,metal ion binding; GO:0061630,ubiquitin protein ligase activity; GO:0004842,ubiquitin-protein transferase activity; GO:0043161,proteasome-mediated ubiquitin-dependent protein catabolic process; GO:0016567,protein ubiquitination	Zinc-ribbon, C4HC2 type
Cluster-11031.0	--	--	--	--	--	--	--
Cluster-11032.0	--	--	--	--	--	--	--
Cluster-11033.0	--	--	--	--	--	--	--
Cluster-11034.0	--	--	--	--	--	--	--
Cluster-11035.0	--	--	--	--	--	--	--
Cluster-11036.0	K15015 solute carrier family 32 (vesicular inhibitory amino acid transporter) | (RefSeq) vacuolar amino acid transporter 1 (A)	vacuolar amino acid transporter 1-like protein [Trifolium pratense]	RecName: Full=Amino acid transporter AVT1H {ECO:0000305}; Short=AtAvt1H {ECO:0000303|PubMed:27925655};	SubName: Full=Uncharacterized protein {ECO:0000313|EMBL:KDO38650.1}; Flags: Fragment;	Amino acid transporters	GO:0016021,integral component of membrane; GO:0015171,amino acid transmembrane transporter activity; GO:0003333,amino acid transmembrane transport	Tryptophan/tyrosine permease family
Cluster-11037.0	--	--	--	--	--	--	--
Cluster-11038.0	--	--	--	--	--	--	--
Cluster-11039.0	K01113 alkaline phosphatase D [EC:3.1.3.1] | (RefSeq) uncharacterized LOC109355749 (A)	PREDICTED: uncharacterized protein LOC109355749 [Lupinus angustifolius]	--	SubName: Full=Uncharacterized protein {ECO:0000313|EnsemblPlants:GLYMA14G05190.2};	--	GO:0016021,integral component of membrane	PhoD-like phosphatase
Cluster-1104.0	--	--	--	--	--	--	--
Cluster-11040.0	K01183 chitinase [EC:3.2.1.14] | (RefSeq) G-type lectin S-receptor-like serine/threonine-protein kinase CES101 isoform X1 (A)	PREDICTED: G-type lectin S-receptor-like serine/threonine-protein kinase CES101 isoform X1 [Lupinus angustifolius]	RecName: Full=G-type lectin S-receptor-like serine/threonine-protein kinase CES101; EC=2.7.11.1; AltName: Full=Protein CALLUS EXPRESSION OF RBCS 101; Flags: Precursor;	SubName: Full=Cysteine-rich receptor-like protein kinase 10 {ECO:0000313|EMBL:KYP39741.1};	--	GO:0016021,integral component of membrane; GO:0005886,plasma membrane; GO:0005524,ATP binding; GO:0005516,calmodulin binding; GO:0030246,carbohydrate binding; GO:0004674,protein serine/threonine kinase activity; GO:0045087,innate immune response; GO:0006468,protein phosphorylation; GO:0009620,response to fungus	Haspin like kinase domain
Cluster-11040.1	K01183 chitinase [EC:3.2.1.14] | (RefSeq) G-type lectin S-receptor-like serine/threonine-protein kinase CES101 isoform X1 (A)	hypothetical protein TanjilG_30096 [Lupinus angustifolius]	RecName: Full=Cysteine-rich receptor-like protein kinase 10; Short=Cysteine-rich RLK10; EC=2.7.11.-; AltName: Full=Receptor-like protein kinase 4; Flags: Precursor;	SubName: Full=Uncharacterized protein {ECO:0000313|EMBL:KRH09862.1, ECO:0000313|EnsemblPlants:GLYMA15G01820.3};	--	GO:0016021,integral component of membrane; GO:0005886,plasma membrane; GO:0005524,ATP binding; GO:0004674,protein serine/threonine kinase activity; GO:0042742,defense response to bacterium; GO:0006468,protein phosphorylation	PAN-like domain
Cluster-11041.0	K20003 palmitoyltransferase ZDHHC4 [EC:2.3.1.225] | (RefSeq) uncharacterized protein LOC111280652 (A)	hypothetical protein TSUD_54660 [Trifolium subterraneum]	--	SubName: Full=NBS-LRR type disease resistance protein {ECO:0000313|EMBL:KEH38509.1};	--	GO:0043531,ADP binding; GO:0006952,defense response	--
Cluster-11042.0	K07888 Ras-related protein Rab-5B | (RefSeq) RAB GTPase-like protein A5B (A)	RAB GTPase-like protein A5B [Medicago truncatula]	RecName: Full=Ras-related protein RHN1;	SubName: Full=RAB GTPase-like protein A5B {ECO:0000313|EMBL:AET05276.2};	GTPase Rab5/YPT51 and related small G protein superfamily GTPases	GO:0005886,plasma membrane; GO:0005525,GTP binding; GO:0003924,GTPase activity; GO:0015031,protein transport	Threonylcarbamoyl adenosine biosynthesis protein TsaE
Cluster-11043.0	K14638 solute carrier family 15 (peptide/histidine transporter), member 3/4 | (RefSeq) protein NRT1/ PTR FAMILY 3.1-like (A)	PREDICTED: protein NRT1/ PTR FAMILY 3.1-like [Lupinus angustifolius]	RecName: Full=Protein NRT1/ PTR FAMILY 3.1; Short=AtNPF3.1;	SubName: Full=Uncharacterized protein {ECO:0000313|EMBL:OIW03053.1};	H+/oligopeptide symporter	GO:0016021,integral component of membrane; GO:0097708,intracellular vesicle; GO:0005886,plasma membrane; GO:0022857,transmembrane transporter activity; GO:0010336,gibberellic acid homeostasis; GO:0042128,nitrate assimilation	--
Cluster-11044.0	--	--	--	--	--	--	--
Cluster-11045.0	--	--	--	--	--	--	--
Cluster-11046.0	--	--	--	--	--	--	--
Cluster-11047.0	K00962 polyribonucleotide nucleotidyltransferase [EC:2.7.7.8] | (RefSeq) polyribonucleotide nucleotidyltransferase (A)	hypothetical protein LSAT_0X46020 [Lactuca sativa]	RecName: Full=Probable polyribonucleotide nucleotidyltransferase 1, chloroplastic; EC=2.7.7.8; AltName: Full=Polynucleotide phosphorylase 1; Short=PNPase 1; Flags: Precursor;	SubName: Full=Polyribonucleotide nucleotidyltransferase {ECO:0000313|EMBL:JAC84791.1};	Predicted RNA-binding polyribonucleotide nucleotidyltransferase	GO:0009570,chloroplast stroma; GO:0000175,3'-5'-exoribonuclease activity; GO:0004654,polyribonucleotide nucleotidyltransferase activity; GO:0003723,RNA binding; GO:0016120,carotene biosynthetic process; GO:0016036,cellular response to phosphate starvation; GO:0015995,chlorophyll biosynthetic process; GO:0031425,chloroplast RNA processing; GO:0006402,mRNA catabolic process; GO:0006397,mRNA process…	KH domain
Cluster-11047.1	K00962 polyribonucleotide nucleotidyltransferase [EC:2.7.7.8] | (RefSeq) polyribonucleotide nucleotidyltransferase 2, mitochondrial (A)	hypothetical protein LSAT_0X46020 [Lactuca sativa]	RecName: Full=Probable polyribonucleotide nucleotidyltransferase 1, chloroplastic; EC=2.7.7.8; AltName: Full=Polynucleotide phosphorylase 1; Short=PNPase 1; Flags: Precursor;	SubName: Full=Uncharacterized protein {ECO:0000313|EMBL:EEC68395.1};	Predicted RNA-binding polyribonucleotide nucleotidyltransferase	GO:0009570,chloroplast stroma; GO:0000175,3'-5'-exoribonuclease activity; GO:0004654,polyribonucleotide nucleotidyltransferase activity; GO:0003723,RNA binding; GO:0016120,carotene biosynthetic process; GO:0016036,cellular response to phosphate starvation; GO:0015995,chlorophyll biosynthetic process; GO:0031425,chloroplast RNA processing; GO:0006402,mRNA catabolic process; GO:0006397,mRNA process…	3' exoribonuclease family, domain 2
Cluster-11047.2	--	hypothetical protein OsI_36554 [Oryza sativa Indica Group]	--	SubName: Full=Uncharacterized protein {ECO:0000313|EMBL:EEC68395.1};	--	GO:0009570,chloroplast stroma; GO:0000175,3'-5'-exoribonuclease activity; GO:0004654,polyribonucleotide nucleotidyltransferase activity; GO:0009982,pseudouridine synthase activity; GO:0003723,RNA binding; GO:0016120,carotene biosynthetic process; GO:0016036,cellular response to phosphate starvation; GO:0015995,chlorophyll biosynthetic process; GO:0031425,chloroplast RNA processing; GO:0006402,mRN…	Polyribonucleotide nucleotidyltransferase, RNA binding domain
Cluster-11047.3	K00962 polyribonucleotide nucleotidyltransferase [EC:2.7.7.8] | (RefSeq) predicted protein (A)	hypothetical protein LSAT_0X46020 [Lactuca sativa]	RecName: Full=Probable polyribonucleotide nucleotidyltransferase 1, chloroplastic; EC=2.7.7.8; AltName: Full=Polynucleotide phosphorylase 1; Short=PNPase 1; Flags: Precursor;	SubName: Full=Uncharacterized protein {ECO:0000313|EMBL:EEC68395.1};	Predicted RNA-binding polyribonucleotide nucleotidyltransferase	GO:0009570,chloroplast stroma; GO:0000175,3'-5'-exoribonuclease activity; GO:0004654,polyribonucleotide nucleotidyltransferase activity; GO:0003723,RNA binding; GO:0016120,carotene biosynthetic process; GO:0016036,cellular response to phosphate starvation; GO:0015995,chlorophyll biosynthetic process; GO:0031425,chloroplast RNA processing; GO:0006402,mRNA catabolic process; GO:0006397,mRNA process…	3' exoribonuclease family, domain 1
Cluster-11048.0	K15235 josephin [EC:3.4.19.12] | (RefSeq) josephin-like protein (A)	josephin-like protein [Arachis ipaensis]	RecName: Full=Josephin-like protein; EC=3.4.19.12;	SubName: Full=Uncharacterized protein {ECO:0000313|EMBL:OIW16516.1};	Uncharacterized conserved protein, contains Josephin domain	GO:0000166,nucleotide binding; GO:0004843,thiol-dependent ubiquitin-specific protease activity; GO:0016579,protein deubiquitination	Josephin
Cluster-11049.0	K17545 serine/threonine-protein kinase ULK4 [EC:2.7.11.1] | (RefSeq) serine/threonine-protein kinase Nek3-like (A)	hypothetical protein L195_g039139, partial [Trifolium pratense]	--	SubName: Full=Retrotransposable element Tf2 {ECO:0000313|EMBL:KYP45237.1};	--	GO:0003676,nucleic acid binding; GO:0015074,DNA integration	Aspartyl protease
Cluster-1105.0	--	hypothetical protein L195_g003975 [Trifolium pratense]	--	--	--	--	--
Cluster-11050.0	K00611 ornithine carbamoyltransferase [EC:2.1.3.3] | (RefSeq) OTC1; Ornithine carbamoyltransferase (A)	Ornithine carbamoyltransferase [Ostreococcus lucimarinus CCE9901]	RecName: Full=Ornithine carbamoyltransferase, chloroplastic; EC=2.1.3.3; AltName: Full=Ornithine transcarbamylase; Short=OTCase; Flags: Precursor;	SubName: Full=Ornithine carbamoyltransferase {ECO:0000313|EMBL:ABO93724.1};	Ornithine carbamoyltransferase OTC/ARG3	GO:0009507,chloroplast; GO:0009570,chloroplast stroma; GO:0016597,amino acid binding; GO:0004585,ornithine carbamoyltransferase activity; GO:0042450,arginine biosynthetic process via ornithine; GO:0000050,urea cycle	Aspartate/ornithine carbamoyltransferase, carbamoyl-P binding domain
Cluster-11051.0	--	--	--	--	--	--	--
Cluster-11052.0	--	--	--	--	--	--	--
Cluster-11052.1	--	--	--	--	--	--	--
Cluster-11053.0	K03152 protein deglycase [EC:3.5.1.124] | (RefSeq) protein DJ-1 homolog B (A)	DJ-1/PfpI family protein [Helicosporidium sp. ATCC 50920]	RecName: Full=Protein DJ-1 homolog B; Short=AtDJ1B; Flags: Precursor;	SubName: Full=Uncharacterized protein {ECO:0000313|EMBL:ETV84885.1};	Putative transcriptional regulator DJ-1	GO:0009507,chloroplast; GO:0009570,chloroplast stroma; GO:0019172,glyoxalase III activity	DJ-1/PfpI family
Cluster-11054.0	K07766 diphosphoinositol-polyphosphate diphosphatase [EC:3.6.1.52] | (Kazusa) Lj3g3v1907670.1; - (A)	nudix hydrolase 16, mitochondrial isoform X2 [Vigna radiata var. radiata]	--	SubName: Full=nudix hydrolase 16, mitochondrial isoform X2 {ECO:0000313|RefSeq:XP_014522825.1};	--	GO:0016787,hydrolase activity	--
Cluster-11055.0	--	hypothetical protein PHAVU_002G074400g [Phaseolus vulgaris]	RecName: Full=Protein PLASTID REDOX INSENSITIVE 2, chloroplastic {ECO:0000303|PubMed:22211401}; Flags: Precursor;	SubName: Full=Uncharacterized protein {ECO:0000313|EMBL:ESW29490.1};	--	GO:0042644,chloroplast nucleoid; GO:0042646,plastid nucleoid; GO:0000427,plastid-encoded plastid RNA polymerase complex; GO:0003677,DNA binding; GO:0010468,regulation of gene expression; GO:0006355,regulation of transcription, DNA-templated; GO:0009642,response to light intensity; GO:0006351,transcription, DNA-templated	Domain of unknown function (DUF4228)
Cluster-11056.0	--	--	--	--	--	--	--
Cluster-11057.0	--	hypothetical protein GLYMA_14G223300 [Glycine max]	RecName: Full=Pentatricopeptide repeat-containing protein At1g76280;	SubName: Full=Uncharacterized protein {ECO:0000313|EMBL:KRH17514.1};	FOG: PPR repeat	GO:0043231,intracellular membrane-bounded organelle; GO:0004519,endonuclease activity; GO:0003723,RNA binding; GO:0009451,RNA modification	Pentacotripeptide-repeat region of PRORP
Cluster-11058.0	--	--	--	--	--	--	--
Cluster-11059.0	K03453 bile acid:Na+ symporter, BASS family | (RefSeq) probable sodium/metabolite cotransporter BASS3, chloroplastic (A)	PREDICTED: BTB/POZ domain-containing protein At3g44820-like [Glycine max]	RecName: Full=BTB/POZ domain-containing protein At3g44820;	SubName: Full=Uncharacterized protein {ECO:0000313|EMBL:KRH22745.1, ECO:0000313|EnsemblPlants:GLYMA17G05430.1};	--	GO:0016567,protein ubiquitination	NPH3 family
Cluster-1106.0	--	hypothetical protein OsI_13390 [Oryza sativa Indica Group]	--	RecName: Full=Dihydrolipoyl dehydrogenase {ECO:0000256|RuleBase:RU003692}; EC=1.8.1.4 {ECO:0000256|RuleBase:RU003692};	--	GO:0005623,cell; GO:0016020,membrane; GO:0008408,3'-5' exonuclease activity; GO:0008375,acetylglucosaminyltransferase activity; GO:0005524,ATP binding; GO:0008026,ATP-dependent helicase activity; GO:0004148,dihydrolipoyl dehydrogenase activity; GO:0050660,flavin adenine dinucleotide binding; GO:0003676,nucleic acid binding; GO:0016746,transferase activity, transferring acyl groups; GO:0045454,cel…	--
Cluster-11060.0	K11593 eukaryotic translation initiation factor 2C | (RefSeq) protein argonaute 1A-like (A)	Retrovirus-related Pol polyprotein from transposon TNT 1-94, partial [Cajanus cajan]	RecName: Full=Retrovirus-related Pol polyprotein from transposon RE2; AltName: Full=Retro element 2 {ECO:0000303|PubMed:10689195}; Short=AtRE2 {ECO:0000303|PubMed:10689195}; Includes: RecName: Full=Protease RE2; EC=3.4.23.-; Includes: RecName: Full=Reverse transcriptase RE2; EC=2.7.7.49; Includes: RecName: Full=Endonuclease RE2;	SubName: Full=Retrovirus-related Pol polyprotein from transposon TNT 1-94 {ECO:0000313|EMBL:KYP75940.1}; Flags: Fragment;	FOG: Transposon-encoded proteins with TYA, reverse transcriptase, integrase domains in various combinations	GO:0004190,aspartic-type endopeptidase activity; GO:0004519,endonuclease activity; GO:0046872,metal ion binding; GO:0003676,nucleic acid binding; GO:0003964,RNA-directed DNA polymerase activity; GO:0015074,DNA integration; GO:0006310,DNA recombination	GAG-pre-integrase domain
Cluster-11061.0	--	seed maturation protein PM25 [Glycine max]	RecName: Full=Late embryogenesis abundant protein D-34; Short=LEA D-34;	SubName: Full=Uncharacterized protein {ECO:0000313|EMBL:KRG91319.1, ECO:0000313|EnsemblPlants:GLYMA20G28550.1};	--	--	Seed maturation protein
Cluster-11062.0	--	--	--	--	--	--	--
Cluster-11063.0	--	--	--	--	--	--	--
Cluster-11064.0	K03457 nucleobase:cation symporter-1, NCS1 family | (RefSeq) purine-uracil permease NCS1-like (A)	predicted protein [Physcomitrella patens]	--	SubName: Full=Predicted protein {ECO:0000313|EMBL:EDQ76288.1};	--	GO:0016021,integral component of membrane; GO:0005886,plasma membrane; GO:0015205,nucleobase transmembrane transporter activity; GO:0015851,nucleobase transport	Permease for cytosine/purines, uracil, thiamine, allantoin
Cluster-11065.0	--	--	--	--	--	--	--
Cluster-11066.0	K04733 interleukin-1 receptor-associated kinase 4 [EC:2.7.11.1] | (RefSeq) putative wall-associated receptor kinase-like 16 (A)	PREDICTED: wall-associated receptor kinase 5-like [Vigna angularis]	RecName: Full=Wall-associated receptor kinase 5; EC=2.7.11.-; Flags: Precursor;	SubName: Full=wall-associated receptor kinase 4-like {ECO:0000313|RefSeq:XP_014503311.1};	--	GO:0016021,integral component of membrane; GO:0005524,ATP binding; GO:0005509,calcium ion binding; GO:0030247,polysaccharide binding; GO:0004674,protein serine/threonine kinase activity; GO:0007166,cell surface receptor signaling pathway	Protein tyrosine kinase
Cluster-11067.0	--	--	--	--	--	--	--
Cluster-11068.0	--	--	--	--	--	--	--
Cluster-11069.0	--	transcription activator glk1 [Quercus suber]	RecName: Full=Transcription activator GLK1; AltName: Full=GBF'S PRO-RICH REGION-INTERACTING factor 1; AltName: Full=Golden2-like protein 1; Short=AtGLK1;	SubName: Full=GBF's pro-rich region-interacting factor 1 {ECO:0000313|EMBL:EOX99519.1};	--	GO:0005634,nucleus; GO:0003677,DNA binding; GO:1900056,negative regulation of leaf senescence; GO:0006355,regulation of transcription, DNA-templated; GO:0006351,transcription, DNA-templated	--
[truncated: 225,277+ more rows]
