# Supplementary material for: Changes and transcriptome regulation of endogenous hormones during somatic embryogenesis in Ormosia henryi Prain
Source: Front Plant Sci. 2023 Apr 3;14:1121259. doi: 10.3389/fpls.2023.1121259 (PMC10106752; doi:10.3389/fpls.2023.1121259)
Supplement: Additional file 2 — Species match. [file Table_2.xlsx]

## Sheet: GO database
Ontology	ID	Description	Count	GeneRatio	geneID
GO:0016020	Cellular component	GO:0016020	membrane	36686	36686/115981	Cluster-10007.0/Cluster-10018.0/Cluster-10021.0/Cluster-10022.0/Cluster-10031.0/Cluster-10040.0/Cluster-1005.0/Cluster-10061.0/Cluster-10061.1/Cluster-10062.0/Cluster-10068.0/Cluster-10075.0/Cluster-10085.0/Cluster-10101.0/Cluster-10109.0/Cluster-1011.0/Cluster-10116.0/Cluster-10122.0/Cluster-10122.1/Cluster-10122.2/Cluster-10128.0/Cluster-10129.0/Cluster-10132.0/Cluster-10138.0/Cluster-10138.1/C…
GO:0005576	Cellular component	GO:0005576	extracellular region	3250	3250/115981	Cluster-10108.0/Cluster-10114.0/Cluster-10114.1/Cluster-1017.0/Cluster-1021.0/Cluster-10275.0/Cluster-10275.1/Cluster-10370.0/Cluster-10401.0/Cluster-10402.0/Cluster-10403.0/Cluster-10404.0/Cluster-10427.0/Cluster-10447.0/Cluster-10456.0/Cluster-10478.4/Cluster-10495.0/Cluster-10522.0/Cluster-10671.0/Cluster-10728.0/Cluster-10737.0/Cluster-10738.0/Cluster-10748.0/Cluster-1079.0/Cluster-10790.0/Cl…
GO:0005623	Cellular component	GO:0005623	cell	76165	76165/115981	Cluster-10000.0/Cluster-10007.0/Cluster-10018.0/Cluster-10021.0/Cluster-10023.0/Cluster-10024.0/Cluster-10024.1/Cluster-10027.0/Cluster-10028.0/Cluster-10029.1/Cluster-10032.0/Cluster-10043.0/Cluster-10048.0/Cluster-10050.0/Cluster-10053.0/Cluster-10055.0/Cluster-10059.0/Cluster-1006.0/Cluster-10061.0/Cluster-10061.1/Cluster-10062.0/Cluster-10065.0/Cluster-10075.0/Cluster-1008.0/Cluster-10082.0/C…
GO:0009295	Cellular component	GO:0009295	nucleoid	182	182/115981	Cluster-11055.0/Cluster-12240.0/Cluster-13364.0/Cluster-13482.2/Cluster-14099.0/Cluster-15536.0/Cluster-15894.0/Cluster-16856.0/Cluster-17474.101564/Cluster-17474.103659/Cluster-17474.105072/Cluster-17474.105445/Cluster-17474.105610/Cluster-17474.107607/Cluster-17474.108655/Cluster-17474.110406/Cluster-17474.111528/Cluster-17474.113904/Cluster-17474.113922/Cluster-17474.114149/Cluster-17474.11475…
GO:0019012	Cellular component	GO:0019012	virion	35	35/115981	Cluster-17474.103465/Cluster-17474.109135/Cluster-17474.112939/Cluster-17474.113774/Cluster-17474.114180/Cluster-17474.114181/Cluster-17474.114182/Cluster-17474.114190/Cluster-17474.116189/Cluster-17474.117632/Cluster-17474.126189/Cluster-17474.156714/Cluster-17474.160844/Cluster-17474.165000/Cluster-17474.167399/Cluster-17474.177483/Cluster-17474.182579/Cluster-17474.185177/Cluster-17474.185499/…
GO:0030054	Cellular component	GO:0030054	cell junction	3878	3878/115981	Cluster-10061.1/Cluster-10128.0/Cluster-10186.1/Cluster-10371.0/Cluster-10383.0/Cluster-10383.1/Cluster-10403.0/Cluster-10404.0/Cluster-10414.0/Cluster-10427.0/Cluster-10495.0/Cluster-10553.0/Cluster-10646.0/Cluster-10738.0/Cluster-1079.0/Cluster-1091.0/Cluster-11013.0/Cluster-11072.0/Cluster-11135.0/Cluster-11141.0/Cluster-11280.0/Cluster-11340.0/Cluster-11383.0/Cluster-11431.0/Cluster-11743.0/C…
GO:0031974	Cellular component	GO:0031974	membrane-enclosed lumen	6845	6845/115981	Cluster-1008.0/Cluster-10243.0/Cluster-10273.0/Cluster-10311.0/Cluster-10420.0/Cluster-10431.0/Cluster-1055.0/Cluster-10578.0/Cluster-10785.0/Cluster-10836.0/Cluster-10845.0/Cluster-10880.0/Cluster-1103.0/Cluster-11100.0/Cluster-11135.0/Cluster-11220.0/Cluster-11439.0/Cluster-11456.0/Cluster-11499.0/Cluster-11643.0/Cluster-11648.0/Cluster-11668.0/Cluster-11724.0/Cluster-11762.0/Cluster-11811.0/Cl…
GO:0032991	Cellular component	GO:0032991	protein-containing complex	14430	14430/115981	Cluster-10065.0/Cluster-10084.0/Cluster-10145.0/Cluster-10148.0/Cluster-1025.0/Cluster-10281.0/Cluster-10311.0/Cluster-10339.0/Cluster-10339.2/Cluster-1035.0/Cluster-10371.0/Cluster-10493.0/Cluster-10500.0/Cluster-10511.0/Cluster-10577.0/Cluster-10588.0/Cluster-10597.0/Cluster-10603.0/Cluster-10719.0/Cluster-10738.0/Cluster-10748.0/Cluster-10753.0/Cluster-1080.0/Cluster-10835.0/Cluster-10910.0/Cl…
GO:0043226	Cellular component	GO:0043226	organelle	59197	59197/115981	Cluster-10000.0/Cluster-10007.0/Cluster-10021.0/Cluster-10023.0/Cluster-10024.0/Cluster-10024.1/Cluster-10027.0/Cluster-10028.0/Cluster-10032.0/Cluster-10043.0/Cluster-10048.0/Cluster-10050.0/Cluster-10053.0/Cluster-10055.0/Cluster-10059.0/Cluster-1006.0/Cluster-10061.0/Cluster-10061.1/Cluster-10062.0/Cluster-10065.0/Cluster-10075.0/Cluster-1008.0/Cluster-10085.0/Cluster-10104.1/Cluster-10108.0/C…
GO:0044215	Cellular component	GO:0044215	other organism	5	5/115981	Cluster-17474.28254/Cluster-17474.31936/Cluster-17474.47172/Cluster-17474.76318/Cluster-17474.76319
GO:0044217	Cellular component	GO:0044217	other organism part	5	5/115981	Cluster-17474.28254/Cluster-17474.31936/Cluster-17474.47172/Cluster-17474.76318/Cluster-17474.76319
GO:0044421	Cellular component	GO:0044421	extracellular region part	406	406/115981	Cluster-10108.0/Cluster-11512.0/Cluster-11605.0/Cluster-12212.0/Cluster-1231.0/Cluster-12432.0/Cluster-12468.0/Cluster-12620.0/Cluster-12962.0/Cluster-13274.0/Cluster-13537.0/Cluster-14348.0/Cluster-14813.0/Cluster-15008.0/Cluster-15008.1/Cluster-1626.0/Cluster-16315.0/Cluster-16414.0/Cluster-1643.0/Cluster-1672.0/Cluster-16909.0/Cluster-16960.0/Cluster-17438.0/Cluster-17474.100295/Cluster-17474.…
GO:0044422	Cellular component	GO:0044422	organelle part	27642	27642/115981	Cluster-10007.0/Cluster-10021.0/Cluster-10032.0/Cluster-10053.0/Cluster-10062.0/Cluster-10075.0/Cluster-1008.0/Cluster-10085.0/Cluster-10138.0/Cluster-10138.1/Cluster-10145.0/Cluster-10153.0/Cluster-10155.0/Cluster-10163.0/Cluster-10243.0/Cluster-10266.0/Cluster-10273.0/Cluster-10280.0/Cluster-10281.0/Cluster-10310.0/Cluster-10311.0/Cluster-10363.0/Cluster-10388.1/Cluster-10401.0/Cluster-10410.0/…
GO:0044423	Cellular component	GO:0044423	virion part	35	35/115981	Cluster-17474.103465/Cluster-17474.109135/Cluster-17474.112939/Cluster-17474.113774/Cluster-17474.114180/Cluster-17474.114181/Cluster-17474.114182/Cluster-17474.114190/Cluster-17474.116189/Cluster-17474.117632/Cluster-17474.126189/Cluster-17474.156714/Cluster-17474.160844/Cluster-17474.165000/Cluster-17474.167399/Cluster-17474.177483/Cluster-17474.182579/Cluster-17474.185177/Cluster-17474.185499/…
GO:0044425	Cellular component	GO:0044425	membrane part	27140	27140/115981	Cluster-10007.0/Cluster-10018.0/Cluster-10022.0/Cluster-10031.0/Cluster-10040.0/Cluster-1005.0/Cluster-10061.0/Cluster-10061.1/Cluster-10062.0/Cluster-10068.0/Cluster-10075.0/Cluster-10085.0/Cluster-10101.0/Cluster-10109.0/Cluster-1011.0/Cluster-10116.0/Cluster-10122.0/Cluster-10122.1/Cluster-10122.2/Cluster-10128.0/Cluster-10129.0/Cluster-10132.0/Cluster-10138.0/Cluster-10138.1/Cluster-10149.0/C…
GO:0044464	Cellular component	GO:0044464	cell part	76047	76047/115981	Cluster-10000.0/Cluster-10007.0/Cluster-10018.0/Cluster-10021.0/Cluster-10023.0/Cluster-10024.0/Cluster-10024.1/Cluster-10027.0/Cluster-10028.0/Cluster-10029.1/Cluster-10032.0/Cluster-10043.0/Cluster-10048.0/Cluster-10050.0/Cluster-10053.0/Cluster-10055.0/Cluster-10059.0/Cluster-1006.0/Cluster-10061.0/Cluster-10061.1/Cluster-10062.0/Cluster-10065.0/Cluster-10075.0/Cluster-1008.0/Cluster-10082.0/C…
GO:0055044	Cellular component	GO:0055044	symplast	3876	3876/115981	Cluster-10061.1/Cluster-10128.0/Cluster-10186.1/Cluster-10371.0/Cluster-10383.0/Cluster-10383.1/Cluster-10403.0/Cluster-10404.0/Cluster-10414.0/Cluster-10427.0/Cluster-10495.0/Cluster-10553.0/Cluster-10646.0/Cluster-10738.0/Cluster-1079.0/Cluster-1091.0/Cluster-11013.0/Cluster-11072.0/Cluster-11135.0/Cluster-11141.0/Cluster-11280.0/Cluster-11340.0/Cluster-11383.0/Cluster-11431.0/Cluster-11743.0/C…
GO:0099080	Cellular component	GO:0099080	supramolecular complex	1550	1550/115981	Cluster-10310.0/Cluster-10753.0/Cluster-11220.0/Cluster-11328.0/Cluster-11415.0/Cluster-11643.0/Cluster-11882.0/Cluster-11882.1/Cluster-11965.0/Cluster-12698.0/Cluster-12850.0/Cluster-13920.0/Cluster-1446.0/Cluster-14544.0/Cluster-14931.0/Cluster-15250.0/Cluster-1534.0/Cluster-15691.0/Cluster-15896.0/Cluster-15997.0/Cluster-16933.0/Cluster-16955.0/Cluster-17084.0/Cluster-17131.0/Cluster-17474.100…
GO:0140110	Molecular function	GO:0140110	transcription regulator activity	5474	5474/115981	Cluster-10000.0/Cluster-10024.0/Cluster-10024.1/Cluster-10145.0/Cluster-10154.0/Cluster-10171.0/Cluster-10266.0/Cluster-10293.0/Cluster-10308.0/Cluster-10352.0/Cluster-10354.0/Cluster-10383.0/Cluster-10383.1/Cluster-10385.0/Cluster-10419.0/Cluster-10462.0/Cluster-10489.0/Cluster-10503.0/Cluster-10528.0/Cluster-10549.0/Cluster-10577.0/Cluster-10629.0/Cluster-10630.0/Cluster-10691.0/Cluster-10698.0…
GO:0003824	Molecular function	GO:0003824	catalytic activity	61800	61800/115981	Cluster-1000.0/Cluster-10003.0/Cluster-10003.1/Cluster-10003.2/Cluster-10003.3/Cluster-10009.0/Cluster-10018.0/Cluster-10022.0/Cluster-10027.0/Cluster-10028.0/Cluster-10029.1/Cluster-10032.0/Cluster-10035.0/Cluster-10043.0/Cluster-1005.0/Cluster-10053.0/Cluster-10055.0/Cluster-10059.0/Cluster-1006.0/Cluster-10060.0/Cluster-10061.0/Cluster-10061.1/Cluster-10075.0/Cluster-10079.0/Cluster-1008.0/Clu…
GO:0045735	Molecular function	GO:0045735	nutrient reservoir activity	117	117/115981	Cluster-14168.0/Cluster-1418.0/Cluster-16507.0/Cluster-16837.0/Cluster-17453.0/Cluster-17474.101300/Cluster-17474.101302/Cluster-17474.101303/Cluster-17474.102570/Cluster-17474.102951/Cluster-17474.103551/Cluster-17474.103552/Cluster-17474.106259/Cluster-17474.10626/Cluster-17474.106546/Cluster-17474.107717/Cluster-17474.108024/Cluster-17474.108133/Cluster-17474.109698/Cluster-17474.110596/Cluste…
GO:0005198	Molecular function	GO:0005198	structural molecule activity	1965	1965/115981	Cluster-1035.0/Cluster-11073.0/Cluster-11135.0/Cluster-1125.0/Cluster-1130.1/Cluster-11614.0/Cluster-12053.13/Cluster-12105.0/Cluster-12471.0/Cluster-12635.0/Cluster-13226.0/Cluster-13880.0/Cluster-14153.0/Cluster-14161.0/Cluster-14283.0/Cluster-14404.0/Cluster-1446.0/Cluster-14945.0/Cluster-15473.0/Cluster-15484.0/Cluster-16440.0/Cluster-16830.0/Cluster-17382.0/Cluster-17384.2/Cluster-17474.1002…
GO:0005215	Molecular function	GO:0005215	transporter activity	6157	6157/115981	Cluster-10007.0/Cluster-10061.0/Cluster-10061.1/Cluster-10085.0/Cluster-10109.0/Cluster-10138.0/Cluster-10138.1/Cluster-10155.0/Cluster-10186.4/Cluster-10205.0/Cluster-10217.0/Cluster-10280.0/Cluster-10330.0/Cluster-10345.0/Cluster-10345.1/Cluster-10356.0/Cluster-10387.2/Cluster-10410.0/Cluster-10410.1/Cluster-10410.2/Cluster-10410.3/Cluster-10413.0/Cluster-10413.1/Cluster-10466.0/Cluster-10468.0…
GO:0005488	Molecular function	GO:0005488	binding	72917	72917/115981	Cluster-1000.0/Cluster-10000.0/Cluster-10003.0/Cluster-10003.1/Cluster-10003.3/Cluster-10009.0/Cluster-10018.0/Cluster-10022.0/Cluster-10024.0/Cluster-10024.1/Cluster-10028.0/Cluster-10032.0/Cluster-10035.0/Cluster-10038.0/Cluster-10043.0/Cluster-1005.0/Cluster-10050.0/Cluster-10053.0/Cluster-1006.0/Cluster-10060.0/Cluster-10061.0/Cluster-10061.1/Cluster-10063.0/Cluster-10065.0/Cluster-10077.0/Cl…
GO:0031386	Molecular function	GO:0031386	protein tag	11	11/115981	Cluster-17474.102567/Cluster-17474.113080/Cluster-17474.115195/Cluster-17474.117243/Cluster-17474.122542/Cluster-17474.128417/Cluster-17474.129730/Cluster-17474.139266/Cluster-17474.165426/Cluster-17474.55088/Cluster-17474.70163
GO:0016209	Molecular function	GO:0016209	antioxidant activity	746	746/115981	Cluster-10275.0/Cluster-10275.1/Cluster-10403.0/Cluster-10404.0/Cluster-10425.0/Cluster-10427.0/Cluster-10535.0/Cluster-1079.0/Cluster-10799.0/Cluster-10858.0/Cluster-11005.0/Cluster-11183.0/Cluster-11448.0/Cluster-11469.0/Cluster-11469.1/Cluster-11469.2/Cluster-11852.0/Cluster-12058.0/Cluster-1265.0/Cluster-12973.0/Cluster-13406.0/Cluster-13676.0/Cluster-13860.0/Cluster-14169.0/Cluster-14305.0/C…
GO:0098772	Molecular function	GO:0098772	molecular function regulator	1632	1632/115981	Cluster-10108.0/Cluster-10177.0/Cluster-10311.0/Cluster-11482.0/Cluster-11668.0/Cluster-12162.0/Cluster-12851.0/Cluster-12851.1/Cluster-12935.0/Cluster-13057.0/Cluster-13153.0/Cluster-13637.0/Cluster-13699.0/Cluster-1397.0/Cluster-14141.0/Cluster-14348.0/Cluster-14381.0/Cluster-14603.0/Cluster-14852.0/Cluster-15064.0/Cluster-15236.0/Cluster-15262.0/Cluster-15428.0/Cluster-15477.0/Cluster-16052.0/…
GO:0045182	Molecular function	GO:0045182	translation regulator activity	30	30/115981	Cluster-17474.102090/Cluster-17474.109075/Cluster-17474.109636/Cluster-17474.118354/Cluster-17474.119011/Cluster-17474.122212/Cluster-17474.124160/Cluster-17474.124161/Cluster-17474.130952/Cluster-17474.130954/Cluster-17474.131829/Cluster-17474.138821/Cluster-17474.141355/Cluster-17474.142866/Cluster-17474.156773/Cluster-17474.159206/Cluster-17474.159207/Cluster-17474.178810/Cluster-17474.22854/C…
GO:0060089	Molecular function	GO:0060089	molecular transducer activity	2109	2109/115981	Cluster-10122.0/Cluster-10122.2/Cluster-10399.0/Cluster-10517.0/Cluster-10813.0/Cluster-10865.0/Cluster-10887.0/Cluster-10887.2/Cluster-1091.0/Cluster-110.0/Cluster-11008.0/Cluster-11171.0/Cluster-1125.0/Cluster-11274.0/Cluster-11344.0/Cluster-11824.0/Cluster-12053.1/Cluster-12053.3/Cluster-1207.0/Cluster-12151.0/Cluster-12573.0/Cluster-1269.0/Cluster-12786.0/Cluster-12793.0/Cluster-12809.0/Clust…
GO:0140104	Molecular function	GO:0140104	molecular carrier activity	148	148/115981	Cluster-14794.0/Cluster-1603.0/Cluster-16884.0/Cluster-17297.0/Cluster-17474.101558/Cluster-17474.102200/Cluster-17474.103873/Cluster-17474.105704/Cluster-17474.107377/Cluster-17474.107383/Cluster-17474.107593/Cluster-17474.110152/Cluster-17474.110271/Cluster-17474.111849/Cluster-17474.115064/Cluster-17474.115786/Cluster-17474.118569/Cluster-17474.121442/Cluster-17474.125358/Cluster-17474.125765/…
GO:0000003	Biological process	GO:0000003	reproduction	8304	8304/115981	Cluster-10018.0/Cluster-10022.0/Cluster-10024.0/Cluster-10024.1/Cluster-1008.0/Cluster-10101.0/Cluster-10133.0/Cluster-10149.0/Cluster-10150.0/Cluster-10171.0/Cluster-10301.0/Cluster-10383.0/Cluster-10383.1/Cluster-10385.0/Cluster-10416.0/Cluster-1042.0/Cluster-10528.0/Cluster-10549.0/Cluster-10577.0/Cluster-10587.0/Cluster-10588.0/Cluster-10634.0/Cluster-10669.0/Cluster-10725.0/Cluster-10785.0/C…
GO:0008152	Biological process	GO:0008152	metabolic process	64693	64693/115981	Cluster-1000.0/Cluster-10000.0/Cluster-10003.0/Cluster-10003.1/Cluster-10003.3/Cluster-10018.0/Cluster-10021.0/Cluster-10022.0/Cluster-10024.0/Cluster-10024.1/Cluster-10027.0/Cluster-10028.0/Cluster-10029.1/Cluster-10032.0/Cluster-10035.0/Cluster-10043.0/Cluster-1005.0/Cluster-10050.0/Cluster-10053.0/Cluster-10055.0/Cluster-10059.0/Cluster-1006.0/Cluster-10063.0/Cluster-10065.0/Cluster-10075.0/Cl…
GO:0001906	Biological process	GO:0001906	cell killing	13	13/115981	Cluster-17474.100458/Cluster-17474.112390/Cluster-17474.130776/Cluster-17474.149712/Cluster-17474.202375/Cluster-17474.202378/Cluster-17474.203388/Cluster-17474.2272/Cluster-17474.25552/Cluster-17474.31342/Cluster-17474.31343/Cluster-17474.68908/Cluster-17474.70385
GO:0002376	Biological process	GO:0002376	immune system process	3219	3219/115981	Cluster-10050.0/Cluster-10128.0/Cluster-1034.0/Cluster-10399.0/Cluster-10535.0/Cluster-10610.0/Cluster-10623.0/Cluster-10790.0/Cluster-10822.0/Cluster-10872.0/Cluster-10949.0/Cluster-110.0/Cluster-11023.3/Cluster-11040.0/Cluster-11070.0/Cluster-11141.0/Cluster-11304.0/Cluster-1165.0/Cluster-11761.0/Cluster-11824.0/Cluster-1183.0/Cluster-11977.0/Cluster-12018.0/Cluster-12243.0/Cluster-12253.0/Clus…
GO:0006791	Biological process	GO:0006791	sulfur utilization	1	1/115981	Cluster-17474.32276
GO:0040007	Biological process	GO:0040007	growth	3134	3134/115981	Cluster-10114.1/Cluster-10244.0/Cluster-10292.0/Cluster-10292.1/Cluster-10317.0/Cluster-1034.0/Cluster-10363.0/Cluster-10496.0/Cluster-10716.0/Cluster-10737.0/Cluster-10865.0/Cluster-1113.0/Cluster-11143.0/Cluster-11259.0/Cluster-11334.0/Cluster-1170.0/Cluster-11737.0/Cluster-1175.0/Cluster-11971.0/Cluster-11974.0/Cluster-1203.0/Cluster-12154.0/Cluster-12312.0/Cluster-12377.2/Cluster-12405.0/Clus…
GO:0007610	Biological process	GO:0007610	behavior	17	17/115981	Cluster-17474.103146/Cluster-17474.103148/Cluster-17474.108312/Cluster-17474.108317/Cluster-17474.108318/Cluster-17474.129975/Cluster-17474.134579/Cluster-17474.134581/Cluster-17474.142688/Cluster-17474.142868/Cluster-17474.153045/Cluster-17474.68185/Cluster-17474.68188/Cluster-17474.68190/Cluster-17474.68192/Cluster-17474.71743/Cluster-17474.77721
GO:0008283	Biological process	GO:0008283	cell proliferation	480	480/115981	Cluster-10101.0/Cluster-10108.0/Cluster-11684.0/Cluster-12377.2/Cluster-1356.0/Cluster-14852.0/Cluster-15093.0/Cluster-17222.0/Cluster-17275.0/Cluster-17474.100288/Cluster-17474.100499/Cluster-17474.100702/Cluster-17474.100773/Cluster-17474.100774/Cluster-17474.100775/Cluster-17474.101269/Cluster-17474.102317/Cluster-17474.102763/Cluster-17474.102998/Cluster-17474.103235/Cluster-17474.103418/Clus…
GO:0009987	Biological process	GO:0009987	cellular process	73879	73879/115981	Cluster-1000.0/Cluster-10000.0/Cluster-10003.0/Cluster-10003.1/Cluster-10003.3/Cluster-10018.0/Cluster-10021.0/Cluster-10022.0/Cluster-10024.0/Cluster-10024.1/Cluster-10027.0/Cluster-10028.0/Cluster-10029.1/Cluster-10032.0/Cluster-10035.0/Cluster-10043.0/Cluster-10050.0/Cluster-10053.0/Cluster-10059.0/Cluster-1006.0/Cluster-10063.0/Cluster-10065.0/Cluster-10075.0/Cluster-10077.0/Cluster-10079.0/C…
GO:0015976	Biological process	GO:0015976	carbon utilization	68	68/115981	Cluster-15421.0/Cluster-15421.1/Cluster-16009.0/Cluster-16009.1/Cluster-17172.0/Cluster-17474.101251/Cluster-17474.101252/Cluster-17474.102998/Cluster-17474.104470/Cluster-17474.106393/Cluster-17474.109933/Cluster-17474.113404/Cluster-17474.11827/Cluster-17474.121059/Cluster-17474.121466/Cluster-17474.123024/Cluster-17474.131456/Cluster-17474.131457/Cluster-17474.131458/Cluster-17474.131459/Clust…
GO:0019740	Biological process	GO:0019740	nitrogen utilization	33	33/115981	Cluster-10292.0/Cluster-10292.1/Cluster-10363.0/Cluster-11712.0/Cluster-14315.1/Cluster-15977.1/Cluster-15977.3/Cluster-17370.0/Cluster-17474.106539/Cluster-17474.113448/Cluster-17474.124313/Cluster-17474.124404/Cluster-17474.139139/Cluster-17474.147237/Cluster-17474.175055/Cluster-17474.176964/Cluster-17474.181214/Cluster-17474.195433/Cluster-17474.200414/Cluster-17474.202424/Cluster-17474.25280…
GO:0022414	Biological process	GO:0022414	reproductive process	8275	8275/115981	Cluster-10018.0/Cluster-10022.0/Cluster-10024.0/Cluster-10024.1/Cluster-1008.0/Cluster-10101.0/Cluster-10133.0/Cluster-10149.0/Cluster-10150.0/Cluster-10171.0/Cluster-10301.0/Cluster-10383.0/Cluster-10383.1/Cluster-10385.0/Cluster-10416.0/Cluster-1042.0/Cluster-10528.0/Cluster-10549.0/Cluster-10577.0/Cluster-10587.0/Cluster-10588.0/Cluster-10634.0/Cluster-10669.0/Cluster-10725.0/Cluster-10785.0/C…
GO:0022610	Biological process	GO:0022610	biological adhesion	97	97/115981	Cluster-10865.0/Cluster-15390.0/Cluster-17029.0/Cluster-17474.100866/Cluster-17474.100867/Cluster-17474.103299/Cluster-17474.105001/Cluster-17474.107627/Cluster-17474.108558/Cluster-17474.109789/Cluster-17474.109790/Cluster-17474.112613/Cluster-17474.113954/Cluster-17474.115997/Cluster-17474.116166/Cluster-17474.116817/Cluster-17474.116818/Cluster-17474.122398/Cluster-17474.123308/Cluster-17474.1…
GO:0023052	Biological process	GO:0023052	signaling	10522	10522/115981	Cluster-10114.1/Cluster-10148.0/Cluster-10149.0/Cluster-10294.0/Cluster-10354.0/Cluster-10371.0/Cluster-10399.0/Cluster-10414.0/Cluster-1042.0/Cluster-10424.0/Cluster-10437.0/Cluster-10456.0/Cluster-10485.0/Cluster-10496.0/Cluster-10517.0/Cluster-10533.0/Cluster-10535.0/Cluster-10544.0/Cluster-10610.0/Cluster-10623.0/Cluster-10716.0/Cluster-10813.0/Cluster-10822.0/Cluster-10833.0/Cluster-10852.0/…
GO:0032501	Biological process	GO:0032501	multicellular organismal process	13100	13100/115981	Cluster-10018.0/Cluster-10022.0/Cluster-10024.0/Cluster-10024.1/Cluster-10059.0/Cluster-10082.0/Cluster-10101.0/Cluster-10108.0/Cluster-10123.0/Cluster-10133.0/Cluster-10148.0/Cluster-10149.0/Cluster-10150.0/Cluster-10171.0/Cluster-10273.0/Cluster-10281.0/Cluster-10292.0/Cluster-10292.1/Cluster-10301.0/Cluster-1034.0/Cluster-10385.0/Cluster-10416.0/Cluster-1042.0/Cluster-10456.0/Cluster-10478.4/C…
GO:0032502	Biological process	GO:0032502	developmental process	13939	13939/115981	Cluster-10022.0/Cluster-10024.0/Cluster-10024.1/Cluster-10059.0/Cluster-10063.0/Cluster-10082.0/Cluster-10101.0/Cluster-10108.0/Cluster-10114.1/Cluster-10123.0/Cluster-10133.0/Cluster-10148.0/Cluster-10149.0/Cluster-10150.0/Cluster-10171.0/Cluster-10273.0/Cluster-10281.0/Cluster-10292.0/Cluster-10292.1/Cluster-1034.0/Cluster-10363.0/Cluster-10385.0/Cluster-10416.0/Cluster-1042.0/Cluster-10456.0/C…
GO:0040011	Biological process	GO:0040011	locomotion	203	203/115981	Cluster-13460.0/Cluster-14411.0/Cluster-14965.0/Cluster-15813.1/Cluster-17474.102044/Cluster-17474.102159/Cluster-17474.102180/Cluster-17474.102836/Cluster-17474.103201/Cluster-17474.106650/Cluster-17474.106652/Cluster-17474.107606/Cluster-17474.107632/Cluster-17474.109514/Cluster-17474.110076/Cluster-17474.112105/Cluster-17474.112527/Cluster-17474.112872/Cluster-17474.113931/Cluster-17474.113932…
GO:0043473	Biological process	GO:0043473	pigmentation	58	58/115981	Cluster-10698.0/Cluster-11133.0/Cluster-13060.0/Cluster-16953.0/Cluster-17474.105915/Cluster-17474.106442/Cluster-17474.106447/Cluster-17474.107440/Cluster-17474.109558/Cluster-17474.113173/Cluster-17474.113444/Cluster-17474.113879/Cluster-17474.118364/Cluster-17474.118538/Cluster-17474.120102/Cluster-17474.120840/Cluster-17474.121598/Cluster-17474.122382/Cluster-17474.122825/Cluster-17474.124137…
GO:0048511	Biological process	GO:0048511	rhythmic process	1087	1087/115981	Cluster-11149.0/Cluster-11689.0/Cluster-12058.0/Cluster-1281.0/Cluster-13148.0/Cluster-13153.0/Cluster-13314.0/Cluster-13365.0/Cluster-13526.0/Cluster-13893.0/Cluster-14381.0/Cluster-14645.0/Cluster-16070.1/Cluster-16329.0/Cluster-17247.0/Cluster-17420.0/Cluster-17421.0/Cluster-17474.100175/Cluster-17474.100282/Cluster-17474.10039/Cluster-17474.100503/Cluster-17474.100647/Cluster-17474.100761/Clu…
GO:0048518	Biological process	GO:0048518	positive regulation of biological process	5160	5160/115981	Cluster-10022.0/Cluster-10050.0/Cluster-10065.0/Cluster-10292.0/Cluster-10292.1/Cluster-10310.0/Cluster-10399.0/Cluster-10431.0/Cluster-10456.0/Cluster-10493.0/Cluster-10544.0/Cluster-10750.0/Cluster-10798.0/Cluster-10916.0/Cluster-110.0/Cluster-11023.3/Cluster-11100.0/Cluster-11149.0/Cluster-11247.0/Cluster-11304.0/Cluster-11381.0/Cluster-11451.0/Cluster-11542.0/Cluster-11543.0/Cluster-11543.1/C…
GO:0048519	Biological process	GO:0048519	negative regulation of biological process	5487	5487/115981	Cluster-10024.0/Cluster-10024.1/Cluster-10050.0/Cluster-10065.0/Cluster-10262.0/Cluster-10273.0/Cluster-10371.0/Cluster-10385.0/Cluster-10410.1/Cluster-10535.0/Cluster-10549.0/Cluster-10567.2/Cluster-10628.0/Cluster-10629.0/Cluster-10852.0/Cluster-110.0/Cluster-11047.0/Cluster-11047.1/Cluster-11047.2/Cluster-11047.3/Cluster-11069.0/Cluster-11069.1/Cluster-11133.0/Cluster-11220.0/Cluster-11259.0/C…
GO:0050789	Biological process	GO:0050789	regulation of biological process	26595	26595/115981	Cluster-10000.0/Cluster-10022.0/Cluster-10024.0/Cluster-10024.1/Cluster-10050.0/Cluster-10063.0/Cluster-10065.0/Cluster-10101.0/Cluster-10114.1/Cluster-10145.0/Cluster-10148.0/Cluster-10149.0/Cluster-10171.0/Cluster-10244.0/Cluster-10262.0/Cluster-10273.0/Cluster-10292.0/Cluster-10292.1/Cluster-10293.0/Cluster-10294.0/Cluster-103.0/Cluster-10310.0/Cluster-10317.0/Cluster-1034.0/Cluster-10352.0/Cl…
GO:0050896	Biological process	GO:0050896	response to stimulus	28341	28341/115981	Cluster-10021.0/Cluster-10022.0/Cluster-10032.0/Cluster-10050.0/Cluster-10055.0/Cluster-10059.0/Cluster-1006.0/Cluster-1008.0/Cluster-10101.0/Cluster-10109.0/Cluster-10114.0/Cluster-10114.1/Cluster-10128.0/Cluster-10132.0/Cluster-10133.0/Cluster-10148.0/Cluster-10149.0/Cluster-10154.0/Cluster-10159.0/Cluster-10163.0/Cluster-10186.0/Cluster-10186.1/Cluster-10186.3/Cluster-10188.0/Cluster-10241.0/C…
GO:0051179	Biological process	GO:0051179	localization	12048	12048/115981	Cluster-10007.0/Cluster-10061.0/Cluster-10061.1/Cluster-10109.0/Cluster-10155.0/Cluster-10186.2/Cluster-1025.0/Cluster-10280.0/Cluster-10281.0/Cluster-10330.0/Cluster-1034.0/Cluster-10385.0/Cluster-10399.0/Cluster-10410.0/Cluster-10413.0/Cluster-10413.1/Cluster-10414.0/Cluster-10447.0/Cluster-10468.0/Cluster-10493.0/Cluster-1051.0/Cluster-10513.0/Cluster-10517.0/Cluster-1052.0/Cluster-10522.1/Clu…
GO:0051704	Biological process	GO:0051704	multi-organism process	7480	7480/115981	Cluster-10018.0/Cluster-10050.0/Cluster-10128.0/Cluster-10132.0/Cluster-10133.0/Cluster-10244.0/Cluster-10301.0/Cluster-1034.0/Cluster-10365.0/Cluster-10371.0/Cluster-10383.0/Cluster-10383.1/Cluster-10399.0/Cluster-10410.1/Cluster-10416.0/Cluster-10493.0/Cluster-10610.0/Cluster-10671.0/Cluster-10738.0/Cluster-10748.0/Cluster-10790.0/Cluster-10852.0/Cluster-10865.0/Cluster-1091.0/Cluster-1096.0/Cl…
GO:0065007	Biological process	GO:0065007	biological regulation	29162	29162/115981	Cluster-10000.0/Cluster-10022.0/Cluster-10024.0/Cluster-10024.1/Cluster-10050.0/Cluster-10059.0/Cluster-10063.0/Cluster-10065.0/Cluster-10101.0/Cluster-10114.1/Cluster-10145.0/Cluster-10148.0/Cluster-10149.0/Cluster-10171.0/Cluster-10186.3/Cluster-10188.0/Cluster-10244.0/Cluster-10262.0/Cluster-10273.0/Cluster-10292.0/Cluster-10292.1/Cluster-10293.0/Cluster-10294.0/Cluster-103.0/Cluster-10310.0/C…
GO:0071840	Biological process	GO:0071840	cellular component organization or biogenesis	15095	15095/115981	Cluster-10022.0/Cluster-10063.0/Cluster-10065.0/Cluster-10075.0/Cluster-1008.0/Cluster-10104.1/Cluster-10114.1/Cluster-10133.0/Cluster-10138.0/Cluster-10138.1/Cluster-10167.0/Cluster-1017.0/Cluster-10186.1/Cluster-10188.0/Cluster-10197.0/Cluster-10208.0/Cluster-10281.0/Cluster-10301.0/Cluster-10310.0/Cluster-10311.0/Cluster-10317.0/Cluster-1034.0/Cluster-10381.0/Cluster-10387.2/Cluster-10403.0/Cl…
GO:0098754	Biological process	GO:0098754	detoxification	139	139/115981	Cluster-11754.0/Cluster-12211.1/Cluster-12505.0/Cluster-13426.0/Cluster-13719.0/Cluster-13860.0/Cluster-14169.0/Cluster-15203.0/Cluster-17248.0/Cluster-17274.0/Cluster-17446.0/Cluster-17447.0/Cluster-17474.100131/Cluster-17474.100132/Cluster-17474.100518/Cluster-17474.101699/Cluster-17474.102063/Cluster-17474.102128/Cluster-17474.102133/Cluster-17474.102134/Cluster-17474.102460/Cluster-17474.1029…
