# Supplementary material for: Changes and transcriptome regulation of endogenous hormones during somatic embryogenesis in Ormosia henryi Prain
Source: Front Plant Sci. 2023 Apr 3;14:1121259. doi: 10.3389/fpls.2023.1121259 (PMC10106752; doi:10.3389/fpls.2023.1121259)
Supplement: Additional file 3 — GO database. [file Table_3.xlsx]

## Sheet: KOG database
Classification	Code	CodeFunction	geneCount	geneList
CELLULAR PROCESSES AND SIGNALING	D	Cell cycle control, cell division, chromosome partitioning	2111	Cluster-10188.0,Cluster-10311.0,Cluster-1036.0,Cluster-1036.2,Cluster-1036.3,Cluster-10500.0,Cluster-10541.0,Cluster-10588.0,Cluster-10785.0,Cluster-10955.0,Cluster-11154.0,Cluster-11220.0,Cluster-11483.0,Cluster-11643.0,Cluster-11857.0,Cluster-11882.0,Cluster-11882.1,Cluster-12247.0,Cluster-12375.0,Cluster-12444.0,Cluster-12632.0,Cluster-12675.0,Cluster-12734.0,Cluster-12739.0,Cluster-12744.0,Cl…
CELLULAR PROCESSES AND SIGNALING	M	Cell wall/membrane/envelope biogenesis	1057	Cluster-1038.0,Cluster-10603.0,Cluster-10731.1,Cluster-10731.2,Cluster-10797.0,Cluster-11244.1,Cluster-11259.0,Cluster-11509.0,Cluster-11656.0,Cluster-11797.1,Cluster-12425.0,Cluster-12432.0,Cluster-12511.0,Cluster-14271.0,Cluster-14738.0,Cluster-14846.0,Cluster-15447.0,Cluster-15708.0,Cluster-15860.0,Cluster-15933.1,Cluster-16157.0,Cluster-16260.0,Cluster-16365.0,Cluster-16487.0,Cluster-16622.1,…
CELLULAR PROCESSES AND SIGNALING	N	Cell motility	37	Cluster-17474.107243,Cluster-17474.113765,Cluster-17474.119002,Cluster-17474.119474,Cluster-17474.125145,Cluster-17474.125146,Cluster-17474.125147,Cluster-17474.125552,Cluster-17474.12619,Cluster-17474.138379,Cluster-17474.139168,Cluster-17474.139614,Cluster-17474.139615,Cluster-17474.148391,Cluster-17474.152126,Cluster-17474.164715,Cluster-17474.167734,Cluster-17474.22207,Cluster-17474.27650,Clu…
CELLULAR PROCESSES AND SIGNALING	O	Posttranslational modification, protein turnover, chaperones	7702	Cluster-1006.0,Cluster-10101.0,Cluster-10489.0,Cluster-10491.0,Cluster-10495.0,Cluster-10534.0,Cluster-10534.1,Cluster-10534.2,Cluster-10544.0,Cluster-10612.0,Cluster-10639.0,Cluster-10675.0,Cluster-10689.0,Cluster-10718.0,Cluster-10790.0,Cluster-10799.0,Cluster-10839.0,Cluster-10856.0,Cluster-10858.0,Cluster-10922.0,Cluster-11017.0,Cluster-11030.0,Cluster-11126.0,Cluster-11148.0,Cluster-11251.0,…
CELLULAR PROCESSES AND SIGNALING	T	Signal transduction mechanisms	7492	Cluster-10149.0,Cluster-10161.0,Cluster-10241.0,Cluster-10437.0,Cluster-1047.0,Cluster-10517.0,Cluster-10567.3,Cluster-10623.0,Cluster-1073.0,Cluster-10732.0,Cluster-10827.0,Cluster-10833.0,Cluster-10852.0,Cluster-10928.0,Cluster-11004.0,Cluster-11008.0,Cluster-11014.0,Cluster-11094.0,Cluster-1116.0,Cluster-11171.0,Cluster-11184.0,Cluster-11188.0,Cluster-11222.0,Cluster-1125.0,Cluster-11274.0,Clu…
CELLULAR PROCESSES AND SIGNALING	U	Intracellular trafficking, secretion, and vesicular transport	3976	Cluster-10065.0,Cluster-10092.0,Cluster-10281.0,Cluster-10447.0,Cluster-10493.0,Cluster-10497.0,Cluster-10727.0,Cluster-10830.0,Cluster-11042.0,Cluster-1118.0,Cluster-11328.0,Cluster-11432.1,Cluster-11499.0,Cluster-1192.0,Cluster-12046.0,Cluster-12060.0,Cluster-12156.0,Cluster-12517.0,Cluster-12587.0,Cluster-12632.0,Cluster-12636.0,Cluster-12754.1,Cluster-12850.0,Cluster-133.0,Cluster-13391.0,Clu…
CELLULAR PROCESSES AND SIGNALING	V	Defense mechanisms	516	Cluster-10307.1,Cluster-1045.0,Cluster-11053.0,Cluster-11605.0,Cluster-13175.0,Cluster-13180.0,Cluster-14339.0,Cluster-14348.0,Cluster-14640.0,Cluster-14640.1,Cluster-14902.0,Cluster-15669.0,Cluster-16392.0,Cluster-16909.0,Cluster-17438.0,Cluster-17474.100267,Cluster-17474.100268,Cluster-17474.100332,Cluster-17474.100492,Cluster-17474.100526,Cluster-17474.100527,Cluster-17474.100528,Cluster-17474…
CELLULAR PROCESSES AND SIGNALING	W	Extracellular structures	161	Cluster-12962.0,Cluster-13274.0,Cluster-14846.0,Cluster-15708.0,Cluster-15860.0,Cluster-16260.0,Cluster-16747.0,Cluster-17474.100180,Cluster-17474.101104,Cluster-17474.106172,Cluster-17474.107625,Cluster-17474.107626,Cluster-17474.107672,Cluster-17474.10878,Cluster-17474.109789,Cluster-17474.109790,Cluster-17474.110884,Cluster-17474.110885,Cluster-17474.111226,Cluster-17474.111629,Cluster-17474.1…
CELLULAR PROCESSES AND SIGNALING	Y	Nuclear structure	355	Cluster-14794.0,Cluster-1603.0,Cluster-16884.0,Cluster-17474.100357,Cluster-17474.100358,Cluster-17474.100583,Cluster-17474.101364,Cluster-17474.101365,Cluster-17474.101541,Cluster-17474.101542,Cluster-17474.101543,Cluster-17474.101558,Cluster-17474.102523,Cluster-17474.103325,Cluster-17474.105077,Cluster-17474.105394,Cluster-17474.106270,Cluster-17474.106522,Cluster-17474.106524,Cluster-17474.10…
CELLULAR PROCESSES AND SIGNALING	Z	Cytoskeleton	1810	Cluster-1080.0,Cluster-11154.0,Cluster-11415.0,Cluster-11643.0,Cluster-1203.0,Cluster-12635.0,Cluster-12698.0,Cluster-13580.0,Cluster-13749.0,Cluster-14180.0,Cluster-14329.0,Cluster-1446.0,Cluster-14542.0,Cluster-14560.0,Cluster-14611.0,Cluster-14611.1,Cluster-14931.0,Cluster-14942.0,Cluster-14942.1,Cluster-14942.2,Cluster-14998.0,Cluster-15272.0,Cluster-1534.0,Cluster-15997.0,Cluster-16690.0,Clu…
INFORMATION STORAGE AND PROCESSING	A	RNA processing and modification	3221	Cluster-10060.0,Cluster-10166.0,Cluster-10262.0,Cluster-10371.0,Cluster-10371.1,Cluster-1055.0,Cluster-10835.0,Cluster-11098.0,Cluster-11451.0,Cluster-11695.0,Cluster-11838.0,Cluster-11906.0,Cluster-11988.0,Cluster-12002.0,Cluster-12095.0,Cluster-12274.0,Cluster-1231.0,Cluster-12495.0,Cluster-12703.0,Cluster-12870.0,Cluster-12942.0,Cluster-13016.0,Cluster-13346.0,Cluster-13355.0,Cluster-1340.0,Cl…
INFORMATION STORAGE AND PROCESSING	B	Chromatin structure and dynamics	1203	Cluster-10311.0,Cluster-10500.0,Cluster-1113.0,Cluster-11543.0,Cluster-11543.1,Cluster-12142.0,Cluster-12142.1,Cluster-12142.2,Cluster-12377.2,Cluster-12935.0,Cluster-15321.0,Cluster-15656.1,Cluster-15773.0,Cluster-16434.0,Cluster-16436.0,Cluster-16599.0,Cluster-16856.0,Cluster-16856.1,Cluster-17222.0,Cluster-17403.0,Cluster-17474.10036,Cluster-17474.10038,Cluster-17474.100654,Cluster-17474.10114…
INFORMATION STORAGE AND PROCESSING	J	Translation, ribosomal structure and biogenesis	3614	Cluster-10050.0,Cluster-10262.0,Cluster-10317.0,Cluster-10478.0,Cluster-10478.2,Cluster-10478.3,Cluster-10478.4,Cluster-10478.5,Cluster-10628.0,Cluster-10792.0,Cluster-10821.0,Cluster-10981.0,Cluster-11012.0,Cluster-11212.2,Cluster-1130.1,Cluster-1131.0,Cluster-1157.0,Cluster-11614.0,Cluster-11695.0,Cluster-11714.0,Cluster-11807.0,Cluster-12014.0,Cluster-12047.0,Cluster-12053.13,Cluster-12105.0,C…
INFORMATION STORAGE AND PROCESSING	K	Transcription	4296	Cluster-10024.0,Cluster-10024.1,Cluster-10038.0,Cluster-1006.0,Cluster-10352.0,Cluster-10354.0,Cluster-10577.0,Cluster-10750.0,Cluster-10770.0,Cluster-10911.0,Cluster-11133.0,Cluster-11207.0,Cluster-11340.0,Cluster-11444.0,Cluster-11516.0,Cluster-11542.0,Cluster-11543.0,Cluster-11543.1,Cluster-11568.0,Cluster-11568.1,Cluster-11568.2,Cluster-11579.0,Cluster-11857.0,Cluster-11861.0,Cluster-11870.0,…
INFORMATION STORAGE AND PROCESSING	L	Replication, recombination and repair	2658	Cluster-1006.0,Cluster-1008.0,Cluster-10186.1,Cluster-10688.0,Cluster-10688.4,Cluster-10757.0,Cluster-10785.0,Cluster-10883.0,Cluster-11023.0,Cluster-11267.0,Cluster-1127.0,Cluster-11312.0,Cluster-11374.0,Cluster-1144.0,Cluster-11451.0,Cluster-11538.0,Cluster-11749.0,Cluster-11762.0,Cluster-11774.0,Cluster-12197.0,Cluster-12275.0,Cluster-12739.0,Cluster-12828.0,Cluster-13155.0,Cluster-13287.0,Clu…
METABOLISM	C	Energy production and conversion	2703	Cluster-10043.0,Cluster-1005.0,Cluster-10295.0,Cluster-10333.0,Cluster-1039.0,Cluster-10401.0,Cluster-10420.0,Cluster-10511.0,Cluster-10642.0,Cluster-10646.0,Cluster-10659.0,Cluster-10738.0,Cluster-10810.0,Cluster-10836.0,Cluster-10845.0,Cluster-10847.0,Cluster-10880.0,Cluster-10939.0,Cluster-10939.1,Cluster-10970.0,Cluster-11023.3,Cluster-11087.0,Cluster-11276.0,Cluster-1129.0,Cluster-11306.0,Cl…
METABOLISM	E	Amino acid transport and metabolism	3177	Cluster-10029.1,Cluster-10055.0,Cluster-10104.1,Cluster-10153.0,Cluster-10163.0,Cluster-10274.0,Cluster-10363.0,Cluster-1044.0,Cluster-10454.0,Cluster-10495.0,Cluster-10499.0,Cluster-10513.0,Cluster-10517.0,Cluster-1052.0,Cluster-10634.0,Cluster-10719.0,Cluster-10961.0,Cluster-11023.1,Cluster-11023.2,Cluster-11036.0,Cluster-11043.0,Cluster-11050.0,Cluster-11091.0,Cluster-11091.1,Cluster-11218.0,C…
METABOLISM	F	Nucleotide transport and metabolism	988	Cluster-10431.1,Cluster-10567.2,Cluster-10645.0,Cluster-10679.0,Cluster-10893.0,Cluster-11255.0,Cluster-11314.0,Cluster-11508.0,Cluster-11628.0,Cluster-12647.0,Cluster-12941.0,Cluster-1296.0,Cluster-13200.0,Cluster-13611.0,Cluster-1419.0,Cluster-14412.0,Cluster-14801.0,Cluster-14844.1,Cluster-14921.3,Cluster-15208.0,Cluster-15611.0,Cluster-15611.1,Cluster-16435.0,Cluster-16919.0,Cluster-17321.0,C…
METABOLISM	G	Carbohydrate transport and metabolism	4176	Cluster-10027.0,Cluster-10032.0,Cluster-10053.0,Cluster-10084.0,Cluster-10109.0,Cluster-1014.0,Cluster-10217.0,Cluster-10295.0,Cluster-10333.0,Cluster-10339.0,Cluster-10364.0,Cluster-10421.0,Cluster-10642.0,Cluster-10659.0,Cluster-10777.0,Cluster-10812.0,Cluster-10829.2,Cluster-10831.0,Cluster-10897.0,Cluster-10980.0,Cluster-11091.2,Cluster-11107.0,Cluster-11110.0,Cluster-11212.1,Cluster-11253.0,…
METABOLISM	H	Coenzyme transport and metabolism	754	Cluster-10003.0,Cluster-10003.1,Cluster-10003.2,Cluster-10003.3,Cluster-10236.0,Cluster-10388.1,Cluster-10388.2,Cluster-10567.1,Cluster-10587.0,Cluster-10961.0,Cluster-1120.0,Cluster-11429.0,Cluster-11948.0,Cluster-12758.0,Cluster-12941.0,Cluster-13258.0,Cluster-13452.0,Cluster-14553.0,Cluster-14689.0,Cluster-14930.2,Cluster-14953.0,Cluster-15804.0,Cluster-1584.0,Cluster-15841.0,Cluster-15842.0,C…
METABOLISM	I	Lipid transport and metabolism	2887	Cluster-10022.0,Cluster-10061.0,Cluster-10061.1,Cluster-10111.0,Cluster-10129.0,Cluster-10244.0,Cluster-10292.0,Cluster-10292.1,Cluster-10336.0,Cluster-10344.1,Cluster-10704.0,Cluster-10721.0,Cluster-10842.0,Cluster-10843.0,Cluster-10919.0,Cluster-10919.2,Cluster-11106.0,Cluster-11180.0,Cluster-11256.0,Cluster-11579.0,Cluster-11795.0,Cluster-11980.0,Cluster-12000.0,Cluster-12000.1,Cluster-12090.0…
METABOLISM	P	Inorganic ion transport and metabolism	1919	Cluster-10007.0,Cluster-10085.0,Cluster-10410.0,Cluster-10410.1,Cluster-10410.2,Cluster-10410.3,Cluster-10425.0,Cluster-10480.0,Cluster-10517.0,Cluster-10535.0,Cluster-10555.0,Cluster-10567.2,Cluster-1068.0,Cluster-107.0,Cluster-10837.0,Cluster-10904.0,Cluster-11.0,Cluster-1111.0,Cluster-11383.0,Cluster-11400.0,Cluster-11421.0,Cluster-11421.1,Cluster-11421.4,Cluster-11630.0,Cluster-11652.0,Cluste…
METABOLISM	Q	Secondary metabolites biosynthesis, transport and catabolism	2250	Cluster-10022.0,Cluster-10123.0,Cluster-1017.0,Cluster-10186.4,Cluster-1021.0,Cluster-1034.0,Cluster-10535.0,Cluster-10597.0,Cluster-10618.0,Cluster-10688.3,Cluster-10704.0,Cluster-10705.0,Cluster-10747.3,Cluster-10842.0,Cluster-10843.0,Cluster-10962.0,Cluster-11088.0,Cluster-11330.0,Cluster-1144.1,Cluster-11491.0,Cluster-11650.0,Cluster-11653.0,Cluster-1177.0,Cluster-11784.0,Cluster-11795.0,Clus…
POORLY CHARACTERIZED	R	General function prediction only	28881	Cluster-10000.0,Cluster-10009.0,Cluster-10013.0,Cluster-10023.0,Cluster-10035.0,Cluster-10048.0,Cluster-10061.0,Cluster-10061.1,Cluster-10062.0,Cluster-10077.0,Cluster-10079.0,Cluster-10093.0,Cluster-10105.3,Cluster-10115.0,Cluster-10123.0,Cluster-10131.0,Cluster-10132.0,Cluster-10135.0,Cluster-10137.0,Cluster-10155.0,Cluster-10165.0,Cluster-10174.0,Cluster-10182.0,Cluster-10186.0,Cluster-10197.0…
POORLY CHARACTERIZED	S	Function unknown	4456	Cluster-10261.0,Cluster-10273.0,Cluster-103.0,Cluster-10345.0,Cluster-10345.1,Cluster-10351.0,Cluster-10412.0,Cluster-10431.0,Cluster-10571.0,Cluster-1063.0,Cluster-10643.0,Cluster-10711.0,Cluster-10745.0,Cluster-10745.1,Cluster-112.0,Cluster-11530.0,Cluster-11907.0,Cluster-11974.0,Cluster-12041.0,Cluster-12053.7,Cluster-12099.2,Cluster-12110.0,Cluster-12344.0,Cluster-12489.0,Cluster-12546.0,Clus…
