# Supplementary material for: Changes and transcriptome regulation of endogenous hormones during somatic embryogenesis in Ormosia henryi Prain
Source: Front Plant Sci. 2023 Apr 3;14:1121259. doi: 10.3389/fpls.2023.1121259 (PMC10106752; doi:10.3389/fpls.2023.1121259)
Supplement: Additional file 4 — KOG database. [file Table_4.xlsx]

## Sheet: KEGG database pathways
Pathway	Pathway_id	Gene_id	KEGG_ORTHOLOGY
Glycolysis / Gluconeogenesis	ko00010	Cluster-10747.3;Cluster-17474.101843;Cluster-17474.1179;Cluster-17474.125014;Cluster-17474.16270;Cluster-17474.34450;Cluster-17474.37590;Cluster-10174.0;Cluster-13319.0;Cluster-16858.0;Cluster-16860.0;Cluster-17474.102233;Cluster-17474.108554;Cluster-17474.111480;Cluster-17474.111912;Cluster-17474.111932;Cluster-17474.112747;Cluster-17474.113406;Cluster-17474.113956;Cluster-17474.119566;Cluster-1…	K00001+K00002+K00016+K00121+K00128+K00131+K00134+K00161+K00162+K00382+K00627+K00844+K00850+K00873+K00895+K00927+K01568+K01610+K01623+K01624+K01689+K01785+K01792+K01803+K01810+K01834+K01835+K01895+K01913+K03103+K03841+K14085+K15633+K15634+K18857
Citrate cycle (TCA cycle)	ko00020	Cluster-10970.0;Cluster-13645.0;Cluster-17474.100380;Cluster-17474.101718;Cluster-17474.102856;Cluster-17474.103527;Cluster-17474.104786;Cluster-17474.108014;Cluster-17474.108015;Cluster-17474.109629;Cluster-17474.109695;Cluster-17474.119020;Cluster-17474.119025;Cluster-17474.121776;Cluster-17474.121777;Cluster-17474.128022;Cluster-17474.143997;Cluster-17474.151456;Cluster-17474.151457;Cluster-17…	K00025+K00026+K00030+K00031+K00161+K00162+K00164+K00234+K00235+K00236+K00382+K00627+K00658+K01610+K01647+K01648+K01676+K01679+K01681+K01682+K01899+K01900
Pentose phosphate pathway	ko00030	Cluster-14117.0;Cluster-17059.0;Cluster-17474.77286;Cluster-10907.0;Cluster-11107.0;Cluster-17417.0;Cluster-17474.101749;Cluster-17474.103839;Cluster-17474.112624;Cluster-17474.1208;Cluster-17474.1209;Cluster-17474.1210;Cluster-17474.1211;Cluster-17474.123111;Cluster-17474.124653;Cluster-17474.131330;Cluster-17474.132362;Cluster-17474.13263;Cluster-17474.134088;Cluster-17474.136920;Cluster-17474.…	K00033+K00036+K00131+K00615+K00616+K00850+K00851+K00852+K00895+K00948+K01057+K01623+K01624+K01625+K01783+K01807+K01810+K01835+K03841
Pentose and glucuronate interconversions	ko00040	Cluster-10174.0;Cluster-13319.0;Cluster-16858.0;Cluster-16860.0;Cluster-17474.102233;Cluster-17474.108554;Cluster-17474.111480;Cluster-17474.111912;Cluster-17474.111932;Cluster-17474.112747;Cluster-17474.113406;Cluster-17474.113956;Cluster-17474.119566;Cluster-17474.119570;Cluster-17474.119571;Cluster-17474.125521;Cluster-17474.125522;Cluster-17474.128882;Cluster-17474.128887;Cluster-17474.130303…	K00002+K00008+K00011+K00012+K00065+K00699+K00854+K00875+K00963+K01051+K01184+K01213+K01728+K01783+K01805+K12447+K16190+K22935
Fructose and mannose metabolism	ko00051	Cluster-17474.106920;Cluster-17474.111905;Cluster-17474.116653;Cluster-17474.129155;Cluster-17474.192470;Cluster-17474.35683;Cluster-17474.37636;Cluster-17474.46112;Cluster-14013.0;Cluster-17474.115884;Cluster-17474.120208;Cluster-17474.124064;Cluster-17474.70881;Cluster-17474.100565;Cluster-17474.100566;Cluster-17474.100568;Cluster-17474.101310;Cluster-17474.104942;Cluster-17474.104943;Cluster-1…	K00008+K00009+K00011+K00844+K00847+K00850+K00863+K00895+K00966+K01103+K01623+K01624+K01711+K01803+K01805+K01809+K02377+K03841+K05305+K17497+K18447+K19355
Galactose metabolism	ko00052	Cluster-17474.115884;Cluster-17474.120208;Cluster-17474.124064;Cluster-17474.70881;Cluster-17474.100565;Cluster-17474.100566;Cluster-17474.100568;Cluster-17474.101310;Cluster-17474.104942;Cluster-17474.104943;Cluster-17474.104944;Cluster-17474.107216;Cluster-17474.111274;Cluster-17474.120294;Cluster-17474.125058;Cluster-17474.125059;Cluster-17474.125060;Cluster-17474.125062;Cluster-17474.127988;C…	K00011+K00844+K00850+K00963+K00965+K01187+K01190+K01193+K01684+K01784+K01785+K01835+K06611+K06617+K07407+K12309+K12447+K18819
Ascorbate and aldarate metabolism	ko00053	Cluster-13142.0;Cluster-17474.103424;Cluster-17474.103426;Cluster-17474.107463;Cluster-17474.110159;Cluster-17474.115545;Cluster-17474.123166;Cluster-17474.130533;Cluster-17474.141786;Cluster-17474.157239;Cluster-17474.61187;Cluster-14640.0;Cluster-14640.1;Cluster-17474.115692;Cluster-17474.115693;Cluster-17474.118804;Cluster-17474.185379;Cluster-17474.203688;Cluster-17474.33627;Cluster-17474.476…	K00012+K00103+K00128+K00225+K00423+K00434+K00469+K00699+K08232+K10046+K10047+K12447+K14085+K14190+K16190+K17744+K18649+K21888
Fatty acid biosynthesis	ko00061	Cluster-10646.3;Cluster-12342.0;Cluster-17358.0;Cluster-17474.100684;Cluster-17474.107288;Cluster-17474.109260;Cluster-17474.109262;Cluster-17474.110510;Cluster-17474.110691;Cluster-17474.113140;Cluster-17474.120163;Cluster-17474.157216;Cluster-17474.173495;Cluster-17474.176222;Cluster-17474.187800;Cluster-17474.190211;Cluster-17474.200951;Cluster-17474.200952;Cluster-17474.29799;Cluster-17474.43…	K00059+K00208+K00645+K00648+K01897+K01961+K01962+K01963+K02160+K02372+K03921+K07512+K09458+K10781+K10782+K11262+K18660
Fatty acid elongation	ko00062	Cluster-10344.1;Cluster-17474.110208;Cluster-17474.140514;Cluster-17474.144544;Cluster-17474.14636;Cluster-17474.159947;Cluster-17474.176020;Cluster-17474.177158;Cluster-17474.177161;Cluster-17474.31389;Cluster-17474.32250;Cluster-17474.45397;Cluster-17474.45398;Cluster-17474.51562;Cluster-17474.51740;Cluster-17474.51742;Cluster-17474.51786;Cluster-17474.52888;Cluster-17474.56057;Cluster-17474.71…	K01068+K01074+K07512+K10249+K10251+K10258+K10703+K15397
Fatty acid degradation	ko00071	Cluster-10747.3;Cluster-17474.101843;Cluster-17474.1179;Cluster-17474.125014;Cluster-17474.16270;Cluster-17474.34450;Cluster-17474.37590;Cluster-15956.0;Cluster-16371.0;Cluster-17474.104015;Cluster-17474.105397;Cluster-17474.107783;Cluster-17474.108942;Cluster-17474.114454;Cluster-17474.124191;Cluster-17474.133308;Cluster-17474.134248;Cluster-17474.135408;Cluster-17474.135409;Cluster-17474.135410…	K00001+K00121+K00128+K00232+K00249+K00626+K01692+K01897+K07425+K07513+K07517+K10527+K14085+K15401+K18857+K20495
Synthesis and degradation of ketone bodies	ko00072	Cluster-15129.0;Cluster-17474.105170;Cluster-17474.105171;Cluster-17474.109106;Cluster-17474.109492;Cluster-17474.120054;Cluster-17474.120055;Cluster-17474.120056;Cluster-17474.120398;Cluster-17474.124787;Cluster-17474.144051;Cluster-17474.150586;Cluster-17474.41855;Cluster-17474.41856;Cluster-17474.41857;Cluster-17474.56866;Cluster-17474.56867;Cluster-17474.56870;Cluster-17474.69432;Cluster-1747…	K00626+K01640+K01641
Cutin, suberine and wax biosynthesis	ko00073	Cluster-14122.0;Cluster-17474.164778;Cluster-17474.16508;Cluster-17474.166072;Cluster-17474.173342;Cluster-17474.178793;Cluster-17474.181719;Cluster-17474.202107;Cluster-17474.27825;Cluster-17474.42239;Cluster-17474.51358;Cluster-17474.5136;Cluster-17474.53641;Cluster-17474.5392;Cluster-17474.6950;Cluster-17474.71706;Cluster-17474.126847;Cluster-17474.191477;Cluster-17474.45567;Cluster-17474.6556…	K13356+K13407+K15398+K15400+K15401+K15402+K15403+K15404+K15406+K17991+K20495+K20769
Steroid biosynthesis	ko00100	Cluster-17474.100642;Cluster-17474.108221;Cluster-17474.130637;Cluster-17474.134954;Cluster-17474.134955;Cluster-17474.149373;Cluster-17474.181662;Cluster-17474.66682;Cluster-17474.141050;Cluster-17474.145879;Cluster-17474.178481;Cluster-17474.32288;Cluster-17474.115460;Cluster-17474.128315;Cluster-12222.0;Cluster-17474.106578;Cluster-17474.107615;Cluster-17474.114434;Cluster-17474.114751;Cluster…	K00213+K00222+K00227+K00511+K00559+K00801+K01052+K01824+K01853+K05917+K07748+K08242+K08246+K09828+K09832+K14423+K14424+K14674
Ubiquinone and other terpenoid-quinone biosynthesis	ko00130	Cluster-17474.104506;Cluster-17474.104508;Cluster-17474.128624;Cluster-17474.149287;Cluster-17474.15274;Cluster-17474.5236;Cluster-17474.108016;Cluster-17474.190475;Cluster-17474.41570;Cluster-17474.69820;Cluster-17474.77211;Cluster-17474.131843;Cluster-17474.160819;Cluster-17474.160820;Cluster-17474.174243;Cluster-17474.203619;Cluster-12831.0;Cluster-15184.0;Cluster-17474.105667;Cluster-17474.11…	K00457+K00487+K00591+K00815+K01661+K01904+K02548+K02552+K03183+K03809+K05928+K06125+K06126+K06127+K09833+K09834+K12501+K12502+K14759+K14760+K17872+K19222+K23095
Oxidative phosphorylation	ko00190	Cluster-11603.0;Cluster-17474.113679;Cluster-17474.113682;Cluster-17474.118117;Cluster-17474.143245;Cluster-17474.160228;Cluster-17474.165645;Cluster-17474.2090;Cluster-17474.57836;Cluster-17474.61955;Cluster-17474.149276;Cluster-17474.75345;Cluster-17474.127191;Cluster-17474.137650;Cluster-17474.24451;Cluster-17474.74408;Cluster-17474.76741;Cluster-17474.104934;Cluster-17474.110019;Cluster-17474…	K00234+K00235+K00236+K00411+K00412+K00413+K00416+K00417+K00419+K00937+K01507+K01535+K02108+K02109+K02111+K02112+K02113+K02114+K02115+K02126+K02128+K02129+K02130+K02132+K02133+K02134+K02135+K02136+K02137+K02138+K02140+K02144+K02145+K02146+K02147+K02148+K02149+K02150+K02151+K02152+K02153+K02154+K02155+K02256+K02257+K02258+K02259+K02260+K02261+K02262+K02265+K02266+K02267+K03661+K03878+K03879+K03881+…
Photosynthesis	ko00195	Cluster-17474.140289;Cluster-17474.165294;Cluster-17474.179498;Cluster-17474.186058;Cluster-17474.189248;Cluster-17474.189249;Cluster-17474.189252;Cluster-17474.193041;Cluster-17474.196971;Cluster-17474.19751;Cluster-17474.19754;Cluster-17474.19755;Cluster-17474.19757;Cluster-17474.137122;Cluster-17474.127054;Cluster-17474.155409;Cluster-17474.155420;Cluster-17474.73371;Cluster-11956.4;Cluster-17…	K02108+K02109+K02111+K02112+K02113+K02114+K02115+K02634+K02635+K02636+K02638+K02639+K02640+K02641+K02689+K02690+K02692+K02693+K02694+K02695+K02698+K02699+K02701+K02703+K02704+K02705+K02706+K02707+K02712+K02716+K02717+K02721+K02723+K02724+K03541+K08901+K08902+K08905+K08906+K14332
Photosynthesis - antenna proteins	ko00196	Cluster-17474.11474;Cluster-17474.17436;Cluster-17474.195789;Cluster-17474.157684;Cluster-17474.190945;Cluster-15401.0;Cluster-17474.120176;Cluster-17474.162774;Cluster-17474.176053;Cluster-17474.189921;Cluster-17474.194771;Cluster-17474.197509;Cluster-17474.69015;Cluster-17474.69016;Cluster-17474.73391;Cluster-17474.32774;Cluster-17474.53795;Cluster-17474.63660;Cluster-17474.204681;Cluster-17474…	K08907+K08908+K08909+K08910+K08912+K08913+K08915+K08916+K08917+K14172
Arginine biosynthesis	ko00220	Cluster-12090.0;Cluster-17474.112498;Cluster-17474.116872;Cluster-17474.117789;Cluster-17474.142433;Cluster-17474.147735;Cluster-17474.151580;Cluster-17474.157707;Cluster-17474.157708;Cluster-17474.158725;Cluster-17474.187375;Cluster-17474.21126;Cluster-17474.21127;Cluster-17474.31058;Cluster-17474.31059;Cluster-17474.31060;Cluster-17474.33392;Cluster-17474.55610;Cluster-17474.64393;Cluster-17474…	K00145+K00261+K00262+K00611+K00620+K00811+K00814+K00818+K00930+K01427+K01438+K01476+K01755+K01915+K01940+K13427+K14272+K14454+K14455+K14677+K14682
Purine metabolism	ko00230	Cluster-17474.108181;Cluster-17474.110234;Cluster-17474.110677;Cluster-17474.2981;Cluster-17474.51967;Cluster-17474.114391;Cluster-17474.139546;Cluster-17474.157769;Cluster-17474.178581;Cluster-17474.199544;Cluster-17474.199545;Cluster-17474.202737;Cluster-17474.33045;Cluster-17474.115345;Cluster-17474.115346;Cluster-17474.127525;Cluster-17474.140093;Cluster-17474.140096;Cluster-17474.21962;Clust…	K00088+K00106+K00365+K00601+K00602+K00759+K00760+K00764+K00856+K00860+K00873+K00893+K00939+K00940+K00942+K00948+K00951+K00988+K01081+K01427+K01466+K01487+K01488+K01490+K01510+K01513+K01514+K01517+K01519+K01522+K01756+K01835+K01923+K01933+K01939+K01945+K01951+K01952+K02083+K03787+K06928+K06966+K10807+K10808+K11808+K13484+K13811+K14641+K14977+K18151+K18447+K18453+K18532+K19964
Caffeine metabolism	ko00232	Cluster-17474.114391;Cluster-17474.139546;Cluster-17474.157769;Cluster-17474.178581;Cluster-17474.199544;Cluster-17474.199545;Cluster-17474.202737;Cluster-17474.33045;Cluster-17474.115345;Cluster-17474.115346;Cluster-17474.127525;Cluster-17474.140093;Cluster-17474.140096;Cluster-17474.21962;Cluster-17474.58238;Cluster-17474.60673;Cluster-17474.60674;Cluster-17474.80253;Cluster-17474.80255;Cluster…	K00106+K00365+K07409
Pyrimidine metabolism	ko00240	Cluster-17474.130796;Cluster-17474.134510;Cluster-17474.14749;Cluster-17474.18815;Cluster-17474.194294;Cluster-17474.194295;Cluster-17474.29181;Cluster-17474.29182;Cluster-17474.29183;Cluster-17474.29184;Cluster-17474.29185;Cluster-17474.29186;Cluster-17474.29187;Cluster-17474.29188;Cluster-17474.29190;Cluster-17474.59346;Cluster-17474.7846;Cluster-17474.107188;Cluster-17474.137171;Cluster-17474.…	K00207+K00254+K00609+K00761+K00857+K00876+K00893+K00940+K00943+K01081+K01240+K01431+K01464+K01465+K01489+K01493+K01510+K01513+K01520+K01937+K01955+K01956+K03787+K06966+K09903+K10807+K10808+K13421+K13800+K13998+K14641+K16329+K16904
Alanine, aspartate and glutamate metabolism	ko00250	Cluster-17474.103607;Cluster-17474.103608;Cluster-17474.106794;Cluster-17474.106795;Cluster-17474.107787;Cluster-17474.108392;Cluster-17474.108393;Cluster-17474.112357;Cluster-17474.113134;Cluster-17474.115181;Cluster-17474.115182;Cluster-17474.115186;Cluster-17474.122456;Cluster-17474.133873;Cluster-17474.1411;Cluster-17474.1412;Cluster-17474.14248;Cluster-17474.156770;Cluster-17474.17276;Cluste…	K00261+K00262+K00264+K00278+K00294+K00609+K00764+K00811+K00814+K00820+K00823+K00827+K00830+K01424+K01580+K01755+K01756+K01915+K01939+K01940+K01953+K01955+K01956+K13051+K13566+K14272+K14454+K14455+K16871+K17761
Aflatoxin biosynthesis	ko00254	Cluster-17474.146247;Cluster-17474.148039;Cluster-17474.157679;Cluster-17474.41356;Cluster-17474.47072;Cluster-17474.49396;Cluster-17474.52661;Cluster-17474.58777;Cluster-17474.60669;Cluster-17474.61937;Cluster-17474.80147;Cluster-17474.186349	K11262+K17644
Glycine, serine and threonine metabolism	ko00260	Cluster-15234.1;Cluster-17474.105761;Cluster-17474.106278;Cluster-17474.108884;Cluster-17474.114792;Cluster-17474.114793;Cluster-17474.114796;Cluster-17474.120315;Cluster-17474.129617;Cluster-17474.129618;Cluster-17474.27680;Cluster-17474.64364;Cluster-12804.0;Cluster-10477.0;Cluster-17474.123998;Cluster-17474.30884;Cluster-17474.3888;Cluster-17474.3891;Cluster-17474.3892;Cluster-17474.47939;Clus…	K00058+K00060+K00108+K00130+K00133+K00276+K00281+K00306+K00382+K00499+K00600+K00605+K00639+K00827+K00830+K00831+K00872+K00928+K01079+K01620+K01695+K01696+K01733+K01754+K01834+K02437+K06001+K12235+K12524+K14085+K14272+K15633+K15634+K15893+K15918+K15919
Monobactam biosynthesis	ko00261	Cluster-15165.1;Cluster-16973.0;Cluster-17474.145384;Cluster-17474.150193;Cluster-17474.160796;Cluster-17474.71271;Cluster-17474.80105;Cluster-17474.29301;Cluster-17474.29302;Cluster-17474.29303;Cluster-17474.29304;Cluster-17474.29305;Cluster-12627.0;Cluster-16054.1;Cluster-17474.113949;Cluster-17474.115569;Cluster-17474.118307;Cluster-17474.130496;Cluster-17474.130497;Cluster-17474.132876;Cluste…	K00133+K00215+K00928+K01714+K12524+K13811
Cysteine and methionine metabolism	ko00270	Cluster-17474.78058;Cluster-10970.0;Cluster-13645.0;Cluster-17474.100380;Cluster-17474.101718;Cluster-17474.102856;Cluster-17474.103527;Cluster-17474.104786;Cluster-17474.108014;Cluster-17474.108015;Cluster-17474.109629;Cluster-17474.109695;Cluster-17474.119020;Cluster-17474.119025;Cluster-17474.121776;Cluster-17474.121777;Cluster-17474.128022;Cluster-17474.143997;Cluster-17474.151456;Cluster-174…	K00016+K00025+K00026+K00058+K00133+K00547+K00548+K00549+K00558+K00640+K00789+K00797+K00811+K00815+K00816+K00826+K00827+K00831+K00837+K00899+K00928+K01011+K01244+K01251+K01611+K01738+K01739+K01760+K01761+K01762+K01919+K05396+K05933+K08963+K08967+K12524+K13034+K14454+K14455+K16054+K17398+K20772+K21456+K22207
Valine, leucine and isoleucine degradation	ko00280	Cluster-11229.0;Cluster-1561.0;Cluster-157.0;Cluster-16827.0;Cluster-17474.100893;Cluster-17474.102689;Cluster-17474.102690;Cluster-17474.107018;Cluster-17474.107879;Cluster-17474.107880;Cluster-17474.113132;Cluster-17474.118236;Cluster-17474.118237;Cluster-17474.118239;Cluster-17474.120784;Cluster-17474.121154;Cluster-17474.124335;Cluster-17474.124336;Cluster-17474.124337;Cluster-17474.125622;Cl…	K00020+K00128+K00140+K00166+K00167+K00249+K00253+K00382+K00626+K00826+K00827+K01640+K01641+K01692+K01968+K01969+K05605+K05607+K07513+K09699+K14085+K18660
Valine, leucine and isoleucine biosynthesis	ko00290	Cluster-17474.114579;Cluster-17474.121870;Cluster-17474.121871;Cluster-17474.131913;Cluster-17474.138727;Cluster-17474.166647;Cluster-17474.171660;Cluster-17474.183263;Cluster-17474.195197;Cluster-10829.0;Cluster-17474.101748;Cluster-17474.101751;Cluster-17474.101752;Cluster-17474.101753;Cluster-17474.101754;Cluster-17474.101755;Cluster-17474.101756;Cluster-17474.101758;Cluster-17474.110930;Clust…	K00052+K00053+K00826+K01649+K01652+K01653+K01687+K01703+K01704+K01754+K21360
Lysine biosynthesis	ko00300	Cluster-15165.1;Cluster-16973.0;Cluster-17474.145384;Cluster-17474.150193;Cluster-17474.160796;Cluster-17474.71271;Cluster-17474.80105;Cluster-17474.29301;Cluster-17474.29302;Cluster-17474.29303;Cluster-17474.29304;Cluster-17474.29305;Cluster-12627.0;Cluster-16054.1;Cluster-17474.113949;Cluster-17474.115569;Cluster-17474.118307;Cluster-17474.130496;Cluster-17474.130497;Cluster-17474.132876;Cluste…	K00133+K00215+K00928+K01586+K01714+K01778+K10206+K12524
Lysine degradation	ko00310	Cluster-12372.0;Cluster-12980.0;Cluster-13192.0;Cluster-17474.100785;Cluster-17474.100787;Cluster-17474.100788;Cluster-17474.100792;Cluster-17474.100793;Cluster-17474.102623;Cluster-17474.104704;Cluster-17474.104711;Cluster-17474.104712;Cluster-17474.104713;Cluster-17474.104714;Cluster-17474.104717;Cluster-17474.104727;Cluster-17474.105250;Cluster-17474.106757;Cluster-17474.107728;Cluster-17474.1…	K00128+K00306+K00382+K00626+K00658+K01692+K11420+K11422+K11423+K11430+K11433+K14085+K14157+K18826+K19199+K22748
Arginine and proline metabolism	ko00330	Cluster-12372.0;Cluster-12980.0;Cluster-13192.0;Cluster-17474.100785;Cluster-17474.100787;Cluster-17474.100788;Cluster-17474.100792;Cluster-17474.100793;Cluster-17474.102623;Cluster-17474.104704;Cluster-17474.104711;Cluster-17474.104712;Cluster-17474.104713;Cluster-17474.104714;Cluster-17474.104717;Cluster-17474.104727;Cluster-17474.105250;Cluster-17474.106757;Cluster-17474.107728;Cluster-17474.1…	K00128+K00286+K00294+K00318+K00472+K00797+K00811+K00819+K01259+K01426+K01476+K01480+K01583+K01611+K10536+K12251+K12259+K12657+K13366+K13427+K14085+K14454+K14455+K17839
Histidine metabolism	ko00340	Cluster-17474.105015;Cluster-17474.13098;Cluster-17474.145292;Cluster-17474.151351;Cluster-17474.151584;Cluster-17474.151585;Cluster-17474.159724;Cluster-17474.17928;Cluster-17474.185471;Cluster-17474.186298;Cluster-17474.46439;Cluster-17474.57645;Cluster-17474.60083;Cluster-17474.67908;Cluster-17474.68406;Cluster-17474.68407;Cluster-17474.69075;Cluster-17474.71733;Cluster-12372.0;Cluster-12980.0…	K00013+K00128+K00765+K00817+K01590+K01663+K01693+K01814+K11755+K14085+K18649+K19787
Tyrosine metabolism	ko00350	Cluster-10747.3;Cluster-17474.101843;Cluster-17474.1179;Cluster-17474.125014;Cluster-17474.16270;Cluster-17474.34450;Cluster-17474.37590;Cluster-15956.0;Cluster-16371.0;Cluster-17474.104015;Cluster-17474.105397;Cluster-17474.107783;Cluster-17474.108942;Cluster-17474.114454;Cluster-17474.124191;Cluster-17474.133308;Cluster-17474.134248;Cluster-17474.135408;Cluster-17474.135409;Cluster-17474.135410…	K00001+K00121+K00276+K00422+K00451+K00457+K00811+K00815+K00817+K01555+K01557+K01593+K01800+K02510+K07253+K14454+K14455+K15849+K18857
Phenylalanine metabolism	ko00360	Cluster-17474.152823;Cluster-17474.168852;Cluster-17474.19288;Cluster-17474.19290;Cluster-17474.35871;Cluster-17474.49598;Cluster-17474.71928;Cluster-17474.74976;Cluster-17474.76051;Cluster-11491.0;Cluster-17474.104087;Cluster-17474.104094;Cluster-17474.104095;Cluster-17474.105408;Cluster-17474.106058;Cluster-17474.108149;Cluster-17474.109843;Cluster-17474.111462;Cluster-17474.111505;Cluster-1747…	K00074+K00276+K00457+K00811+K00815+K00817+K01426+K01593+K01692+K07253+K10775+K14454+K14455+K15849
Tryptophan metabolism	ko00380	Cluster-12372.0;Cluster-12980.0;Cluster-13192.0;Cluster-17474.100785;Cluster-17474.100787;Cluster-17474.100788;Cluster-17474.100792;Cluster-17474.100793;Cluster-17474.102623;Cluster-17474.104704;Cluster-17474.104711;Cluster-17474.104712;Cluster-17474.104713;Cluster-17474.104714;Cluster-17474.104717;Cluster-17474.104727;Cluster-17474.105250;Cluster-17474.106757;Cluster-17474.107728;Cluster-17474.1…	K00128+K00382+K00626+K00658+K00816+K00837+K01426+K01593+K01692+K03781+K07408+K07409+K11816+K11820+K14085+K14264+K16903+K22450+K22588
Phenylalanine, tyrosine and tryptophan biosynthesis	ko00400	Cluster-17474.11168;Cluster-17474.11169;Cluster-17474.116053;Cluster-17474.12673;Cluster-17474.131952;Cluster-17474.139722;Cluster-17474.150500;Cluster-17474.15547;Cluster-17474.163603;Cluster-17474.187089;Cluster-17474.40499;Cluster-17474.102938;Cluster-17474.102939;Cluster-17474.126703;Cluster-17474.5149;Cluster-17474.145270;Cluster-17474.160896;Cluster-17474.51703;Cluster-17474.70572;Cluster-1…	K00766+K00800+K00811+K00815+K00817+K00891+K01609+K01626+K01657+K01658+K01695+K01696+K01735+K01736+K01817+K01850+K05359+K06001+K13832+K14454+K14455+K15227+K15849
Benzoxazinoid biosynthesis	ko00402	Cluster-17474.101343;Cluster-17474.106930;Cluster-17474.108897;Cluster-17474.109981;Cluster-17474.110476;Cluster-17474.127720;Cluster-17474.127721;Cluster-17474.12841;Cluster-17474.130510;Cluster-17474.130725;Cluster-17474.130727;Cluster-17474.136494;Cluster-17474.14195;Cluster-17474.14196;Cluster-17474.146972;Cluster-17474.149129;Cluster-17474.15314;Cluster-17474.157608;Cluster-17474.160868;Clus…	K13229
beta-Alanine metabolism	ko00410	Cluster-12372.0;Cluster-12980.0;Cluster-13192.0;Cluster-17474.100785;Cluster-17474.100787;Cluster-17474.100788;Cluster-17474.100792;Cluster-17474.100793;Cluster-17474.102623;Cluster-17474.104704;Cluster-17474.104711;Cluster-17474.104712;Cluster-17474.104713;Cluster-17474.104714;Cluster-17474.104717;Cluster-17474.104727;Cluster-17474.105250;Cluster-17474.106757;Cluster-17474.107728;Cluster-17474.1…	K00128+K00140+K00207+K00232+K00276+K00797+K00823+K01431+K01464+K01578+K01580+K01692+K01918+K05605+K12259+K13366+K14085+K17839
Taurine and hypotaurine metabolism	ko00430	Cluster-11519.1;Cluster-17474.103251;Cluster-17474.107987;Cluster-17474.111649;Cluster-17474.114491;Cluster-17474.114492;Cluster-17474.114493;Cluster-17474.114495;Cluster-17474.130132;Cluster-17474.130519;Cluster-17474.131263;Cluster-17474.132270;Cluster-17474.137728;Cluster-17474.142257;Cluster-17474.147015;Cluster-17474.147016;Cluster-17474.151108;Cluster-17474.160266;Cluster-17474.162442;Clust…	K00681+K01580+K10712+K18592
Phosphonate and phosphinate metabolism	ko00440	Cluster-17474.104583;Cluster-17474.107184;Cluster-17474.110644;Cluster-17474.118944;Cluster-17474.125281;Cluster-17474.133975;Cluster-17474.148172;Cluster-17474.154984;Cluster-17474.154985;Cluster-17474.154986;Cluster-17474.164999;Cluster-17474.180503;Cluster-17474.183639;Cluster-17474.29118;Cluster-17474.74013;Cluster-17474.107143;Cluster-17474.107144;Cluster-17474.107145;Cluster-17474.107146;Cl…	K00967+K00968+K00993+K06167
Selenocompound metabolism	ko00450	Cluster-17474.111699;Cluster-17474.1355;Cluster-17474.14031;Cluster-17474.141638;Cluster-17474.174248;Cluster-17474.22852;Cluster-17474.26276;Cluster-17474.2895;Cluster-17474.31043;Cluster-17474.3661;Cluster-17474.77954;Cluster-14139.0;Cluster-17474.167016;Cluster-12963.0;Cluster-13971.0;Cluster-14242.0;Cluster-17474.100591;Cluster-17474.101390;Cluster-17474.101395;Cluster-17474.101663;Cluster-17…	K00384+K00548+K00549+K00816+K01739+K01760+K01761+K01874+K08247+K11717+K13811
Cyanoamino acid metabolism	ko00460	Cluster-13770.0;Cluster-17474.100548;Cluster-17474.100577;Cluster-17474.100999;Cluster-17474.101195;Cluster-17474.103435;Cluster-17474.103436;Cluster-17474.103437;Cluster-17474.108729;Cluster-17474.108730;Cluster-17474.109760;Cluster-17474.111076;Cluster-17474.111710;Cluster-17474.111910;Cluster-17474.111911;Cluster-17474.111924;Cluster-17474.11314;Cluster-17474.11393;Cluster-17474.114838;Cluster…	K00600+K00681+K01188+K01424+K01455+K05349+K05350+K08248+K12153+K13033+K13034+K13035+K13051+K18592+K20802
Glutathione metabolism	ko00480	Cluster-17474.101953;Cluster-17474.109611;Cluster-17474.110407;Cluster-17474.110468;Cluster-17474.115162;Cluster-17474.117040;Cluster-17474.117619;Cluster-17474.120329;Cluster-17474.130231;Cluster-17474.148562;Cluster-17474.148563;Cluster-17474.155274;Cluster-17474.167119;Cluster-17474.167325;Cluster-17474.168353;Cluster-17474.183269;Cluster-17474.39531;Cluster-17474.42475;Cluster-17474.51223;Clu…	K00031+K00033+K00036+K00383+K00432+K00434+K00681+K00797+K00799+K01255+K01256+K01469+K01919+K10807+K10808+K18592+K21456+K21888+K22596
Starch and sucrose metabolism	ko00500	Cluster-12094.0;Cluster-1648.0;Cluster-17474.101272;Cluster-17474.101277;Cluster-17474.103215;Cluster-17474.114776;Cluster-17474.119266;Cluster-17474.132831;Cluster-17474.132836;Cluster-17474.132837;Cluster-17474.132838;Cluster-17474.136607;Cluster-17474.148895;Cluster-17474.155964;Cluster-17474.155965;Cluster-17474.165324;Cluster-17474.165693;Cluster-17474.171236;Cluster-17474.178443;Cluster-174…	K00688+K00695+K00696+K00700+K00703+K00705+K00750+K00844+K00847+K00963+K00975+K01087+K01176+K01177+K01179+K01187+K01188+K01193+K01194+K01210+K01214+K01513+K01810+K01835+K05349+K05350+K07024+K13679+K16055+K18447+K19891+K19892+K19893
N-Glycan biosynthesis	ko00510	Cluster-17474.170187;Cluster-17474.30349;Cluster-17474.4368;Cluster-17474.109776;Cluster-17474.109777;Cluster-17474.117079;Cluster-17474.117347;Cluster-17474.127145;Cluster-17474.127146;Cluster-17474.163057;Cluster-17474.44458;Cluster-17474.111700;Cluster-17474.134193;Cluster-17474.134194;Cluster-17474.138086;Cluster-17474.148250;Cluster-17474.148251;Cluster-17474.161296;Cluster-17474.161297;Clus…	K00717+K00721+K00726+K00729+K00736+K00737+K00902+K01001+K01228+K01230+K01231+K03842+K03843+K03844+K03845+K03846+K03847+K03848+K03849+K03850+K05546+K07151+K07252+K07432+K07441+K09658+K09659+K12345+K12666+K12667+K12668+K12669+K12670
Other glycan degradation	ko00511	Cluster-10339.0;Cluster-10339.2;Cluster-11962.0;Cluster-11962.1;Cluster-12456.0;Cluster-17474.106163;Cluster-17474.142461;Cluster-17474.154524;Cluster-17474.178684;Cluster-17474.186846;Cluster-17474.200426;Cluster-17474.29804;Cluster-17474.73275;Cluster-10434.0;Cluster-11299.2;Cluster-11702.0;Cluster-14649.0;Cluster-16370.0;Cluster-17474.102674;Cluster-17474.102707;Cluster-17474.103596;Cluster-17…	K01190+K01191+K01206+K01227+K01444+K12309+K12373+K15923+K17108
Various types of N-glycan biosynthesis	ko00513	Cluster-17474.170187;Cluster-17474.30349;Cluster-17474.4368;Cluster-17474.111700;Cluster-17474.134193;Cluster-17474.134194;Cluster-17474.138086;Cluster-17474.148250;Cluster-17474.148251;Cluster-17474.161296;Cluster-17474.161297;Cluster-17474.161298;Cluster-17474.174517;Cluster-17474.192126;Cluster-17474.39359;Cluster-17474.172037;Cluster-17474.33411;Cluster-17474.36931;Cluster-17474.44249;Cluster…	K00717+K00726+K00736+K00753+K01230+K01231+K03714+K03842+K03843+K03844+K03845+K03846+K03847+K07151+K07432+K07441+K12373+K12666+K12667+K12668+K12669+K12670+K14412+K14413
Other types of O-glycan biosynthesis	ko00514	Cluster-17474.112587;Cluster-17474.105407;Cluster-17474.109817;Cluster-17474.109818;Cluster-17474.196021;Cluster-17474.198864;Cluster-17474.63939;Cluster-14360.0;Cluster-17474.100503;Cluster-17474.100697;Cluster-17474.101716;Cluster-17474.101876;Cluster-17474.105599;Cluster-17474.107594;Cluster-17474.108431;Cluster-17474.110982;Cluster-17474.112692;Cluster-17474.116077;Cluster-17474.117366;Cluste…	K00728+K03691+K09667+K13667+K13675+K18134+K20781+K20782+K20783+K20784
Mannose type O-glycan biosynthesis	ko00515	Cluster-17474.112587	K00728
Amino sugar and nucleotide sugar metabolism	ko00520	Cluster-13142.0;Cluster-17474.103424;Cluster-17474.103426;Cluster-17474.107463;Cluster-17474.110159;Cluster-17474.115545;Cluster-17474.123166;Cluster-17474.130533;Cluster-17474.141786;Cluster-17474.157239;Cluster-17474.61187;Cluster-12404.1;Cluster-1558.0;Cluster-160.0;Cluster-16702.0;Cluster-17474.104990;Cluster-17474.106850;Cluster-17474.107264;Cluster-17474.108755;Cluster-17474.117491;Cluster-…	K00012+K00326+K00621+K00770+K00820+K00844+K00847+K00963+K00965+K00966+K00972+K00975+K01183+K01209+K01443+K01711+K01784+K01809+K01810+K01835+K01836+K02377+K02564+K05305+K06118+K08678+K08679+K10046+K12373+K12446+K12447+K12448+K12449+K12450+K12451+K13379+K13648+K15920+K16190+K17497+K18677+K20547
Glycosaminoglycan degradation	ko00531	Cluster-15734.0;Cluster-17474.190558;Cluster-17474.196278;Cluster-17474.196279;Cluster-17474.22305;Cluster-17474.28453;Cluster-17474.28454;Cluster-17474.28455;Cluster-17474.28457;Cluster-17474.28458;Cluster-17474.28461;Cluster-17474.10064;Cluster-17474.127959;Cluster-17474.128600;Cluster-17474.133576;Cluster-17474.154603;Cluster-17474.165473;Cluster-17474.165667;Cluster-17474.169008;Cluster-17474…	K01205+K07964+K10532+K12309+K12373
Glycerolipid metabolism	ko00561	Cluster-10174.0;Cluster-13319.0;Cluster-16858.0;Cluster-16860.0;Cluster-17474.102233;Cluster-17474.108554;Cluster-17474.111480;Cluster-17474.111912;Cluster-17474.111932;Cluster-17474.112747;Cluster-17474.113406;Cluster-17474.113956;Cluster-17474.119566;Cluster-17474.119570;Cluster-17474.119571;Cluster-17474.125521;Cluster-17474.125522;Cluster-17474.128882;Cluster-17474.128887;Cluster-17474.130303…	K00002+K00011+K00128+K00630+K00655+K00679+K00863+K00864+K00901+K01054+K03715+K06118+K06119+K07407+K09480+K11155+K13506+K13508+K13509+K13513+K13519+K13523+K14085+K14452+K14457+K14674+K15728+K15918+K18693+K21362+K22849+K22920
Inositol phosphate metabolism	ko00562	Cluster-17474.102728;Cluster-17474.114087;Cluster-17474.145189;Cluster-17474.64297;Cluster-17474.110223;Cluster-17474.113511;Cluster-17474.114580;Cluster-17474.118872;Cluster-17474.120567;Cluster-17474.122521;Cluster-17474.126290;Cluster-17474.127149;Cluster-17474.129955;Cluster-17474.129959;Cluster-17474.129960;Cluster-17474.129961;Cluster-17474.131405;Cluster-17474.13240;Cluster-17474.132479;Cl…	K00010+K00140+K00469+K00888+K00889+K00913+K00914+K00915+K00921+K00999+K01092+K01099+K01106+K01110+K01114+K01765+K01771+K01803+K01858+K03103+K05857+K10047+K10572+K15422+K18081+K18649+K19517+K19801+K20279+K21797+K22913
Glycosylphosphatidylinositol (GPI)-anchor biosynthesis	ko00563	Cluster-17474.100502;Cluster-17474.100504;Cluster-17474.121559;Cluster-17474.123646;Cluster-17474.125550;Cluster-17474.13065;Cluster-17474.131314;Cluster-17474.131315;Cluster-17474.135207;Cluster-17474.145247;Cluster-17474.146411;Cluster-17474.150062;Cluster-17474.153027;Cluster-17474.182708;Cluster-17474.28382;Cluster-17474.33823;Cluster-17474.46918;Cluster-17474.56324;Cluster-17474.58165;Cluste…	K03434+K03857+K03858+K03859+K03860+K03861+K05283+K05284+K05285+K05286+K05287+K05288+K05289+K05290+K05291+K05292+K05293+K05294+K05310+K07541+K07542+K09658+K11001
Glycerophospholipid metabolism	ko00564	Cluster-10511.0;Cluster-12250.0;Cluster-12736.0;Cluster-16379.0;Cluster-16379.1;Cluster-17474.108652;Cluster-17474.109844;Cluster-17474.109845;Cluster-17474.1318;Cluster-17474.169661;Cluster-17474.180552;Cluster-17474.188856;Cluster-17474.190140;Cluster-17474.190141;Cluster-17474.27275;Cluster-17474.3562;Cluster-17474.46755;Cluster-17474.60811;Cluster-17474.79402;Cluster-17474.79404;Cluster-11819…	K00006+K00111+K00550+K00630+K00655+K00894+K00901+K00967+K00968+K00981+K00993+K00995+K00999+K01047+K01094+K01114+K01115+K01126+K01517+K01613+K05929+K06129+K06130+K08730+K08744+K13506+K13508+K13509+K13510+K13511+K13513+K13519+K13523+K14156+K14674+K15728+K16818+K16860+K18693+K18696+K22389
Ether lipid metabolism	ko00565	Cluster-17474.102416;Cluster-17474.104593;Cluster-17474.108527;Cluster-17474.110588;Cluster-17474.111682;Cluster-17474.111683;Cluster-17474.111684;Cluster-17474.124846;Cluster-17474.128231;Cluster-17474.128232;Cluster-17474.130251;Cluster-17474.13496;Cluster-17474.142276;Cluster-17474.143652;Cluster-17474.152679;Cluster-17474.157097;Cluster-17474.167111;Cluster-17474.185235;Cluster-17474.20198;Cl…	K00993+K01047+K01062+K01114+K01115+K04628+K13510+K13519+K14674+K16794+K16860
Arachidonic acid metabolism	ko00590	Cluster-17474.137236;Cluster-17474.52726;Cluster-10799.0;Cluster-14383.0;Cluster-17474.102011;Cluster-17474.102012;Cluster-17474.102013;Cluster-17474.103959;Cluster-17474.104747;Cluster-17474.106215;Cluster-17474.106216;Cluster-17474.106899;Cluster-17474.108690;Cluster-17474.110833;Cluster-17474.113037;Cluster-17474.113068;Cluster-17474.113128;Cluster-17474.113338;Cluster-17474.115513;Cluster-174…	K00079+K00432+K01047+K01254+K05309+K07418+K07425+K08726+K14674+K15730+K18592
Linoleic acid metabolism	ko00591	Cluster-17474.10726;Cluster-17474.11469;Cluster-17474.11470;Cluster-17474.11471;Cluster-17474.115107;Cluster-17474.115108;Cluster-17474.118871;Cluster-17474.129958;Cluster-17474.129962;Cluster-17474.148151;Cluster-17474.151019;Cluster-17474.151710;Cluster-17474.167788;Cluster-17474.25127;Cluster-17474.4093;Cluster-17474.49157;Cluster-17474.76301;Cluster-17474.130200;Cluster-17474.187168;Cluster-1…	K00454+K01047+K07409+K07418+K07424+K14674+K15718
alpha-Linolenic acid metabolism	ko00592	Cluster-17474.107441;Cluster-17474.107442;Cluster-17474.107449;Cluster-17474.108137;Cluster-17474.109955;Cluster-17474.109956;Cluster-17474.110698;Cluster-17474.111407;Cluster-17474.111408;Cluster-17474.112795;Cluster-17474.120769;Cluster-17474.126749;Cluster-17474.154004;Cluster-17474.181934;Cluster-17474.187829;Cluster-17474.47178;Cluster-17474.6047;Cluster-17474.69913;Cluster-17474.71652;Clust…	K00224+K00232+K00454+K01047+K01723+K05894+K07513+K08241+K10525+K10526+K10527+K10528+K14674+K16818+K18857+K22389
Sphingolipid metabolism	ko00600	Cluster-17474.112194;Cluster-17474.113414;Cluster-17474.113418;Cluster-17474.148805;Cluster-17474.165750;Cluster-17474.176003;Cluster-17474.18298;Cluster-17474.185986;Cluster-17474.185987;Cluster-17474.186548;Cluster-17474.196773;Cluster-17474.22706;Cluster-17474.2548;Cluster-17474.27414;Cluster-17474.3043;Cluster-17474.32134;Cluster-17474.32798;Cluster-17474.38022;Cluster-17474.43562;Cluster-174…	K00654+K00720+K01190+K01634+K04628+K04708+K04710+K04711+K04712+K04713+K04714+K04715+K04716+K04718+K07407+K12309+K12349+K12353+K17108
Glycosphingolipid biosynthesis - lacto and neolacto series	ko00601	Cluster-15123.0;Cluster-17474.15428;Cluster-17474.47614;Cluster-17474.47615;Cluster-17474.47616;Cluster-17474.47617	K01988
Glycosphingolipid biosynthesis - globo and isoglobo series	ko00603	Cluster-17474.174388;Cluster-17474.194103;Cluster-17474.200821;Cluster-17474.201707;Cluster-15123.0;Cluster-17474.15428;Cluster-17474.47614;Cluster-17474.47615;Cluster-17474.47616;Cluster-17474.47617;Cluster-15783.0;Cluster-17474.104337;Cluster-17474.144099;Cluster-17474.144102;Cluster-17474.144103;Cluster-17474.144104;Cluster-17474.148514;Cluster-17474.174838;Cluster-17474.177513;Cluster-17474.1…	K00780+K01988+K03368+K07407+K12373
Glycosphingolipid biosynthesis - ganglio series	ko00604	Cluster-17474.174388;Cluster-17474.194103;Cluster-17474.200821;Cluster-17474.201707;Cluster-15783.0;Cluster-17474.104337;Cluster-17474.144099;Cluster-17474.144102;Cluster-17474.144103;Cluster-17474.144104;Cluster-17474.148514;Cluster-17474.174838;Cluster-17474.177513;Cluster-17474.190084;Cluster-17474.193240;Cluster-17474.196317;Cluster-17474.203068;Cluster-17474.36889;Cluster-17474.62871;Cluster…	K00780+K03368+K12309+K12373
Pyruvate metabolism	ko00620	Cluster-17474.78058;Cluster-10970.0;Cluster-13645.0;Cluster-17474.100380;Cluster-17474.101718;Cluster-17474.102856;Cluster-17474.103527;Cluster-17474.104786;Cluster-17474.108014;Cluster-17474.108015;Cluster-17474.109629;Cluster-17474.109695;Cluster-17474.119020;Cluster-17474.119025;Cluster-17474.121776;Cluster-17474.121777;Cluster-17474.128022;Cluster-17474.143997;Cluster-17474.151456;Cluster-174…	K00016+K00025+K00026+K00028+K00029+K00051+K00102+K00128+K00161+K00162+K00382+K00626+K00627+K00656+K00873+K01006+K01007+K01069+K01512+K01595+K01610+K01638+K01649+K01676+K01679+K01759+K01895+K01913+K01961+K01962+K01963+K02160+K11262+K14085+K18881
Glyoxylate and dicarboxylate metabolism	ko00630	Cluster-10970.0;Cluster-13645.0;Cluster-17474.100380;Cluster-17474.101718;Cluster-17474.102856;Cluster-17474.103527;Cluster-17474.104786;Cluster-17474.108014;Cluster-17474.108015;Cluster-17474.109629;Cluster-17474.109695;Cluster-17474.119020;Cluster-17474.119025;Cluster-17474.121776;Cluster-17474.121777;Cluster-17474.128022;Cluster-17474.143997;Cluster-17474.151456;Cluster-17474.151457;Cluster-17…	K00025+K00026+K00122+K00281+K00284+K00382+K00600+K00605+K00626+K00830+K01433+K01455+K01569+K01601+K01602+K01625+K01637+K01638+K01647+K01681+K01682+K01895+K01913+K01915+K02437+K03781+K11517+K14272+K15893+K15918+K15919+K18121+K19269+K22133
Propanoate metabolism	ko00640	Cluster-17474.78058;Cluster-17474.110223;Cluster-17474.113511;Cluster-17474.114580;Cluster-17474.118872;Cluster-17474.120567;Cluster-17474.122521;Cluster-17474.126290;Cluster-17474.127149;Cluster-17474.129955;Cluster-17474.129959;Cluster-17474.129960;Cluster-17474.129961;Cluster-17474.131405;Cluster-17474.13240;Cluster-17474.132479;Cluster-17474.132480;Cluster-17474.135094;Cluster-17474.135095;Cl…	K00016+K00140+K00166+K00167+K00232+K00382+K00626+K00656+K00823+K01578+K01682+K01692+K01895+K01899+K01900+K01961+K01962+K01963+K02160+K05605+K09699+K11262
Butanoate metabolism	ko00650	Cluster-17474.152823;Cluster-17474.168852;Cluster-17474.19288;Cluster-17474.19290;Cluster-17474.35871;Cluster-17474.49598;Cluster-17474.71928;Cluster-17474.74976;Cluster-17474.76051;Cluster-13879.0;Cluster-17474.101613;Cluster-17474.106727;Cluster-17474.113578;Cluster-17474.113580;Cluster-17474.116284;Cluster-17474.120669;Cluster-17474.12242;Cluster-17474.200916;Cluster-17474.51929;Cluster-17474.…	K00074+K00109+K00626+K00656+K00823+K01580+K01640+K01641+K01652+K01653+K01692+K16871+K17761+K18121
C5-Branched dibasic acid metabolism	ko00660	Cluster-17474.114579;Cluster-17474.121870;Cluster-17474.121871;Cluster-17474.131913;Cluster-17474.138727;Cluster-17474.166647;Cluster-17474.171660;Cluster-17474.183263;Cluster-17474.195197;Cluster-13258.0;Cluster-17474.103423;Cluster-17474.103875;Cluster-17474.105489;Cluster-17474.105778;Cluster-17474.107130;Cluster-17474.108560;Cluster-17474.112210;Cluster-17474.112590;Cluster-17474.113244;Clust…	K00052+K01652+K01653+K01703+K01704
One carbon pool by folate	ko00670	Cluster-17474.107069;Cluster-17474.114173;Cluster-17474.133700;Cluster-17474.14055;Cluster-17474.148370;Cluster-17474.159220;Cluster-17474.159221;Cluster-17474.161312;Cluster-17474.161313;Cluster-17474.176316;Cluster-17474.183914;Cluster-17474.19087;Cluster-17474.19088;Cluster-17474.19089;Cluster-17474.47415;Cluster-17474.78080;Cluster-17474.80596;Cluster-17474.108346;Cluster-17474.109900;Cluster…	K00288+K00297+K00548+K00600+K00601+K00602+K00604+K00605+K01433+K01934+K01938+K13998
Carbon fixation in photosynthetic organisms	ko00710	Cluster-10970.0;Cluster-13645.0;Cluster-17474.100380;Cluster-17474.101718;Cluster-17474.102856;Cluster-17474.103527;Cluster-17474.104786;Cluster-17474.108014;Cluster-17474.108015;Cluster-17474.109629;Cluster-17474.109695;Cluster-17474.119020;Cluster-17474.119025;Cluster-17474.121776;Cluster-17474.121777;Cluster-17474.128022;Cluster-17474.143997;Cluster-17474.151456;Cluster-17474.151457;Cluster-17…	K00025+K00026+K00028+K00029+K00051+K00134+K00615+K00814+K00855+K00927+K01006+K01100+K01595+K01601+K01602+K01610+K01623+K01624+K01783+K01803+K01807+K03841+K05298+K14272+K14454+K14455
Thiamine metabolism	ko00730	Cluster-13710.0;Cluster-17474.31677;Cluster-17474.31679;Cluster-17474.6352;Cluster-17474.110201;Cluster-17474.110893;Cluster-17474.113073;Cluster-17474.115359;Cluster-17474.128194;Cluster-17474.132653;Cluster-17474.134004;Cluster-17474.138798;Cluster-17474.14139;Cluster-17474.142053;Cluster-17474.148192;Cluster-17474.148193;Cluster-17474.158491;Cluster-17474.162273;Cluster-17474.168254;Cluster-17…	K00878+K00939+K00949+K01662+K03146+K03147+K04487+K06928+K06949+K14153+K20896+K22911
Riboflavin metabolism	ko00740	Cluster-17474.135940;Cluster-17474.49705;Cluster-17474.126935;Cluster-17474.139888;Cluster-17474.41810;Cluster-17474.165881;Cluster-17474.196513;Cluster-17474.21095;Cluster-17474.33818;Cluster-17474.60725;Cluster-15841.0;Cluster-15842.0;Cluster-17474.10488;Cluster-17474.10768;Cluster-17474.11493;Cluster-17474.11494;Cluster-17474.11495;Cluster-17474.129822;Cluster-17474.129825;Cluster-17474.138976…	K00793+K00794+K00861+K00953+K01513+K11752+K14379+K14652+K18453+K20860+K20884+K22912+K22949
Vitamin B6 metabolism	ko00750	Cluster-17474.116690;Cluster-17474.116691;Cluster-17474.13153;Cluster-17474.158143;Cluster-17474.158144;Cluster-17474.163613;Cluster-17474.163614;Cluster-17474.178295;Cluster-17474.178296;Cluster-17474.187683;Cluster-17474.198779;Cluster-17474.63848;Cluster-17474.63849;Cluster-17474.63850;Cluster-17474.73685;Cluster-1584.0;Cluster-17474.102210;Cluster-17474.102216;Cluster-17474.102217;Cluster-174…	K00275+K00831+K00868+K01733+K05275+K06215+K08681+K13248
Nicotinate and nicotinamide metabolism	ko00760	Cluster-10847.0;Cluster-12176.0;Cluster-16442.2;Cluster-17474.103642;Cluster-17474.10365;Cluster-17474.14097;Cluster-17474.14098;Cluster-17474.165277;Cluster-17474.35995;Cluster-17474.35996;Cluster-17474.77664;Cluster-13717.0;Cluster-13545.0;Cluster-17474.106138;Cluster-17474.106786;Cluster-17474.11271;Cluster-17474.119537;Cluster-17474.126226;Cluster-17474.126227;Cluster-17474.126770;Cluster-174…	K00278+K00322+K00323+K00763+K00767+K00858+K01081+K01240+K01513+K01950+K03426+K03517+K03787+K06210+K11121+K18551
Pantothenate and CoA biosynthesis	ko00770	Cluster-10829.0;Cluster-17474.101748;Cluster-17474.101751;Cluster-17474.101752;Cluster-17474.101753;Cluster-17474.101754;Cluster-17474.101755;Cluster-17474.101756;Cluster-17474.101758;Cluster-17474.110930;Cluster-17474.118677;Cluster-17474.13387;Cluster-17474.13388;Cluster-17474.13389;Cluster-17474.167445;Cluster-17474.201158;Cluster-17474.31466;Cluster-17474.56601;Cluster-17474.7041;Cluster-1747…	K00053+K00207+K00606+K00826+K00859+K01431+K01464+K01513+K01598+K01652+K01653+K01687+K01918+K01922+K02201+K06133+K09680
Biotin metabolism	ko00780	Cluster-10646.3;Cluster-12342.0;Cluster-17358.0;Cluster-17474.100684;Cluster-17474.107288;Cluster-17474.109260;Cluster-17474.109262;Cluster-17474.110510;Cluster-17474.110691;Cluster-17474.113140;Cluster-17474.120163;Cluster-17474.157216;Cluster-17474.173495;Cluster-17474.176222;Cluster-17474.187800;Cluster-17474.190211;Cluster-17474.200951;Cluster-17474.200952;Cluster-17474.29799;Cluster-17474.43…	K00059+K00208+K00652+K01012+K01942+K02372+K09458+K19562
Lipoic acid metabolism	ko00785	Cluster-10529.0;Cluster-17474.108139;Cluster-17474.10949;Cluster-17474.11700;Cluster-17474.123265;Cluster-17474.125556;Cluster-17474.125979;Cluster-17474.126487;Cluster-17474.12862;Cluster-17474.12864;Cluster-17474.131382;Cluster-17474.149293;Cluster-17474.149294;Cluster-17474.149299;Cluster-17474.151801;Cluster-17474.156256;Cluster-17474.160546;Cluster-17474.160548;Cluster-17474.160549;Cluster-1…	K03644+K03801
Folate biosynthesis	ko00790	Cluster-17474.115884;Cluster-17474.120208;Cluster-17474.124064;Cluster-17474.70881;Cluster-17474.137236;Cluster-17474.52726;Cluster-11039.0;Cluster-17474.16;Cluster-17474.17;Cluster-17474.64603;Cluster-17474.115985;Cluster-17474.129470;Cluster-17474.150424;Cluster-17474.150427;Cluster-17474.150428;Cluster-17474.150429;Cluster-17474.192465;Cluster-17474.2168;Cluster-17474.45354;Cluster-17474.11977…	K00011+K00079+K01113+K01307+K01495+K01633+K01724+K01930+K03635+K03637+K03639+K13941+K13950+K13998+K14652+K15376+K15631+K18482+K20457
Porphyrin and chlorophyll metabolism	ko00860	Cluster-17474.138106;Cluster-17474.138107;Cluster-17474.151191;Cluster-17474.157233;Cluster-17474.16319;Cluster-17474.16320;Cluster-10322.1;Cluster-11102.0;Cluster-17474.106004;Cluster-17474.106005;Cluster-17474.108394;Cluster-17474.119401;Cluster-17474.119402;Cluster-17474.17602;Cluster-17474.64134;Cluster-17474.104398;Cluster-17474.108624;Cluster-17474.118204;Cluster-17474.118205;Cluster-17474.…	K00218+K00228+K00231+K00699+K01599+K01698+K01719+K01749+K01772+K01845+K01885+K02257+K02259+K02303+K02304+K02492+K03403+K03404+K03405+K03428+K03794+K04035+K04040+K08099+K08101+K10960+K13071+K13544+K13545+K13600+K13606+K18010+K19054+K19073+K21480+K22013
Terpenoid backbone biosynthesis	ko00900	Cluster-17474.108430;Cluster-17474.111384;Cluster-17474.114634;Cluster-17474.144248;Cluster-17474.145760;Cluster-17474.145761;Cluster-17474.153026;Cluster-17474.154431;Cluster-17474.167835;Cluster-17474.167836;Cluster-17474.6951;Cluster-17474.102853;Cluster-17474.107858;Cluster-17474.116275;Cluster-17474.116276;Cluster-17474.120883;Cluster-17474.120884;Cluster-17474.126155;Cluster-17474.72434;Clu…	K00021+K00099+K00587+K00626+K00787+K00869+K00919+K00938+K00991+K01597+K01641+K01662+K01770+K01823+K03526+K03527+K05356+K05906+K05954+K05955+K06013+K06981+K08658+K10960+K11778+K12742+K13789+K14066+K15889+K15891+K15892
Indole alkaloid biosynthesis	ko00901	Cluster-15283.0;Cluster-17474.105169;Cluster-17474.111744;Cluster-17474.114725;Cluster-17474.144967;Cluster-17474.156939;Cluster-17474.159737;Cluster-17474.159738;Cluster-17474.159739;Cluster-17474.159740;Cluster-17474.159741;Cluster-17474.164044;Cluster-17474.16605;Cluster-17474.174829;Cluster-17474.179113;Cluster-17474.187091;Cluster-17474.191159;Cluster-17474.195611;Cluster-17474.2869;Cluster-…	K01593+K21026
Monoterpenoid biosynthesis	ko00902	Cluster-11803.0;Cluster-12802.0;Cluster-14943.0;Cluster-17474.100514;Cluster-17474.100515;Cluster-17474.111128;Cluster-17474.116762;Cluster-17474.126289;Cluster-17474.139009;Cluster-17474.156686;Cluster-17474.156687;Cluster-17474.156688;Cluster-17474.156689;Cluster-17474.156690;Cluster-17474.156691;Cluster-17474.156692;Cluster-17474.156693;Cluster-17474.156694;Cluster-17474.156695;Cluster-17474.1…	K15095+K20618+K20979+K21373+K21374+K23232
Limonene and pinene degradation	ko00903	Cluster-12372.0;Cluster-12980.0;Cluster-13192.0;Cluster-17474.100785;Cluster-17474.100787;Cluster-17474.100788;Cluster-17474.100792;Cluster-17474.100793;Cluster-17474.102623;Cluster-17474.104704;Cluster-17474.104711;Cluster-17474.104712;Cluster-17474.104713;Cluster-17474.104714;Cluster-17474.104717;Cluster-17474.104727;Cluster-17474.105250;Cluster-17474.106757;Cluster-17474.107728;Cluster-17474.1…	K00128+K01692
Diterpenoid biosynthesis	ko00904	Cluster-14109.0;Cluster-17474.154754;Cluster-17474.162053;Cluster-17474.162054;Cluster-17474.177033;Cluster-17474.177034;Cluster-17474.177035;Cluster-17474.28183;Cluster-17474.54751;Cluster-17474.148818;Cluster-17474.148819;Cluster-17474.18097;Cluster-17474.20229;Cluster-17474.56776;Cluster-17474.56777;Cluster-10685.0;Cluster-11528.0;Cluster-11654.0;Cluster-16472.0;Cluster-17189.0;Cluster-17189.1…	K04120+K04121+K04122+K04123+K04124+K04125+K05282+K13070+K17961+K17982
Brassinosteroid biosynthesis	ko00905	Cluster-17474.105572;Cluster-17474.120126;Cluster-17474.203970;Cluster-10022.0;Cluster-17474.107095;Cluster-17474.139284;Cluster-17474.202629;Cluster-17474.202630;Cluster-17474.202631;Cluster-17474.202632;Cluster-17474.204822;Cluster-17474.69926;Cluster-17474.144489;Cluster-17474.144490;Cluster-17474.171987;Cluster-17474.201870;Cluster-17474.118740;Cluster-17474.145806;Cluster-13145.0;Cluster-157…	K09587+K09588+K09590+K09591+K12638+K12639+K15639+K20623
Carotenoid biosynthesis	ko00906	Cluster-17474.100224;Cluster-17474.103286;Cluster-17474.103288;Cluster-17474.103290;Cluster-17474.123447;Cluster-17474.145811;Cluster-17474.145812;Cluster-17474.160453;Cluster-17474.19421;Cluster-17474.76221;Cluster-17474.106223;Cluster-17474.107501;Cluster-17474.108908;Cluster-17474.131705;Cluster-17474.131706;Cluster-17474.131707;Cluster-17474.136042;Cluster-17474.163843;Cluster-17474.125374;Cl…	K00514+K02291+K02293+K06443+K06444+K09835+K09837+K09838+K09839+K09840+K09841+K09842+K09843+K14595+K15744+K15745+K15746+K15747+K17911
Zeatin biosynthesis	ko00908	Cluster-11944.0;Cluster-12521.0;Cluster-14060.0;Cluster-15488.0;Cluster-15834.0;Cluster-16386.0;Cluster-17474.101625;Cluster-17474.102309;Cluster-17474.10295;Cluster-17474.105603;Cluster-17474.105751;Cluster-17474.105991;Cluster-17474.107465;Cluster-17474.111058;Cluster-17474.112338;Cluster-17474.118002;Cluster-17474.118306;Cluster-17474.119707;Cluster-17474.120768;Cluster-17474.12107;Cluster-174…	K00279+K00791+K10717+K10760+K13493+K13495+K13496
Sesquiterpenoid and triterpenoid biosynthesis	ko00909	Cluster-12222.0;Cluster-17474.106578;Cluster-17474.107615;Cluster-17474.114434;Cluster-17474.114751;Cluster-17474.115136;Cluster-17474.121037;Cluster-17474.13294;Cluster-17474.169587;Cluster-17474.25389;Cluster-17474.38596;Cluster-17474.39395;Cluster-17474.5451;Cluster-17474.68405;Cluster-17474.70393;Cluster-17474.71518;Cluster-17474.106606;Cluster-17474.107991;Cluster-17474.113894;Cluster-17474.…	K00511+K00801+K14175+K15803+K15813+K15814+K15891+K20659
Nitrogen metabolism	ko00910	Cluster-17474.103607;Cluster-17474.103608;Cluster-17474.106794;Cluster-17474.106795;Cluster-17474.107787;Cluster-17474.108392;Cluster-17474.108393;Cluster-17474.112357;Cluster-17474.113134;Cluster-17474.115181;Cluster-17474.115182;Cluster-17474.115186;Cluster-17474.122456;Cluster-17474.133873;Cluster-17474.1411;Cluster-17474.1412;Cluster-17474.14248;Cluster-17474.156770;Cluster-17474.17276;Cluste…	K00261+K00262+K00264+K00284+K00366+K01455+K01673+K01674+K01725+K01915+K02575
Sulfur metabolism	ko00920	Cluster-10368.0;Cluster-17474.112157;Cluster-17474.163755;Cluster-17474.163756;Cluster-17474.163795;Cluster-17474.174736;Cluster-17474.183448;Cluster-17474.183449;Cluster-17474.22222;Cluster-17474.72821;Cluster-17474.77601;Cluster-16030.0;Cluster-17474.135093;Cluster-17474.142463;Cluster-10029.1;Cluster-14581.0;Cluster-17474.104652;Cluster-17474.105523;Cluster-17474.105524;Cluster-17474.105846;Cl…	K00380+K00387+K00390+K00392+K00640+K00860+K00988+K01011+K01082+K01738+K01739+K02045+K05907+K13034+K13811+K15422+K17285+K17725+K22966
Phenylpropanoid biosynthesis	ko00940	Cluster-1384.0;Cluster-15471.0;Cluster-15471.1;Cluster-15471.2;Cluster-16276.0;Cluster-17474.102503;Cluster-17474.10526;Cluster-17474.105726;Cluster-17474.106017;Cluster-17474.109387;Cluster-17474.110622;Cluster-17474.111060;Cluster-17474.116018;Cluster-17474.125307;Cluster-17474.126953;Cluster-17474.129203;Cluster-17474.129204;Cluster-17474.129207;Cluster-17474.129208;Cluster-17474.138460;Cluste…	K00083+K00430+K00487+K00588+K01188+K01904+K05349+K05350+K06892+K09753+K09754+K09755+K09756+K10775+K12355+K12356+K13065+K13066+K18368+K20039+K22395+K23260
Flavonoid biosynthesis	ko00941	Cluster-17474.137263;Cluster-17474.161623;Cluster-17474.5387;Cluster-17474.68848;Cluster-17474.108016;Cluster-17474.190475;Cluster-17474.41570;Cluster-17474.69820;Cluster-17474.77211;Cluster-12814.0;Cluster-17474.112756;Cluster-17474.1276;Cluster-17474.157247;Cluster-17474.157248;Cluster-17474.159272;Cluster-17474.177420;Cluster-17474.179324;Cluster-17474.192854;Cluster-17474.192855;Cluster-17474…	K00475+K00487+K00588+K00660+K01859+K05277+K05278+K05280+K08243+K08695+K09754+K13065+K13081+K13082+K13083+K22845+K23179
Anthocyanin biosynthesis	ko00942	Cluster-12807.0;Cluster-17474.10266;Cluster-17474.148313;Cluster-17474.16235;Cluster-17474.166793;Cluster-17474.176797;Cluster-17474.176798;Cluster-17474.176799;Cluster-17474.190308;Cluster-17474.187779;Cluster-17474.7223	K17193+K21383
Isoflavonoid biosynthesis	ko00943	Cluster-17474.115637;Cluster-17474.117680;Cluster-17474.164463;Cluster-17474.17941;Cluster-17474.202268;Cluster-17474.27648;Cluster-17474.41275;Cluster-17474.45087;Cluster-17474.51297;Cluster-17474.52544;Cluster-17474.68654;Cluster-14482.0;Cluster-17474.11127;Cluster-17474.186651;Cluster-11088.0;Cluster-17474.102753;Cluster-17474.104242;Cluster-17474.107933;Cluster-17474.116086;Cluster-17474.1347…	K13258+K13259+K13260+K13262+K13263+K13264+K13265+K13266+K22932+K23179
Flavone and flavonol biosynthesis	ko00944	Cluster-17474.174;Cluster-17474.6608;Cluster-15414.0;Cluster-17474.155386;Cluster-15892.0;Cluster-15892.1;Cluster-17474.108224;Cluster-17474.113648;Cluster-17474.119347;Cluster-17474.120113;Cluster-17474.125767;Cluster-17474.130494;Cluster-17474.139995;Cluster-17474.141352;Cluster-17474.148642;Cluster-17474.157452;Cluster-17474.168232;Cluster-17474.168233;Cluster-17474.172128;Cluster-17474.1742;C…	K05280+K13083+K13264+K22772+K22794
Stilbenoid, diarylheptanoid and gingerol biosynthesis	ko00945	Cluster-17474.108016;Cluster-17474.190475;Cluster-17474.41570;Cluster-17474.69820;Cluster-17474.77211;Cluster-12814.0;Cluster-17474.112756;Cluster-17474.1276;Cluster-17474.157247;Cluster-17474.157248;Cluster-17474.159272;Cluster-17474.177420;Cluster-17474.179324;Cluster-17474.192854;Cluster-17474.192855;Cluster-17474.193860;Cluster-17474.193861;Cluster-17474.199867;Cluster-17474.204852;Cluster-17…	K00487+K00588+K09754+K13065+K16040
Isoquinoline alkaloid biosynthesis	ko00950	Cluster-11491.0;Cluster-17474.104087;Cluster-17474.104094;Cluster-17474.104095;Cluster-17474.105408;Cluster-17474.106058;Cluster-17474.108149;Cluster-17474.109843;Cluster-17474.111462;Cluster-17474.111505;Cluster-17474.111583;Cluster-17474.117927;Cluster-17474.119162;Cluster-17474.121459;Cluster-17474.124779;Cluster-17474.126156;Cluster-17474.133881;Cluster-17474.137382;Cluster-17474.137383;Clust…	K00276+K00422+K00811+K00815+K01593+K01742+K13390+K13396+K14454+K14455+K14975+K14976+K15849+K21580+K22097
Tropane, piperidine and pyridine alkaloid biosynthesis	ko00960	Cluster-11491.0;Cluster-17474.104087;Cluster-17474.104094;Cluster-17474.104095;Cluster-17474.105408;Cluster-17474.106058;Cluster-17474.108149;Cluster-17474.109843;Cluster-17474.111462;Cluster-17474.111505;Cluster-17474.111583;Cluster-17474.117927;Cluster-17474.119162;Cluster-17474.121459;Cluster-17474.124779;Cluster-17474.126156;Cluster-17474.133881;Cluster-17474.137382;Cluster-17474.137383;Clust…	K00276+K00811+K00815+K00817+K08081+K14454+K14455+K15849
Betalain biosynthesis	ko00965	Cluster-15283.0;Cluster-17474.105169;Cluster-17474.111744;Cluster-17474.114725;Cluster-17474.144967;Cluster-17474.156939;Cluster-17474.159737;Cluster-17474.159738;Cluster-17474.159739;Cluster-17474.159740;Cluster-17474.159741;Cluster-17474.164044;Cluster-17474.16605;Cluster-17474.174829;Cluster-17474.179113;Cluster-17474.187091;Cluster-17474.191159;Cluster-17474.195611;Cluster-17474.2869;Cluster-…	K01593+K15777
Glucosinolate biosynthesis	ko00966	Cluster-17474.101917;Cluster-17474.101918;Cluster-17474.112266;Cluster-17474.113596;Cluster-17474.117042;Cluster-17474.127046;Cluster-17474.133588;Cluster-17474.155508;Cluster-17474.53792;Cluster-17474.53793;Cluster-17474.61289;Cluster-17474.72913;Cluster-12103.0;Cluster-17474.192766;Cluster-17474.4276;Cluster-16390.0;Cluster-17474.126484;Cluster-17474.128554;Cluster-17474.132212;Cluster-17474.14…	K01703+K11820+K12153+K21360
Aminoacyl-tRNA biosynthesis	ko00970	Cluster-17474.15306;Cluster-17474.171358;Cluster-17474.185641;Cluster-17474.185644;Cluster-17474.185645;Cluster-17474.185647;Cluster-17474.185648;Cluster-17474.185649;Cluster-17474.185650;Cluster-17474.185651;Cluster-17474.185652;Cluster-17474.27510;Cluster-17474.30691;Cluster-17474.41709;Cluster-17474.41710;Cluster-17474.41711;Cluster-17474.61978;Cluster-10587.0;Cluster-17474.121684;Cluster-1747…	K00604+K01866+K01867+K01868+K01869+K01870+K01872+K01873+K01874+K01875+K01876+K01880+K01881+K01883+K01885+K01886+K01887+K01889+K01890+K01892+K01893+K02433+K02434+K02435+K04567+K14164
Biosynthesis of secondary metabolites - other antibiotics	ko00998	Cluster-17474.114394;Cluster-17474.114395;Cluster-17474.117473;Cluster-17474.117693;Cluster-17474.117841;Cluster-17474.122967;Cluster-17474.143385;Cluster-17474.146761;Cluster-17474.185835;Cluster-17474.66523;Cluster-17474.76189	K21568
Biosynthesis of unsaturated fatty acids	ko01040	Cluster-17474.100018;Cluster-17474.100451;Cluster-17474.100594;Cluster-17474.101978;Cluster-17474.101981;Cluster-17474.101982;Cluster-17474.101984;Cluster-17474.101985;Cluster-17474.101986;Cluster-17474.101987;Cluster-17474.103488;Cluster-17474.103489;Cluster-17474.104719;Cluster-17474.104720;Cluster-17474.104723;Cluster-17474.104724;Cluster-17474.104725;Cluster-17474.105670;Cluster-17474.106164;…	K00232+K01068+K03921+K07513+K10249+K10251+K10256+K10258+K10703
Metabolic pathways	ko01100	Cluster-10747.3;Cluster-17474.101843;Cluster-17474.1179;Cluster-17474.125014;Cluster-17474.16270;Cluster-17474.34450;Cluster-17474.37590;Cluster-10174.0;Cluster-13319.0;Cluster-16858.0;Cluster-16860.0;Cluster-17474.102233;Cluster-17474.108554;Cluster-17474.111480;Cluster-17474.111912;Cluster-17474.111932;Cluster-17474.112747;Cluster-17474.113406;Cluster-17474.113956;Cluster-17474.119566;Cluster-1…	K00001+K00002+K00008+K00009+K00010+K00011+K00012+K00013+K00016+K00020+K00021+K00025+K00026+K00028+K00029+K00030+K00031+K00033+K00036+K00051+K00052+K00053+K00058+K00059+K00060+K00065+K00074+K00079+K00083+K00088+K00099+K00102+K00103+K00106+K00108+K00109+K00121+K00122+K00128+K00130+K00131+K00133+K00134+K00140+K00145+K00161+K00162+K00164+K00166+K00167+K00207+K00208+K00213+K00215+K00218+K00222+K00225+…
Biosynthesis of secondary metabolites	ko01110	Cluster-10747.3;Cluster-17474.101843;Cluster-17474.1179;Cluster-17474.125014;Cluster-17474.16270;Cluster-17474.34450;Cluster-17474.37590;Cluster-10174.0;Cluster-13319.0;Cluster-16858.0;Cluster-16860.0;Cluster-17474.102233;Cluster-17474.108554;Cluster-17474.111480;Cluster-17474.111912;Cluster-17474.111932;Cluster-17474.112747;Cluster-17474.113406;Cluster-17474.113956;Cluster-17474.119566;Cluster-1…	K00001+K00002+K00006+K00013+K00016+K00021+K00025+K00026+K00030+K00031+K00033+K00036+K00052+K00053+K00083+K00088+K00099+K00106+K00111+K00121+K00128+K00133+K00134+K00145+K00161+K00162+K00164+K00166+K00167+K00213+K00215+K00218+K00222+K00224+K00225+K00227+K00228+K00231+K00232+K00234+K00235+K00236+K00249+K00264+K00276+K00281+K00286+K00318+K00382+K00422+K00430+K00454+K00475+K00487+K00511+K00514+K00547+…
Carbon metabolism	ko01200	Cluster-10970.0;Cluster-13645.0;Cluster-17474.100380;Cluster-17474.101718;Cluster-17474.102856;Cluster-17474.103527;Cluster-17474.104786;Cluster-17474.108014;Cluster-17474.108015;Cluster-17474.109629;Cluster-17474.109695;Cluster-17474.119020;Cluster-17474.119025;Cluster-17474.121776;Cluster-17474.121777;Cluster-17474.128022;Cluster-17474.143997;Cluster-17474.151456;Cluster-17474.151457;Cluster-17…	K00025+K00026+K00028+K00029+K00030+K00031+K00033+K00036+K00051+K00058+K00074+K00121+K00122+K00131+K00134+K00140+K00161+K00162+K00164+K00232+K00234+K00235+K00236+K00261+K00281+K00297+K00382+K00600+K00605+K00615+K00616+K00626+K00627+K00640+K00658+K00814+K00830+K00831+K00844+K00850+K00851+K00855+K00863+K00873+K00927+K00948+K01006+K01007+K01057+K01070+K01079+K01100+K01455+K01595+K01601+K01602+K01610+…
2-Oxocarboxylic acid metabolism	ko01210	Cluster-17474.102171;Cluster-17474.106154;Cluster-17474.107850;Cluster-17474.113996;Cluster-17474.118191;Cluster-17474.120635;Cluster-17474.125474;Cluster-17474.130945;Cluster-17474.133267;Cluster-17474.136909;Cluster-17474.136910;Cluster-17474.145808;Cluster-17474.148854;Cluster-17474.17790;Cluster-17474.3443;Cluster-17474.48630;Cluster-17474.54545;Cluster-17474.71438;Cluster-17474.71439;Cluster…	K00030+K00031+K00052+K00053+K00133+K00145+K00620+K00811+K00814+K00818+K00826+K00928+K00930+K01438+K01647+K01649+K01652+K01653+K01681+K01682+K01687+K01703+K01704+K11820+K12153+K14272+K14454+K14455+K14677+K14682+K21360
Fatty acid metabolism	ko01212	Cluster-10646.3;Cluster-12342.0;Cluster-17358.0;Cluster-17474.100684;Cluster-17474.107288;Cluster-17474.109260;Cluster-17474.109262;Cluster-17474.110510;Cluster-17474.110691;Cluster-17474.113140;Cluster-17474.120163;Cluster-17474.157216;Cluster-17474.173495;Cluster-17474.176222;Cluster-17474.187800;Cluster-17474.190211;Cluster-17474.200951;Cluster-17474.200952;Cluster-17474.29799;Cluster-17474.43…	K00059+K00208+K00232+K00249+K00626+K00645+K00648+K01074+K01692+K01897+K01961+K01962+K01963+K02160+K02372+K03921+K07512+K07513+K09458+K10249+K10251+K10256+K10258+K10527+K10703+K10781+K11262+K18660
Biosynthesis of amino acids	ko01230	Cluster-17474.105015;Cluster-17474.13098;Cluster-17474.145292;Cluster-17474.151351;Cluster-17474.151584;Cluster-17474.151585;Cluster-17474.159724;Cluster-17474.17928;Cluster-17474.185471;Cluster-17474.186298;Cluster-17474.46439;Cluster-17474.57645;Cluster-17474.60083;Cluster-17474.67908;Cluster-17474.68406;Cluster-17474.68407;Cluster-17474.69075;Cluster-17474.71733;Cluster-17474.102171;Cluster-17…	K00013+K00030+K00031+K00052+K00053+K00058+K00133+K00134+K00145+K00215+K00264+K00286+K00548+K00549+K00600+K00611+K00615+K00616+K00620+K00640+K00765+K00766+K00789+K00800+K00811+K00814+K00815+K00817+K00818+K00826+K00831+K00850+K00872+K00873+K00891+K00927+K00928+K00930+K00948+K01079+K01438+K01476+K01586+K01609+K01620+K01623+K01624+K01626+K01647+K01649+K01652+K01653+K01657+K01658+K01663+K01681+K01682+…
Vancomycin resistance	ko01502	Cluster-13841.0;Cluster-17474.116229;Cluster-17474.117812;Cluster-17474.156191;Cluster-17474.168545;Cluster-17474.50997;Cluster-17474.54246;Cluster-17474.7580;Cluster-17474.77289;Cluster-13139.0;Cluster-17474.100644;Cluster-17474.114123;Cluster-17474.114124;Cluster-17474.120522;Cluster-17474.123040;Cluster-17474.133934;Cluster-17474.144832;Cluster-17474.144833;Cluster-17474.144834;Cluster-17474.1…	K01000+K02563
ABC transporters	ko02010	Cluster-10597.0;Cluster-1144.1;Cluster-11784.0;Cluster-12000.0;Cluster-12000.1;Cluster-14078.1;Cluster-14527.1;Cluster-16112.0;Cluster-17367.0;Cluster-17367.1;Cluster-17474.131178;Cluster-17474.147275;Cluster-17474.149480;Cluster-17474.156918;Cluster-17474.160432;Cluster-17474.198291;Cluster-17474.36239;Cluster-17474.37094;Cluster-17474.37095;Cluster-17474.37096;Cluster-10061.0;Cluster-10061.1;Cl…	K02045+K05643+K05656+K05657+K05658+K05663+K05665+K05666+K05674+K05677+K05679+K05681+K10829
Ribosome biogenesis in eukaryotes	ko03008	Cluster-17474.14272;Cluster-17474.14273;Cluster-17474.14274;Cluster-17474.172259;Cluster-17474.179422;Cluster-17474.18812;Cluster-17474.18813;Cluster-17474.201709;Cluster-17474.25466;Cluster-17474.42225;Cluster-17474.61371;Cluster-11465.0;Cluster-14277.0;Cluster-17474.100231;Cluster-17474.101724;Cluster-17474.101725;Cluster-17474.102076;Cluster-17474.104698;Cluster-17474.105861;Cluster-17474.1062…	K01164+K03097+K03115+K03264+K03537+K03538+K03539+K06943+K07178+K07179+K07562+K07936+K11108+K11128+K11129+K11130+K11131+K11883+K12619+K12845+K13288+K14290+K14521+K14525+K14536+K14537+K14538+K14539+K14544+K14545+K14546+K14548+K14549+K14550+K14552+K14553+K14554+K14555+K14556+K14557+K14558+K14559+K14560+K14561+K14563+K14564+K14565+K14566+K14567+K14568+K14569+K14570+K14571+K14572+K14573+K14574+K14575+…
Ribosome	ko03010	Cluster-17474.101218;Cluster-17474.110071;Cluster-17474.192250;Cluster-17474.43511;Cluster-17474.48760;Cluster-17474.72544;Cluster-17474.72545;Cluster-17474.79724;Cluster-17474.105012;Cluster-17474.105493;Cluster-17474.106228;Cluster-17474.106229;Cluster-17474.106288;Cluster-17474.106290;Cluster-17474.106561;Cluster-17474.107481;Cluster-17474.109394;Cluster-17474.110990;Cluster-17474.111620;Clust…	K02863+K02864+K02865+K02866+K02867+K02868+K02870+K02871+K02872+K02873+K02874+K02875+K02876+K02877+K02878+K02879+K02880+K02881+K02882+K02883+K02884+K02885+K02886+K02887+K02888+K02889+K02890+K02891+K02892+K02893+K02894+K02895+K02896+K02897+K02898+K02899+K02900+K02902+K02903+K02904+K02905+K02906+K02908+K02909+K02910+K02911+K02912+K02913+K02914+K02915+K02916+K02917+K02918+K02919+K02920+K02921+K02922+…
RNA transport	ko03013	Cluster-1011.0;Cluster-12493.0;Cluster-162.0;Cluster-16220.0;Cluster-17474.105628;Cluster-17474.108087;Cluster-17474.115892;Cluster-17474.115894;Cluster-17474.121036;Cluster-17474.123563;Cluster-17474.130244;Cluster-17474.133763;Cluster-17474.133764;Cluster-17474.134080;Cluster-17474.134081;Cluster-17474.138410;Cluster-17474.142036;Cluster-17474.142038;Cluster-17474.14588;Cluster-17474.153365;Clu…	K00784+K00974+K01164+K02516+K03113+K03231+K03236+K03237+K03238+K03239+K03240+K03241+K03242+K03243+K03245+K03246+K03247+K03248+K03249+K03250+K03251+K03252+K03253+K03254+K03257+K03259+K03260+K03262+K03537+K03538+K03539+K03680+K03754+K05019+K05749+K07562+K07936+K09291+K10577+K12160+K12812+K12875+K12876+K12878+K12879+K12880+K12881+K12882+K12883+K13025+K13114+K13126+K13130+K13137+K13151+K13171+K13174+…
mRNA surveillance pathway	ko03015	Cluster-13914.0;Cluster-17474.179132;Cluster-17474.179133;Cluster-17474.181637;Cluster-17474.181921;Cluster-17474.183517;Cluster-17474.183570;Cluster-17474.183571;Cluster-17474.186465;Cluster-17474.193615;Cluster-17474.196607;Cluster-17474.19986;Cluster-17474.19987;Cluster-17474.19988;Cluster-17474.19989;Cluster-17474.200129;Cluster-17474.200448;Cluster-17474.28817;Cluster-17474.30475;Cluster-174…	K00565+K03265+K03267+K03456+K04354+K04382+K06100+K06269+K06965+K08873+K11583+K11584+K12812+K12875+K12876+K12881+K12882+K12883+K13025+K13114+K13126+K13171+K13917+K14294+K14323+K14324+K14325+K14326+K14327+K14328+K14376+K14396+K14397+K14398+K14399+K14400+K14401+K14402+K14403+K14404+K14405+K14406+K14407+K14408+K14409+K14411+K14416+K14962+K15542+K15544
RNA degradation	ko03018	Cluster-11630.2;Cluster-15846.0;Cluster-17474.101892;Cluster-17474.103519;Cluster-17474.103743;Cluster-17474.106319;Cluster-17474.108614;Cluster-17474.109781;Cluster-17474.109782;Cluster-17474.109825;Cluster-17474.113974;Cluster-17474.114154;Cluster-17474.116324;Cluster-17474.116923;Cluster-17474.122748;Cluster-17474.122749;Cluster-17474.124430;Cluster-17474.126724;Cluster-17474.126725;Cluster-17…	K00850+K00937+K00962+K01148+K01689+K03514+K03654+K03678+K03679+K03681+K04043+K04077+K07573+K08311+K10643+K11600+K12580+K12581+K12585+K12586+K12587+K12589+K12590+K12591+K12592+K12593+K12598+K12599+K12600+K12603+K12604+K12605+K12606+K12607+K12608+K12611+K12613+K12614+K12616+K12617+K12619+K12620+K12621+K12622+K12623+K12624+K12625+K12626+K12627+K13126+K14442+K18681
RNA polymerase	ko03020	Cluster-17474.122682;Cluster-17474.125805;Cluster-17474.19158;Cluster-17474.57502;Cluster-17474.75834;Cluster-17474.115833;Cluster-17474.16237;Cluster-17474.45199;Cluster-17474.45200;Cluster-17474.45201;Cluster-17474.45202;Cluster-15860.0;Cluster-17474.128896;Cluster-17474.13352;Cluster-17474.134906;Cluster-17474.202386;Cluster-17474.21514;Cluster-17474.61426;Cluster-17474.61427;Cluster-17474.614…	K02999+K03000+K03002+K03004+K03005+K03006+K03007+K03008+K03009+K03010+K03011+K03012+K03013+K03014+K03015+K03016+K03017+K03018+K03019+K03020+K03021+K03022+K03023+K03024+K03025+K03026+K03027+K03040+K03043+K03046+K14721
Basal transcription factors	ko03022	Cluster-17474.12689;Cluster-17474.12690;Cluster-17474.149674;Cluster-17474.152808;Cluster-17474.160998;Cluster-17474.160999;Cluster-17474.167402;Cluster-17474.18042;Cluster-17474.21398;Cluster-17474.21399;Cluster-17474.21400;Cluster-17474.24257;Cluster-17474.36753;Cluster-17474.37624;Cluster-17474.51821;Cluster-17474.100683;Cluster-17474.121515;Cluster-17474.126166;Cluster-17474.126167;Cluster-17…	K02202+K03120+K03122+K03123+K03124+K03125+K03126+K03127+K03128+K03129+K03130+K03131+K03132+K03133+K03134+K03135+K03136+K03137+K03138+K03139+K03141+K03142+K03143+K03144+K06634+K10842+K10843+K10844+K10845+K14649+K14651
DNA replication	ko03030	Cluster-11021.0;Cluster-17474.100884;Cluster-17474.146796;Cluster-17474.146798;Cluster-17474.146799;Cluster-17474.146801;Cluster-17474.146802;Cluster-17474.146803;Cluster-17474.146804;Cluster-17474.146805;Cluster-17474.146806;Cluster-17474.146807;Cluster-17474.147056;Cluster-17474.152504;Cluster-17474.154807;Cluster-17474.154808;Cluster-17474.159167;Cluster-17474.173479;Cluster-17474.179361;Clust…	K01972+K02209+K02210+K02212+K02320+K02321+K02324+K02325+K02326+K02327+K02328+K02335+K02540+K02541+K02542+K02684+K02685+K03111+K03504+K03505+K03506+K04799+K04802+K07466+K10739+K10740+K10742+K10743+K10744+K10745+K10747+K10754+K10755+K10756
Spliceosome	ko03040	Cluster-10257.0;Cluster-10818.0;Cluster-11641.0;Cluster-12729.0;Cluster-12995.0;Cluster-13753.0;Cluster-1394.0;Cluster-14274.0;Cluster-1437.0;Cluster-15092.0;Cluster-15818.0;Cluster-16170.0;Cluster-17474.100276;Cluster-17474.100832;Cluster-17474.101769;Cluster-17474.101770;Cluster-17474.101774;Cluster-17474.101776;Cluster-17474.101902;Cluster-17474.102099;Cluster-17474.102282;Cluster-17474.102347…	K03283+K06063+K09564+K09567+K10599+K11086+K11087+K11088+K11091+K11092+K11093+K11094+K11095+K11096+K11097+K11098+K11099+K11984+K12621+K12622+K12623+K12624+K12625+K12626+K12627+K12662+K12733+K12741+K12811+K12812+K12813+K12815+K12816+K12817+K12818+K12819+K12820+K12821+K12822+K12823+K12824+K12825+K12826+K12827+K12828+K12829+K12830+K12831+K12832+K12833+K12834+K12835+K12836+K12837+K12839+K12840+K12841+…
Proteasome	ko03050	Cluster-17474.102380;Cluster-17474.102381;Cluster-17474.102382;Cluster-17474.109581;Cluster-17474.110719;Cluster-17474.201191;Cluster-17474.202271;Cluster-17474.203831;Cluster-17474.37266;Cluster-17474.109210;Cluster-17474.118089;Cluster-17474.121032;Cluster-17474.122303;Cluster-17474.70395;Cluster-17474.107356;Cluster-17474.108110;Cluster-17474.108541;Cluster-17474.131425;Cluster-17474.75206;Clu…	K02725+K02726+K02727+K02728+K02729+K02730+K02731+K02732+K02734+K02735+K02736+K02737+K02738+K02739+K03028+K03029+K03030+K03031+K03032+K03033+K03035+K03036+K03037+K03038+K03039+K03061+K03062+K03063+K03064+K03065+K03066+K06691+K06699+K06700+K10881+K11599
Protein export	ko03060	Cluster-10953.0;Cluster-17474.126916;Cluster-17474.126917;Cluster-17474.132442;Cluster-17474.138023;Cluster-17474.140411;Cluster-17474.140412;Cluster-17474.140413;Cluster-17474.141164;Cluster-17474.143426;Cluster-17474.143782;Cluster-17474.145838;Cluster-17474.146270;Cluster-17474.158981;Cluster-17474.159494;Cluster-17474.159495;Cluster-17474.172325;Cluster-17474.173426;Cluster-17474.173427;Clust…	K03070+K03100+K03104+K03105+K03106+K03107+K03108+K03109+K03110+K03116+K03118+K03217+K07342+K09481+K09490+K09540+K09647+K09648+K10956+K12272+K12275+K12946+K12947+K12948+K13280+K13431
Base excision repair	ko03410	Cluster-10737.0;Cluster-17474.133421;Cluster-17474.166290;Cluster-17474.166291;Cluster-17474.166292;Cluster-17474.166293;Cluster-17474.166295;Cluster-17474.166296;Cluster-17474.166297;Cluster-17474.166300;Cluster-17474.166301;Cluster-17474.166302;Cluster-17474.166303;Cluster-17474.166304;Cluster-17474.177916;Cluster-17474.197985;Cluster-17474.56207;Cluster-17474.56208;Cluster-17474.56210;Cluster-…	K01142+K01246+K01247+K01972+K02324+K02325+K02326+K02327+K02328+K02335+K03504+K03505+K03506+K03512+K03575+K03648+K03652+K03660+K04799+K04802+K10563+K10569+K10747+K10771+K10772+K10773+K10798+K10801+K10802+K10803
Nucleotide excision repair	ko03420	Cluster-11021.0;Cluster-17474.12689;Cluster-17474.12690;Cluster-17474.149674;Cluster-17474.152808;Cluster-17474.160998;Cluster-17474.160999;Cluster-17474.167402;Cluster-17474.18042;Cluster-17474.21398;Cluster-17474.21399;Cluster-17474.21400;Cluster-17474.24257;Cluster-17474.36753;Cluster-17474.37624;Cluster-17474.51821;Cluster-13555.0;Cluster-17474.112322;Cluster-17474.113560;Cluster-17474.118350…	K01972+K02202+K02324+K02325+K02326+K02327+K02328+K02335+K03141+K03142+K03143+K03144+K03504+K03505+K03506+K03657+K03702+K03703+K03868+K04802+K06634+K07466+K10140+K10570+K10609+K10610+K10739+K10740+K10747+K10754+K10755+K10756+K10838+K10839+K10840+K10841+K10842+K10843+K10844+K10845+K10846+K10848+K10849
Mismatch repair	ko03430	Cluster-11021.0;Cluster-17474.104532;Cluster-17474.108334;Cluster-17474.116602;Cluster-17474.121614;Cluster-17474.123365;Cluster-17474.136111;Cluster-17474.141213;Cluster-17474.148458;Cluster-17474.153124;Cluster-17474.153604;Cluster-17474.174586;Cluster-17474.177571;Cluster-17474.177572;Cluster-17474.177573;Cluster-17474.177574;Cluster-17474.178339;Cluster-17474.18283;Cluster-17474.192625;Cluste…	K01972+K02327+K02328+K03111+K03504+K03505+K03657+K04802+K07456+K07466+K08734+K08735+K08736+K08737+K08739+K10739+K10740+K10746+K10747+K10754+K10755+K10756+K10858
Homologous recombination	ko03440	Cluster-17474.104532;Cluster-17474.108334;Cluster-17474.116602;Cluster-17474.121614;Cluster-17474.123365;Cluster-17474.136111;Cluster-17474.141213;Cluster-17474.148458;Cluster-17474.153124;Cluster-17474.153604;Cluster-17474.174586;Cluster-17474.177571;Cluster-17474.177572;Cluster-17474.177573;Cluster-17474.177574;Cluster-17474.178339;Cluster-17474.18283;Cluster-17474.192625;Cluster-17474.192626;C…	K02327+K02328+K02335+K03111+K03165+K03504+K03505+K03553+K03655+K04482+K04728+K07466+K08775+K08991+K10683+K10728+K10739+K10740+K10865+K10866+K10867+K10869+K10870+K10871+K10875+K10879+K10880+K10881+K10882+K10901+K11864+K12173+K15362+K20776
Non-homologous end-joining	ko03450	Cluster-17474.141367;Cluster-17474.178757;Cluster-17474.178759;Cluster-17474.187391;Cluster-17474.200040;Cluster-17474.200585;Cluster-17474.107511;Cluster-17474.115050;Cluster-17474.115051;Cluster-17474.117701;Cluster-17474.117702;Cluster-17474.129469;Cluster-17474.132495;Cluster-17474.1480;Cluster-17474.153180;Cluster-17474.153184;Cluster-17474.157901;Cluster-17474.163059;Cluster-17474.192598;Cl…	K03512+K04799+K10777+K10865+K10866+K10884+K10885+K10886
MAPK signaling pathway - plant	ko04016	Cluster-10645.0;Cluster-17474.101998;Cluster-17474.102160;Cluster-17474.103625;Cluster-17474.104016;Cluster-17474.106881;Cluster-17474.106940;Cluster-17474.106943;Cluster-17474.109272;Cluster-17474.112835;Cluster-17474.112836;Cluster-17474.114892;Cluster-17474.114893;Cluster-17474.116253;Cluster-17474.116674;Cluster-17474.122965;Cluster-17474.124333;Cluster-17474.125226;Cluster-17474.125450;Clust…	K00940+K02183+K03781+K13413+K13414+K13416+K13420+K13422+K13424+K13425+K13426+K13447+K13449+K14496+K14497+K14498+K14509+K14510+K14512+K14513+K14514+K14515+K14516+K16224+K17686+K20535+K20536+K20537+K20538+K20547+K20553+K20557+K20558+K20600+K20603+K20606+K20607+K20714+K20716+K20717+K20718+K20725+K20726+K20728+K20772
Phosphatidylinositol signaling system	ko04070	Cluster-17474.122102;Cluster-17474.125134;Cluster-17474.147424;Cluster-17474.41406;Cluster-17474.58800;Cluster-17474.58803;Cluster-17474.59154;Cluster-17474.59459;Cluster-17474.59460;Cluster-17474.101188;Cluster-17474.104011;Cluster-17474.10522;Cluster-17474.10523;Cluster-17474.106880;Cluster-17474.113283;Cluster-17474.113737;Cluster-17474.113738;Cluster-17474.118315;Cluster-17474.124762;Cluster-…	K00888+K00889+K00901+K00913+K00914+K00915+K00921+K00981+K00999+K01092+K01099+K01106+K01110+K02183+K05857+K10047+K10572+K13024+K15422+K18081+K18649+K19801+K20279+K21797
Plant hormone signal transduction	ko04075	Cluster-10383.0;Cluster-10383.1;Cluster-17474.110310;Cluster-17474.112023;Cluster-17474.117081;Cluster-17474.122611;Cluster-17474.122612;Cluster-17474.122614;Cluster-17474.122615;Cluster-17474.122617;Cluster-17474.124982;Cluster-17474.129249;Cluster-17474.129250;Cluster-17474.132265;Cluster-17474.136537;Cluster-17474.136538;Cluster-17474.136539;Cluster-17474.137443;Cluster-17474.142739;Cluster-17…	K12126+K13413+K13415+K13416+K13422+K13449+K13463+K13464+K13946+K14431+K14432+K14484+K14485+K14486+K14487+K14488+K14489+K14490+K14491+K14492+K14493+K14494+K14495+K14496+K14497+K14498+K14499+K14500+K14502+K14503+K14504+K14505+K14506+K14508+K14509+K14510+K14512+K14513+K14514+K14515+K14516+K16189
Ubiquitin mediated proteolysis	ko04120	Cluster-17474.102459;Cluster-17474.104036;Cluster-17474.104037;Cluster-17474.105970;Cluster-17474.107257;Cluster-17474.108408;Cluster-17474.11801;Cluster-17474.127837;Cluster-17474.134416;Cluster-17474.13730;Cluster-17474.139939;Cluster-17474.14934;Cluster-17474.15217;Cluster-17474.153630;Cluster-17474.157539;Cluster-17474.157540;Cluster-17474.157541;Cluster-17474.159863;Cluster-17474.160175;Clus…	K03094+K03178+K03347+K03348+K03349+K03350+K03351+K03352+K03353+K03354+K03355+K03357+K03358+K03362+K03363+K03364+K03868+K03869+K03872+K03873+K03875+K04506+K04554+K04649+K04706+K06688+K06689+K09561+K10140+K10143+K10144+K10260+K10570+K10571+K10573+K10574+K10575+K10576+K10577+K10578+K10579+K10580+K10581+K10583+K10588+K10589+K10590+K10591+K10592+K10596+K10598+K10599+K10601+K10604+K10609+K10610+K10614+…
Sulfur relay system	ko04122	Cluster-17474.102023;Cluster-17474.102024;Cluster-17474.113022;Cluster-17474.116863;Cluster-17474.118045;Cluster-17474.121338;Cluster-17474.127104;Cluster-17474.128060;Cluster-17474.128062;Cluster-17474.128064;Cluster-17474.128964;Cluster-17474.128965;Cluster-17474.139101;Cluster-17474.143052;Cluster-17474.143054;Cluster-17474.143055;Cluster-17474.31575;Cluster-17474.53931;Cluster-17474.75517;Clu…	K01011+K03635+K03637+K03639+K04487+K11996+K12161+K14168+K14169+K21232
SNARE interactions in vesicular transport	ko04130	Cluster-15194.0;Cluster-15194.1;Cluster-15194.2;Cluster-15194.3;Cluster-15194.4;Cluster-17474.100181;Cluster-17474.105296;Cluster-17474.110662;Cluster-17474.116616;Cluster-17474.126202;Cluster-17474.137844;Cluster-17474.149408;Cluster-17474.152329;Cluster-17474.159920;Cluster-17474.159921;Cluster-17474.160107;Cluster-17474.160108;Cluster-17474.160260;Cluster-17474.164856;Cluster-17474.17241;Clust…	K08486+K08488+K08489+K08490+K08492+K08493+K08495+K08496+K08497+K08498+K08500+K08503+K08504+K08505+K08506+K08507+K08515+K08516+K08517
Autophagy - other	ko04136	Cluster-17474.123607;Cluster-17474.123608;Cluster-17474.123610;Cluster-17474.123612;Cluster-17474.159031;Cluster-17474.159032;Cluster-17474.168441;Cluster-17474.69773;Cluster-17474.76977;Cluster-17474.77747;Cluster-17474.77748;Cluster-17474.77749;Cluster-17474.77750;Cluster-17474.106328;Cluster-17474.108129;Cluster-17474.108512;Cluster-17474.110039;Cluster-17474.114830;Cluster-17474.126070;Cluste…	K00914+K04382+K07203+K07204+K08266+K08269+K08330+K08331+K08333+K08334+K08336+K08337+K08339+K08341+K08342+K08343+K17606+K17888+K17890+K17906+K17907+K17908+K19730
Protein processing in endoplasmic reticulum	ko04141	Cluster-13486.0;Cluster-17474.101104;Cluster-17474.113288;Cluster-17474.116258;Cluster-17474.116259;Cluster-17474.116260;Cluster-17474.116262;Cluster-17474.116263;Cluster-17474.116264;Cluster-17474.116265;Cluster-17474.116266;Cluster-17474.116268;Cluster-17474.116269;Cluster-17474.116270;Cluster-17474.116271;Cluster-17474.119775;Cluster-17474.123882;Cluster-17474.127603;Cluster-17474.128862;Clust…	K01228+K01230+K01456+K03094+K03237+K03283+K03347+K03868+K04079+K04374+K04523+K04554+K05546+K06689+K07151+K07342+K07765+K07953+K08054+K08057+K08288+K08653+K08852+K09481+K09486+K09487+K09490+K09503+K09517+K09518+K09523+K09540+K09555+K09561+K09580+K09584+K10084+K10085+K10088+K10575+K10578+K10601+K10636+K10661+K10666+K10839+K10950+K10956+K11718+K11863+K12275+K12666+K12667+K12668+K12669+K12670+K13249+…
Endocytosis	ko04144	Cluster-17474.101188;Cluster-17474.104011;Cluster-17474.10522;Cluster-17474.10523;Cluster-17474.106880;Cluster-17474.113283;Cluster-17474.113737;Cluster-17474.113738;Cluster-17474.118315;Cluster-17474.124762;Cluster-17474.127429;Cluster-17474.127430;Cluster-17474.127431;Cluster-17474.127432;Cluster-17474.133000;Cluster-17474.133161;Cluster-17474.134874;Cluster-17474.13598;Cluster-17474.142431;Clu…	K00889+K01115+K01528+K03283+K04645+K04646+K05747+K05754+K05755+K05756+K05757+K05758+K07887+K07888+K07889+K07897+K07901+K07904+K07937+K09526+K10364+K10365+K10396+K10591+K11247+K11824+K11826+K11827+K11866+K12182+K12183+K12184+K12185+K12188+K12189+K12190+K12191+K12192+K12193+K12194+K12195+K12196+K12197+K12198+K12199+K12200+K12471+K12472+K12479+K12483+K12486+K12489+K12492+K12493+K15053+K17917+K18441+…
Phagosome	ko04145	Cluster-17474.123607;Cluster-17474.123608;Cluster-17474.123610;Cluster-17474.123612;Cluster-17474.159031;Cluster-17474.159032;Cluster-17474.168441;Cluster-17474.69773;Cluster-17474.76977;Cluster-17474.77747;Cluster-17474.77748;Cluster-17474.77749;Cluster-17474.77750;Cluster-17474.101781;Cluster-17474.101782;Cluster-17474.104229;Cluster-17474.107949;Cluster-17474.110946;Cluster-17474.113087;Cluste…	K00914+K00921+K01365+K02144+K02145+K02146+K02147+K02148+K02149+K02150+K02151+K02152+K02153+K02154+K02155+K03661+K04392+K07342+K07374+K07375+K07887+K07888+K07889+K07897+K08054+K08057+K08488+K08492+K08517+K09481+K10956+K12182
Peroxisome	ko04146	Cluster-17474.101953;Cluster-17474.109611;Cluster-17474.110407;Cluster-17474.110468;Cluster-17474.115162;Cluster-17474.117040;Cluster-17474.117619;Cluster-17474.120329;Cluster-17474.130231;Cluster-17474.148562;Cluster-17474.148563;Cluster-17474.155274;Cluster-17474.167119;Cluster-17474.167325;Cluster-17474.168353;Cluster-17474.183269;Cluster-17474.39531;Cluster-17474.42475;Cluster-17474.51223;Clu…	K00031+K00106+K00232+K00306+K00477+K00830+K00869+K01578+K01640+K01897+K03426+K03781+K04564+K04565+K05677+K06664+K07513+K08726+K11147+K11517+K12261+K12663+K13335+K13336+K13337+K13338+K13339+K13341+K13342+K13343+K13344+K13345+K13346+K13347+K13348+K13352+K13354+K13356+K17879
Plant-pathogen interaction	ko04626	Cluster-12404.0;Cluster-17474.113263;Cluster-17474.113351;Cluster-17474.70901;Cluster-10732.0;Cluster-15399.0;Cluster-1620.0;Cluster-17474.104637;Cluster-17474.105692;Cluster-17474.105693;Cluster-17474.105694;Cluster-17474.106212;Cluster-17474.106213;Cluster-17474.107439;Cluster-17474.113621;Cluster-17474.118549;Cluster-17474.124486;Cluster-17474.125193;Cluster-17474.125194;Cluster-17474.125195;C…	K00864+K02183+K04079+K04368+K05391+K09487+K12795+K13412+K13413+K13414+K13416+K13420+K13424+K13425+K13426+K13427+K13428+K13429+K13430+K13434+K13436+K13447+K13448+K13449+K13456+K13457+K13458+K13459+K13465+K13466+K13473+K16224+K16225+K16226+K18834+K18835+K18875+K18878
Circadian rhythm - plant	ko04712	Cluster-17474.100823;Cluster-17474.103578;Cluster-17474.108041;Cluster-17474.108077;Cluster-17474.108358;Cluster-17474.109224;Cluster-17474.114104;Cluster-17474.118550;Cluster-17474.154599;Cluster-17474.154600;Cluster-17474.157161;Cluster-17474.157162;Cluster-17474.169632;Cluster-17474.171187;Cluster-17474.17136;Cluster-17474.178390;Cluster-17474.197271;Cluster-17474.70683;Cluster-17474.70684;Clu…	K00660+K03097+K03115+K10143+K12115+K12116+K12118+K12119+K12120+K12121+K12124+K12125+K12126+K12127+K12129+K12130+K12133+K12135+K16221+K16222+K16223+K16240+K16241
AGE-RAGE signaling pathway in diabetic complications	ko04933	Cluster-13363.2;Cluster-17474.103302;Cluster-17474.103303;Cluster-17474.116459;Cluster-17474.12021;Cluster-17474.122769;Cluster-17474.124509;Cluster-17474.126592;Cluster-17474.126593;Cluster-17474.126594;Cluster-17474.126595;Cluster-17474.126596;Cluster-17474.129077;Cluster-17474.134211;Cluster-17474.134212;Cluster-17474.136957;Cluster-17474.136958;Cluster-17474.139411;Cluster-17474.139412;Cluste…	K04371+K04392+K04447+K05740+K05857+K06236+K19720
