# Supplementary material for: Changes and transcriptome regulation of endogenous hormones during somatic embryogenesis in Ormosia henryi Prain
Source: Front Plant Sci. 2023 Apr 3;14:1121259. doi: 10.3389/fpls.2023.1121259 (PMC10106752; doi:10.3389/fpls.2023.1121259)
Supplement: Additional file 5 — KEGG database pathways. [file Table_5.xlsx]

## Sheet: NEC vs EC
#Kegg_pathway	ko_id	Cluter_frequency	Genome_frequency	P-value	Corrected_P-value	GeneID	KEGG Orthology	hyperlink
Plant hormone signal transduction	ko04075	207 out of 3166 6.53821857233102%	2018 out of 48749 4.13957209378654%	0	0	Cluster-17474.142739;Cluster-17474.184817;Cluster-17474.50892;Cluster-12443.1;Cluster-17474.109032;Cluster-17474.110536;Cluster-17474.20819;Cluster-17474.20820;Cluster-17474.30981;Cluster-17474.32549;Cluster-17474.32550;Cluster-17474.34786;Cluster-17474.37726;Cluster-17474.68425;Cluster-17474.103509;Cluster-17474.115664;Cluster-17474.116865;Cluster-17474.119903;Cluster-17474.13249;Cluster-17474.1…	K12126+K12126+K12126+K13413+K13413+K13413+K13413+K13413+K13413+K13413+K13413+K13413+K13413+K13413+K13415+K13415+K13415+K13415+K13415+K13415+K13415+K13415+K13415+K13415+K13415+K13415+K13415+K13416+K13416+K13416+K13416+K13422+K13422+K13449+K13449+K13449+K13464+K13464+K13464+K13946+K13946+K13946+K13946+K14431+K14431+K14431+K14431+K14431+K14431+K14432+K14432+K14432+K14432+K14432+K14432+K14484+K14484+…	https:\\www.genome.jp\dbget-bin\www_bget?map04075
Flavonoid biosynthesis	ko00941	39 out of 3166 1.23183828174352%	258 out of 48749 0.52924162546924%	7.92925e-07	0.000108631	Cluster-17474.193860;Cluster-17474.100823;Cluster-17474.103578;Cluster-17474.108041;Cluster-17474.108358;Cluster-17474.109224;Cluster-17474.114104;Cluster-17474.169632;Cluster-17474.171187;Cluster-17474.17136;Cluster-17474.197271;Cluster-17474.70684;Cluster-17474.70685;Cluster-17474.77339;Cluster-17474.104787;Cluster-17474.106102;Cluster-17474.112188;Cluster-17474.147428;Cluster-17474.163701;Clus…	K00588+K00660+K00660+K00660+K00660+K00660+K00660+K00660+K00660+K00660+K00660+K00660+K00660+K00660+K01859+K01859+K01859+K01859+K01859+K01859+K05278+K05278+K05278+K05278+K05280+K05280+K13065+K13065+K13065+K13065+K13065+K13065+K13065+K13065+K13065+K13065+K13082+K22845+K22845	https:\\www.genome.jp\dbget-bin\www_bget?map00941
Phenylpropanoid biosynthesis	ko00940	107 out of 3166 3.37965887555275%	1089 out of 48749 2.23389197727133%	1.44549e-05	0.00198032	Cluster-15471.1;Cluster-17474.105726;Cluster-17474.106017;Cluster-17474.116018;Cluster-17474.138460;Cluster-17474.148306;Cluster-17474.163734;Cluster-17474.164333;Cluster-17474.167164;Cluster-17474.180969;Cluster-17474.202829;Cluster-10275.0;Cluster-10275.1;Cluster-15724.0;Cluster-17474.101398;Cluster-17474.104024;Cluster-17474.104025;Cluster-17474.106392;Cluster-17474.106549;Cluster-17474.106798…	K00083+K00083+K00083+K00083+K00083+K00083+K00083+K00083+K00083+K00083+K00083+K00430+K00430+K00430+K00430+K00430+K00430+K00430+K00430+K00430+K00430+K00430+K00430+K00430+K00430+K00430+K00430+K00430+K00430+K00430+K00430+K00430+K00430+K00430+K00430+K00430+K00430+K00430+K00430+K00430+K00430+K00430+K00430+K00430+K00430+K00588+K01188+K01188+K01188+K01188+K01188+K01188+K01188+K01188+K01188+K01188+K01188+…	https:\\www.genome.jp\dbget-bin\www_bget?map00940
Carotenoid biosynthesis	ko00906	33 out of 3166 1.04232469993683%	270 out of 48749 0.553857515025949%	0.000373575	0.0511797	Cluster-17474.76221;Cluster-17474.106223;Cluster-17474.107501;Cluster-17474.74464;Cluster-17474.78826;Cluster-17474.112991;Cluster-10838.0;Cluster-17474.146965;Cluster-17474.15167;Cluster-17474.152100;Cluster-17474.168303;Cluster-17474.38713;Cluster-17474.60745;Cluster-17474.67083;Cluster-17474.68419;Cluster-17474.123273;Cluster-17474.123285;Cluster-17474.123287;Cluster-17474.14571;Cluster-17474.…	K00514+K02291+K02291+K09838+K09838+K09840+K09841+K09841+K09841+K09841+K09841+K09841+K09841+K09841+K09841+K09842+K09842+K09842+K09842+K09842+K09843+K09843+K09843+K09843+K09843+K14595+K14595+K15744+K15744+K15744+K15747+K15747+K17911	https:\\www.genome.jp\dbget-bin\www_bget?map00906
Plant-pathogen interaction	ko04626	179 out of 3166 5.6538218572331%	2232 out of 48749 4.57855545754785%	0.0020611	0.282371	Cluster-17474.113351;Cluster-1620.0;Cluster-17474.107439;Cluster-17474.125193;Cluster-17474.124262;Cluster-14980.0;Cluster-17474.131001;Cluster-17474.182036;Cluster-17474.184558;Cluster-17474.62527;Cluster-17474.101292;Cluster-17474.106182;Cluster-17474.158569;Cluster-17474.161419;Cluster-17474.170922;Cluster-17474.197133;Cluster-17474.47740;Cluster-17474.71771;Cluster-17474.76702;Cluster-12443.1…	K00864+K02183+K02183+K02183+K04079+K05391+K05391+K05391+K05391+K05391+K09487+K13412+K13412+K13412+K13412+K13412+K13412+K13412+K13412+K13413+K13413+K13413+K13413+K13413+K13413+K13413+K13413+K13413+K13413+K13413+K13414+K13414+K13414+K13414+K13414+K13414+K13414+K13414+K13416+K13416+K13416+K13416+K13420+K13420+K13420+K13420+K13420+K13420+K13420+K13420+K13420+K13420+K13420+K13420+K13420+K13420+K13420+…	https:\\www.genome.jp\dbget-bin\www_bget?map04626
Circadian rhythm - plant	ko04712	51 out of 3166 1.61086544535692%	517 out of 48749 1.06053457506821%	0.00208652	0.285853	Cluster-17474.100823;Cluster-17474.103578;Cluster-17474.108041;Cluster-17474.108358;Cluster-17474.109224;Cluster-17474.114104;Cluster-17474.169632;Cluster-17474.171187;Cluster-17474.17136;Cluster-17474.197271;Cluster-17474.70684;Cluster-17474.70685;Cluster-17474.77339;Cluster-17474.139146;Cluster-17474.22199;Cluster-17474.22849;Cluster-17474.135144;Cluster-17474.101468;Cluster-17474.203780;Cluste…	K00660+K00660+K00660+K00660+K00660+K00660+K00660+K00660+K00660+K00660+K00660+K00660+K00660+K03097+K03097+K03097+K10143+K12115+K12116+K12119+K12119+K12120+K12120+K12120+K12120+K12125+K12125+K12125+K12125+K12126+K12126+K12126+K12127+K12130+K12130+K12130+K12130+K12133+K12133+K12133+K12133+K12133+K12133+K12135+K12135+K12135+K12135+K12135+K16221+K16221+K16222	https:\\www.genome.jp\dbget-bin\www_bget?map04712
Stilbenoid, diarylheptanoid and gingerol biosynthesis	ko00945	15 out of 3166 0.47378395451674%	101 out of 48749 0.2071837371023%	0.00220096	0.301532	Cluster-17474.193860;Cluster-17474.101939;Cluster-17474.105191;Cluster-17474.106961;Cluster-17474.110516;Cluster-17474.130058;Cluster-17474.169475;Cluster-17474.171113;Cluster-17474.182863;Cluster-17474.185021;Cluster-17474.60384;Cluster-17474.183476;Cluster-17474.188002;Cluster-17474.192355;Cluster-17474.49931	K00588+K13065+K13065+K13065+K13065+K13065+K13065+K13065+K13065+K13065+K13065+K16040+K16040+K16040+K16040	https:\\www.genome.jp\dbget-bin\www_bget?map00945
Other glycan degradation	ko00511	51 out of 3166 1.61086544535692%	540 out of 48749 1.1077150300519%	0.00497545	0.681636	Cluster-17474.154524;Cluster-17474.108480;Cluster-17474.117511;Cluster-17474.120691;Cluster-17474.120831;Cluster-17474.144682;Cluster-17474.145757;Cluster-17474.151479;Cluster-17474.157179;Cluster-17474.159651;Cluster-17474.171816;Cluster-17474.174213;Cluster-17474.27107;Cluster-17474.51710;Cluster-17474.51715;Cluster-17474.69108;Cluster-17474.75513;Cluster-17474.79808;Cluster-17474.17128;Cluster…	K01190+K01191+K01191+K01191+K01191+K01191+K01191+K01191+K01191+K01191+K01191+K01191+K01191+K01191+K01191+K01191+K01191+K01191+K01206+K01206+K01206+K01206+K01206+K01206+K01206+K01227+K01227+K01444+K12309+K12309+K12309+K12309+K12309+K12309+K12309+K12309+K12309+K12309+K12309+K12309+K12309+K12309+K12309+K12309+K12309+K12309+K12309+K12309+K15923+K17108+K17108	https:\\www.genome.jp\dbget-bin\www_bget?map00511
ABC transporters	ko02010	66 out of 3166 2.08464939987366%	758 out of 48749 1.55490369033211%	0.0099156	1	Cluster-17474.110066;Cluster-17474.119344;Cluster-17474.129010;Cluster-17474.194220;Cluster-17474.25114;Cluster-17474.32643;Cluster-17474.32647;Cluster-17474.43341;Cluster-17474.106447;Cluster-17474.11094;Cluster-17474.11096;Cluster-17474.120102;Cluster-17474.134611;Cluster-17474.145822;Cluster-17474.150508;Cluster-17474.160470;Cluster-17474.163727;Cluster-17474.170992;Cluster-17474.171335;Cluste…	K05643+K05643+K05643+K05643+K05643+K05643+K05643+K05643+K05658+K05658+K05658+K05658+K05658+K05658+K05658+K05658+K05658+K05658+K05658+K05658+K05658+K05658+K05658+K05658+K05658+K05658+K05658+K05658+K05658+K05658+K05658+K05665+K05665+K05665+K05665+K05665+K05665+K05666+K05666+K05666+K05666+K05666+K05666+K05666+K05666+K05666+K05666+K05666+K05666+K05666+K05666+K05666+K05666+K05681+K05681+K05681+K05681+…	https:\\www.genome.jp\dbget-bin\www_bget?map02010
Isoflavonoid biosynthesis	ko00943	16 out of 3166 0.505369551484523%	134 out of 48749 0.274877433383249%	0.0135256	1	Cluster-17474.17941;Cluster-17474.27648;Cluster-17474.51297;Cluster-17474.68654;Cluster-17474.186651;Cluster-17474.116086;Cluster-17474.58119;Cluster-17474.126506;Cluster-17474.60220;Cluster-17474.108224;Cluster-17474.119347;Cluster-17474.130494;Cluster-17474.7224;Cluster-17474.136321;Cluster-17474.184504;Cluster-17474.194032	K13258+K13258+K13258+K13258+K13259+K13260+K13262+K13263+K13263+K13264+K13264+K13264+K13264+K13265+K13265+K13265	https:\\www.genome.jp\dbget-bin\www_bget?map00943
AGE-RAGE signaling pathway in diabetic complications	ko04933	35 out of 3166 1.10549589387239%	366 out of 48749 0.75078463147962%	0.0146784	1	Cluster-17474.126596;Cluster-17474.168503;Cluster-17474.198656;Cluster-17474.43187;Cluster-17474.59668;Cluster-17474.70801;Cluster-17474.103327;Cluster-17474.176415;Cluster-17474.29346;Cluster-17474.131751;Cluster-17474.168899;Cluster-17474.186279;Cluster-17474.44919;Cluster-17474.46116;Cluster-17474.46117;Cluster-17474.120383;Cluster-17474.126232;Cluster-17474.126233;Cluster-17474.163963;Cluster…	K04371+K04371+K04371+K04371+K04371+K04371+K04392+K04392+K04447+K05740+K05740+K05740+K05740+K05740+K05740+K05857+K05857+K05857+K05857+K05857+K05857+K05857+K05857+K05857+K06236+K06236+K06236+K06236+K19720+K19720+K19720+K19720+K19720+K19720+K19720	https:\\www.genome.jp\dbget-bin\www_bget?map04933
Proteasome	ko03050	55 out of 3166 1.73720783322805%	630 out of 48749 1.29233420172722%	0.0164434	1	Cluster-17474.102380;Cluster-17474.202271;Cluster-17474.37266;Cluster-17474.105961;Cluster-17474.107440;Cluster-17474.49781;Cluster-17474.62448;Cluster-17474.123775;Cluster-17474.130349;Cluster-17474.202087;Cluster-17474.35073;Cluster-17474.57912;Cluster-17474.58892;Cluster-17474.62740;Cluster-14299.0;Cluster-17474.113924;Cluster-17474.116753;Cluster-17474.132960;Cluster-17474.167488;Cluster-1747…	K02725+K02725+K02725+K02729+K02729+K02734+K02736+K03028+K03028+K03028+K03028+K03028+K03028+K03028+K03029+K03029+K03029+K03029+K03029+K03029+K03029+K03029+K03029+K03030+K03031+K03031+K03036+K03036+K03036+K03039+K03062+K03062+K03062+K03062+K03062+K03062+K03062+K03063+K03063+K03063+K03063+K03063+K03063+K03063+K03063+K03063+K03063+K03063+K03063+K06691+K06699+K06699+K06700+K06700+K11599	https:\\www.genome.jp\dbget-bin\www_bget?map03050
Isoquinoline alkaloid biosynthesis	ko00950	23 out of 3166 0.726468730259002%	221 out of 48749 0.453342632669388%	0.0176099	1	Cluster-17474.137383;Cluster-17474.100471;Cluster-17474.105667;Cluster-17474.155364;Cluster-17474.22131;Cluster-17474.32974;Cluster-17474.34197;Cluster-17474.44697;Cluster-17474.48662;Cluster-17474.105169;Cluster-17474.159741;Cluster-17474.187091;Cluster-17474.45693;Cluster-17474.105757;Cluster-17474.106897;Cluster-17474.107682;Cluster-17474.123031;Cluster-17474.42913;Cluster-17474.102764;Cluster…	K00276+K00422+K00815+K00815+K00815+K00815+K00815+K00815+K00815+K01593+K01593+K01593+K01593+K01742+K01742+K01742+K01742+K13396+K14455+K14975+K15849+K22097+K22097	https:\\www.genome.jp\dbget-bin\www_bget?map00950
Butanoate metabolism	ko00650	22 out of 3166 0.694883133291219%	209 out of 48749 0.428726743112679%	0.0177037	1	Cluster-17474.168852;Cluster-17474.19290;Cluster-17474.76051;Cluster-17474.120669;Cluster-17474.79848;Cluster-17474.107987;Cluster-17474.114492;Cluster-17474.69400;Cluster-17474.129245;Cluster-17474.25054;Cluster-17474.51412;Cluster-17474.71715;Cluster-17474.171371;Cluster-17474.70189;Cluster-17474.103875;Cluster-17474.108560;Cluster-17474.105464;Cluster-17474.100822;Cluster-17474.102769;Cluster-…	K00074+K00074+K00074+K00109+K00109+K01580+K01580+K01580+K01640+K01640+K01640+K01640+K01641+K01641+K01652+K01652+K01692+K16871+K16871+K16871+K17761+K17761	https:\\www.genome.jp\dbget-bin\www_bget?map00650
Fatty acid degradation	ko00071	47 out of 3166 1.48452305748579%	530 out of 48749 1.08720178875464%	0.0195199	1	Cluster-17474.101843;Cluster-17474.144779;Cluster-17474.100793;Cluster-17474.115139;Cluster-17474.47622;Cluster-17474.5254;Cluster-17474.59599;Cluster-17474.75794;Cluster-17474.78210;Cluster-17474.78542;Cluster-17474.79580;Cluster-17474.101982;Cluster-17474.101984;Cluster-17474.107553;Cluster-17474.110616;Cluster-17474.131497;Cluster-17474.170233;Cluster-17474.171615;Cluster-17474.173738;Cluster-…	K00001+K00121+K00128+K00128+K00128+K00128+K00128+K00128+K00128+K00128+K00128+K00232+K00232+K00232+K00232+K00232+K00232+K00232+K00232+K00232+K00249+K00249+K00249+K00249+K01692+K01897+K01897+K01897+K01897+K01897+K01897+K07425+K07513+K14085+K15401+K15401+K18857+K18857+K18857+K18857+K20495+K20495+K20495+K20495+K20495+K20495+K20495	https:\\www.genome.jp\dbget-bin\www_bget?map00071
Phagosome	ko04145	59 out of 3166 1.86355022109918%	692 out of 48749 1.41951629777021%	0.0206322	1	Cluster-17474.41722;Cluster-17474.80488;Cluster-16315.0;Cluster-17474.106171;Cluster-17474.22423;Cluster-17474.70624;Cluster-17474.121498;Cluster-17474.121499;Cluster-17474.125892;Cluster-17474.126408;Cluster-17474.127537;Cluster-17474.162051;Cluster-17474.167268;Cluster-17474.102303;Cluster-17474.122712;Cluster-17474.140399;Cluster-17474.26299;Cluster-17474.127091;Cluster-17474.108311;Cluster-17…	K00921+K00921+K01365+K01365+K01365+K01365+K02144+K02144+K02144+K02144+K02144+K02144+K02144+K02145+K02145+K02145+K02145+K02147+K02149+K02154+K02154+K02154+K02154+K02154+K04392+K04392+K07374+K07374+K07375+K07375+K07375+K07375+K07887+K07889+K07889+K07889+K07889+K07897+K07897+K07897+K08054+K08054+K08054+K08054+K08057+K08057+K08057+K08492+K08517+K08517+K08517+K09481+K10956+K10956+K10956+K12182+K12182+…	https:\\www.genome.jp\dbget-bin\www_bget?map04145
Biosynthesis of secondary metabolites	ko01110	672 out of 3166 21.22552116235%	9661 out of 48749 19.8178424172804%	0.0217124	1	Cluster-17474.101843;Cluster-12250.0;Cluster-17474.151351;Cluster-17474.185471;Cluster-17474.186298;Cluster-17474.167835;Cluster-17474.167836;Cluster-17474.119025;Cluster-17474.162915;Cluster-17474.165120;Cluster-17474.33220;Cluster-17474.133267;Cluster-17474.145808;Cluster-17474.148854;Cluster-17474.71438;Cluster-17474.77554;Cluster-17474.1208;Cluster-17474.124653;Cluster-17474.66107;Cluster-174…	K00001+K00006+K00013+K00013+K00013+K00021+K00021+K00025+K00025+K00026+K00026+K00030+K00030+K00030+K00030+K00030+K00036+K00036+K00036+K00052+K00052+K00053+K00053+K00053+K00053+K00053+K00053+K00083+K00083+K00083+K00083+K00083+K00083+K00083+K00083+K00083+K00083+K00083+K00099+K00099+K00121+K00128+K00128+K00128+K00128+K00128+K00128+K00128+K00128+K00128+K00134+K00134+K00134+K00134+K00134+K00145+K00162+…	https:\\www.genome.jp\dbget-bin\www_bget?map01110
Histidine metabolism	ko00340	23 out of 3166 0.726468730259002%	229 out of 48749 0.469753225707194%	0.0255096	1	Cluster-17474.151351;Cluster-17474.185471;Cluster-17474.186298;Cluster-17474.100793;Cluster-17474.115139;Cluster-17474.47622;Cluster-17474.5254;Cluster-17474.59599;Cluster-17474.75794;Cluster-17474.78210;Cluster-17474.78542;Cluster-17474.79580;Cluster-17474.122442;Cluster-17474.120558;Cluster-17474.39935;Cluster-17474.39936;Cluster-17474.60887;Cluster-17474.65785;Cluster-17474.65794;Cluster-17474…	K00013+K00013+K00013+K00128+K00128+K00128+K00128+K00128+K00128+K00128+K00128+K00128+K00765+K01663+K01663+K01663+K01663+K01663+K01663+K01814+K14085+K18649+K18649	https:\\www.genome.jp\dbget-bin\www_bget?map00340
Metabolic pathways	ko01100	1385 out of 3166 43.746051800379%	20565 out of 48749 42.1854807278098%	0.0345101	1	Cluster-17474.101843;Cluster-17474.46112;Cluster-17474.64297;Cluster-17474.151351;Cluster-17474.185471;Cluster-17474.186298;Cluster-17474.113132;Cluster-17474.167835;Cluster-17474.167836;Cluster-17474.119025;Cluster-17474.162915;Cluster-17474.165120;Cluster-17474.33220;Cluster-17474.123970;Cluster-17474.198303;Cluster-17474.24899;Cluster-17474.100962;Cluster-17474.121849;Cluster-17474.133267;Clus…	K00001+K00008+K00010+K00013+K00013+K00013+K00020+K00021+K00021+K00025+K00025+K00026+K00026+K00028+K00028+K00028+K00029+K00029+K00030+K00030+K00030+K00030+K00030+K00036+K00036+K00036+K00052+K00052+K00053+K00053+K00053+K00053+K00053+K00053+K00058+K00059+K00059+K00074+K00074+K00074+K00083+K00083+K00083+K00083+K00083+K00083+K00083+K00083+K00083+K00083+K00083+K00099+K00099+K00103+K00109+K00109+K00121+…	https:\\www.genome.jp\dbget-bin\www_bget?map01100
Glycosphingolipid biosynthesis - ganglio series	ko00604	20 out of 3166 0.631711939355654%	204 out of 48749 0.418470122464051%	0.0437347	1	Cluster-17474.100969;Cluster-17474.102754;Cluster-17474.106408;Cluster-17474.107267;Cluster-17474.107953;Cluster-17474.110198;Cluster-17474.113828;Cluster-17474.114195;Cluster-17474.129741;Cluster-17474.130977;Cluster-17474.138439;Cluster-17474.146226;Cluster-17474.191451;Cluster-17474.191453;Cluster-17474.22746;Cluster-17474.38284;Cluster-17474.41151;Cluster-17474.41719;Cluster-17474.44543;Clust…	K12309+K12309+K12309+K12309+K12309+K12309+K12309+K12309+K12309+K12309+K12309+K12309+K12309+K12309+K12309+K12309+K12309+K12309+K12309+K12309	https:\\www.genome.jp\dbget-bin\www_bget?map00604
Cutin, suberine and wax biosynthesis	ko00073	16 out of 3166 0.505369551484523%	157 out of 48749 0.322057888366941%	0.0495545	1	Cluster-14122.0;Cluster-17474.166072;Cluster-17474.27825;Cluster-17474.140467;Cluster-17474.180484;Cluster-17037.0;Cluster-17474.157202;Cluster-17474.150331;Cluster-17474.150332;Cluster-17474.109270;Cluster-17474.126558;Cluster-17474.191886;Cluster-17474.191887;Cluster-17474.192875;Cluster-17474.193214;Cluster-17474.49637	K13356+K13356+K13356+K15400+K15400+K15401+K15401+K15406+K15406+K20495+K20495+K20495+K20495+K20495+K20495+K20495	https:\\www.genome.jp\dbget-bin\www_bget?map00073
Tyrosine metabolism	ko00350	29 out of 3166 0.915982312065698%	324 out of 48749 0.664629018031139%	0.050812	1	Cluster-17474.101843;Cluster-17474.144779;Cluster-17474.137383;Cluster-17474.100471;Cluster-17474.50311;Cluster-17474.53605;Cluster-17474.128624;Cluster-17474.15274;Cluster-17474.105667;Cluster-17474.155364;Cluster-17474.22131;Cluster-17474.32974;Cluster-17474.34197;Cluster-17474.44697;Cluster-17474.48662;Cluster-17474.128654;Cluster-17474.105169;Cluster-17474.159741;Cluster-17474.187091;Cluster-…	K00001+K00121+K00276+K00422+K00451+K00451+K00457+K00457+K00815+K00815+K00815+K00815+K00815+K00815+K00815+K01555+K01593+K01593+K01593+K01593+K01800+K01800+K01800+K14455+K15849+K18857+K18857+K18857+K18857	https:\\www.genome.jp\dbget-bin\www_bget?map00350
MAPK signaling pathway - plant	ko04016	120 out of 3166 3.79027163613392%	1599 out of 48749 3.28006728343146%	0.0554133	1	Cluster-17474.106940;Cluster-1620.0;Cluster-17474.107439;Cluster-17474.125193;Cluster-17474.111107;Cluster-17474.114869;Cluster-12443.1;Cluster-17474.109032;Cluster-17474.110536;Cluster-17474.20819;Cluster-17474.20820;Cluster-17474.30981;Cluster-17474.32549;Cluster-17474.32550;Cluster-17474.34786;Cluster-17474.37726;Cluster-17474.68425;Cluster-17474.120562;Cluster-17474.144927;Cluster-17474.16924…	K00940+K02183+K02183+K02183+K03781+K03781+K13413+K13413+K13413+K13413+K13413+K13413+K13413+K13413+K13413+K13413+K13413+K13414+K13414+K13414+K13414+K13414+K13414+K13414+K13414+K13416+K13416+K13416+K13416+K13420+K13420+K13420+K13420+K13420+K13420+K13420+K13420+K13420+K13420+K13420+K13420+K13420+K13420+K13420+K13420+K13420+K13420+K13420+K13420+K13420+K13422+K13422+K13424+K13424+K13424+K13424+K13424+…	https:\\www.genome.jp\dbget-bin\www_bget?map04016
alpha-Linolenic acid metabolism	ko00592	31 out of 3166 0.979153506001263%	358 out of 48749 0.734374038441814%	0.063829	1	Cluster-17474.187829;Cluster-17474.69913;Cluster-17474.101982;Cluster-17474.101984;Cluster-17474.107553;Cluster-17474.110616;Cluster-17474.131497;Cluster-17474.170233;Cluster-17474.171615;Cluster-17474.173738;Cluster-17474.79477;Cluster-17474.10726;Cluster-17474.11471;Cluster-17474.188463;Cluster-17474.69328;Cluster-17474.22082;Cluster-17474.64994;Cluster-17474.116165;Cluster-17474.168680;Cluster…	K00224+K00224+K00232+K00232+K00232+K00232+K00232+K00232+K00232+K00232+K00232+K00454+K00454+K01047+K01047+K01723+K01723+K05894+K05894+K05894+K07513+K10526+K10526+K14674+K14674+K16818+K18857+K18857+K18857+K18857+K22389	https:\\www.genome.jp\dbget-bin\www_bget?map00592
Sphingolipid metabolism	ko00600	49 out of 3166 1.54769425142135%	605 out of 48749 1.24105109848407%	0.0666459	1	Cluster-17474.165750;Cluster-17474.79991;Cluster-17474.135779;Cluster-17474.154524;Cluster-17474.116780;Cluster-17474.123843;Cluster-17474.128492;Cluster-17474.138943;Cluster-17474.189222;Cluster-17474.56637;Cluster-17474.63305;Cluster-17474.63317;Cluster-17474.73459;Cluster-17474.73876;Cluster-17474.79208;Cluster-17474.80724;Cluster-17474.112766;Cluster-17474.36471;Cluster-17474.163655;Cluster-1…	K00654+K00654+K00720+K01190+K04628+K04628+K04628+K04628+K04628+K04628+K04628+K04628+K04628+K04628+K04628+K04628+K04712+K04718+K07407+K07407+K07407+K07407+K12309+K12309+K12309+K12309+K12309+K12309+K12309+K12309+K12309+K12309+K12309+K12309+K12309+K12309+K12309+K12309+K12309+K12309+K12309+K12309+K12349+K12349+K12349+K12349+K12349+K17108+K17108	https:\\www.genome.jp\dbget-bin\www_bget?map00600
Base excision repair	ko03410	32 out of 3166 1.01073910296905%	377 out of 48749 0.773349196906603%	0.0745828	1	Cluster-15429.0;Cluster-17474.113672;Cluster-17474.12920;Cluster-17474.133739;Cluster-17474.134144;Cluster-17474.197441;Cluster-17474.21820;Cluster-17474.38006;Cluster-17474.68467;Cluster-17474.110460;Cluster-17474.143227;Cluster-17474.30250;Cluster-17474.58771;Cluster-17474.158155;Cluster-17474.131196;Cluster-17474.195329;Cluster-17474.175791;Cluster-17474.137954;Cluster-17474.150250;Cluster-174…	K01246+K01246+K01246+K01246+K01246+K01246+K01246+K01246+K01246+K01247+K02325+K03504+K03504+K03505+K03648+K03648+K03660+K10771+K10771+K10771+K10771+K10771+K10773+K10773+K10773+K10773+K10798+K10798+K10802+K10802+K10802+K10802	https:\\www.genome.jp\dbget-bin\www_bget?map03410
Limonene and pinene degradation	ko00903	10 out of 3166 0.315855969677827%	94 out of 48749 0.192824468194219%	0.0840766	1	Cluster-17474.100793;Cluster-17474.115139;Cluster-17474.47622;Cluster-17474.5254;Cluster-17474.59599;Cluster-17474.75794;Cluster-17474.78210;Cluster-17474.78542;Cluster-17474.79580;Cluster-17474.105464	K00128+K00128+K00128+K00128+K00128+K00128+K00128+K00128+K00128+K01692	https:\\www.genome.jp\dbget-bin\www_bget?map00903
DNA replication	ko03030	72 out of 3166 2.27416298168035%	950 out of 48749 1.94875792323945%	0.0982105	1	Cluster-17474.146796;Cluster-17474.152504;Cluster-17474.154807;Cluster-17474.134544;Cluster-17474.134545;Cluster-17474.74991;Cluster-17474.77920;Cluster-17474.143227;Cluster-17474.11218;Cluster-17474.128586;Cluster-17474.57680;Cluster-17474.68849;Cluster-17474.116106;Cluster-17474.121744;Cluster-17474.121745;Cluster-17474.74747;Cluster-17474.118852;Cluster-17474.138558;Cluster-17474.138560;Cluste…	K02209+K02209+K02209+K02212+K02212+K02212+K02321+K02325+K02540+K02540+K02540+K02540+K02541+K02541+K02541+K02541+K02684+K02685+K02685+K02685+K02685+K02685+K03504+K03504+K03505+K07466+K07466+K07466+K07466+K07466+K07466+K07466+K07466+K07466+K07466+K07466+K07466+K07466+K07466+K07466+K07466+K07466+K07466+K07466+K07466+K07466+K07466+K07466+K07466+K07466+K07466+K07466+K07466+K07466+K07466+K07466+K07466+…	https:\\www.genome.jp\dbget-bin\www_bget?map03030
Spliceosome	ko03040	130 out of 3166 4.10612760581175%	1796 out of 48749 3.68417813698743%	0.106063	1	Cluster-17474.119585;Cluster-17474.121619;Cluster-17474.121910;Cluster-17474.123284;Cluster-17474.126359;Cluster-17474.160330;Cluster-17474.196331;Cluster-17474.42211;Cluster-17474.64711;Cluster-17474.68918;Cluster-17474.71690;Cluster-17474.73695;Cluster-17474.116870;Cluster-17474.150027;Cluster-17474.153725;Cluster-17474.160086;Cluster-17474.109185;Cluster-17474.68382;Cluster-17474.57799;Cluster…	K03283+K03283+K03283+K03283+K03283+K03283+K03283+K03283+K03283+K03283+K03283+K03283+K06063+K09567+K10599+K11094+K11099+K11984+K12623+K12626+K12662+K12733+K12733+K12733+K12733+K12741+K12741+K12741+K12741+K12741+K12741+K12741+K12741+K12812+K12812+K12813+K12815+K12816+K12818+K12818+K12818+K12818+K12818+K12818+K12818+K12818+K12818+K12818+K12818+K12819+K12819+K12819+K12819+K12821+K12821+K12821+K12823+…	https:\\www.genome.jp\dbget-bin\www_bget?map03040
Other types of O-glycan biosynthesis	ko00514	19 out of 3166 0.600126342387871%	215 out of 48749 0.441034687891034%	0.107388	1	Cluster-17474.109818;Cluster-17474.63939;Cluster-17474.112692;Cluster-17474.137328;Cluster-17474.147105;Cluster-17474.147106;Cluster-17474.165528;Cluster-17474.182129;Cluster-17474.44727;Cluster-17474.66948;Cluster-17474.72453;Cluster-17474.75970;Cluster-17474.136139;Cluster-17474.202006;Cluster-17474.26149;Cluster-17474.40630;Cluster-17474.165380;Cluster-17474.168777;Cluster-17474.109397	K03691+K03691+K09667+K09667+K09667+K09667+K09667+K09667+K09667+K09667+K09667+K09667+K13667+K13667+K13675+K13675+K20783+K20783+K20784	https:\\www.genome.jp\dbget-bin\www_bget?map00514
Glycosaminoglycan degradation	ko00531	23 out of 3166 0.726468730259002%	269 out of 48749 0.551806190896224%	0.108907	1	Cluster-17474.30209;Cluster-17474.52698;Cluster-17474.51691;Cluster-17474.100969;Cluster-17474.102754;Cluster-17474.106408;Cluster-17474.107267;Cluster-17474.107953;Cluster-17474.110198;Cluster-17474.113828;Cluster-17474.114195;Cluster-17474.129741;Cluster-17474.130977;Cluster-17474.138439;Cluster-17474.146226;Cluster-17474.191451;Cluster-17474.191453;Cluster-17474.22746;Cluster-17474.38284;Clust…	K07964+K07964+K10532+K12309+K12309+K12309+K12309+K12309+K12309+K12309+K12309+K12309+K12309+K12309+K12309+K12309+K12309+K12309+K12309+K12309+K12309+K12309+K12309	https:\\www.genome.jp\dbget-bin\www_bget?map00531
Diterpenoid biosynthesis	ko00904	19 out of 3166 0.600126342387871%	218 out of 48749 0.447188660280211%	0.118309	1	Cluster-17474.132657;Cluster-17474.16786;Cluster-17474.7569;Cluster-17474.132916;Cluster-17474.163553;Cluster-17474.10243;Cluster-17474.132917;Cluster-17474.137380;Cluster-17474.198448;Cluster-17474.25242;Cluster-17474.43171;Cluster-17474.112075;Cluster-17474.124980;Cluster-17474.12729;Cluster-17474.149960;Cluster-17474.180321;Cluster-17474.34080;Cluster-17474.50121;Cluster-17474.72615	K04123+K04123+K04123+K04124+K04124+K04125+K04125+K04125+K04125+K04125+K04125+K05282+K05282+K05282+K05282+K05282+K05282+K05282+K13070	https:\\www.genome.jp\dbget-bin\www_bget?map00904
Protein export	ko03060	31 out of 3166 0.979153506001263%	386 out of 48749 0.791811114074135%	0.131275	1	Cluster-17474.172325;Cluster-17474.186816;Cluster-17474.113902;Cluster-17474.147868;Cluster-17474.152225;Cluster-17474.179121;Cluster-17474.24920;Cluster-17474.47173;Cluster-17474.174108;Cluster-17474.38877;Cluster-17474.73125;Cluster-17474.36925;Cluster-17474.73892;Cluster-17474.157398;Cluster-17474.105675;Cluster-11648.0;Cluster-17474.107208;Cluster-17474.107209;Cluster-17474.112104;Cluster-174…	K03070+K03070+K03100+K03100+K03100+K03100+K03100+K03100+K03104+K03104+K03107+K03109+K03110+K03217+K09481+K09490+K09490+K09490+K09490+K09490+K09647+K09647+K09647+K09648+K09648+K09648+K09648+K10956+K10956+K10956+K12272	https:\\www.genome.jp\dbget-bin\www_bget?map03060
Pyruvate metabolism	ko00620	66 out of 3166 2.08464939987366%	889 out of 48749 1.82362715132618%	0.143545	1	Cluster-17474.119025;Cluster-17474.162915;Cluster-17474.165120;Cluster-17474.33220;Cluster-17474.123970;Cluster-17474.198303;Cluster-17474.24899;Cluster-17474.100962;Cluster-17474.121849;Cluster-17474.100793;Cluster-17474.115139;Cluster-17474.47622;Cluster-17474.5254;Cluster-17474.59599;Cluster-17474.75794;Cluster-17474.78210;Cluster-17474.78542;Cluster-17474.79580;Cluster-17474.78865;Cluster-174…	K00025+K00025+K00026+K00026+K00028+K00028+K00028+K00029+K00029+K00128+K00128+K00128+K00128+K00128+K00128+K00128+K00128+K00128+K00162+K00382+K00627+K00627+K00627+K00873+K00873+K00873+K00873+K00873+K00873+K00873+K00873+K00873+K00873+K00873+K00873+K00873+K01069+K01512+K01512+K01512+K01595+K01595+K01595+K01595+K01595+K01595+K01595+K01595+K01610+K01610+K01638+K01638+K01679+K01759+K01759+K01759+K01759+…	https:\\www.genome.jp\dbget-bin\www_bget?map00620
Inositol phosphate metabolism	ko00562	52 out of 3166 1.6424510423247%	688 out of 48749 1.41131100125131%	0.14448	1	Cluster-17474.64297;Cluster-17474.162369;Cluster-17474.102652;Cluster-17474.102659;Cluster-17474.104793;Cluster-17474.104800;Cluster-17474.111197;Cluster-17474.41406;Cluster-17474.106880;Cluster-17474.113283;Cluster-17474.113738;Cluster-17474.118315;Cluster-17474.149542;Cluster-17474.170036;Cluster-17474.2596;Cluster-17474.61069;Cluster-17474.111021;Cluster-17474.125653;Cluster-17474.182259;Clust…	K00010+K00140+K00469+K00469+K00469+K00469+K00469+K00888+K00889+K00889+K00889+K00889+K00889+K00889+K00889+K00889+K00913+K00913+K00915+K00915+K00915+K00921+K00921+K00999+K01092+K01114+K01114+K01114+K01771+K03103+K05857+K05857+K05857+K05857+K05857+K05857+K05857+K05857+K05857+K18081+K18081+K18081+K18649+K18649+K19801+K20279+K20279+K20279+K20279+K20279+K20279+K21797	https:\\www.genome.jp\dbget-bin\www_bget?map00562
Ubiquinone and other terpenoid-quinone biosynthesis	ko00130	31 out of 3166 0.979153506001263%	392 out of 48749 0.804119058852489%	0.149932	1	Cluster-17474.128624;Cluster-17474.15274;Cluster-17474.105667;Cluster-17474.155364;Cluster-17474.22131;Cluster-17474.32974;Cluster-17474.34197;Cluster-17474.44697;Cluster-17474.48662;Cluster-17474.10069;Cluster-17474.108758;Cluster-17474.196016;Cluster-17474.2985;Cluster-17474.50883;Cluster-17474.71637;Cluster-17474.154320;Cluster-17474.58063;Cluster-17474.54365;Cluster-17474.105189;Cluster-17474…	K00457+K00457+K00815+K00815+K00815+K00815+K00815+K00815+K00815+K01904+K01904+K01904+K01904+K02552+K02552+K03809+K03809+K06126+K09833+K09833+K09833+K09833+K09833+K09833+K09833+K09833+K09833+K09834+K12501+K14759+K17872	https:\\www.genome.jp\dbget-bin\www_bget?map00130
Starch and sucrose metabolism	ko00500	138 out of 3166 4.35881238155401%	1961 out of 48749 4.02264661839217%	0.171011	1	Cluster-17474.101277;Cluster-17474.28375;Cluster-17474.48573;Cluster-17474.103165;Cluster-17474.104634;Cluster-17474.105773;Cluster-17474.106631;Cluster-17474.106859;Cluster-17474.107292;Cluster-17474.111427;Cluster-17474.111920;Cluster-17474.134849;Cluster-17474.134850;Cluster-17474.171444;Cluster-17474.183596;Cluster-17474.34570;Cluster-17474.43615;Cluster-17474.147480;Cluster-17474.31427;Clust…	K00688+K00688+K00688+K00695+K00695+K00695+K00695+K00695+K00695+K00695+K00700+K00700+K00700+K00700+K00700+K00700+K00700+K00705+K00750+K00750+K00844+K00844+K00847+K00975+K00975+K00975+K00975+K00975+K01087+K01087+K01176+K01176+K01176+K01176+K01177+K01177+K01177+K01177+K01177+K01179+K01179+K01179+K01179+K01179+K01179+K01179+K01179+K01179+K01179+K01179+K01179+K01179+K01179+K01179+K01179+K01179+K01187+…	https:\\www.genome.jp\dbget-bin\www_bget?map00500
Fatty acid metabolism	ko01212	42 out of 3166 1.32659507264687%	560 out of 48749 1.14874151264641%	0.186535	1	Cluster-17474.157216;Cluster-17474.65091;Cluster-17474.170775;Cluster-17474.101982;Cluster-17474.101984;Cluster-17474.107553;Cluster-17474.110616;Cluster-17474.131497;Cluster-17474.170233;Cluster-17474.171615;Cluster-17474.173738;Cluster-17474.79477;Cluster-17474.110921;Cluster-17474.129706;Cluster-17474.152529;Cluster-17474.71514;Cluster-17474.135166;Cluster-17474.173925;Cluster-17474.25814;Clus…	K00059+K00059+K00208+K00232+K00232+K00232+K00232+K00232+K00232+K00232+K00232+K00232+K00249+K00249+K00249+K00249+K00645+K00645+K00645+K01074+K01692+K01897+K01897+K01897+K01897+K01897+K01897+K01961+K01962+K02160+K02160+K03921+K07513+K09458+K09458+K09458+K09458+K10256+K10258+K10703+K10781+K11262	https:\\www.genome.jp\dbget-bin\www_bget?map01212
Vancomycin resistance	ko01502	4 out of 3166 0.126342387871131%	35 out of 48749 0.0717963445404008%	0.190049	1	Cluster-17474.54246;Cluster-17474.77289;Cluster-17474.114123;Cluster-17474.181473	K01000+K01000+K02563+K02563	https:\\www.genome.jp\dbget-bin\www_bget?map01502
Phosphatidylinositol signaling system	ko04070	49 out of 3166 1.54769425142135%	664 out of 48749 1.36207922213789%	0.195175	1	Cluster-17474.41406;Cluster-17474.106880;Cluster-17474.113283;Cluster-17474.113738;Cluster-17474.118315;Cluster-17474.149542;Cluster-17474.170036;Cluster-17474.2596;Cluster-17474.61069;Cluster-17474.162175;Cluster-17474.173592;Cluster-17474.193785;Cluster-17474.35493;Cluster-17474.40594;Cluster-17474.74906;Cluster-17474.111021;Cluster-17474.125653;Cluster-17474.182259;Cluster-17474.182260;Cluster…	K00888+K00889+K00889+K00889+K00889+K00889+K00889+K00889+K00889+K00901+K00901+K00901+K00901+K00901+K00901+K00913+K00913+K00915+K00915+K00915+K00921+K00921+K00999+K01092+K02183+K02183+K02183+K05857+K05857+K05857+K05857+K05857+K05857+K05857+K05857+K05857+K18081+K18081+K18081+K18649+K18649+K19801+K20279+K20279+K20279+K20279+K20279+K20279+K21797	https:\\www.genome.jp\dbget-bin\www_bget?map04070
Tryptophan metabolism	ko00380	31 out of 3166 0.979153506001263%	406 out of 48749 0.83283759666865%	0.199072	1	Cluster-17474.100793;Cluster-17474.115139;Cluster-17474.47622;Cluster-17474.5254;Cluster-17474.59599;Cluster-17474.75794;Cluster-17474.78210;Cluster-17474.78542;Cluster-17474.79580;Cluster-17474.34514;Cluster-17474.151359;Cluster-17474.156520;Cluster-17474.171306;Cluster-17474.70394;Cluster-17474.124599;Cluster-17474.15186;Cluster-17474.44824;Cluster-17474.69996;Cluster-17474.80174;Cluster-17474.…	K00128+K00128+K00128+K00128+K00128+K00128+K00128+K00128+K00128+K00382+K00658+K00658+K00658+K00658+K01426+K01426+K01426+K01426+K01426+K01593+K01593+K01593+K01593+K01692+K03781+K03781+K11816+K11816+K11816+K14085+K22450	https:\\www.genome.jp\dbget-bin\www_bget?map00380
Phenylalanine metabolism	ko00360	25 out of 3166 0.789639924194567%	322 out of 48749 0.660526369771688%	0.204525	1	Cluster-17474.168852;Cluster-17474.19290;Cluster-17474.76051;Cluster-17474.137383;Cluster-17474.128624;Cluster-17474.15274;Cluster-17474.105667;Cluster-17474.155364;Cluster-17474.22131;Cluster-17474.32974;Cluster-17474.34197;Cluster-17474.44697;Cluster-17474.48662;Cluster-17474.124599;Cluster-17474.15186;Cluster-17474.44824;Cluster-17474.69996;Cluster-17474.80174;Cluster-17474.105169;Cluster-1747…	K00074+K00074+K00074+K00276+K00457+K00457+K00815+K00815+K00815+K00815+K00815+K00815+K00815+K01426+K01426+K01426+K01426+K01426+K01593+K01593+K01593+K01593+K01692+K14455+K15849	https:\\www.genome.jp\dbget-bin\www_bget?map00360
Biosynthesis of amino acids	ko01230	153 out of 3166 4.83259633607075%	2207 out of 48749 4.5272723543047%	0.207703	1	Cluster-17474.151351;Cluster-17474.185471;Cluster-17474.186298;Cluster-17474.133267;Cluster-17474.145808;Cluster-17474.148854;Cluster-17474.71438;Cluster-17474.77554;Cluster-17474.183263;Cluster-17474.195197;Cluster-17474.101752;Cluster-17474.101754;Cluster-17474.101756;Cluster-17474.101758;Cluster-17474.118677;Cluster-17474.7041;Cluster-17474.120315;Cluster-17474.102193;Cluster-17474.102993;Clus…	K00013+K00013+K00013+K00030+K00030+K00030+K00030+K00030+K00052+K00052+K00053+K00053+K00053+K00053+K00053+K00053+K00058+K00134+K00134+K00134+K00134+K00134+K00145+K00549+K00549+K00549+K00549+K00549+K00549+K00549+K00549+K00549+K00600+K00600+K00600+K00600+K00600+K00600+K00600+K00616+K00616+K00616+K00640+K00640+K00640+K00640+K00765+K00789+K00789+K00789+K00789+K00789+K00789+K00814+K00815+K00815+K00815+…	https:\\www.genome.jp\dbget-bin\www_bget?map01230
Indole alkaloid biosynthesis	ko00901	6 out of 3166 0.189513581806696%	63 out of 48749 0.129233420172721%	0.224215	1	Cluster-17474.105169;Cluster-17474.159741;Cluster-17474.187091;Cluster-17474.45693;Cluster-17474.124343;Cluster-17474.61214	K01593+K01593+K01593+K01593+K21026+K21026	https:\\www.genome.jp\dbget-bin\www_bget?map00901
Linoleic acid metabolism	ko00591	16 out of 3166 0.505369551484523%	201 out of 48749 0.412316150074873%	0.234865	1	Cluster-17474.10726;Cluster-17474.11471;Cluster-17474.188463;Cluster-17474.69328;Cluster-17474.126697;Cluster-17474.131122;Cluster-17474.61980;Cluster-17474.116217;Cluster-17474.46614;Cluster-17474.104278;Cluster-17474.128920;Cluster-17474.150354;Cluster-17474.154426;Cluster-17474.44910;Cluster-17474.56011;Cluster-17474.62086	K00454+K00454+K01047+K01047+K07418+K07418+K07418+K14674+K14674+K15718+K15718+K15718+K15718+K15718+K15718+K15718	https:\\www.genome.jp\dbget-bin\www_bget?map00591
Synthesis and degradation of ketone bodies	ko00072	6 out of 3166 0.189513581806696%	66 out of 48749 0.135387392561899%	0.256874	1	Cluster-17474.129245;Cluster-17474.25054;Cluster-17474.51412;Cluster-17474.71715;Cluster-17474.171371;Cluster-17474.70189	K01640+K01640+K01640+K01640+K01641+K01641	https:\\www.genome.jp\dbget-bin\www_bget?map00072
Photosynthesis - antenna proteins	ko00196	4 out of 3166 0.126342387871131%	40 out of 48749 0.0820529651890295%	0.260395	1	Cluster-17474.73391;Cluster-17474.119160;Cluster-17474.154153;Cluster-17474.203966	K08912+K08916+K08916+K14172	https:\\www.genome.jp\dbget-bin\www_bget?map00196
Cyanoamino acid metabolism	ko00460	39 out of 3166 1.23183828174352%	543 out of 48749 1.11386900244108%	0.279842	1	Cluster-17474.103435;Cluster-17474.103437;Cluster-17474.111910;Cluster-17474.114838;Cluster-17474.136314;Cluster-17474.54386;Cluster-17474.60603;Cluster-17474.126054;Cluster-17474.13192;Cluster-17474.151732;Cluster-17474.152124;Cluster-17474.167933;Cluster-17474.19939;Cluster-17474.19940;Cluster-17474.26735;Cluster-17474.36340;Cluster-17474.39771;Cluster-17474.41508;Cluster-17474.51802;Cluster-17…	K00600+K00600+K00600+K00600+K00600+K00600+K00600+K01188+K01188+K01188+K01188+K01188+K01188+K01188+K01188+K01188+K01188+K01188+K01188+K01188+K01188+K01455+K05349+K05349+K05349+K05349+K05349+K05349+K05349+K05350+K05350+K05350+K05350+K05350+K12153+K12153+K13034+K20802+K20802	https:\\www.genome.jp\dbget-bin\www_bget?map00460
Valine, leucine and isoleucine biosynthesis	ko00290	13 out of 3166 0.410612760581175%	170 out of 48749 0.348725102053375%	0.311917	1	Cluster-17474.183263;Cluster-17474.195197;Cluster-17474.101752;Cluster-17474.101754;Cluster-17474.101756;Cluster-17474.101758;Cluster-17474.118677;Cluster-17474.7041;Cluster-17474.112679;Cluster-17474.103875;Cluster-17474.108560;Cluster-17474.53793;Cluster-17474.109221	K00052+K00052+K00053+K00053+K00053+K00053+K00053+K00053+K00826+K01652+K01652+K01703+K01704	https:\\www.genome.jp\dbget-bin\www_bget?map00290
Nicotinate and nicotinamide metabolism	ko00760	26 out of 3166 0.82122552116235%	360 out of 48749 0.738476686701266%	0.315885	1	Cluster-17474.10365;Cluster-17474.11271;Cluster-17474.127742;Cluster-17474.53581;Cluster-17474.120389;Cluster-17474.48059;Cluster-17474.179824;Cluster-17474.116474;Cluster-17474.117195;Cluster-17474.145596;Cluster-17474.163590;Cluster-17474.167828;Cluster-17474.184401;Cluster-17474.41267;Cluster-17474.51851;Cluster-17474.72901;Cluster-17474.148002;Cluster-17474.149311;Cluster-17474.162572;Cluster…	K00278+K00763+K00763+K00763+K00858+K00858+K01513+K03517+K03517+K03517+K03517+K03517+K03517+K03517+K03517+K03517+K03787+K03787+K03787+K03787+K03787+K03787+K03787+K03787+K11121+K18551	https:\\www.genome.jp\dbget-bin\www_bget?map00760
Fatty acid biosynthesis	ko00061	23 out of 3166 0.726468730259002%	316 out of 48749 0.648218424993333%	0.316049	1	Cluster-17474.157216;Cluster-17474.65091;Cluster-17474.170775;Cluster-17474.135166;Cluster-17474.173925;Cluster-17474.25814;Cluster-17474.123924;Cluster-17474.126710;Cluster-17474.133543;Cluster-17474.135492;Cluster-17474.49068;Cluster-17474.69126;Cluster-17474.28213;Cluster-17474.73259;Cluster-17474.60909;Cluster-17474.60910;Cluster-17474.198435;Cluster-14398.0;Cluster-17474.4429;Cluster-17474.5…	K00059+K00059+K00208+K00645+K00645+K00645+K01897+K01897+K01897+K01897+K01897+K01897+K01961+K01962+K02160+K02160+K03921+K09458+K09458+K09458+K09458+K10781+K11262	https:\\www.genome.jp\dbget-bin\www_bget?map00061
Glycosphingolipid biosynthesis - lacto and neolacto series	ko00601	1 out of 3166 0.0315855969677827%	6 out of 48749 0.0123079447783544%	0.331635	1	Cluster-17474.47615	K01988	https:\\www.genome.jp\dbget-bin\www_bget?map00601
Glutathione metabolism	ko00480	45 out of 3166 1.42135186355022%	649 out of 48749 1.331309360192%	0.345949	1	Cluster-17474.1208;Cluster-17474.124653;Cluster-17474.66107;Cluster-17474.127833;Cluster-17474.16505;Cluster-17474.78930;Cluster-17474.115113;Cluster-17474.145110;Cluster-17474.162275;Cluster-17474.167202;Cluster-17474.100932;Cluster-17474.100518;Cluster-17474.100519;Cluster-17474.100993;Cluster-17474.104701;Cluster-17474.108516;Cluster-17474.121305;Cluster-17474.123315;Cluster-17474.124590;Clust…	K00036+K00036+K00036+K00432+K00432+K00432+K00434+K00434+K00434+K00434+K00797+K00799+K00799+K00799+K00799+K00799+K00799+K00799+K00799+K00799+K00799+K00799+K00799+K00799+K00799+K00799+K00799+K00799+K00799+K00799+K00799+K00799+K00799+K00799+K00799+K00799+K00799+K00799+K00799+K00799+K01255+K01255+K01919+K10807+K21888	https:\\www.genome.jp\dbget-bin\www_bget?map00480
Thiamine metabolism	ko00730	12 out of 3166 0.379027163613392%	161 out of 48749 0.330263184885844%	0.35375	1	Cluster-17474.123032;Cluster-17474.184218;Cluster-17474.35423;Cluster-17474.36822;Cluster-17474.36823;Cluster-17474.118598;Cluster-17474.101301;Cluster-17474.168968;Cluster-17474.57428;Cluster-17474.103988;Cluster-17474.147778;Cluster-17474.67001	K00949+K01662+K01662+K01662+K01662+K03146+K20896+K20896+K20896+K22911+K22911+K22911	https:\\www.genome.jp\dbget-bin\www_bget?map00730
Flavone and flavonol biosynthesis	ko00944	6 out of 3166 0.189513581806696%	75 out of 48749 0.15384930972943%	0.360527	1	Cluster-17474.174;Cluster-17474.6608;Cluster-17474.108224;Cluster-17474.119347;Cluster-17474.130494;Cluster-17474.7224	K05280+K05280+K13264+K13264+K13264+K13264	https:\\www.genome.jp\dbget-bin\www_bget?map00944
Tropane, piperidine and pyridine alkaloid biosynthesis	ko00960	13 out of 3166 0.410612760581175%	178 out of 48749 0.365135695091181%	0.372017	1	Cluster-17474.137383;Cluster-17474.105667;Cluster-17474.155364;Cluster-17474.22131;Cluster-17474.32974;Cluster-17474.34197;Cluster-17474.44697;Cluster-17474.48662;Cluster-17474.103742;Cluster-17474.144223;Cluster-17474.66021;Cluster-17474.102764;Cluster-17474.155285	K00276+K00815+K00815+K00815+K00815+K00815+K00815+K00815+K08081+K08081+K08081+K14455+K15849	https:\\www.genome.jp\dbget-bin\www_bget?map00960
C5-Branched dibasic acid metabolism	ko00660	6 out of 3166 0.189513581806696%	76 out of 48749 0.155900633859156%	0.372309	1	Cluster-17474.183263;Cluster-17474.195197;Cluster-17474.103875;Cluster-17474.108560;Cluster-17474.53793;Cluster-17474.109221	K00052+K00052+K01652+K01652+K01703+K01704	https:\\www.genome.jp\dbget-bin\www_bget?map00660
Cysteine and methionine metabolism	ko00270	70 out of 3166 2.21099178774479%	1036 out of 48749 2.12517179839586%	0.382564	1	Cluster-17474.119025;Cluster-17474.162915;Cluster-17474.165120;Cluster-17474.33220;Cluster-17474.120315;Cluster-17474.108197;Cluster-17474.112356;Cluster-17474.118261;Cluster-17474.128347;Cluster-17474.131386;Cluster-17474.133537;Cluster-17474.141788;Cluster-17474.52233;Cluster-17474.67045;Cluster-17474.73385;Cluster-17474.104652;Cluster-17474.125094;Cluster-17474.131475;Cluster-17474.70807;Clust…	K00025+K00025+K00026+K00026+K00058+K00549+K00549+K00549+K00549+K00549+K00549+K00549+K00549+K00549+K00558+K00640+K00640+K00640+K00640+K00789+K00789+K00789+K00789+K00789+K00789+K00797+K00815+K00815+K00815+K00815+K00815+K00815+K00815+K00826+K00827+K00899+K00899+K00899+K00928+K00928+K00928+K01611+K01611+K01611+K01738+K01738+K01738+K01738+K01760+K01760+K01760+K01761+K01762+K01762+K01762+K01919+K05396+…	https:\\www.genome.jp\dbget-bin\www_bget?map00270
Biosynthesis of unsaturated fatty acids	ko01040	14 out of 3166 0.442198357548958%	196 out of 48749 0.402059529426245%	0.39608	1	Cluster-17474.101982;Cluster-17474.101984;Cluster-17474.107553;Cluster-17474.110616;Cluster-17474.131497;Cluster-17474.170233;Cluster-17474.171615;Cluster-17474.173738;Cluster-17474.79477;Cluster-17474.198435;Cluster-17474.118602;Cluster-17474.10519;Cluster-17474.104464;Cluster-17474.148191	K00232+K00232+K00232+K00232+K00232+K00232+K00232+K00232+K00232+K03921+K07513+K10256+K10258+K10703	https:\\www.genome.jp\dbget-bin\www_bget?map01040
Ribosome biogenesis in eukaryotes	ko03008	60 out of 3166 1.89513581806696%	890 out of 48749 1.82567847545591%	0.400781	1	Cluster-17474.139146;Cluster-17474.22199;Cluster-17474.22849;Cluster-17474.21516;Cluster-17474.74988;Cluster-17474.76045;Cluster-17474.79432;Cluster-17474.156562;Cluster-17474.38615;Cluster-17474.70855;Cluster-17474.110680;Cluster-17474.117502;Cluster-17474.117765;Cluster-17474.134941;Cluster-17474.146506;Cluster-17474.179522;Cluster-17474.198680;Cluster-17474.51609;Cluster-17474.108873;Cluster-1…	K03097+K03097+K03097+K03539+K03539+K03539+K03539+K06943+K06943+K07178+K07936+K07936+K07936+K07936+K07936+K07936+K07936+K07936+K11130+K11883+K11883+K11883+K11883+K12845+K13288+K13288+K14521+K14521+K14521+K14525+K14525+K14548+K14548+K14554+K14554+K14554+K14555+K14557+K14557+K14557+K14558+K14559+K14559+K14561+K14564+K14564+K14565+K14569+K14569+K14569+K14570+K14570+K14571+K14571+K14571+K14573+K14574+…	https:\\www.genome.jp\dbget-bin\www_bget?map03008
Brassinosteroid biosynthesis	ko00905	5 out of 3166 0.157927984838913%	66 out of 48749 0.135387392561899%	0.428778	1	Cluster-17474.107095;Cluster-17474.144489;Cluster-17474.171987;Cluster-17474.58536;Cluster-17474.132829	K09588+K09590+K09590+K12639+K20623	https:\\www.genome.jp\dbget-bin\www_bget?map00905
Purine metabolism	ko00230	72 out of 3166 2.27416298168035%	1083 out of 48749 2.22158403249297%	0.435603	1	Cluster-17474.177866;Cluster-17474.29003;Cluster-17474.49590;Cluster-17474.102249;Cluster-17474.126451;Cluster-17474.160354;Cluster-17474.67830;Cluster-17474.72091;Cluster-17474.126647;Cluster-17474.165286;Cluster-17474.101528;Cluster-17474.102619;Cluster-17474.106723;Cluster-17474.107688;Cluster-17474.109066;Cluster-17474.120207;Cluster-17474.137231;Cluster-17474.152578;Cluster-17474.164532;Clus…	K00601+K00602+K00602+K00759+K00759+K00759+K00759+K00759+K00856+K00860+K00873+K00873+K00873+K00873+K00873+K00873+K00873+K00873+K00873+K00873+K00873+K00873+K00873+K00940+K00942+K00948+K00948+K00948+K00948+K00951+K00951+K00951+K00951+K01427+K01466+K01490+K01490+K01490+K01513+K01835+K01835+K01835+K01835+K01933+K01933+K01952+K02083+K03787+K03787+K03787+K03787+K03787+K03787+K03787+K03787+K06966+K06966+…	https:\\www.genome.jp\dbget-bin\www_bget?map00230
Biotin metabolism	ko00780	10 out of 3166 0.315855969677827%	145 out of 48749 0.297441998810232%	0.469245	1	Cluster-17474.157216;Cluster-17474.65091;Cluster-17474.170775;Cluster-17474.162917;Cluster-17474.204415;Cluster-14398.0;Cluster-17474.4429;Cluster-17474.57707;Cluster-17474.61616;Cluster-17474.161058	K00059+K00059+K00208+K01942+K01942+K09458+K09458+K09458+K09458+K19562	https:\\www.genome.jp\dbget-bin\www_bget?map00780
Homologous recombination	ko03440	66 out of 3166 2.08464939987366%	1004 out of 48749 2.05952942624464%	0.477591	1	Cluster-17474.136455;Cluster-17474.30250;Cluster-17474.58771;Cluster-17474.158155;Cluster-17474.118513;Cluster-17474.78513;Cluster-17474.152767;Cluster-17474.4421;Cluster-17474.101024;Cluster-17474.1018;Cluster-17474.109745;Cluster-17474.112175;Cluster-17474.118824;Cluster-17474.119747;Cluster-17474.123888;Cluster-17474.123889;Cluster-17474.123892;Cluster-17474.123893;Cluster-17474.124376;Cluster…	K03165+K03504+K03504+K03505+K03553+K03553+K03655+K03655+K07466+K07466+K07466+K07466+K07466+K07466+K07466+K07466+K07466+K07466+K07466+K07466+K07466+K07466+K07466+K07466+K07466+K07466+K07466+K07466+K07466+K07466+K07466+K07466+K07466+K07466+K07466+K07466+K07466+K07466+K07466+K07466+K07466+K07466+K07466+K07466+K07466+K07466+K07466+K07466+K07466+K07466+K07466+K07466+K08991+K08991+K08991+K08991+K10739+…	https:\\www.genome.jp\dbget-bin\www_bget?map03440
Arginine and proline metabolism	ko00330	37 out of 3166 1.16866708780796%	561 out of 48749 1.15079283677614%	0.485704	1	Cluster-17474.100793;Cluster-17474.115139;Cluster-17474.47622;Cluster-17474.5254;Cluster-17474.59599;Cluster-17474.75794;Cluster-17474.78210;Cluster-17474.78542;Cluster-17474.79580;Cluster-17474.80229;Cluster-17474.64664;Cluster-17474.102235;Cluster-17474.125612;Cluster-17474.127614;Cluster-17474.144890;Cluster-17474.75166;Cluster-17474.75830;Cluster-17474.100932;Cluster-17474.166980;Cluster-1747…	K00128+K00128+K00128+K00128+K00128+K00128+K00128+K00128+K00128+K00294+K00318+K00472+K00472+K00472+K00472+K00472+K00472+K00797+K01259+K01426+K01426+K01426+K01426+K01426+K01476+K01583+K01611+K01611+K01611+K10536+K12657+K13366+K13366+K13366+K14085+K14455+K17839	https:\\www.genome.jp\dbget-bin\www_bget?map00330
Peroxisome	ko04146	53 out of 3166 1.67403663929248%	809 out of 48749 1.65952122094812%	0.494254	1	Cluster-17474.101982;Cluster-17474.101984;Cluster-17474.107553;Cluster-17474.110616;Cluster-17474.131497;Cluster-17474.170233;Cluster-17474.171615;Cluster-17474.173738;Cluster-17474.79477;Cluster-17474.109925;Cluster-17474.144408;Cluster-17474.138831;Cluster-17474.129245;Cluster-17474.25054;Cluster-17474.51412;Cluster-17474.71715;Cluster-17474.123924;Cluster-17474.126710;Cluster-17474.133543;Clus…	K00232+K00232+K00232+K00232+K00232+K00232+K00232+K00232+K00232+K00306+K00477+K01578+K01640+K01640+K01640+K01640+K01897+K01897+K01897+K01897+K01897+K01897+K03781+K03781+K04564+K04565+K04565+K06664+K07513+K11147+K11147+K11517+K11517+K11517+K13335+K13337+K13337+K13338+K13339+K13339+K13339+K13342+K13342+K13344+K13346+K13346+K13348+K13354+K13354+K13356+K13356+K13356+K17879	https:\\www.genome.jp\dbget-bin\www_bget?map04146
Ether lipid metabolism	ko00565	22 out of 3166 0.694883133291219%	333 out of 48749 0.683090935198671%	0.498464	1	Cluster-17474.24110;Cluster-17474.188463;Cluster-17474.69328;Cluster-17474.15190;Cluster-17474.72390;Cluster-17474.74866;Cluster-17474.196430;Cluster-17474.116780;Cluster-17474.123843;Cluster-17474.128492;Cluster-17474.138943;Cluster-17474.189222;Cluster-17474.56637;Cluster-17474.63305;Cluster-17474.63317;Cluster-17474.73459;Cluster-17474.73876;Cluster-17474.79208;Cluster-17474.80724;Cluster-1747…	K00993+K01047+K01047+K01114+K01114+K01114+K01115+K04628+K04628+K04628+K04628+K04628+K04628+K04628+K04628+K04628+K04628+K04628+K04628+K13510+K14674+K14674	https:\\www.genome.jp\dbget-bin\www_bget?map00565
Steroid biosynthesis	ko00100	11 out of 3166 0.34744156664561%	166 out of 48749 0.340519805534472%	0.517053	1	Cluster-17474.107991;Cluster-17474.129883;Cluster-17474.111950;Cluster-17474.135969;Cluster-17474.75645;Cluster-17474.79410;Cluster-17474.109176;Cluster-17474.32675;Cluster-17474.100813;Cluster-17474.116217;Cluster-17474.46614	K00801+K00801+K01052+K01853+K01853+K01853+K07748+K07748+K14423+K14674+K14674	https:\\www.genome.jp\dbget-bin\www_bget?map00100
beta-Alanine metabolism	ko00410	36 out of 3166 1.13708149084018%	556 out of 48749 1.14053621612751%	0.5323	1	Cluster-17474.100793;Cluster-17474.115139;Cluster-17474.47622;Cluster-17474.5254;Cluster-17474.59599;Cluster-17474.75794;Cluster-17474.78210;Cluster-17474.78542;Cluster-17474.79580;Cluster-17474.162369;Cluster-17474.29187;Cluster-17474.29190;Cluster-17474.101982;Cluster-17474.101984;Cluster-17474.107553;Cluster-17474.110616;Cluster-17474.131497;Cluster-17474.170233;Cluster-17474.171615;Cluster-17…	K00128+K00128+K00128+K00128+K00128+K00128+K00128+K00128+K00128+K00140+K00207+K00207+K00232+K00232+K00232+K00232+K00232+K00232+K00232+K00232+K00232+K00276+K00797+K01464+K01578+K01580+K01580+K01580+K01692+K05605+K05605+K13366+K13366+K13366+K14085+K17839	https:\\www.genome.jp\dbget-bin\www_bget?map00410
Monobactam biosynthesis	ko00261	6 out of 3166 0.189513581806696%	91 out of 48749 0.186670495805042%	0.544885	1	Cluster-17474.137853;Cluster-17474.21057;Cluster-17474.43709;Cluster-17474.122100;Cluster-17474.53916;Cluster-17474.123060	K00928+K00928+K00928+K12524+K12524+K13811	https:\\www.genome.jp\dbget-bin\www_bget?map00261
Benzoxazinoid biosynthesis	ko00402	4 out of 3166 0.126342387871131%	60 out of 48749 0.123079447783544%	0.552243	1	Cluster-17474.184208;Cluster-17474.189441;Cluster-17474.60283;Cluster-17474.75235	K13229+K13229+K13229+K13229	https:\\www.genome.jp\dbget-bin\www_bget?map00402
Aflatoxin biosynthesis	ko00254	1 out of 3166 0.0315855969677827%	12 out of 48749 0.0246158895567089%	0.553311	1	Cluster-17474.146247	K11262	https:\\www.genome.jp\dbget-bin\www_bget?map00254
Mismatch repair	ko03430	53 out of 3166 1.67403663929248%	826 out of 48749 1.69439373115346%	0.557027	1	Cluster-17474.30250;Cluster-17474.58771;Cluster-17474.158155;Cluster-17474.115540;Cluster-17474.125432;Cluster-17474.101024;Cluster-17474.1018;Cluster-17474.109745;Cluster-17474.112175;Cluster-17474.118824;Cluster-17474.119747;Cluster-17474.123888;Cluster-17474.123889;Cluster-17474.123892;Cluster-17474.123893;Cluster-17474.124376;Cluster-17474.129005;Cluster-17474.129875;Cluster-17474.133357;Clus…	K03504+K03504+K03505+K07456+K07456+K07466+K07466+K07466+K07466+K07466+K07466+K07466+K07466+K07466+K07466+K07466+K07466+K07466+K07466+K07466+K07466+K07466+K07466+K07466+K07466+K07466+K07466+K07466+K07466+K07466+K07466+K07466+K07466+K07466+K07466+K07466+K07466+K07466+K07466+K07466+K07466+K07466+K07466+K07466+K07466+K07466+K07466+K07466+K07466+K08736+K08739+K08739+K10739	https:\\www.genome.jp\dbget-bin\www_bget?map03430
Selenocompound metabolism	ko00450	16 out of 3166 0.505369551484523%	250 out of 48749 0.512831032431434%	0.56089	1	Cluster-17474.108197;Cluster-17474.112356;Cluster-17474.118261;Cluster-17474.128347;Cluster-17474.131386;Cluster-17474.133537;Cluster-17474.141788;Cluster-17474.52233;Cluster-17474.67045;Cluster-17474.184743;Cluster-17474.40873;Cluster-17474.48474;Cluster-17474.148773;Cluster-17474.135260;Cluster-17474.188314;Cluster-17474.123060	K00549+K00549+K00549+K00549+K00549+K00549+K00549+K00549+K00549+K01760+K01760+K01760+K01761+K01874+K01874+K13811	https:\\www.genome.jp\dbget-bin\www_bget?map00450
2-Oxocarboxylic acid metabolism	ko01210	32 out of 3166 1.01073910296905%	502 out of 48749 1.02976471312232%	0.5697	1	Cluster-17474.133267;Cluster-17474.145808;Cluster-17474.148854;Cluster-17474.71438;Cluster-17474.77554;Cluster-17474.183263;Cluster-17474.195197;Cluster-17474.101752;Cluster-17474.101754;Cluster-17474.101756;Cluster-17474.101758;Cluster-17474.118677;Cluster-17474.7041;Cluster-17474.33392;Cluster-17474.123834;Cluster-17474.112679;Cluster-17474.137853;Cluster-17474.21057;Cluster-17474.43709;Cluster…	K00030+K00030+K00030+K00030+K00030+K00052+K00052+K00053+K00053+K00053+K00053+K00053+K00053+K00145+K00814+K00826+K00928+K00928+K00928+K00930+K01647+K01647+K01652+K01652+K01681+K01703+K01704+K12153+K12153+K14455+K14677+K14682	https:\\www.genome.jp\dbget-bin\www_bget?map01210
Pyrimidine metabolism	ko00240	45 out of 3166 1.42135186355022%	706 out of 48749 1.44823483558637%	0.574151	1	Cluster-17474.29187;Cluster-17474.29190;Cluster-17474.114683;Cluster-17474.115804;Cluster-17474.32803;Cluster-17474.32804;Cluster-17474.103173;Cluster-17474.133177;Cluster-17474.135129;Cluster-17474.177149;Cluster-17474.75244;Cluster-17474.106940;Cluster-17474.153871;Cluster-17474.117185;Cluster-17474.24463;Cluster-17474.78690;Cluster-17474.166755;Cluster-17474.204520;Cluster-17474.179824;Cluster…	K00207+K00207+K00609+K00609+K00609+K00609+K00876+K00876+K00876+K00876+K00876+K00940+K01464+K01465+K01465+K01465+K01489+K01493+K01513+K01937+K01937+K01937+K01937+K01937+K01956+K01956+K03787+K03787+K03787+K03787+K03787+K03787+K03787+K03787+K06966+K06966+K09903+K09903+K10807+K13421+K13800+K13998+K14641+K14641+K14641	https:\\www.genome.jp\dbget-bin\www_bget?map00240
One carbon pool by folate	ko00670	13 out of 3166 0.410612760581175%	207 out of 48749 0.424624094853228%	0.590202	1	Cluster-17474.103435;Cluster-17474.103437;Cluster-17474.111910;Cluster-17474.114838;Cluster-17474.136314;Cluster-17474.54386;Cluster-17474.60603;Cluster-17474.177866;Cluster-17474.29003;Cluster-17474.49590;Cluster-17474.130150;Cluster-17474.51372;Cluster-17474.121303	K00600+K00600+K00600+K00600+K00600+K00600+K00600+K00601+K00602+K00602+K00605+K00605+K13998	https:\\www.genome.jp\dbget-bin\www_bget?map00670
Terpenoid backbone biosynthesis	ko00900	25 out of 3166 0.789639924194567%	399 out of 48749 0.81847832776057%	0.603012	1	Cluster-17474.167835;Cluster-17474.167836;Cluster-17474.116275;Cluster-17474.116276;Cluster-17474.142494;Cluster-17474.103293;Cluster-17474.44803;Cluster-17474.73725;Cluster-17474.171371;Cluster-17474.70189;Cluster-17474.184218;Cluster-17474.35423;Cluster-17474.36822;Cluster-17474.36823;Cluster-17474.168690;Cluster-17474.169770;Cluster-17474.21782;Cluster-12079.0;Cluster-17474.104669;Cluster-1747…	K00021+K00021+K00099+K00099+K00587+K01597+K01597+K01597+K01641+K01641+K01662+K01662+K01662+K01662+K05356+K11778+K11778+K12742+K13789+K13789+K13789+K13789+K13789+K13789+K15889	https:\\www.genome.jp\dbget-bin\www_bget?map00900
Propanoate metabolism	ko00640	29 out of 3166 0.915982312065698%	469 out of 48749 0.962071016841371%	0.635099	1	Cluster-17474.162369;Cluster-17474.104826;Cluster-17474.173862;Cluster-17474.192651;Cluster-17474.101982;Cluster-17474.101984;Cluster-17474.107553;Cluster-17474.110616;Cluster-17474.131497;Cluster-17474.170233;Cluster-17474.171615;Cluster-17474.173738;Cluster-17474.79477;Cluster-17474.34514;Cluster-17474.138831;Cluster-17474.105464;Cluster-17474.145979;Cluster-17474.108134;Cluster-17474.73499;Clu…	K00140+K00166+K00166+K00166+K00232+K00232+K00232+K00232+K00232+K00232+K00232+K00232+K00232+K00382+K01578+K01692+K01895+K01900+K01900+K01961+K01962+K02160+K02160+K05605+K05605+K09699+K09699+K09699+K11262	https:\\www.genome.jp\dbget-bin\www_bget?map00640
Lysine degradation	ko00310	36 out of 3166 1.13708149084018%	581 out of 48749 1.19181931937065%	0.63959	1	Cluster-17474.100793;Cluster-17474.115139;Cluster-17474.47622;Cluster-17474.5254;Cluster-17474.59599;Cluster-17474.75794;Cluster-17474.78210;Cluster-17474.78542;Cluster-17474.79580;Cluster-17474.109925;Cluster-17474.34514;Cluster-17474.151359;Cluster-17474.156520;Cluster-17474.171306;Cluster-17474.70394;Cluster-17474.105464;Cluster-17474.140841;Cluster-17474.153050;Cluster-17474.180568;Cluster-17…	K00128+K00128+K00128+K00128+K00128+K00128+K00128+K00128+K00128+K00306+K00382+K00658+K00658+K00658+K00658+K01692+K11420+K11420+K11420+K11420+K11420+K11420+K11420+K11420+K11422+K11430+K11430+K11430+K11433+K11433+K14085+K19199+K19199+K19199+K22748+K22748	https:\\www.genome.jp\dbget-bin\www_bget?map00310
Glycosphingolipid biosynthesis - globo and isoglobo series	ko00603	5 out of 3166 0.157927984838913%	85 out of 48749 0.174362551026688%	0.653774	1	Cluster-17474.47615;Cluster-17474.163655;Cluster-17474.189146;Cluster-17474.59467;Cluster-17474.59468	K01988+K07407+K07407+K07407+K07407	https:\\www.genome.jp\dbget-bin\www_bget?map00603
Porphyrin and chlorophyll metabolism	ko00860	22 out of 3166 0.694883133291219%	369 out of 48749 0.756938603868797%	0.691532	1	Cluster-17474.151191;Cluster-17474.108394;Cluster-17474.119401;Cluster-17474.193717;Cluster-17474.101584;Cluster-17474.134603;Cluster-17474.154561;Cluster-17474.146065;Cluster-17474.132174;Cluster-17474.147061;Cluster-17474.50131;Cluster-17474.196989;Cluster-17474.149378;Cluster-17474.196524;Cluster-17474.13724;Cluster-17474.179820;Cluster-17474.20795;Cluster-17474.25607;Cluster-10802.12;Cluster-…	K00218+K00228+K00228+K00699+K01698+K01772+K01772+K01885+K02259+K02259+K03404+K04040+K08101+K08101+K13071+K13544+K13544+K13544+K18010+K19073+K19073+K22013	https:\\www.genome.jp\dbget-bin\www_bget?map00860
Galactose metabolism	ko00052	79 out of 3166 2.49526216045483%	1281 out of 48749 2.62774621017867%	0.701284	1	Cluster-17474.25137;Cluster-17474.68930;Cluster-17474.114154;Cluster-17474.161711;Cluster-17474.169564;Cluster-17474.173605;Cluster-17474.112545;Cluster-17474.120076;Cluster-17474.12078;Cluster-17474.195127;Cluster-17474.78010;Cluster-17474.78261;Cluster-17474.154524;Cluster-17474.128485;Cluster-17474.169333;Cluster-17474.169385;Cluster-17474.35045;Cluster-17474.104833;Cluster-17474.148751;Cluste…	K00844+K00844+K00850+K00850+K00850+K00850+K01187+K01187+K01187+K01187+K01187+K01187+K01190+K01193+K01193+K01193+K01193+K01784+K01784+K01784+K01785+K01835+K01835+K01835+K01835+K06611+K06611+K06617+K06617+K06617+K07407+K07407+K07407+K07407+K12309+K12309+K12309+K12309+K12309+K12309+K12309+K12309+K12309+K12309+K12309+K12309+K12309+K12309+K12309+K12309+K12309+K12309+K12309+K12309+K12447+K12447+K12447+…	https:\\www.genome.jp\dbget-bin\www_bget?map00052
Nitrogen metabolism	ko00910	16 out of 3166 0.505369551484523%	276 out of 48749 0.566165459804304%	0.71591	1	Cluster-17474.103608;Cluster-17474.107787;Cluster-17474.113134;Cluster-17474.14248;Cluster-17474.108661;Cluster-17474.21477;Cluster-17474.68384;Cluster-17474.73285;Cluster-17474.135549;Cluster-17474.106393;Cluster-17474.109933;Cluster-17474.149594;Cluster-17474.151573;Cluster-17474.30230;Cluster-17474.42204;Cluster-17474.195111	K00261+K00261+K00261+K00261+K00284+K00284+K00284+K00284+K01455+K01673+K01673+K01673+K01673+K01673+K01673+K01915	https:\\www.genome.jp\dbget-bin\www_bget?map00910
Arachidonic acid metabolism	ko00590	13 out of 3166 0.410612760581175%	227 out of 48749 0.465650577447743%	0.719112	1	Cluster-17474.127833;Cluster-17474.16505;Cluster-17474.78930;Cluster-17474.188463;Cluster-17474.69328;Cluster-17474.126697;Cluster-17474.131122;Cluster-17474.61980;Cluster-17474.145616;Cluster-17474.116217;Cluster-17474.46614;Cluster-17474.162471;Cluster-17474.70108	K00432+K00432+K00432+K01047+K01047+K07418+K07418+K07418+K07425+K14674+K14674+K15730+K15730	https:\\www.genome.jp\dbget-bin\www_bget?map00590
Lysine biosynthesis	ko00300	6 out of 3166 0.189513581806696%	111 out of 48749 0.227696978399557%	0.734375	1	Cluster-17474.137853;Cluster-17474.21057;Cluster-17474.43709;Cluster-17474.101490;Cluster-17474.122100;Cluster-17474.53916	K00928+K00928+K00928+K01586+K12524+K12524	https:\\www.genome.jp\dbget-bin\www_bget?map00300
Phenylalanine, tyrosine and tryptophan biosynthesis	ko00400	21 out of 3166 0.663297536323436%	362 out of 48749 0.742579334960717%	0.734424	1	Cluster-17474.105667;Cluster-17474.155364;Cluster-17474.22131;Cluster-17474.32974;Cluster-17474.34197;Cluster-17474.44697;Cluster-17474.48662;Cluster-17474.23419;Cluster-17474.5784;Cluster-17474.105426;Cluster-17474.79082;Cluster-17474.102947;Cluster-17474.147372;Cluster-17474.75915;Cluster-17474.109852;Cluster-17474.109854;Cluster-17474.147208;Cluster-17474.67059;Cluster-17474.77595;Cluster-1747…	K00815+K00815+K00815+K00815+K00815+K00815+K00815+K00891+K00891+K01626+K01695+K05359+K05359+K05359+K13832+K13832+K13832+K13832+K13832+K14455+K15849	https:\\www.genome.jp\dbget-bin\www_bget?map00400
Riboflavin metabolism	ko00740	11 out of 3166 0.34744156664561%	198 out of 48749 0.406162177685696%	0.745061	1	Cluster-17474.49705;Cluster-17474.179824;Cluster-17474.112870;Cluster-17474.112871;Cluster-17474.174219;Cluster-17474.66773;Cluster-17474.69699;Cluster-17474.69983;Cluster-17474.118169;Cluster-17474.57546;Cluster-17474.57547	K00793+K01513+K14379+K14379+K14379+K14379+K14379+K14379+K18453+K20884+K20884	https:\\www.genome.jp\dbget-bin\www_bget?map00740
Glycerolipid metabolism	ko00561	53 out of 3166 1.67403663929248%	886 out of 48749 1.817473178937%	0.752883	1	Cluster-17474.100793;Cluster-17474.115139;Cluster-17474.47622;Cluster-17474.5254;Cluster-17474.59599;Cluster-17474.75794;Cluster-17474.78210;Cluster-17474.78542;Cluster-17474.79580;Cluster-17474.13358;Cluster-17474.1776;Cluster-17474.180865;Cluster-17474.1815;Cluster-17474.467;Cluster-17474.111717;Cluster-17474.174308;Cluster-17474.113351;Cluster-17474.162175;Cluster-17474.173592;Cluster-17474.19…	K00128+K00128+K00128+K00128+K00128+K00128+K00128+K00128+K00128+K00679+K00679+K00679+K00679+K00679+K00863+K00863+K00864+K00901+K00901+K00901+K00901+K00901+K00901+K01054+K01054+K01054+K03715+K03715+K03715+K07407+K07407+K07407+K07407+K09480+K13506+K13506+K13506+K13508+K13508+K13508+K13513+K14085+K14674+K14674+K15728+K15728+K15728+K15728+K15728+K15918+K15918+K18693+K18693	https:\\www.genome.jp\dbget-bin\www_bget?map00561
Monoterpenoid biosynthesis	ko00902	5 out of 3166 0.157927984838913%	97 out of 48749 0.198978440583397%	0.762611	1	Cluster-17474.23816;Cluster-17474.3810;Cluster-17474.118180;Cluster-17474.161925;Cluster-17474.110263	K15095+K15095+K21373+K21373+K21374	https:\\www.genome.jp\dbget-bin\www_bget?map00902
Sesquiterpenoid and triterpenoid biosynthesis	ko00909	9 out of 3166 0.284270372710044%	167 out of 48749 0.342571129664198%	0.763323	1	Cluster-17474.107991;Cluster-17474.129883;Cluster-17474.151500;Cluster-17474.28536;Cluster-17474.33274;Cluster-17474.152887;Cluster-17474.12147;Cluster-17474.180206;Cluster-17474.71980	K00801+K00801+K14175+K14175+K14175+K15813+K15814+K15814+K15814	https:\\www.genome.jp\dbget-bin\www_bget?map00909
N-Glycan biosynthesis	ko00510	30 out of 3166 0.947567909033481%	517 out of 48749 1.06053457506821%	0.76411	1	Cluster-17474.127145;Cluster-17474.111184;Cluster-17474.71571;Cluster-17474.121621;Cluster-17474.110092;Cluster-17474.116521;Cluster-17474.137139;Cluster-17474.192390;Cluster-17474.37534;Cluster-17474.23192;Cluster-17474.121468;Cluster-17474.123172;Cluster-17474.68831;Cluster-17474.70780;Cluster-17474.108585;Cluster-17474.194360;Cluster-17474.197034;Cluster-17474.190392;Cluster-17474.110220;Clust…	K00721+K00729+K00729+K00737+K00902+K00902+K00902+K00902+K03842+K03843+K03846+K03846+K03846+K03846+K03847+K03847+K03847+K03850+K05546+K05546+K07151+K09659+K12667+K12669+K12669+K12670+K12670+K12670+K12670+K12670	https:\\www.genome.jp\dbget-bin\www_bget?map00510
Pentose and glucuronate interconversions	ko00040	79 out of 3166 2.49526216045483%	1309 out of 48749 2.68518328581099%	0.768364	1	Cluster-17474.46112;Cluster-17474.193717;Cluster-17474.35422;Cluster-16079.0;Cluster-17474.104484;Cluster-17474.109923;Cluster-17474.114889;Cluster-17474.116786;Cluster-17474.119446;Cluster-17474.126635;Cluster-17474.141416;Cluster-17474.172534;Cluster-17474.201836;Cluster-17474.21348;Cluster-17474.30760;Cluster-17474.3589;Cluster-17474.41045;Cluster-17474.41046;Cluster-17474.44580;Cluster-17474.…	K00008+K00699+K00875+K01051+K01051+K01051+K01051+K01051+K01051+K01051+K01051+K01051+K01051+K01051+K01051+K01051+K01051+K01051+K01051+K01051+K01051+K01051+K01051+K01184+K01184+K01184+K01184+K01184+K01184+K01213+K01213+K01213+K01213+K01213+K01213+K01213+K01213+K01213+K01728+K01728+K01728+K01728+K01728+K01728+K01728+K01728+K01728+K01805+K01805+K01805+K12447+K12447+K12447+K12447+K12447+K12447+K12447+…	https:\\www.genome.jp\dbget-bin\www_bget?map00040
Alanine, aspartate and glutamate metabolism	ko00250	28 out of 3166 0.884396715097915%	489 out of 48749 1.00309749943589%	0.780959	1	Cluster-17474.103608;Cluster-17474.107787;Cluster-17474.113134;Cluster-17474.14248;Cluster-17474.10365;Cluster-17474.80229;Cluster-17474.114683;Cluster-17474.115804;Cluster-17474.32803;Cluster-17474.32804;Cluster-17474.123834;Cluster-17474.131430;Cluster-17474.107987;Cluster-17474.114492;Cluster-17474.69400;Cluster-17474.195111;Cluster-17474.105642;Cluster-17474.124363;Cluster-17474.104253;Cluste…	K00261+K00261+K00261+K00261+K00278+K00294+K00609+K00609+K00609+K00609+K00814+K00827+K01580+K01580+K01580+K01915+K01940+K01940+K01953+K01953+K01956+K01956+K14455+K16871+K16871+K16871+K17761+K17761	https:\\www.genome.jp\dbget-bin\www_bget?map00250
Nucleotide excision repair	ko03420	62 out of 3166 1.95830701200253%	1049 out of 48749 2.1518390120823%	0.797964	1	Cluster-17474.143227;Cluster-17474.67861;Cluster-17474.30250;Cluster-17474.58771;Cluster-17474.158155;Cluster-17474.133045;Cluster-17474.133046;Cluster-17474.189219;Cluster-17474.118608;Cluster-17474.122257;Cluster-17474.122258;Cluster-17474.101024;Cluster-17474.1018;Cluster-17474.109745;Cluster-17474.112175;Cluster-17474.118824;Cluster-17474.119747;Cluster-17474.123888;Cluster-17474.123889;Clust…	K02325+K03143+K03504+K03504+K03505+K03868+K03868+K03868+K06634+K06634+K06634+K07466+K07466+K07466+K07466+K07466+K07466+K07466+K07466+K07466+K07466+K07466+K07466+K07466+K07466+K07466+K07466+K07466+K07466+K07466+K07466+K07466+K07466+K07466+K07466+K07466+K07466+K07466+K07466+K07466+K07466+K07466+K07466+K07466+K07466+K07466+K07466+K07466+K07466+K07466+K07466+K07466+K07466+K07466+K07466+K10140+K10610+…	https:\\www.genome.jp\dbget-bin\www_bget?map03420
Valine, leucine and isoleucine degradation	ko00280	38 out of 3166 1.20025268477574%	661 out of 48749 1.35592524974871%	0.804351	1	Cluster-17474.113132;Cluster-17474.100793;Cluster-17474.115139;Cluster-17474.47622;Cluster-17474.5254;Cluster-17474.59599;Cluster-17474.75794;Cluster-17474.78210;Cluster-17474.78542;Cluster-17474.79580;Cluster-17474.162369;Cluster-17474.104826;Cluster-17474.173862;Cluster-17474.192651;Cluster-17474.110921;Cluster-17474.129706;Cluster-17474.152529;Cluster-17474.71514;Cluster-17474.62537;Cluster-17…	K00020+K00128+K00128+K00128+K00128+K00128+K00128+K00128+K00128+K00128+K00140+K00166+K00166+K00166+K00249+K00249+K00249+K00249+K00253+K00253+K00382+K00826+K00827+K01640+K01640+K01640+K01640+K01641+K01641+K01692+K01968+K05605+K05605+K07513+K09699+K09699+K09699+K14085	https:\\www.genome.jp\dbget-bin\www_bget?map00280
Vitamin B6 metabolism	ko00750	5 out of 3166 0.157927984838913%	103 out of 48749 0.211286385361751%	0.806339	1	Cluster-17474.104177;Cluster-17474.149319;Cluster-17474.169307;Cluster-17474.169308;Cluster-17474.36337	K05275+K05275+K08681+K08681+K13248	https:\\www.genome.jp\dbget-bin\www_bget?map00750
Photosynthesis	ko00195	11 out of 3166 0.34744156664561%	210 out of 48749 0.430778067242405%	0.808587	1	Cluster-17474.110372;Cluster-17474.107931;Cluster-17474.122633;Cluster-17474.20036;Cluster-17474.139339;Cluster-17474.179627;Cluster-17474.34248;Cluster-17474.51042;Cluster-17474.4820;Cluster-17474.122763;Cluster-17474.194943	K02115+K02639+K02641+K02690+K02693+K02704+K02704+K02705+K02717+K02723+K08902	https:\\www.genome.jp\dbget-bin\www_bget?map00195
Ribosome	ko03010	104 out of 3166 3.2849020846494%	1732 out of 48749 3.55289339268498%	0.813121	1	Cluster-17474.107481;Cluster-17474.203635;Cluster-17474.49334;Cluster-17474.116933;Cluster-17474.125355;Cluster-17474.100353;Cluster-17474.106666;Cluster-17474.103344;Cluster-17474.122215;Cluster-17474.53251;Cluster-17474.102083;Cluster-17474.132239;Cluster-17474.6279;Cluster-17474.136000;Cluster-17474.106432;Cluster-17474.119150;Cluster-17474.131581;Cluster-17474.24242;Cluster-17474.103140;Clust…	K02865+K02865+K02866+K02872+K02875+K02880+K02880+K02881+K02881+K02881+K02882+K02882+K02882+K02883+K02885+K02885+K02885+K02887+K02896+K02896+K02896+K02896+K02900+K02903+K02904+K02912+K02912+K02912+K02913+K02914+K02917+K02917+K02918+K02918+K02920+K02923+K02923+K02923+K02925+K02925+K02926+K02927+K02927+K02930+K02930+K02930+K02930+K02930+K02932+K02933+K02933+K02934+K02934+K02935+K02935+K02937+K02942+…	https:\\www.genome.jp\dbget-bin\www_bget?map03010
Oxidative phosphorylation	ko00190	60 out of 3166 1.89513581806696%	1036 out of 48749 2.12517179839586%	0.839399	1	Cluster-17474.110044;Cluster-17474.132055;Cluster-17474.29074;Cluster-17474.31758;Cluster-17474.111513;Cluster-17474.153639;Cluster-17474.161830;Cluster-17474.197202;Cluster-17474.200560;Cluster-17474.36854;Cluster-17474.50999;Cluster-17474.51074;Cluster-17474.79888;Cluster-17474.110372;Cluster-17474.151374;Cluster-17474.39558;Cluster-17474.119874;Cluster-17474.107876;Cluster-17474.29201;Cluster-…	K00419+K01507+K01507+K01507+K01535+K01535+K01535+K01535+K01535+K01535+K01535+K01535+K01535+K02115+K02128+K02129+K02130+K02133+K02133+K02144+K02144+K02144+K02144+K02144+K02144+K02144+K02145+K02145+K02145+K02145+K02147+K02149+K02154+K02154+K02154+K02154+K02154+K02259+K02259+K02262+K03879+K03881+K03881+K03881+K03883+K03884+K03935+K03936+K03941+K03942+K03942+K03950+K03950+K03952+K03952+K03952+K03952+…	https:\\www.genome.jp\dbget-bin\www_bget?map00190
Protein processing in endoplasmic reticulum	ko04141	138 out of 3166 4.35881238155401%	2296 out of 48749 4.70984020185029%	0.843253	1	Cluster-17474.100553;Cluster-17474.140470;Cluster-17474.69694;Cluster-17474.102459;Cluster-17474.47958;Cluster-17474.154562;Cluster-17474.154563;Cluster-17474.119585;Cluster-17474.121619;Cluster-17474.121910;Cluster-17474.123284;Cluster-17474.126359;Cluster-17474.160330;Cluster-17474.196331;Cluster-17474.42211;Cluster-17474.64711;Cluster-17474.68918;Cluster-17474.71690;Cluster-17474.73695;Cluster…	K01456+K01456+K01456+K03094+K03094+K03237+K03237+K03283+K03283+K03283+K03283+K03283+K03283+K03283+K03283+K03283+K03283+K03283+K03283+K03347+K03347+K03868+K03868+K03868+K04079+K04374+K04523+K04523+K04523+K04523+K05546+K05546+K07151+K07765+K07765+K07953+K07953+K07953+K08054+K08054+K08054+K08054+K08057+K08057+K08057+K08653+K08653+K08653+K08852+K08852+K08852+K08852+K08852+K09481+K09486+K09486+K09487+…	https:\\www.genome.jp\dbget-bin\www_bget?map04141
Folate biosynthesis	ko00790	11 out of 3166 0.34744156664561%	222 out of 48749 0.455393956799114%	0.859566	1	Cluster-17474.129470;Cluster-17474.192465;Cluster-17474.126134;Cluster-17474.114472;Cluster-17474.141694;Cluster-17474.121303;Cluster-17474.31396;Cluster-17474.74313;Cluster-17474.189013;Cluster-17474.57588;Cluster-17474.57589	K01307+K01307+K01495+K01930+K01930+K13998+K15376+K15376+K15631+K15631+K15631	https:\\www.genome.jp\dbget-bin\www_bget?map00790
Glucosinolate biosynthesis	ko00966	3 out of 3166 0.0947567909033481%	73 out of 48749 0.149746661469979%	0.860858	1	Cluster-17474.53793;Cluster-17474.150128;Cluster-17474.28735	K01703+K12153+K12153	https:\\www.genome.jp\dbget-bin\www_bget?map00966
SNARE interactions in vesicular transport	ko04130	13 out of 3166 0.410612760581175%	258 out of 48749 0.52924162546924%	0.861448	1	Cluster-17474.31750;Cluster-17474.4909;Cluster-17474.114536;Cluster-17474.121852;Cluster-17474.121853;Cluster-17474.43872;Cluster-17474.10773;Cluster-17474.133199;Cluster-17474.147503;Cluster-17474.150230;Cluster-17474.162099;Cluster-17474.18419;Cluster-17474.24458	K08486+K08486+K08492+K08493+K08493+K08495+K08496+K08496+K08498+K08506+K08517+K08517+K08517	https:\\www.genome.jp\dbget-bin\www_bget?map04130
Sulfur relay system	ko04122	3 out of 3166 0.0947567909033481%	74 out of 48749 0.151797985599705%	0.866977	1	Cluster-17474.52282;Cluster-17474.122254;Cluster-17474.132072	K11996+K21232+K21232	https:\\www.genome.jp\dbget-bin\www_bget?map04122
Pantothenate and CoA biosynthesis	ko00770	17 out of 3166 0.536955148452306%	331 out of 48749 0.678988286939219%	0.870556	1	Cluster-17474.101752;Cluster-17474.101754;Cluster-17474.101756;Cluster-17474.101758;Cluster-17474.118677;Cluster-17474.7041;Cluster-17474.29187;Cluster-17474.29190;Cluster-17474.112679;Cluster-17474.153871;Cluster-17474.179824;Cluster-17474.103875;Cluster-17474.108560;Cluster-17474.165257;Cluster-17474.155130;Cluster-17474.157742;Cluster-17474.177826	K00053+K00053+K00053+K00053+K00053+K00053+K00207+K00207+K00826+K01464+K01513+K01652+K01652+K06133+K09680+K09680+K09680	https:\\www.genome.jp\dbget-bin\www_bget?map00770
Ascorbate and aldarate metabolism	ko00053	63 out of 3166 1.98989260897031%	1109 out of 48749 2.27491845986584%	0.881266	1	Cluster-17474.185379;Cluster-17474.100793;Cluster-17474.115139;Cluster-17474.47622;Cluster-17474.5254;Cluster-17474.59599;Cluster-17474.75794;Cluster-17474.78210;Cluster-17474.78542;Cluster-17474.79580;Cluster-17474.108955;Cluster-17474.7100;Cluster-17474.115113;Cluster-17474.145110;Cluster-17474.162275;Cluster-17474.167202;Cluster-17474.102652;Cluster-17474.102659;Cluster-17474.104793;Cluster-17…	K00103+K00128+K00128+K00128+K00128+K00128+K00128+K00128+K00128+K00128+K00423+K00423+K00434+K00434+K00434+K00434+K00469+K00469+K00469+K00469+K00469+K00699+K08232+K08232+K08232+K08232+K08232+K08232+K12447+K12447+K12447+K12447+K12447+K12447+K12447+K12447+K12447+K12447+K12447+K12447+K12447+K12447+K12447+K12447+K12447+K12447+K12447+K12447+K12447+K12447+K12447+K12447+K14085+K14190+K16190+K16190+K16190+…	https:\\www.genome.jp\dbget-bin\www_bget?map00053
Taurine and hypotaurine metabolism	ko00430	4 out of 3166 0.126342387871131%	97 out of 48749 0.198978440583397%	0.88218	1	Cluster-17474.107987;Cluster-17474.114492;Cluster-17474.69400;Cluster-17474.126283	K01580+K01580+K01580+K10712	https:\\www.genome.jp\dbget-bin\www_bget?map00430
Aminoacyl-tRNA biosynthesis	ko00970	45 out of 3166 1.42135186355022%	812 out of 48749 1.6656751933373%	0.88337	1	Cluster-17474.121686;Cluster-17474.1777;Cluster-17474.103100;Cluster-17474.73358;Cluster-17474.123266;Cluster-17474.123281;Cluster-17474.133276;Cluster-17474.152218;Cluster-17474.32633;Cluster-17474.72921;Cluster-17474.75021;Cluster-17474.108213;Cluster-17474.116277;Cluster-17474.118656;Cluster-17474.130828;Cluster-17474.130836;Cluster-17474.154183;Cluster-17474.158411;Cluster-17474.183069;Cluste…	K01866+K01866+K01867+K01868+K01869+K01869+K01869+K01869+K01869+K01869+K01869+K01870+K01870+K01870+K01870+K01870+K01870+K01870+K01870+K01870+K01870+K01872+K01873+K01873+K01874+K01874+K01876+K01876+K01876+K01880+K01881+K01881+K01881+K01883+K01883+K01883+K01883+K01885+K01886+K01889+K01892+K02433+K02433+K04567+K14164	https:\\www.genome.jp\dbget-bin\www_bget?map00970
Lipoic acid metabolism	ko00785	2 out of 3166 0.0631711939355654%	56 out of 48749 0.114874151264641%	0.886339	1	Cluster-17474.125556;Cluster-17474.160553	K03644+K03644	https:\\www.genome.jp\dbget-bin\www_bget?map00785
Citrate cycle (TCA cycle)	ko00020	27 out of 3166 0.852811118130133%	515 out of 48749 1.05643192680875%	0.897203	1	Cluster-17474.119025;Cluster-17474.162915;Cluster-17474.165120;Cluster-17474.33220;Cluster-17474.133267;Cluster-17474.145808;Cluster-17474.148854;Cluster-17474.71438;Cluster-17474.77554;Cluster-17474.78865;Cluster-17474.34514;Cluster-17474.110972;Cluster-17474.111808;Cluster-17474.194198;Cluster-17474.151359;Cluster-17474.156520;Cluster-17474.171306;Cluster-17474.70394;Cluster-17474.107436;Cluste…	K00025+K00025+K00026+K00026+K00030+K00030+K00030+K00030+K00030+K00162+K00382+K00627+K00627+K00627+K00658+K00658+K00658+K00658+K01610+K01610+K01647+K01647+K01648+K01679+K01681+K01900+K01900	https:\\www.genome.jp\dbget-bin\www_bget?map00020
Autophagy - other	ko04136	16 out of 3166 0.505369551484523%	325 out of 48749 0.666680342160865%	0.901578	1	Cluster-17474.114830;Cluster-17474.68434;Cluster-17474.106240;Cluster-17474.117411;Cluster-17474.117636;Cluster-17474.102732;Cluster-17474.78706;Cluster-17474.38145;Cluster-17474.166021;Cluster-17474.129221;Cluster-16632.0;Cluster-17474.118707;Cluster-17474.74472;Cluster-17474.133044;Cluster-17474.11447;Cluster-17474.11456	K04382+K04382+K07203+K07203+K07203+K07204+K07204+K08266+K08330+K08337+K08339+K08341+K08341+K17606+K17907+K17907	https:\\www.genome.jp\dbget-bin\www_bget?map04136
Various types of N-glycan biosynthesis	ko00513	20 out of 3166 0.631711939355654%	396 out of 48749 0.812324355371392%	0.902382	1	Cluster-17474.61852;Cluster-17474.37534;Cluster-17474.23192;Cluster-17474.121468;Cluster-17474.123172;Cluster-17474.68831;Cluster-17474.70780;Cluster-17474.108585;Cluster-17474.194360;Cluster-17474.197034;Cluster-17474.112539;Cluster-17474.167229;Cluster-17474.109621;Cluster-17474.40229;Cluster-17474.105625;Cluster-17474.69667;Cluster-17474.71249;Cluster-17474.71250;Cluster-17474.77343;Cluster-17…	K03714+K03842+K03843+K03846+K03846+K03846+K03846+K03847+K03847+K03847+K07151+K12667+K12669+K12669+K12670+K12670+K12670+K12670+K12670+K14413	https:\\www.genome.jp\dbget-bin\www_bget?map00513
Glycine, serine and threonine metabolism	ko00260	33 out of 3166 1.04232469993683%	628 out of 48749 1.28823155346776%	0.915023	1	Cluster-17474.120315;Cluster-17474.104905;Cluster-17474.124270;Cluster-17474.76916;Cluster-17474.137383;Cluster-17474.109925;Cluster-17474.34514;Cluster-17474.103435;Cluster-17474.103437;Cluster-17474.111910;Cluster-17474.114838;Cluster-17474.136314;Cluster-17474.54386;Cluster-17474.60603;Cluster-17474.130150;Cluster-17474.51372;Cluster-17474.131430;Cluster-17474.114753;Cluster-17474.137853;Clust…	K00058+K00130+K00130+K00130+K00276+K00306+K00382+K00600+K00600+K00600+K00600+K00600+K00600+K00600+K00605+K00605+K00827+K00872+K00928+K00928+K00928+K01079+K01620+K01620+K01695+K01834+K12524+K12524+K14085+K15634+K15918+K15918+K15919	https:\\www.genome.jp\dbget-bin\www_bget?map00260
Phosphonate and phosphinate metabolism	ko00440	3 out of 3166 0.0947567909033481%	85 out of 48749 0.174362551026688%	0.920078	1	Cluster-17474.42661;Cluster-17474.24110;Cluster-17474.146390	K00968+K00993+K06167	https:\\www.genome.jp\dbget-bin\www_bget?map00440
Fatty acid elongation	ko00062	6 out of 3166 0.189513581806696%	147 out of 48749 0.301544647069683%	0.921057	1	Cluster-17474.28325;Cluster-17474.104464;Cluster-17474.148191;Cluster-17474.143364;Cluster-17474.175163;Cluster-17474.2217	K01074+K10258+K10703+K15397+K15397+K15397	https:\\www.genome.jp\dbget-bin\www_bget?map00062
Arginine biosynthesis	ko00220	15 out of 3166 0.47378395451674%	318 out of 48749 0.652321073252785%	0.925602	1	Cluster-17474.33392;Cluster-17474.103608;Cluster-17474.107787;Cluster-17474.113134;Cluster-17474.14248;Cluster-17474.123834;Cluster-17474.132392;Cluster-17474.129103;Cluster-17474.153915;Cluster-17474.195111;Cluster-17474.105642;Cluster-17474.124363;Cluster-17474.102764;Cluster-17474.69591;Cluster-17474.149996	K00145+K00261+K00261+K00261+K00261+K00814+K00930+K01427+K01476+K01915+K01940+K01940+K14455+K14677+K14682	https:\\www.genome.jp\dbget-bin\www_bget?map00220
Carbon fixation in photosynthetic organisms	ko00710	30 out of 3166 0.947567909033481%	585 out of 48749 1.20002461588956%	0.928239	1	Cluster-17474.119025;Cluster-17474.162915;Cluster-17474.165120;Cluster-17474.33220;Cluster-17474.123970;Cluster-17474.198303;Cluster-17474.24899;Cluster-17474.100962;Cluster-17474.121849;Cluster-17474.102193;Cluster-17474.102993;Cluster-17474.112433;Cluster-17474.142690;Cluster-17474.73839;Cluster-17474.123834;Cluster-17474.108660;Cluster-17474.119249;Cluster-17474.125481;Cluster-17474.130110;Clu…	K00025+K00025+K00026+K00026+K00028+K00028+K00028+K00029+K00029+K00134+K00134+K00134+K00134+K00134+K00814+K01595+K01595+K01595+K01595+K01595+K01595+K01595+K01595+K01610+K01610+K01623+K01807+K01807+K03841+K14455	https:\\www.genome.jp\dbget-bin\www_bget?map00710
Glycolysis / Gluconeogenesis	ko00010	85 out of 3166 2.68477574226153%	1511 out of 48749 3.09955076001559%	0.928249	1	Cluster-17474.101843;Cluster-17474.144779;Cluster-17474.100793;Cluster-17474.115139;Cluster-17474.47622;Cluster-17474.5254;Cluster-17474.59599;Cluster-17474.75794;Cluster-17474.78210;Cluster-17474.78542;Cluster-17474.79580;Cluster-17474.128709;Cluster-17474.102193;Cluster-17474.102993;Cluster-17474.112433;Cluster-17474.142690;Cluster-17474.73839;Cluster-17474.78865;Cluster-17474.34514;Cluster-174…	K00001+K00121+K00128+K00128+K00128+K00128+K00128+K00128+K00128+K00128+K00128+K00131+K00134+K00134+K00134+K00134+K00134+K00162+K00382+K00627+K00627+K00627+K00844+K00844+K00850+K00850+K00850+K00850+K00873+K00873+K00873+K00873+K00873+K00873+K00873+K00873+K00873+K00873+K00873+K00873+K00873+K00895+K01568+K01568+K01568+K01568+K01610+K01610+K01623+K01689+K01689+K01689+K01689+K01689+K01689+K01689+K01785+…	https:\\www.genome.jp\dbget-bin\www_bget?map00010
RNA polymerase	ko03020	29 out of 3166 0.915982312065698%	568 out of 48749 1.16515210568422%	0.928784	1	Cluster-17474.101110;Cluster-17474.14383;Cluster-17474.157315;Cluster-17474.171249;Cluster-17474.187873;Cluster-17474.188416;Cluster-17474.189108;Cluster-17474.2737;Cluster-17474.40712;Cluster-17474.4625;Cluster-17474.57351;Cluster-17474.57352;Cluster-17474.69617;Cluster-17474.80294;Cluster-17474.142209;Cluster-17474.3361;Cluster-17474.103378;Cluster-17474.196522;Cluster-17474.184128;Cluster-1747…	K03006+K03006+K03006+K03006+K03006+K03006+K03006+K03006+K03006+K03006+K03006+K03006+K03006+K03006+K03007+K03013+K03015+K03016+K03017+K03018+K03018+K03021+K03021+K03021+K03021+K03021+K03023+K03025+K03026	https:\\www.genome.jp\dbget-bin\www_bget?map03020
Sulfur metabolism	ko00920	17 out of 3166 0.536955148452306%	361 out of 48749 0.740528010830991%	0.937499	1	Cluster-17474.104652;Cluster-17474.125094;Cluster-17474.131475;Cluster-17474.70807;Cluster-17474.165286;Cluster-17474.193462;Cluster-17474.80083;Cluster-16260.0;Cluster-17474.19871;Cluster-17474.44031;Cluster-17474.55298;Cluster-17474.52679;Cluster-17474.123060;Cluster-17474.100456;Cluster-17474.198955;Cluster-17474.104564;Cluster-17474.53919	K00640+K00640+K00640+K00640+K00860+K01082+K01082+K01738+K01738+K01738+K01738+K13034+K13811+K17285+K17285+K17725+K17725	https:\\www.genome.jp\dbget-bin\www_bget?map00920
RNA transport	ko03013	131 out of 3166 4.13771320277953%	2283 out of 48749 4.68317298816386%	0.940954	1	Cluster-17474.138410;Cluster-17474.153365;Cluster-17474.155569;Cluster-17474.196290;Cluster-17474.153373;Cluster-17474.20894;Cluster-17474.151053;Cluster-17474.151054;Cluster-17474.112137;Cluster-17474.115160;Cluster-17474.119627;Cluster-17474.143504;Cluster-17474.167011;Cluster-17474.182144;Cluster-17474.53974;Cluster-17474.100508;Cluster-17474.107488;Cluster-17474.154562;Cluster-17474.154563;Cl…	K00784+K00784+K00784+K00784+K02516+K02516+K03113+K03113+K03231+K03231+K03231+K03231+K03231+K03231+K03231+K03236+K03236+K03237+K03237+K03239+K03239+K03239+K03239+K03239+K03240+K03240+K03242+K03243+K03245+K03253+K03254+K03254+K03254+K03257+K03257+K03257+K03257+K03257+K03259+K03260+K03539+K03539+K03539+K03539+K03680+K05749+K05749+K07936+K07936+K07936+K07936+K07936+K07936+K07936+K07936+K12812+K12812+…	https:\\www.genome.jp\dbget-bin\www_bget?map03013
Glyoxylate and dicarboxylate metabolism	ko00630	37 out of 3166 1.16866708780796%	731 out of 48749 1.49951793882951%	0.955669	1	Cluster-17474.119025;Cluster-17474.162915;Cluster-17474.165120;Cluster-17474.33220;Cluster-17474.108661;Cluster-17474.21477;Cluster-17474.68384;Cluster-17474.73285;Cluster-17474.34514;Cluster-17474.103435;Cluster-17474.103437;Cluster-17474.111910;Cluster-17474.114838;Cluster-17474.136314;Cluster-17474.54386;Cluster-17474.60603;Cluster-17474.130150;Cluster-17474.51372;Cluster-17474.135549;Cluster-…	K00025+K00025+K00026+K00026+K00284+K00284+K00284+K00284+K00382+K00600+K00600+K00600+K00600+K00600+K00600+K00600+K00605+K00605+K01455+K01569+K01637+K01638+K01638+K01647+K01647+K01681+K01895+K01913+K01915+K03781+K03781+K11517+K11517+K11517+K15918+K15918+K15919	https:\\www.genome.jp\dbget-bin\www_bget?map00630
Non-homologous end-joining	ko03450	4 out of 3166 0.126342387871131%	130 out of 48749 0.266672136864346%	0.972592	1	Cluster-17474.103284;Cluster-17474.34208;Cluster-17474.125551;Cluster-17474.66229	K10777+K10865+K10866+K10866	https:\\www.genome.jp\dbget-bin\www_bget?map03450
Ubiquitin mediated proteolysis	ko04120	63 out of 3166 1.98989260897031%	1225 out of 48749 2.51287205891403%	0.98019	1	Cluster-17474.102459;Cluster-17474.47958;Cluster-17474.105519;Cluster-17474.65232;Cluster-17474.125692;Cluster-17474.196079;Cluster-17474.33593;Cluster-17474.53275;Cluster-17474.60572;Cluster-15334.0;Cluster-17474.110197;Cluster-17474.139804;Cluster-17474.6879;Cluster-17474.133045;Cluster-17474.133046;Cluster-17474.189219;Cluster-17474.140236;Cluster-17474.100660;Cluster-17474.102365;Cluster-1747…	K03094+K03094+K03178+K03178+K03347+K03347+K03350+K03354+K03354+K03362+K03363+K03363+K03363+K03868+K03868+K03868+K03872+K03875+K03875+K06688+K06688+K09561+K10140+K10143+K10144+K10144+K10144+K10260+K10573+K10573+K10575+K10576+K10576+K10576+K10580+K10580+K10581+K10581+K10581+K10581+K10583+K10583+K10583+K10599+K10601+K10610+K10610+K10614+K10614+K10614+K10614+K10614+K10614+K10614+K10614+K10614+K10614+…	https:\\www.genome.jp\dbget-bin\www_bget?map04120
Carbon metabolism	ko01200	160 out of 3166 5.05369551484523%	2930 out of 48749 6.01037970009641%	0.992467	1	Cluster-17474.119025;Cluster-17474.162915;Cluster-17474.165120;Cluster-17474.33220;Cluster-17474.123970;Cluster-17474.198303;Cluster-17474.24899;Cluster-17474.100962;Cluster-17474.121849;Cluster-17474.133267;Cluster-17474.145808;Cluster-17474.148854;Cluster-17474.71438;Cluster-17474.77554;Cluster-17474.1208;Cluster-17474.124653;Cluster-17474.66107;Cluster-17474.120315;Cluster-17474.168852;Cluster…	K00025+K00025+K00026+K00026+K00028+K00028+K00028+K00029+K00029+K00030+K00030+K00030+K00030+K00030+K00036+K00036+K00036+K00058+K00074+K00074+K00074+K00121+K00131+K00134+K00134+K00134+K00134+K00134+K00140+K00162+K00232+K00232+K00232+K00232+K00232+K00232+K00232+K00232+K00232+K00261+K00261+K00261+K00261+K00382+K00600+K00600+K00600+K00600+K00600+K00600+K00600+K00605+K00605+K00616+K00616+K00616+K00627+…	https:\\www.genome.jp\dbget-bin\www_bget?map01200
Pentose phosphate pathway	ko00030	35 out of 3166 1.10549589387239%	788 out of 48749 1.61644341422388%	0.994612	1	Cluster-17474.1208;Cluster-17474.124653;Cluster-17474.66107;Cluster-17474.128709;Cluster-17474.104642;Cluster-17474.147635;Cluster-17474.59176;Cluster-17474.114154;Cluster-17474.161711;Cluster-17474.169564;Cluster-17474.173605;Cluster-17474.113747;Cluster-17474.125477;Cluster-17474.160298;Cluster-17474.43931;Cluster-17474.69354;Cluster-11253.0;Cluster-17474.106076;Cluster-17474.185102;Cluster-174…	K00036+K00036+K00036+K00131+K00616+K00616+K00616+K00850+K00850+K00850+K00850+K00895+K00948+K00948+K00948+K00948+K01057+K01057+K01057+K01623+K01807+K01807+K01810+K01810+K01810+K01810+K01810+K01810+K01810+K01810+K01835+K01835+K01835+K01835+K03841	https:\\www.genome.jp\dbget-bin\www_bget?map00030
Glycerophospholipid metabolism	ko00564	45 out of 3166 1.42135186355022%	974 out of 48749 1.99798970235287%	0.994942	1	Cluster-12250.0;Cluster-17474.77524;Cluster-17474.162175;Cluster-17474.173592;Cluster-17474.193785;Cluster-17474.35493;Cluster-17474.40594;Cluster-17474.74906;Cluster-17474.42661;Cluster-17474.24110;Cluster-17474.49439;Cluster-17474.188463;Cluster-17474.69328;Cluster-17474.15190;Cluster-17474.72390;Cluster-17474.74866;Cluster-17474.196430;Cluster-17474.157451;Cluster-17474.149914;Cluster-17474.17…	K00006+K00894+K00901+K00901+K00901+K00901+K00901+K00901+K00968+K00993+K00999+K01047+K01047+K01114+K01114+K01114+K01115+K06130+K08730+K08730+K13506+K13506+K13506+K13508+K13508+K13508+K13510+K13511+K13513+K14156+K14156+K14156+K14156+K14674+K14674+K15728+K15728+K15728+K15728+K15728+K16818+K18693+K18693+K18696+K22389	https:\\www.genome.jp\dbget-bin\www_bget?map00564
Glycosylphosphatidylinositol (GPI)-anchor biosynthesis	ko00563	10 out of 3166 0.315855969677827%	317 out of 48749 0.650269749123059%	0.99727	1	Cluster-17474.131314;Cluster-17474.153027;Cluster-17474.14994;Cluster-17474.157219;Cluster-17474.201007;Cluster-17474.36975;Cluster-17474.45999;Cluster-17474.73418;Cluster-17474.100743;Cluster-17474.153939	K03434+K03434+K03860+K03860+K03860+K03860+K05287+K05288+K05290+K05291	https:\\www.genome.jp\dbget-bin\www_bget?map00563
Betalain biosynthesis	ko00965	12 out of 3166 0.379027163613392%	372 out of 48749 0.763092576257975%	0.998274	1	Cluster-17474.105169;Cluster-17474.159741;Cluster-17474.187091;Cluster-17474.45693;Cluster-17474.145876;Cluster-17474.148729;Cluster-17474.157038;Cluster-17474.184129;Cluster-17474.25649;Cluster-17474.28941;Cluster-17474.48851;Cluster-17474.63814	K01593+K01593+K01593+K01593+K15777+K15777+K15777+K15777+K15777+K15777+K15777+K15777	https:\\www.genome.jp\dbget-bin\www_bget?map00965
mRNA surveillance pathway	ko03015	71 out of 3166 2.24257738471257%	1493 out of 48749 3.06262692568053%	0.998353	1	Cluster-17474.179132;Cluster-17474.49721;Cluster-17474.161162;Cluster-17474.161164;Cluster-17474.114830;Cluster-17474.68434;Cluster-17474.126292;Cluster-17474.133103;Cluster-17474.107025;Cluster-17474.142584;Cluster-17474.164103;Cluster-17474.129455;Cluster-17474.161645;Cluster-17474.71097;Cluster-17474.122191;Cluster-17474.122192;Cluster-17474.129308;Cluster-17474.147898;Cluster-17474.39972;Clus…	K00565+K03265+K04354+K04354+K04382+K04382+K06100+K06100+K06269+K06269+K06269+K11584+K12812+K12812+K12875+K12875+K12875+K12876+K12876+K12881+K12883+K13126+K13126+K13126+K13126+K13126+K13126+K13126+K13171+K13171+K13917+K13917+K13917+K13917+K14325+K14325+K14326+K14326+K14326+K14326+K14326+K14326+K14328+K14376+K14376+K14376+K14376+K14376+K14396+K14396+K14396+K14396+K14396+K14396+K14396+K14397+K14400+…	https:\\www.genome.jp\dbget-bin\www_bget?map03015
Fructose and mannose metabolism	ko00051	19 out of 3166 0.600126342387871%	565 out of 48749 1.15899813329504%	0.999669	1	Cluster-17474.46112;Cluster-17474.25137;Cluster-17474.68930;Cluster-17474.117821;Cluster-17474.114154;Cluster-17474.161711;Cluster-17474.169564;Cluster-17474.173605;Cluster-17474.111717;Cluster-17474.174308;Cluster-17474.113747;Cluster-17474.135691;Cluster-17474.74216;Cluster-17474.4214;Cluster-17474.166958;Cluster-17474.194724;Cluster-17474.44656;Cluster-17474.117430;Cluster-17474.126572	K00008+K00844+K00844+K00847+K00850+K00850+K00850+K00850+K00863+K00863+K00895+K01103+K01103+K01623+K01805+K01805+K01805+K03841+K19355	https:\\www.genome.jp\dbget-bin\www_bget?map00051
Basal transcription factors	ko03022	14 out of 3166 0.442198357548958%	459 out of 48749 0.941557775544114%	0.999691	1	Cluster-17474.156837;Cluster-17474.77793;Cluster-17474.164014;Cluster-17474.102345;Cluster-17474.136900;Cluster-17474.113513;Cluster-17474.102247;Cluster-17474.187943;Cluster-17474.67861;Cluster-17474.118608;Cluster-17474.122257;Cluster-17474.122258;Cluster-17474.102668;Cluster-17474.114352	K03122+K03124+K03128+K03129+K03130+K03136+K03138+K03138+K03143+K06634+K06634+K06634+K14649+K14651	https:\\www.genome.jp\dbget-bin\www_bget?map03022
Endocytosis	ko04144	97 out of 3166 3.06380290587492%	2151 out of 48749 4.41239820304006%	0.999975	1	Cluster-17474.106880;Cluster-17474.113283;Cluster-17474.113738;Cluster-17474.118315;Cluster-17474.149542;Cluster-17474.170036;Cluster-17474.2596;Cluster-17474.61069;Cluster-17474.196430;Cluster-17474.105710;Cluster-17474.116929;Cluster-17474.126429;Cluster-17474.132121;Cluster-17474.134060;Cluster-17474.139599;Cluster-17474.149013;Cluster-17474.149600;Cluster-17474.162526;Cluster-17474.176048;Clu…	K00889+K00889+K00889+K00889+K00889+K00889+K00889+K00889+K01115+K01528+K01528+K01528+K01528+K01528+K01528+K01528+K01528+K01528+K01528+K01528+K01528+K01528+K01528+K01528+K01528+K03283+K03283+K03283+K03283+K03283+K03283+K03283+K03283+K03283+K03283+K03283+K03283+K05747+K05747+K05747+K05747+K05747+K05747+K05747+K07887+K07889+K07889+K07889+K07889+K07897+K07897+K07897+K07901+K07901+K07904+K07904+K07937+…	https:\\www.genome.jp\dbget-bin\www_bget?map04144
Zeatin biosynthesis	ko00908	11 out of 3166 0.34744156664561%	461 out of 48749 0.945660423803565%	0.999986	1	Cluster-17474.107465;Cluster-17474.154609;Cluster-17474.31458;Cluster-17474.5238;Cluster-17474.154786;Cluster-17474.182761;Cluster-17474.41104;Cluster-17474.153471;Cluster-17474.197326;Cluster-17474.201520;Cluster-17474.67367	K00279+K00279+K00279+K00279+K00791+K00791+K00791+K13495+K13496+K13496+K13496	https:\\www.genome.jp\dbget-bin\www_bget?map00908
RNA degradation	ko03018	64 out of 3166 2.02147820593809%	1570 out of 48749 3.22057888366941%	0.99999	1	Cluster-17474.114154;Cluster-17474.161711;Cluster-17474.169564;Cluster-17474.173605;Cluster-17474.106157;Cluster-17474.128400;Cluster-17474.35563;Cluster-17474.103697;Cluster-17474.105353;Cluster-17474.106521;Cluster-17474.107235;Cluster-17474.108018;Cluster-17474.114086;Cluster-17474.116060;Cluster-17474.109445;Cluster-17474.193294;Cluster-17474.45376;Cluster-17474.51037;Cluster-17474.74461;Clus…	K00850+K00850+K00850+K00850+K00962+K01148+K01148+K01689+K01689+K01689+K01689+K01689+K01689+K01689+K03514+K03514+K03514+K03514+K03514+K03678+K03681+K04077+K04077+K04077+K04077+K04077+K04077+K04077+K04077+K04077+K04077+K04077+K10643+K10643+K11600+K12585+K12589+K12589+K12592+K12598+K12599+K12599+K12599+K12604+K12604+K12604+K12606+K12623+K12626+K13126+K13126+K13126+K13126+K13126+K13126+K13126+K14442+…	https:\\www.genome.jp\dbget-bin\www_bget?map03018
Amino sugar and nucleotide sugar metabolism	ko00520	92 out of 3166 2.90587492103601%	2169 out of 48749 4.44932203737513%	0.999998	1	Cluster-17474.25137;Cluster-17474.68930;Cluster-17474.117821;Cluster-17474.100922;Cluster-17474.183399;Cluster-17474.30146;Cluster-17474.32797;Cluster-17474.57808;Cluster-17474.104421;Cluster-17474.104981;Cluster-17474.105825;Cluster-17474.105892;Cluster-17474.106837;Cluster-17474.141426;Cluster-17474.156637;Cluster-17474.193585;Cluster-17474.202070;Cluster-17474.31682;Cluster-17474.49963;Cluster…	K00844+K00844+K00847+K00975+K00975+K00975+K00975+K00975+K01183+K01183+K01183+K01183+K01183+K01183+K01183+K01183+K01183+K01183+K01183+K01183+K01209+K01784+K01784+K01784+K01810+K01810+K01810+K01810+K01810+K01810+K01810+K01810+K01835+K01835+K01835+K01835+K01836+K08678+K08678+K08678+K08678+K08678+K08678+K08679+K08679+K12446+K12447+K12447+K12447+K12447+K12447+K12447+K12447+K12447+K12447+K12447+K12447+…	https:\\www.genome.jp\dbget-bin\www_bget?map00520

## Sheet: EC vs GE
#Kegg_pathway	ko_id	Cluter_frequency	Genome_frequency	P-value	Corrected_P-value	GeneID	KEGG Orthology	hyperlink
Phenylpropanoid biosynthesis	ko00940	123 out of 2518 4.88482922954726%	1089 out of 48749 2.23389197727133%	0	0	Cluster-1384.0;Cluster-16276.0;Cluster-17474.116018;Cluster-17474.139997;Cluster-17474.148306;Cluster-17474.180969;Cluster-17474.2405;Cluster-17474.64281;Cluster-17474.7698;Cluster-17474.7699;Cluster-15724.0;Cluster-17474.101398;Cluster-17474.103021;Cluster-17474.104024;Cluster-17474.106392;Cluster-17474.107779;Cluster-17474.108095;Cluster-17474.109288;Cluster-17474.109619;Cluster-17474.109710;Cl…	K00083+K00083+K00083+K00083+K00083+K00083+K00083+K00083+K00083+K00083+K00430+K00430+K00430+K00430+K00430+K00430+K00430+K00430+K00430+K00430+K00430+K00430+K00430+K00430+K00430+K00430+K00430+K00430+K00430+K00430+K00430+K00430+K00430+K00430+K00430+K00430+K00430+K00430+K00430+K00430+K00430+K00430+K00430+K00430+K00430+K00430+K00430+K00430+K00430+K00487+K00487+K00588+K00588+K00588+K01188+K01188+K01188+…	https:\\www.genome.jp\dbget-bin\www_bget?map00940
Isoquinoline alkaloid biosynthesis	ko00950	44 out of 2518 1.74741858617951%	221 out of 48749 0.453342632669388%	0	0	Cluster-17474.104094;Cluster-17474.104095;Cluster-17474.105408;Cluster-17474.111462;Cluster-17474.117927;Cluster-17474.137389;Cluster-17474.140792;Cluster-17474.156043;Cluster-17474.164568;Cluster-17474.43032;Cluster-17474.51298;Cluster-17474.71760;Cluster-17474.71954;Cluster-17474.100471;Cluster-17474.100476;Cluster-17474.111113;Cluster-17474.202599;Cluster-17474.159740;Cluster-17474.30692;Clust…	K00276+K00276+K00276+K00276+K00276+K00276+K00276+K00276+K00276+K00276+K00276+K00276+K00276+K00422+K00422+K00422+K00815+K01593+K01593+K01593+K01593+K01593+K01742+K01742+K01742+K14454+K14454+K14454+K14454+K14455+K14455+K14455+K14455+K14455+K14455+K14975+K14976+K14976+K15849+K21580+K22097+K22097+K22097+K22097	https:\\www.genome.jp\dbget-bin\www_bget?map00950
Biosynthesis of secondary metabolites	ko01110	637 out of 2518 25.2978554408261%	9661 out of 48749 19.8178424172804%	0	0	Cluster-17474.101843;Cluster-17474.108554;Cluster-17474.111480;Cluster-17474.112747;Cluster-17474.119570;Cluster-17474.125522;Cluster-17474.143383;Cluster-17474.145161;Cluster-17474.146501;Cluster-17474.169661;Cluster-17474.1781;Cluster-17474.148854;Cluster-17474.71438;Cluster-17474.167851;Cluster-17474.101751;Cluster-17474.201158;Cluster-17474.31466;Cluster-1384.0;Cluster-16276.0;Cluster-17474.1…	K00001+K00002+K00002+K00002+K00002+K00002+K00002+K00002+K00002+K00006+K00026+K00030+K00030+K00036+K00053+K00053+K00053+K00083+K00083+K00083+K00083+K00083+K00083+K00083+K00083+K00083+K00083+K00099+K00099+K00121+K00121+K00128+K00128+K00128+K00134+K00134+K00134+K00134+K00134+K00164+K00218+K00218+K00224+K00228+K00228+K00228+K00228+K00228+K00232+K00232+K00232+K00234+K00264+K00264+K00264+K00276+K00276+…	https:\\www.genome.jp\dbget-bin\www_bget?map01110
Plant hormone signal transduction	ko04075	194 out of 2518 7.70452740270056%	2018 out of 48749 4.13957209378654%	0	0	Cluster-17474.122614;Cluster-17474.137443;Cluster-17474.175535;Cluster-17474.203063;Cluster-17474.50892;Cluster-17474.109032;Cluster-17474.32550;Cluster-17474.116865;Cluster-17474.123871;Cluster-17474.13249;Cluster-17474.14370;Cluster-17474.14375;Cluster-17474.14377;Cluster-17474.146436;Cluster-17474.147054;Cluster-17474.171745;Cluster-17474.19198;Cluster-17474.202552;Cluster-17474.39671;Cluster-…	K12126+K12126+K12126+K12126+K12126+K13413+K13413+K13415+K13415+K13415+K13415+K13415+K13415+K13415+K13415+K13415+K13415+K13415+K13415+K13415+K13415+K13415+K13415+K13415+K13416+K13416+K13416+K13416+K13422+K13449+K13449+K13463+K13464+K13464+K13464+K13464+K13464+K13464+K13946+K13946+K13946+K13946+K13946+K13946+K13946+K14431+K14431+K14431+K14431+K14431+K14431+K14431+K14431+K14431+K14432+K14432+K14432+…	https:\\www.genome.jp\dbget-bin\www_bget?map04075
Tropane, piperidine and pyridine alkaloid biosynthesis	ko00960	34 out of 2518 1.35027799841144%	178 out of 48749 0.365135695091181%	3.69277e-11	4.98524e-09	Cluster-17474.104094;Cluster-17474.104095;Cluster-17474.105408;Cluster-17474.111462;Cluster-17474.117927;Cluster-17474.137389;Cluster-17474.140792;Cluster-17474.156043;Cluster-17474.164568;Cluster-17474.43032;Cluster-17474.51298;Cluster-17474.71760;Cluster-17474.71954;Cluster-17474.202599;Cluster-17474.102626;Cluster-17474.103742;Cluster-17474.127886;Cluster-17474.133144;Cluster-17474.133239;Clus…	K00276+K00276+K00276+K00276+K00276+K00276+K00276+K00276+K00276+K00276+K00276+K00276+K00276+K00815+K08081+K08081+K08081+K08081+K08081+K08081+K08081+K08081+K08081+K14454+K14454+K14454+K14454+K14455+K14455+K14455+K14455+K14455+K14455+K15849	https:\\www.genome.jp\dbget-bin\www_bget?map00960
Tyrosine metabolism	ko00350	48 out of 2518 1.90627482128674%	324 out of 48749 0.664629018031139%	5.66927e-11	7.65351e-09	Cluster-17474.101843;Cluster-17474.135412;Cluster-17474.41156;Cluster-17474.104094;Cluster-17474.104095;Cluster-17474.105408;Cluster-17474.111462;Cluster-17474.117927;Cluster-17474.137389;Cluster-17474.140792;Cluster-17474.156043;Cluster-17474.164568;Cluster-17474.43032;Cluster-17474.51298;Cluster-17474.71760;Cluster-17474.71954;Cluster-17474.100471;Cluster-17474.100476;Cluster-17474.111113;Clust…	K00001+K00121+K00121+K00276+K00276+K00276+K00276+K00276+K00276+K00276+K00276+K00276+K00276+K00276+K00276+K00276+K00422+K00422+K00422+K00457+K00815+K01555+K01555+K01593+K01593+K01593+K01593+K01593+K01800+K01800+K01800+K01800+K01800+K14454+K14454+K14454+K14454+K14455+K14455+K14455+K14455+K14455+K14455+K15849+K18857+K18857+K18857+K18857	https:\\www.genome.jp\dbget-bin\www_bget?map00350
Flavonoid biosynthesis	ko00941	40 out of 2518 1.58856235107228%	258 out of 48749 0.52924162546924%	5.63173e-10	7.60284e-08	Cluster-17474.161623;Cluster-17474.68848;Cluster-17474.108016;Cluster-17474.77211;Cluster-17474.157248;Cluster-17474.37791;Cluster-17474.55806;Cluster-17474.100823;Cluster-17474.103578;Cluster-17474.108041;Cluster-17474.171187;Cluster-17474.17136;Cluster-17474.197271;Cluster-17474.77339;Cluster-17474.104785;Cluster-17474.139442;Cluster-17474.147428;Cluster-17474.163852;Cluster-17474.174889;Cluste…	K00475+K00475+K00487+K00487+K00588+K00588+K00588+K00660+K00660+K00660+K00660+K00660+K00660+K00660+K01859+K01859+K01859+K01859+K01859+K01859+K01859+K05278+K05278+K05278+K05278+K05278+K05280+K08695+K08695+K08695+K08695+K09754+K09754+K13065+K13065+K13065+K13065+K13065+K13065+K13065	https:\\www.genome.jp\dbget-bin\www_bget?map00941
Isoflavonoid biosynthesis	ko00943	27 out of 2518 1.07227958697379%	134 out of 48749 0.274877433383249%	1.06589e-09	1.43895e-07	Cluster-17474.115637;Cluster-17474.17941;Cluster-17474.51297;Cluster-17474.68654;Cluster-17474.102753;Cluster-17474.104242;Cluster-17474.107933;Cluster-17474.116086;Cluster-17474.55208;Cluster-17474.78597;Cluster-17474.22083;Cluster-17474.58119;Cluster-17474.126506;Cluster-17474.136604;Cluster-17474.60220;Cluster-17474.75248;Cluster-17474.75895;Cluster-15892.0;Cluster-17474.108224;Cluster-17474.1…	K13258+K13258+K13258+K13258+K13260+K13260+K13260+K13260+K13260+K13260+K13262+K13262+K13263+K13263+K13263+K13263+K13263+K13264+K13264+K13264+K13264+K13264+K13264+K13264+K13265+K13265+K22932	https:\\www.genome.jp\dbget-bin\www_bget?map00943
MAPK signaling pathway - plant	ko04016	136 out of 2518 5.40111199364575%	1599 out of 48749 3.28006728343146%	9.49031e-09	1.28119e-06	Cluster-17474.106881;Cluster-17474.122965;Cluster-17474.131392;Cluster-17474.105692;Cluster-17474.125193;Cluster-17474.125194;Cluster-17474.142595;Cluster-17474.2260;Cluster-17474.108345;Cluster-17474.109032;Cluster-17474.32550;Cluster-17474.121266;Cluster-17474.130483;Cluster-17474.144714;Cluster-17474.154653;Cluster-17474.155300;Cluster-17474.185538;Cluster-17474.53354;Cluster-17474.5386;Cluste…	K00940+K00940+K00940+K02183+K02183+K02183+K02183+K02183+K03781+K13413+K13413+K13414+K13414+K13414+K13414+K13414+K13414+K13414+K13414+K13414+K13414+K13414+K13416+K13416+K13416+K13416+K13420+K13420+K13420+K13420+K13420+K13420+K13420+K13420+K13420+K13420+K13420+K13420+K13420+K13420+K13420+K13420+K13420+K13420+K13422+K13424+K13424+K13424+K13424+K13424+K13424+K13424+K13424+K13424+K13424+K13425+K13425+…	https:\\www.genome.jp\dbget-bin\www_bget?map04016
Metabolic pathways	ko01100	1194 out of 2518 47.4185861795075%	20565 out of 48749 42.1854807278098%	3.03505e-08	4.09731e-06	Cluster-17474.101843;Cluster-17474.108554;Cluster-17474.111480;Cluster-17474.112747;Cluster-17474.119570;Cluster-17474.125522;Cluster-17474.143383;Cluster-17474.145161;Cluster-17474.146501;Cluster-17474.106920;Cluster-17474.111905;Cluster-17474.116653;Cluster-17474.129155;Cluster-17474.115884;Cluster-17474.110159;Cluster-17474.102689;Cluster-17474.107880;Cluster-17474.130930;Cluster-17474.170301;…	K00001+K00002+K00002+K00002+K00002+K00002+K00002+K00002+K00002+K00008+K00008+K00008+K00008+K00011+K00012+K00020+K00020+K00020+K00020+K00020+K00020+K00026+K00028+K00029+K00029+K00029+K00029+K00030+K00030+K00036+K00051+K00051+K00053+K00053+K00053+K00058+K00059+K00059+K00059+K00059+K00083+K00083+K00083+K00083+K00083+K00083+K00083+K00083+K00083+K00083+K00099+K00099+K00108+K00109+K00109+K00121+K00121+…	https:\\www.genome.jp\dbget-bin\www_bget?map01100
Plant-pathogen interaction	ko04626	170 out of 2518 6.75138999205719%	2232 out of 48749 4.57855545754785%	2.78472e-07	3.75937e-05	Cluster-17474.113351;Cluster-17474.105692;Cluster-17474.125193;Cluster-17474.125194;Cluster-17474.142595;Cluster-17474.2260;Cluster-17474.115147;Cluster-17474.124262;Cluster-17474.196796;Cluster-17474.116854;Cluster-17474.125857;Cluster-17474.24968;Cluster-17474.105792;Cluster-17474.106182;Cluster-17474.113693;Cluster-17474.130134;Cluster-17474.142794;Cluster-17474.55920;Cluster-17474.57332;Clust…	K00864+K02183+K02183+K02183+K02183+K02183+K04079+K04079+K04079+K05391+K05391+K05391+K13412+K13412+K13412+K13412+K13412+K13412+K13412+K13412+K13412+K13412+K13412+K13412+K13413+K13413+K13414+K13414+K13414+K13414+K13414+K13414+K13414+K13414+K13414+K13414+K13414+K13416+K13416+K13416+K13416+K13420+K13420+K13420+K13420+K13420+K13420+K13420+K13420+K13420+K13420+K13420+K13420+K13420+K13420+K13420+K13420+…	https:\\www.genome.jp\dbget-bin\www_bget?map04626
Stilbenoid, diarylheptanoid and gingerol biosynthesis	ko00945	17 out of 2518 0.675138999205719%	101 out of 48749 0.2071837371023%	1.59628e-05	0.00215498	Cluster-17474.108016;Cluster-17474.77211;Cluster-17474.157248;Cluster-17474.37791;Cluster-17474.55806;Cluster-17474.108859;Cluster-17474.153916;Cluster-17474.101939;Cluster-17474.105191;Cluster-17474.107344;Cluster-17474.130058;Cluster-17474.171113;Cluster-17474.174160;Cluster-17474.189686;Cluster-17474.170703;Cluster-17474.183476;Cluster-17474.49931	K00487+K00487+K00588+K00588+K00588+K09754+K09754+K13065+K13065+K13065+K13065+K13065+K13065+K13065+K16040+K16040+K16040	https:\\www.genome.jp\dbget-bin\www_bget?map00945
Linoleic acid metabolism	ko00591	26 out of 2518 1.03256552819698%	201 out of 48749 0.412316150074873%	1.64371e-05	0.002219	Cluster-17474.148151;Cluster-17474.49157;Cluster-17474.188464;Cluster-17474.69328;Cluster-17474.110763;Cluster-17474.131122;Cluster-17474.157271;Cluster-17474.174226;Cluster-17474.180071;Cluster-17474.61980;Cluster-17474.77782;Cluster-17474.116217;Cluster-17474.112459;Cluster-17474.114584;Cluster-17474.134661;Cluster-17474.138598;Cluster-17474.48860;Cluster-17474.56011;Cluster-17474.56497;Cluster…	K00454+K00454+K01047+K01047+K07418+K07418+K07418+K07418+K07418+K07418+K07418+K14674+K15718+K15718+K15718+K15718+K15718+K15718+K15718+K15718+K15718+K15718+K15718+K15718+K15718+K15718	https:\\www.genome.jp\dbget-bin\www_bget?map00591
Ether lipid metabolism	ko00565	36 out of 2518 1.42970611596505%	333 out of 48749 0.683090935198671%	2.66871e-05	0.00360275	Cluster-17474.102416;Cluster-17474.104593;Cluster-17474.110588;Cluster-17474.111684;Cluster-17474.24108;Cluster-17474.24110;Cluster-17474.24113;Cluster-17474.36923;Cluster-17474.60908;Cluster-17474.79955;Cluster-17474.188464;Cluster-17474.69328;Cluster-17474.104447;Cluster-17474.110384;Cluster-17474.110386;Cluster-17474.142693;Cluster-17474.150569;Cluster-17474.198906;Cluster-17474.203668;Cluster…	K00993+K00993+K00993+K00993+K00993+K00993+K00993+K00993+K00993+K00993+K01047+K01047+K01114+K01114+K01114+K01115+K01115+K01115+K01115+K01115+K04628+K04628+K04628+K04628+K04628+K04628+K04628+K04628+K04628+K04628+K04628+K04628+K04628+K04628+K13519+K14674	https:\\www.genome.jp\dbget-bin\www_bget?map00565
ABC transporters	ko02010	66 out of 2518 2.62112787926926%	758 out of 48749 1.55490369033211%	2.90652e-05	0.0039238	Cluster-17474.110621;Cluster-17474.191144;Cluster-17474.32647;Cluster-17474.44025;Cluster-17474.171654;Cluster-17474.78224;Cluster-17099.0;Cluster-17474.101348;Cluster-17474.106447;Cluster-17474.109558;Cluster-17474.118039;Cluster-17474.118538;Cluster-17474.119613;Cluster-17474.133014;Cluster-17474.144072;Cluster-17474.145822;Cluster-17474.146040;Cluster-17474.150508;Cluster-17474.155804;Cluster-…	K05643+K05643+K05643+K05643+K05657+K05657+K05658+K05658+K05658+K05658+K05658+K05658+K05658+K05658+K05658+K05658+K05658+K05658+K05658+K05658+K05658+K05658+K05658+K05658+K05658+K05658+K05658+K05658+K05658+K05658+K05658+K05658+K05658+K05658+K05665+K05665+K05665+K05666+K05666+K05666+K05666+K05666+K05666+K05666+K05666+K05666+K05666+K05666+K05666+K05666+K05666+K05666+K05666+K05681+K05681+K05681+K05681+…	https:\\www.genome.jp\dbget-bin\www_bget?map02010
Taurine and hypotaurine metabolism	ko00430	16 out of 2518 0.635424940428912%	97 out of 48749 0.198978440583397%	3.63047e-05	0.00490113	Cluster-17474.107987;Cluster-17474.104597;Cluster-17474.104598;Cluster-17474.108672;Cluster-17474.116524;Cluster-17474.121911;Cluster-17474.121912;Cluster-17474.124492;Cluster-17474.171882;Cluster-17474.200542;Cluster-17474.35468;Cluster-17474.47792;Cluster-17474.58628;Cluster-17474.74536;Cluster-17474.75070;Cluster-17474.169787	K01580+K10712+K10712+K10712+K10712+K10712+K10712+K10712+K10712+K10712+K10712+K10712+K10712+K10712+K10712+K18592	https:\\www.genome.jp\dbget-bin\www_bget?map00430
Circadian rhythm - plant	ko04712	49 out of 2518 1.94598888006354%	517 out of 48749 1.06053457506821%	3.74739e-05	0.00505898	Cluster-17474.100823;Cluster-17474.103578;Cluster-17474.108041;Cluster-17474.171187;Cluster-17474.17136;Cluster-17474.197271;Cluster-17474.77339;Cluster-17474.108486;Cluster-17474.135144;Cluster-17474.158245;Cluster-17474.170716;Cluster-17474.111807;Cluster-17474.54313;Cluster-17474.148475;Cluster-17474.122614;Cluster-17474.137443;Cluster-17474.175535;Cluster-17474.203063;Cluster-17474.50892;Clus…	K00660+K00660+K00660+K00660+K00660+K00660+K00660+K03097+K10143+K10143+K12116+K12120+K12120+K12124+K12126+K12126+K12126+K12126+K12126+K12129+K12129+K12130+K12130+K12130+K12130+K12133+K12133+K12133+K12133+K12133+K12135+K12135+K12135+K12135+K12135+K12135+K12135+K16221+K16221+K16221+K16221+K16221+K16221+K16221+K16222+K16222+K16222+K16222+K16222	https:\\www.genome.jp\dbget-bin\www_bget?map04712
Phenylalanine metabolism	ko00360	34 out of 2518 1.35027799841144%	322 out of 48749 0.660526369771688%	7.03627e-05	0.00949897	Cluster-17474.104094;Cluster-17474.104095;Cluster-17474.105408;Cluster-17474.111462;Cluster-17474.117927;Cluster-17474.137389;Cluster-17474.140792;Cluster-17474.156043;Cluster-17474.164568;Cluster-17474.43032;Cluster-17474.51298;Cluster-17474.71760;Cluster-17474.71954;Cluster-17474.104508;Cluster-17474.202599;Cluster-17474.124703;Cluster-17474.15186;Cluster-17474.159740;Cluster-17474.30692;Cluste…	K00276+K00276+K00276+K00276+K00276+K00276+K00276+K00276+K00276+K00276+K00276+K00276+K00276+K00457+K00815+K01426+K01426+K01593+K01593+K01593+K01593+K01593+K10775+K14454+K14454+K14454+K14454+K14455+K14455+K14455+K14455+K14455+K14455+K15849	https:\\www.genome.jp\dbget-bin\www_bget?map00360
Biosynthesis of secondary metabolites - other antibiotics	ko00998	5 out of 2518 0.198570293884035%	11 out of 48749 0.0225645654269831%	0.000130138	0.0175686	Cluster-17474.117473;Cluster-17474.117841;Cluster-17474.143385;Cluster-17474.185835;Cluster-17474.76189	K21568+K21568+K21568+K21568+K21568	https:\\www.genome.jp\dbget-bin\www_bget?map00998
Cysteine and methionine metabolism	ko00270	80 out of 2518 3.17712470214456%	1036 out of 48749 2.12517179839586%	0.000255119	0.034441	Cluster-17474.1781;Cluster-17474.120315;Cluster-17474.123995;Cluster-17474.170317;Cluster-17474.115056;Cluster-17474.115439;Cluster-17474.115536;Cluster-17474.117691;Cluster-17474.128347;Cluster-17474.170253;Cluster-17474.53182;Cluster-17474.54100;Cluster-17474.73015;Cluster-17474.108101;Cluster-17474.73386;Cluster-17474.104652;Cluster-17474.105523;Cluster-17474.126416;Cluster-17474.131475;Cluste…	K00026+K00058+K00547+K00547+K00549+K00549+K00549+K00549+K00549+K00549+K00549+K00549+K00549+K00558+K00558+K00640+K00640+K00640+K00640+K00640+K00640+K00640+K00640+K00640+K00640+K00789+K00789+K00789+K00789+K00789+K00815+K00826+K00827+K00827+K00831+K00837+K00899+K00899+K00899+K00928+K00928+K00928+K00928+K00928+K00928+K00928+K01251+K01611+K01611+K01611+K01611+K01738+K01738+K01738+K01738+K01738+K01738+…	https:\\www.genome.jp\dbget-bin\www_bget?map00270
Brassinosteroid biosynthesis	ko00905	11 out of 2518 0.436854646544877%	66 out of 48749 0.135387392561899%	0.000529871	0.0715326	Cluster-17474.203970;Cluster-17474.144489;Cluster-17474.171987;Cluster-17474.187953;Cluster-17474.188414;Cluster-17474.34536;Cluster-17474.55735;Cluster-17474.55737;Cluster-17474.58536;Cluster-17474.102936;Cluster-17474.199252	K09587+K09590+K09590+K12639+K12639+K12639+K12639+K12639+K12639+K15639+K15639	https:\\www.genome.jp\dbget-bin\www_bget?map00905
Alanine, aspartate and glutamate metabolism	ko00250	42 out of 2518 1.66799046862589%	489 out of 48749 1.00309749943589%	0.000980874	0.132418	Cluster-17474.103608;Cluster-17474.106795;Cluster-17474.107787;Cluster-17474.108392;Cluster-17474.112357;Cluster-17474.113134;Cluster-17474.115186;Cluster-17474.14248;Cluster-17474.100970;Cluster-17474.104959;Cluster-17474.106611;Cluster-17474.165277;Cluster-17474.35996;Cluster-17474.114683;Cluster-17474.74599;Cluster-17474.136183;Cluster-17474.147528;Cluster-17474.69376;Cluster-17474.127574;Clus…	K00261+K00261+K00261+K00261+K00261+K00261+K00261+K00261+K00264+K00264+K00264+K00278+K00278+K00609+K00609+K00814+K00814+K00814+K00820+K00827+K00827+K01580+K01915+K01915+K01915+K01940+K01953+K01956+K01956+K01956+K14272+K14454+K14454+K14454+K14454+K14455+K14455+K14455+K14455+K14455+K14455+K17761	https:\\www.genome.jp\dbget-bin\www_bget?map00250
Glycerophospholipid metabolism	ko00564	73 out of 2518 2.89912629070691%	974 out of 48749 1.99798970235287%	0.00104481	0.141049	Cluster-17474.169661;Cluster-17474.71609;Cluster-17474.162175;Cluster-17474.162176;Cluster-17474.172133;Cluster-17474.40594;Cluster-17474.59893;Cluster-17474.68488;Cluster-17474.102416;Cluster-17474.104593;Cluster-17474.110588;Cluster-17474.111684;Cluster-17474.24108;Cluster-17474.24110;Cluster-17474.24113;Cluster-17474.36923;Cluster-17474.60908;Cluster-17474.79955;Cluster-17474.188464;Cluster-17…	K00006+K00630+K00901+K00901+K00901+K00901+K00901+K00901+K00993+K00993+K00993+K00993+K00993+K00993+K00993+K00993+K00993+K00993+K01047+K01047+K01114+K01114+K01114+K01115+K01115+K01115+K01115+K01115+K01126+K01126+K05929+K06130+K06130+K06130+K06130+K06130+K06130+K08730+K08730+K08730+K08730+K08744+K13509+K13519+K14156+K14156+K14156+K14156+K14156+K14156+K14674+K15728+K15728+K15728+K15728+K15728+K15728+…	https:\\www.genome.jp\dbget-bin\www_bget?map00564
Photosynthesis - antenna proteins	ko00196	7 out of 2518 0.277998411437649%	40 out of 48749 0.0820529651890295%	0.00403941	0.54532	Cluster-17474.11474;Cluster-17474.190945;Cluster-17474.46725;Cluster-17474.154153;Cluster-17474.1317;Cluster-17474.145784;Cluster-17474.39231	K08907+K08910+K08915+K08916+K08917+K08917+K08917	https:\\www.genome.jp\dbget-bin\www_bget?map00196
Indole alkaloid biosynthesis	ko00901	9 out of 2518 0.357426528991263%	63 out of 48749 0.129233420172721%	0.0048967	0.661054	Cluster-17474.159740;Cluster-17474.30692;Cluster-17474.30693;Cluster-17474.43235;Cluster-17474.53949;Cluster-17474.126358;Cluster-17474.19086;Cluster-17474.35731;Cluster-17474.61674	K01593+K01593+K01593+K01593+K01593+K21026+K21026+K21026+K21026	https:\\www.genome.jp\dbget-bin\www_bget?map00901
Carotenoid biosynthesis	ko00906	24 out of 2518 0.953137410643368%	270 out of 48749 0.553857515025949%	0.00717286	0.968336	Cluster-17183.0;Cluster-17474.108297;Cluster-17474.121481;Cluster-17474.48921;Cluster-17474.67188;Cluster-17474.68541;Cluster-17474.73053;Cluster-17474.75171;Cluster-17474.112991;Cluster-17474.152100;Cluster-17474.62377;Cluster-17474.68419;Cluster-17474.123273;Cluster-17474.80285;Cluster-17474.127160;Cluster-17474.127161;Cluster-17474.148695;Cluster-17474.151835;Cluster-17474.47445;Cluster-17474.…	K09838+K09838+K09838+K09838+K09838+K09838+K09838+K09838+K09840+K09841+K09841+K09841+K09842+K09842+K09843+K09843+K09843+K09843+K09843+K09843+K14595+K15746+K15747+K15747	https:\\www.genome.jp\dbget-bin\www_bget?map00906
Ubiquinone and other terpenoid-quinone biosynthesis	ko00130	32 out of 2518 1.27084988085782%	392 out of 48749 0.804119058852489%	0.00763684	1	Cluster-17474.104508;Cluster-17474.108016;Cluster-17474.77211;Cluster-17474.202599;Cluster-17474.108758;Cluster-17474.118957;Cluster-17474.41767;Cluster-17474.111202;Cluster-17474.170302;Cluster-17474.27683;Cluster-17474.200938;Cluster-17474.104998;Cluster-17474.107701;Cluster-17474.80199;Cluster-17474.105189;Cluster-17474.110106;Cluster-17474.113512;Cluster-17474.115697;Cluster-17474.143631;Clus…	K00457+K00487+K00487+K00815+K01904+K01904+K02552+K03809+K03809+K03809+K05928+K06125+K06125+K06125+K09833+K09833+K09833+K09833+K09833+K09833+K09833+K09833+K09833+K09833+K09833+K09833+K09833+K09834+K12501+K12502+K14759+K19222	https:\\www.genome.jp\dbget-bin\www_bget?map00130
Phosphonate and phosphinate metabolism	ko00440	10 out of 2518 0.39714058776807%	85 out of 48749 0.174362551026688%	0.0121958	1	Cluster-17474.102416;Cluster-17474.104593;Cluster-17474.110588;Cluster-17474.111684;Cluster-17474.24108;Cluster-17474.24110;Cluster-17474.24113;Cluster-17474.36923;Cluster-17474.60908;Cluster-17474.79955	K00993+K00993+K00993+K00993+K00993+K00993+K00993+K00993+K00993+K00993	https:\\www.genome.jp\dbget-bin\www_bget?map00440
Fructose and mannose metabolism	ko00051	42 out of 2518 1.66799046862589%	565 out of 48749 1.15899813329504%	0.0122657	1	Cluster-17474.106920;Cluster-17474.111905;Cluster-17474.116653;Cluster-17474.129155;Cluster-17474.115884;Cluster-17474.111274;Cluster-17474.68930;Cluster-17474.115719;Cluster-17474.123413;Cluster-17474.140443;Cluster-17474.22433;Cluster-17474.75539;Cluster-17474.103519;Cluster-17474.103743;Cluster-17474.109825;Cluster-17474.113974;Cluster-17474.114154;Cluster-17474.126725;Cluster-17474.160229;Clu…	K00008+K00008+K00008+K00008+K00011+K00844+K00844+K00847+K00847+K00847+K00847+K00847+K00850+K00850+K00850+K00850+K00850+K00850+K00850+K00850+K00850+K00850+K00850+K00850+K00850+K00895+K00895+K00966+K01103+K01623+K01623+K01623+K01623+K01805+K01809+K03841+K03841+K05305+K19355+K19355+K19355+K19355	https:\\www.genome.jp\dbget-bin\www_bget?map00051
Arginine biosynthesis	ko00220	26 out of 2518 1.03256552819698%	318 out of 48749 0.652321073252785%	0.0147128	1	Cluster-17474.103608;Cluster-17474.106795;Cluster-17474.107787;Cluster-17474.108392;Cluster-17474.112357;Cluster-17474.113134;Cluster-17474.115186;Cluster-17474.14248;Cluster-17474.136183;Cluster-17474.147528;Cluster-17474.69376;Cluster-17474.133973;Cluster-17474.21499;Cluster-17474.71146;Cluster-17474.138463;Cluster-17474.127341;Cluster-17474.103353;Cluster-17474.103359;Cluster-17474.160655;Clus…	K00261+K00261+K00261+K00261+K00261+K00261+K00261+K00261+K00814+K00814+K00814+K01915+K01915+K01915+K01940+K14272+K14454+K14454+K14454+K14454+K14455+K14455+K14455+K14455+K14455+K14455	https:\\www.genome.jp\dbget-bin\www_bget?map00220
Flavone and flavonol biosynthesis	ko00944	9 out of 2518 0.357426528991263%	75 out of 48749 0.15384930972943%	0.0150127	1	Cluster-17474.174;Cluster-15892.0;Cluster-17474.108224;Cluster-17474.113648;Cluster-17474.125767;Cluster-17474.189475;Cluster-17474.32729;Cluster-17474.62498;Cluster-17474.173197	K05280+K13264+K13264+K13264+K13264+K13264+K13264+K13264+K22794	https:\\www.genome.jp\dbget-bin\www_bget?map00944
Glycerolipid metabolism	ko00561	60 out of 2518 2.38284352660842%	886 out of 48749 1.817473178937%	0.0207631	1	Cluster-17474.108554;Cluster-17474.111480;Cluster-17474.112747;Cluster-17474.119570;Cluster-17474.125522;Cluster-17474.143383;Cluster-17474.145161;Cluster-17474.146501;Cluster-17474.115884;Cluster-17474.5254;Cluster-17474.59602;Cluster-17474.79637;Cluster-17474.71609;Cluster-12163.0;Cluster-13704.1;Cluster-17474.101169;Cluster-17474.137991;Cluster-17474.175050;Cluster-17474.1776;Cluster-17474.204…	K00002+K00002+K00002+K00002+K00002+K00002+K00002+K00002+K00011+K00128+K00128+K00128+K00630+K00679+K00679+K00679+K00679+K00679+K00679+K00679+K00679+K00679+K00864+K00901+K00901+K00901+K00901+K00901+K00901+K01054+K01054+K01054+K01054+K01054+K01054+K01054+K03715+K03715+K03715+K03715+K06118+K06119+K06119+K06119+K06119+K07407+K13509+K13519+K14674+K15728+K15728+K15728+K15728+K15728+K15728+K15918+K18693+…	https:\\www.genome.jp\dbget-bin\www_bget?map00561
Riboflavin metabolism	ko00740	17 out of 2518 0.675138999205719%	198 out of 48749 0.406162177685696%	0.0283504	1	Cluster-17474.11494;Cluster-17474.160172;Cluster-17474.177551;Cluster-17474.112871;Cluster-17474.130648;Cluster-17474.174219;Cluster-17474.177869;Cluster-17474.66773;Cluster-17474.69983;Cluster-17474.79590;Cluster-17474.114113;Cluster-17474.132907;Cluster-17474.57547;Cluster-17474.79827;Cluster-17474.114440;Cluster-17474.173187;Cluster-17474.185112	K00953+K01513+K11752+K14379+K14379+K14379+K14379+K14379+K14379+K14379+K20884+K20884+K20884+K20884+K22912+K22912+K22912	https:\\www.genome.jp\dbget-bin\www_bget?map00740
Starch and sucrose metabolism	ko00500	119 out of 2518 4.72597299444003%	1961 out of 48749 4.02264661839217%	0.0389254	1	Cluster-17474.171236;Cluster-17474.28375;Cluster-17474.31284;Cluster-17474.48573;Cluster-17474.56457;Cluster-17474.105270;Cluster-17474.120866;Cluster-17474.80064;Cluster-17474.134850;Cluster-17474.59103;Cluster-17474.7074;Cluster-17474.25565;Cluster-17474.31427;Cluster-17474.111274;Cluster-17474.68930;Cluster-17474.115719;Cluster-17474.123413;Cluster-17474.140443;Cluster-17474.22433;Cluster-1747…	K00688+K00688+K00688+K00688+K00688+K00695+K00695+K00695+K00700+K00700+K00700+K00750+K00750+K00844+K00844+K00847+K00847+K00847+K00847+K00847+K00963+K01087+K01087+K01087+K01087+K01087+K01087+K01087+K01087+K01087+K01176+K01176+K01177+K01177+K01177+K01179+K01179+K01179+K01179+K01179+K01179+K01179+K01179+K01179+K01179+K01179+K01179+K01179+K01179+K01187+K01187+K01187+K01187+K01187+K01187+K01187+K01187+…	https:\\www.genome.jp\dbget-bin\www_bget?map00500
Carbon fixation in photosynthetic organisms	ko00710	40 out of 2518 1.58856235107228%	585 out of 48749 1.20002461588956%	0.0448824	1	Cluster-17474.1781;Cluster-17474.123976;Cluster-17474.100960;Cluster-17474.109531;Cluster-17474.153623;Cluster-17474.71815;Cluster-17474.118518;Cluster-17474.147805;Cluster-17474.102992;Cluster-17474.102996;Cluster-17474.118665;Cluster-17474.119885;Cluster-17474.79285;Cluster-17474.144448;Cluster-17474.196125;Cluster-17474.29359;Cluster-17474.136183;Cluster-17474.147528;Cluster-17474.69376;Cluste…	K00026+K00028+K00029+K00029+K00029+K00029+K00051+K00051+K00134+K00134+K00134+K00134+K00134+K00615+K00615+K00615+K00814+K00814+K00814+K00855+K01595+K01610+K01623+K01623+K01623+K01623+K01783+K03841+K03841+K14272+K14454+K14454+K14454+K14454+K14455+K14455+K14455+K14455+K14455+K14455	https:\\www.genome.jp\dbget-bin\www_bget?map00710
Nitrogen metabolism	ko00910	21 out of 2518 0.833995234312947%	276 out of 48749 0.566165459804304%	0.0503639	1	Cluster-17474.103608;Cluster-17474.106795;Cluster-17474.107787;Cluster-17474.108392;Cluster-17474.112357;Cluster-17474.113134;Cluster-17474.115186;Cluster-17474.14248;Cluster-17474.100970;Cluster-17474.104959;Cluster-17474.106611;Cluster-17474.104396;Cluster-17474.104397;Cluster-17474.110597;Cluster-17474.111851;Cluster-17474.120797;Cluster-17474.135549;Cluster-17474.142831;Cluster-17474.133973;C…	K00261+K00261+K00261+K00261+K00261+K00261+K00261+K00261+K00264+K00264+K00264+K00366+K00366+K01455+K01455+K01455+K01455+K01455+K01915+K01915+K01915	https:\\www.genome.jp\dbget-bin\www_bget?map00910
alpha-Linolenic acid metabolism	ko00592	26 out of 2518 1.03256552819698%	358 out of 48749 0.734374038441814%	0.0518979	1	Cluster-17474.187829;Cluster-17474.170233;Cluster-17474.173738;Cluster-17474.78598;Cluster-17474.148151;Cluster-17474.49157;Cluster-17474.188464;Cluster-17474.69328;Cluster-17474.138133;Cluster-17474.25088;Cluster-17474.64994;Cluster-17474.103012;Cluster-17474.118410;Cluster-17474.118415;Cluster-17474.62905;Cluster-17454.0;Cluster-17474.33939;Cluster-17474.116217;Cluster-17474.111594;Cluster-1747…	K00224+K00232+K00232+K00232+K00454+K00454+K01047+K01047+K01723+K01723+K01723+K05894+K05894+K05894+K07513+K08241+K10528+K14674+K16818+K16818+K16818+K16818+K18857+K18857+K18857+K18857	https:\\www.genome.jp\dbget-bin\www_bget?map00592
Glutathione metabolism	ko00480	43 out of 2518 1.7077045274027%	649 out of 48749 1.331309360192%	0.058478	1	Cluster-17474.167851;Cluster-17474.125626;Cluster-17474.126188;Cluster-17474.160743;Cluster-17474.44290;Cluster-17474.138617;Cluster-17474.100132;Cluster-17474.104701;Cluster-17474.107764;Cluster-17474.108005;Cluster-17474.110607;Cluster-17474.111801;Cluster-17474.112288;Cluster-17474.113691;Cluster-17474.119108;Cluster-17474.120360;Cluster-17474.122317;Cluster-17474.123056;Cluster-17474.126987;C…	K00036+K00383+K00383+K00383+K00383+K00434+K00799+K00799+K00799+K00799+K00799+K00799+K00799+K00799+K00799+K00799+K00799+K00799+K00799+K00799+K00799+K00799+K00799+K00799+K00799+K00799+K00799+K00799+K00799+K00799+K00799+K00799+K00799+K00799+K00799+K01255+K01255+K01255+K01255+K01256+K01469+K18592+K22596	https:\\www.genome.jp\dbget-bin\www_bget?map00480
Cutin, suberine and wax biosynthesis	ko00073	13 out of 2518 0.516282764098491%	157 out of 48749 0.322057888366941%	0.063693	1	Cluster-17474.65567;Cluster-17474.134292;Cluster-17474.140467;Cluster-17474.168549;Cluster-17474.157202;Cluster-17474.123136;Cluster-17474.123777;Cluster-17474.29914;Cluster-17474.173745;Cluster-17474.5933;Cluster-17474.144578;Cluster-17474.53867;Cluster-17474.132200	K13407+K15400+K15400+K15400+K15401+K15406+K15406+K15406+K17991+K17991+K20495+K20495+K20769	https:\\www.genome.jp\dbget-bin\www_bget?map00073
2-Oxocarboxylic acid metabolism	ko01210	34 out of 2518 1.35027799841144%	502 out of 48749 1.02976471312232%	0.0667444	1	Cluster-17474.148854;Cluster-17474.71438;Cluster-17474.101751;Cluster-17474.201158;Cluster-17474.31466;Cluster-17474.136183;Cluster-17474.147528;Cluster-17474.69376;Cluster-17474.31153;Cluster-17474.113949;Cluster-17474.118307;Cluster-17474.130497;Cluster-17474.137846;Cluster-17474.137853;Cluster-17474.137854;Cluster-17474.169159;Cluster-17474.110569;Cluster-17474.11332;Cluster-17474.125122;Clust…	K00030+K00030+K00053+K00053+K00053+K00814+K00814+K00814+K00826+K00928+K00928+K00928+K00928+K00928+K00928+K00928+K01681+K01681+K01681+K01681+K01681+K01681+K01681+K14272+K14454+K14454+K14454+K14454+K14455+K14455+K14455+K14455+K14455+K14455	https:\\www.genome.jp\dbget-bin\www_bget?map01210
Biosynthesis of amino acids	ko01230	129 out of 2518 5.1231135822081%	2207 out of 48749 4.5272723543047%	0.0785704	1	Cluster-17474.148854;Cluster-17474.71438;Cluster-17474.101751;Cluster-17474.201158;Cluster-17474.31466;Cluster-17474.120315;Cluster-17474.102992;Cluster-17474.102996;Cluster-17474.118665;Cluster-17474.119885;Cluster-17474.79285;Cluster-17474.100970;Cluster-17474.104959;Cluster-17474.106611;Cluster-17474.115056;Cluster-17474.115439;Cluster-17474.115536;Cluster-17474.117691;Cluster-17474.128347;Clu…	K00030+K00030+K00053+K00053+K00053+K00058+K00134+K00134+K00134+K00134+K00134+K00264+K00264+K00264+K00549+K00549+K00549+K00549+K00549+K00549+K00549+K00549+K00549+K00615+K00615+K00615+K00616+K00616+K00616+K00640+K00640+K00640+K00640+K00640+K00640+K00640+K00640+K00640+K00640+K00789+K00789+K00789+K00789+K00789+K00814+K00814+K00814+K00815+K00826+K00831+K00850+K00850+K00850+K00850+K00850+K00850+K00850+…	https:\\www.genome.jp\dbget-bin\www_bget?map01230
SNARE interactions in vesicular transport	ko04130	18 out of 2518 0.714853057982526%	258 out of 48749 0.52924162546924%	0.121865	1	Cluster-17474.116616;Cluster-17474.181962;Cluster-17474.190941;Cluster-17474.23952;Cluster-17474.31750;Cluster-17474.51272;Cluster-17474.41168;Cluster-17474.5770;Cluster-17474.17375;Cluster-17474.56227;Cluster-17474.66706;Cluster-17474.68002;Cluster-17474.68003;Cluster-17474.78449;Cluster-17474.201364;Cluster-17474.110508;Cluster-17474.24458;Cluster-17474.24459	K08486+K08486+K08486+K08486+K08486+K08486+K08489+K08489+K08506+K08506+K08506+K08506+K08506+K08506+K08515+K08516+K08517+K08517	https:\\www.genome.jp\dbget-bin\www_bget?map04130
Arachidonic acid metabolism	ko00590	16 out of 2518 0.635424940428912%	227 out of 48749 0.465650577447743%	0.129979	1	Cluster-17474.188464;Cluster-17474.69328;Cluster-17474.110763;Cluster-17474.131122;Cluster-17474.157271;Cluster-17474.174226;Cluster-17474.180071;Cluster-17474.61980;Cluster-17474.77782;Cluster-17474.108140;Cluster-17474.111136;Cluster-17474.131040;Cluster-17474.116217;Cluster-17474.116907;Cluster-17474.172217;Cluster-17474.169787	K01047+K01047+K07418+K07418+K07418+K07418+K07418+K07418+K07418+K08726+K08726+K08726+K14674+K15730+K15730+K18592	https:\\www.genome.jp\dbget-bin\www_bget?map00590
Steroid biosynthesis	ko00100	12 out of 2518 0.476568705321684%	166 out of 48749 0.340519805534472%	0.151714	1	Cluster-17474.106578;Cluster-17474.107615;Cluster-17474.39395;Cluster-17474.71518;Cluster-17474.112374;Cluster-17474.112885;Cluster-17474.135969;Cluster-17474.163153;Cluster-17474.36667;Cluster-17474.57234;Cluster-17474.62260;Cluster-17474.116217	K00511+K00511+K00511+K00511+K01853+K01853+K01853+K01853+K01853+K07748+K14424+K14674	https:\\www.genome.jp\dbget-bin\www_bget?map00100
Vitamin B6 metabolism	ko00750	8 out of 2518 0.317712470214456%	103 out of 48749 0.211286385361751%	0.163374	1	Cluster-17474.163614;Cluster-17474.102217;Cluster-17474.104879;Cluster-17474.130338;Cluster-17474.149320;Cluster-17474.169307;Cluster-17474.146213;Cluster-17474.36337	K00275+K00831+K05275+K05275+K05275+K08681+K13248+K13248	https:\\www.genome.jp\dbget-bin\www_bget?map00750
Glycine, serine and threonine metabolism	ko00260	38 out of 2518 1.50913423351867%	628 out of 48749 1.28823155346776%	0.177875	1	Cluster-17474.120315;Cluster-17474.123998;Cluster-17474.122523;Cluster-17474.134204;Cluster-17474.104094;Cluster-17474.104095;Cluster-17474.105408;Cluster-17474.111462;Cluster-17474.117927;Cluster-17474.137389;Cluster-17474.140792;Cluster-17474.156043;Cluster-17474.164568;Cluster-17474.43032;Cluster-17474.51298;Cluster-17474.71760;Cluster-17474.71954;Cluster-17474.109925;Cluster-17474.105186;Clus…	K00058+K00108+K00130+K00130+K00276+K00276+K00276+K00276+K00276+K00276+K00276+K00276+K00276+K00276+K00276+K00276+K00276+K00306+K00827+K00827+K00831+K00928+K00928+K00928+K00928+K00928+K00928+K00928+K01079+K01695+K02437+K14272+K15633+K15633+K15893+K15918+K15919+K15919	https:\\www.genome.jp\dbget-bin\www_bget?map00260
Monobactam biosynthesis	ko00261	7 out of 2518 0.277998411437649%	91 out of 48749 0.186670495805042%	0.190491	1	Cluster-17474.113949;Cluster-17474.118307;Cluster-17474.130497;Cluster-17474.137846;Cluster-17474.137853;Cluster-17474.137854;Cluster-17474.169159	K00928+K00928+K00928+K00928+K00928+K00928+K00928	https:\\www.genome.jp\dbget-bin\www_bget?map00261
Cyanoamino acid metabolism	ko00460	33 out of 2518 1.31056393963463%	543 out of 48749 1.11386900244108%	0.19055	1	Cluster-13179.1;Cluster-17474.111034;Cluster-17474.125108;Cluster-17474.143417;Cluster-17474.149676;Cluster-17474.192660;Cluster-17474.22560;Cluster-17474.2962;Cluster-17474.61645;Cluster-17474.62333;Cluster-17474.64737;Cluster-17474.65497;Cluster-17474.70468;Cluster-17474.71102;Cluster-17474.80006;Cluster-17474.110597;Cluster-17474.111851;Cluster-17474.120797;Cluster-17474.135549;Cluster-17474.1…	K01188+K01188+K01188+K01188+K01188+K01188+K01188+K01188+K01188+K01188+K01188+K01188+K01188+K01188+K01188+K01455+K01455+K01455+K01455+K01455+K05349+K05349+K05349+K05349+K05350+K05350+K05350+K05350+K05350+K05350+K05350+K18592+K20802	https:\\www.genome.jp\dbget-bin\www_bget?map00460
Photosynthesis	ko00195	14 out of 2518 0.555996822875298%	210 out of 48749 0.430778067242405%	0.199107	1	Cluster-17474.188634;Cluster-17474.189286;Cluster-17474.122691;Cluster-17474.130900;Cluster-17474.134431;Cluster-17474.35105;Cluster-17474.115331;Cluster-17474.70323;Cluster-17474.55545;Cluster-17474.145035;Cluster-12914.0;Cluster-17474.194943;Cluster-17474.157440;Cluster-17474.28028	K02115+K02115+K02641+K02641+K02641+K02690+K02693+K02716+K02721+K02723+K08901+K08902+K08905+K14332	https:\\www.genome.jp\dbget-bin\www_bget?map00195
Ubiquitin mediated proteolysis	ko04120	70 out of 2518 2.77998411437649%	1225 out of 48749 2.51287205891403%	0.205979	1	Cluster-17474.102459;Cluster-17474.48606;Cluster-17474.21738;Cluster-17474.102949;Cluster-17474.119659;Cluster-17474.164921;Cluster-17474.158223;Cluster-17474.173811;Cluster-17474.12184;Cluster-17474.147172;Cluster-17474.2563;Cluster-17474.45625;Cluster-17474.6879;Cluster-17474.36843;Cluster-17474.102968;Cluster-17474.104343;Cluster-17474.129505;Cluster-17474.133045;Cluster-17474.140818;Cluster-1…	K03094+K03094+K03347+K03348+K03350+K03354+K03362+K03362+K03363+K03363+K03363+K03363+K03363+K03364+K03868+K03868+K03868+K03868+K03868+K03868+K03868+K03875+K06689+K06689+K06689+K06689+K06689+K10143+K10143+K10144+K10144+K10144+K10144+K10144+K10144+K10144+K10144+K10144+K10573+K10573+K10573+K10573+K10576+K10581+K10591+K10591+K10609+K10610+K10610+K10614+K10614+K10614+K10614+K10614+K10614+K10614+K10614+…	https:\\www.genome.jp\dbget-bin\www_bget?map04120
Fatty acid elongation	ko00062	10 out of 2518 0.39714058776807%	147 out of 48749 0.301544647069683%	0.229634	1	Cluster-17474.6320;Cluster-17474.106166;Cluster-17474.106735;Cluster-17474.101807;Cluster-17474.103121;Cluster-17474.130536;Cluster-17474.142453;Cluster-17474.162595;Cluster-17474.172948;Cluster-17474.59320	K10249+K10251+K10251+K15397+K15397+K15397+K15397+K15397+K15397+K15397	https:\\www.genome.jp\dbget-bin\www_bget?map00062
Monoterpenoid biosynthesis	ko00902	7 out of 2518 0.277998411437649%	97 out of 48749 0.198978440583397%	0.235235	1	Cluster-17474.157400;Cluster-17474.200814;Cluster-17474.37796;Cluster-17474.116772;Cluster-17474.118180;Cluster-17474.142787;Cluster-17474.171626	K15095+K15095+K15095+K21373+K21373+K21373+K21373	https:\\www.genome.jp\dbget-bin\www_bget?map00902
Synthesis and degradation of ketone bodies	ko00072	5 out of 2518 0.198570293884035%	66 out of 48749 0.135387392561899%	0.254415	1	Cluster-17474.50865;Cluster-17474.51410;Cluster-17474.71715;Cluster-17474.188496;Cluster-17474.42574	K01640+K01640+K01640+K01641+K01641	https:\\www.genome.jp\dbget-bin\www_bget?map00072
Vancomycin resistance	ko01502	3 out of 2518 0.119142176330421%	35 out of 48749 0.0717963445404008%	0.269999	1	Cluster-17474.77289;Cluster-17474.153825;Cluster-17474.181473	K01000+K02563+K02563	https:\\www.genome.jp\dbget-bin\www_bget?map01502
Selenocompound metabolism	ko00450	15 out of 2518 0.595710881652105%	250 out of 48749 0.512831032431434%	0.312738	1	Cluster-17474.115056;Cluster-17474.115439;Cluster-17474.115536;Cluster-17474.117691;Cluster-17474.128347;Cluster-17474.170253;Cluster-17474.53182;Cluster-17474.54100;Cluster-17474.73015;Cluster-17474.148773;Cluster-17474.187786;Cluster-17474.51121;Cluster-17474.123701;Cluster-17474.135501;Cluster-17474.77813	K00549+K00549+K00549+K00549+K00549+K00549+K00549+K00549+K00549+K01761+K01874+K08247+K11717+K11717+K11717	https:\\www.genome.jp\dbget-bin\www_bget?map00450
Biosynthesis of unsaturated fatty acids	ko01040	12 out of 2518 0.476568705321684%	196 out of 48749 0.402059529426245%	0.314438	1	Cluster-17474.170233;Cluster-17474.173738;Cluster-17474.78598;Cluster-17474.104822;Cluster-17474.108120;Cluster-17474.127389;Cluster-17474.198435;Cluster-17474.62905;Cluster-17474.6320;Cluster-17474.106166;Cluster-17474.106735;Cluster-17474.10519	K00232+K00232+K00232+K03921+K03921+K03921+K03921+K07513+K10249+K10251+K10251+K10256	https:\\www.genome.jp\dbget-bin\www_bget?map01040
Sulfur metabolism	ko00920	21 out of 2518 0.833995234312947%	361 out of 48749 0.740528010830991%	0.318991	1	Cluster-17474.104652;Cluster-17474.105523;Cluster-17474.126416;Cluster-17474.131475;Cluster-17474.159897;Cluster-17474.159898;Cluster-17474.159900;Cluster-17474.159901;Cluster-17474.70164;Cluster-17474.74311;Cluster-17474.110338;Cluster-17474.40513;Cluster-17474.51676;Cluster-17474.100944;Cluster-17474.136620;Cluster-17474.171532;Cluster-17474.38258;Cluster-17474.38265;Cluster-17474.77960;Cluster…	K00640+K00640+K00640+K00640+K00640+K00640+K00640+K00640+K00640+K00640+K00860+K00860+K01082+K01738+K01738+K01738+K01738+K01738+K01738+K01738+K17725	https:\\www.genome.jp\dbget-bin\www_bget?map00920
AGE-RAGE signaling pathway in diabetic complications	ko04933	21 out of 2518 0.833995234312947%	366 out of 48749 0.75078463147962%	0.341666	1	Cluster-17474.103302;Cluster-17474.103303;Cluster-17474.142098;Cluster-12784.3;Cluster-17474.152650;Cluster-17474.166107;Cluster-17474.29286;Cluster-17474.46303;Cluster-17474.79903;Cluster-17474.191687;Cluster-17474.23485;Cluster-17474.47825;Cluster-17474.47826;Cluster-17474.118971;Cluster-17474.28734;Cluster-17474.126233;Cluster-17474.122233;Cluster-17474.199810;Cluster-17474.53763;Cluster-17474…	K04371+K04371+K04371+K04392+K04392+K04392+K04392+K04392+K04392+K04447+K04447+K04447+K04447+K05740+K05740+K05857+K06236+K06236+K06236+K06236+K19720	https:\\www.genome.jp\dbget-bin\www_bget?map04933
Lysine biosynthesis	ko00300	7 out of 2518 0.277998411437649%	111 out of 48749 0.227696978399557%	0.349721	1	Cluster-17474.113949;Cluster-17474.118307;Cluster-17474.130497;Cluster-17474.137846;Cluster-17474.137853;Cluster-17474.137854;Cluster-17474.169159	K00928+K00928+K00928+K00928+K00928+K00928+K00928	https:\\www.genome.jp\dbget-bin\www_bget?map00300
Phenylalanine, tyrosine and tryptophan biosynthesis	ko00400	20 out of 2518 0.79428117553614%	362 out of 48749 0.742579334960717%	0.411026	1	Cluster-17474.202599;Cluster-17474.105426;Cluster-17474.108241;Cluster-17474.65250;Cluster-17474.142430;Cluster-17474.190726;Cluster-17474.142716;Cluster-17474.147208;Cluster-17474.149775;Cluster-17474.103353;Cluster-17474.103359;Cluster-17474.160655;Cluster-17474.49951;Cluster-17474.121260;Cluster-17474.122816;Cluster-17474.122817;Cluster-17474.138680;Cluster-17474.3627;Cluster-17474.38690;Clust…	K00815+K01626+K01626+K01695+K01850+K05359+K13832+K13832+K13832+K14454+K14454+K14454+K14454+K14455+K14455+K14455+K14455+K14455+K14455+K15849	https:\\www.genome.jp\dbget-bin\www_bget?map00400
Anthocyanin biosynthesis	ko00942	1 out of 2518 0.039714058776807%	11 out of 48749 0.0225645654269831%	0.442023	1	Cluster-17474.148313	K17193	https:\\www.genome.jp\dbget-bin\www_bget?map00942
Diterpenoid biosynthesis	ko00904	12 out of 2518 0.476568705321684%	218 out of 48749 0.447188660280211%	0.452627	1	Cluster-17474.14735;Cluster-17474.195382;Cluster-17474.163553;Cluster-17474.10243;Cluster-17474.109162;Cluster-17474.201077;Cluster-17474.59235;Cluster-17474.112075;Cluster-17474.124980;Cluster-17474.12729;Cluster-17474.149960;Cluster-17474.50121	K04122+K04122+K04124+K04125+K04125+K04125+K04125+K05282+K05282+K05282+K05282+K05282	https:\\www.genome.jp\dbget-bin\www_bget?map00904
Sphingolipid metabolism	ko00600	32 out of 2518 1.27084988085782%	605 out of 48749 1.24105109848407%	0.470816	1	Cluster-17474.116780;Cluster-17474.123843;Cluster-17474.138943;Cluster-17474.180246;Cluster-17474.189222;Cluster-17474.194687;Cluster-17474.194688;Cluster-17474.56637;Cluster-17474.63305;Cluster-17474.63317;Cluster-17474.63341;Cluster-17474.68489;Cluster-17474.73459;Cluster-17474.79208;Cluster-17474.65535;Cluster-16650.0;Cluster-17474.75506;Cluster-17474.67075;Cluster-17474.37196;Cluster-17474.63…	K04628+K04628+K04628+K04628+K04628+K04628+K04628+K04628+K04628+K04628+K04628+K04628+K04628+K04628+K04708+K04710+K04710+K04712+K04713+K04713+K04716+K04716+K07407+K12309+K12309+K12309+K12309+K12309+K12353+K17108+K17108+K17108	https:\\www.genome.jp\dbget-bin\www_bget?map00600
Phosphatidylinositol signaling system	ko04070	35 out of 2518 1.38999205718824%	664 out of 48749 1.36207922213789%	0.475477	1	Cluster-17474.59460;Cluster-17474.10523;Cluster-17474.145926;Cluster-17474.75614;Cluster-17474.162175;Cluster-17474.162176;Cluster-17474.172133;Cluster-17474.40594;Cluster-17474.59893;Cluster-17474.68488;Cluster-17474.41722;Cluster-17474.101057;Cluster-17474.130985;Cluster-17474.25720;Cluster-17474.2633;Cluster-17474.2634;Cluster-17474.167623;Cluster-17474.105692;Cluster-17474.125193;Cluster-1747…	K00888+K00889+K00889+K00889+K00901+K00901+K00901+K00901+K00901+K00901+K00921+K01092+K01092+K01099+K01106+K01106+K01110+K02183+K02183+K02183+K02183+K02183+K05857+K10572+K13024+K18081+K18081+K18081+K18081+K20279+K20279+K20279+K20279+K21797+K21797	https:\\www.genome.jp\dbget-bin\www_bget?map04070
Sesquiterpenoid and triterpenoid biosynthesis	ko00909	9 out of 2518 0.357426528991263%	167 out of 48749 0.342571129664198%	0.496544	1	Cluster-17474.106578;Cluster-17474.107615;Cluster-17474.39395;Cluster-17474.71518;Cluster-17474.36415;Cluster-14258.2;Cluster-17474.172132;Cluster-17474.112041;Cluster-17474.135762	K00511+K00511+K00511+K00511+K14175+K15803+K15803+K15813+K15813	https:\\www.genome.jp\dbget-bin\www_bget?map00909
Porphyrin and chlorophyll metabolism	ko00860	19 out of 2518 0.754567116759333%	369 out of 48749 0.756938603868797%	0.538869	1	Cluster-17474.138106;Cluster-17474.151191;Cluster-17474.106004;Cluster-17474.106005;Cluster-17474.108394;Cluster-17474.119401;Cluster-17474.64134;Cluster-17474.171125;Cluster-17474.140511;Cluster-17474.154561;Cluster-17474.172422;Cluster-17474.195673;Cluster-17474.57202;Cluster-17474.73302;Cluster-17474.179820;Cluster-17474.20795;Cluster-17474.48953;Cluster-17474.196950;Cluster-17474.46113	K00218+K00218+K00228+K00228+K00228+K00228+K00228+K01719+K01772+K01772+K01772+K08099+K08101+K08101+K13544+K13544+K13600+K13606+K19073	https:\\www.genome.jp\dbget-bin\www_bget?map00860
Folate biosynthesis	ko00790	11 out of 2518 0.436854646544877%	222 out of 48749 0.455393956799114%	0.599324	1	Cluster-17474.115884;Cluster-17474.53579;Cluster-17474.174639;Cluster-17474.196817;Cluster-17474.3368;Cluster-17474.121303;Cluster-17474.67866;Cluster-17474.67867;Cluster-17474.68877;Cluster-17474.33118;Cluster-17474.130069	K00011+K01495+K01724+K01724+K01930+K13998+K13998+K13998+K13998+K15631+K20457	https:\\www.genome.jp\dbget-bin\www_bget?map00790
Benzoxazinoid biosynthesis	ko00402	3 out of 2518 0.119142176330421%	60 out of 48749 0.123079447783544%	0.605113	1	Cluster-17474.109981;Cluster-17474.184208;Cluster-17474.48451	K13229+K13229+K13229	https:\\www.genome.jp\dbget-bin\www_bget?map00402
Biotin metabolism	ko00780	7 out of 2518 0.277998411437649%	145 out of 48749 0.297441998810232%	0.626153	1	Cluster-17474.107288;Cluster-17474.109262;Cluster-17474.110691;Cluster-17474.157216;Cluster-17474.14796;Cluster-17474.184898;Cluster-17474.108964	K00059+K00059+K00059+K00059+K09458+K09458+K19562	https:\\www.genome.jp\dbget-bin\www_bget?map00780
Fatty acid biosynthesis	ko00061	15 out of 2518 0.595710881652105%	316 out of 48749 0.648218424993333%	0.668	1	Cluster-17474.107288;Cluster-17474.109262;Cluster-17474.110691;Cluster-17474.157216;Cluster-17474.129139;Cluster-17474.142487;Cluster-17474.119246;Cluster-17474.161958;Cluster-17474.104822;Cluster-17474.108120;Cluster-17474.127389;Cluster-17474.198435;Cluster-17474.14796;Cluster-17474.184898;Cluster-17474.177786	K00059+K00059+K00059+K00059+K01897+K01897+K01962+K02160+K03921+K03921+K03921+K03921+K09458+K09458+K10781	https:\\www.genome.jp\dbget-bin\www_bget?map00061
Pyrimidine metabolism	ko00240	34 out of 2518 1.35027799841144%	706 out of 48749 1.44823483558637%	0.687736	1	Cluster-17474.114683;Cluster-17474.74599;Cluster-17474.115557;Cluster-17474.62751;Cluster-17474.106881;Cluster-17474.122965;Cluster-17474.131392;Cluster-17474.52369;Cluster-17474.159345;Cluster-17474.166755;Cluster-17474.128473;Cluster-17474.129778;Cluster-17474.160172;Cluster-17474.76223;Cluster-17474.122912;Cluster-17474.157299;Cluster-17474.190710;Cluster-17474.79661;Cluster-17474.114128;Clust…	K00609+K00609+K00876+K00876+K00940+K00940+K00940+K01240+K01465+K01489+K01510+K01510+K01513+K01937+K01956+K01956+K01956+K03787+K06966+K06966+K06966+K06966+K06966+K06966+K06966+K06966+K06966+K13800+K13998+K13998+K13998+K13998+K14641+K16904	https:\\www.genome.jp\dbget-bin\www_bget?map00240
Carbon metabolism	ko01200	145 out of 2518 5.75853852263701%	2930 out of 48749 6.01037970009641%	0.719582	1	Cluster-17474.1781;Cluster-17474.123976;Cluster-17474.100960;Cluster-17474.109531;Cluster-17474.153623;Cluster-17474.71815;Cluster-17474.148854;Cluster-17474.71438;Cluster-17474.167851;Cluster-17474.118518;Cluster-17474.147805;Cluster-17474.120315;Cluster-17474.135412;Cluster-17474.41156;Cluster-17474.102992;Cluster-17474.102996;Cluster-17474.118665;Cluster-17474.119885;Cluster-17474.79285;Cluste…	K00026+K00028+K00029+K00029+K00029+K00029+K00030+K00030+K00036+K00051+K00051+K00058+K00121+K00121+K00134+K00134+K00134+K00134+K00134+K00164+K00232+K00232+K00232+K00234+K00261+K00261+K00261+K00261+K00261+K00261+K00261+K00261+K00615+K00615+K00615+K00616+K00616+K00616+K00627+K00640+K00640+K00640+K00640+K00640+K00640+K00640+K00640+K00640+K00640+K00658+K00658+K00814+K00814+K00814+K00831+K00844+K00844+…	https:\\www.genome.jp\dbget-bin\www_bget?map01200
beta-Alanine metabolism	ko00410	26 out of 2518 1.03256552819698%	556 out of 48749 1.14053621612751%	0.726668	1	Cluster-17474.5254;Cluster-17474.59602;Cluster-17474.79637;Cluster-17474.170233;Cluster-17474.173738;Cluster-17474.78598;Cluster-17474.104094;Cluster-17474.104095;Cluster-17474.105408;Cluster-17474.111462;Cluster-17474.117927;Cluster-17474.137389;Cluster-17474.140792;Cluster-17474.156043;Cluster-17474.164568;Cluster-17474.43032;Cluster-17474.51298;Cluster-17474.71760;Cluster-17474.71954;Cluster-1…	K00128+K00128+K00128+K00232+K00232+K00232+K00276+K00276+K00276+K00276+K00276+K00276+K00276+K00276+K00276+K00276+K00276+K00276+K00276+K01578+K01578+K01580+K05605+K05605+K13366+K13366	https:\\www.genome.jp\dbget-bin\www_bget?map00410
Thiamine metabolism	ko00730	7 out of 2518 0.277998411437649%	161 out of 48749 0.330263184885844%	0.731016	1	Cluster-17474.61860;Cluster-17474.184215;Cluster-17474.35425;Cluster-17474.114899;Cluster-17474.112876;Cluster-17474.165454;Cluster-17474.130253	K00939+K01662+K01662+K03146+K03147+K20896+K22911	https:\\www.genome.jp\dbget-bin\www_bget?map00730
Pantothenate and CoA biosynthesis	ko00770	15 out of 2518 0.595710881652105%	331 out of 48749 0.678988286939219%	0.73415	1	Cluster-17474.101751;Cluster-17474.201158;Cluster-17474.31466;Cluster-17474.71511;Cluster-17474.31153;Cluster-17474.160172;Cluster-17474.110941;Cluster-17474.111402;Cluster-17474.122830;Cluster-17474.122831;Cluster-17474.137936;Cluster-17474.138785;Cluster-17474.150668;Cluster-17474.71142;Cluster-17474.75888	K00053+K00053+K00053+K00606+K00826+K01513+K09680+K09680+K09680+K09680+K09680+K09680+K09680+K09680+K09680	https:\\www.genome.jp\dbget-bin\www_bget?map00770
Arginine and proline metabolism	ko00330	26 out of 2518 1.03256552819698%	561 out of 48749 1.15079283677614%	0.742617	1	Cluster-17474.5254;Cluster-17474.59602;Cluster-17474.79637;Cluster-17474.115018;Cluster-17474.56196;Cluster-17474.67899;Cluster-17474.124703;Cluster-17474.15186;Cluster-17474.102673;Cluster-17474.102677;Cluster-17474.102679;Cluster-17474.109175;Cluster-17474.105924;Cluster-17474.49171;Cluster-17474.18146;Cluster-17474.24159;Cluster-17474.103353;Cluster-17474.103359;Cluster-17474.160655;Cluster-17…	K00128+K00128+K00128+K00472+K00472+K00472+K01426+K01426+K01611+K01611+K01611+K01611+K12657+K12657+K13366+K13366+K14454+K14454+K14454+K14454+K14455+K14455+K14455+K14455+K14455+K14455	https:\\www.genome.jp\dbget-bin\www_bget?map00330
Pentose phosphate pathway	ko00030	37 out of 2518 1.46942017474186%	788 out of 48749 1.61644341422388%	0.748336	1	Cluster-17474.167851;Cluster-17474.144448;Cluster-17474.196125;Cluster-17474.29359;Cluster-17474.110110;Cluster-17474.147635;Cluster-17474.49607;Cluster-17474.103519;Cluster-17474.103743;Cluster-17474.109825;Cluster-17474.113974;Cluster-17474.114154;Cluster-17474.126725;Cluster-17474.160229;Cluster-17474.161711;Cluster-17474.162007;Cluster-17474.169564;Cluster-17474.65871;Cluster-17474.65873;Clus…	K00036+K00615+K00615+K00615+K00616+K00616+K00616+K00850+K00850+K00850+K00850+K00850+K00850+K00850+K00850+K00850+K00850+K00850+K00850+K00850+K00852+K00895+K00895+K00948+K00948+K01623+K01623+K01623+K01623+K01783+K01810+K01810+K01810+K01835+K01835+K03841+K03841	https:\\www.genome.jp\dbget-bin\www_bget?map00030
Butanoate metabolism	ko00650	9 out of 2518 0.357426528991263%	209 out of 48749 0.428726743112679%	0.756845	1	Cluster-17474.200916;Cluster-17474.79848;Cluster-17474.107987;Cluster-17474.50865;Cluster-17474.51410;Cluster-17474.71715;Cluster-17474.188496;Cluster-17474.42574;Cluster-17474.113202	K00109+K00109+K01580+K01640+K01640+K01640+K01641+K01641+K17761	https:\\www.genome.jp\dbget-bin\www_bget?map00650
Non-homologous end-joining	ko03450	5 out of 2518 0.198570293884035%	130 out of 48749 0.266672136864346%	0.807092	1	Cluster-17474.107511;Cluster-17474.115051;Cluster-17474.37730;Cluster-17474.143616;Cluster-17474.59776	K04799+K04799+K10777+K10866+K10884	https:\\www.genome.jp\dbget-bin\www_bget?map03450
Inositol phosphate metabolism	ko00562	31 out of 2518 1.23113582208102%	688 out of 48749 1.41131100125131%	0.807379	1	Cluster-17474.102652;Cluster-17474.102659;Cluster-17474.69877;Cluster-17474.59460;Cluster-17474.10523;Cluster-17474.145926;Cluster-17474.75614;Cluster-17474.41722;Cluster-17474.101057;Cluster-17474.130985;Cluster-17474.25720;Cluster-17474.2633;Cluster-17474.2634;Cluster-17474.167623;Cluster-17474.104447;Cluster-17474.110384;Cluster-17474.110386;Cluster-17474.167815;Cluster-17474.107137;Cluster-17…	K00469+K00469+K00469+K00888+K00889+K00889+K00889+K00921+K01092+K01092+K01099+K01106+K01106+K01110+K01114+K01114+K01114+K01771+K01858+K05857+K10572+K18081+K18081+K18081+K18081+K20279+K20279+K20279+K20279+K21797+K21797	https:\\www.genome.jp\dbget-bin\www_bget?map00562
Phagosome	ko04145	31 out of 2518 1.23113582208102%	692 out of 48749 1.41951629777021%	0.816777	1	Cluster-17474.41722;Cluster-17474.125892;Cluster-17474.106733;Cluster-17474.186607;Cluster-12784.3;Cluster-17474.152650;Cluster-17474.166107;Cluster-17474.29286;Cluster-17474.46303;Cluster-17474.79903;Cluster-17474.103620;Cluster-17474.104608;Cluster-17474.136032;Cluster-17474.152906;Cluster-17474.182792;Cluster-17474.68902;Cluster-17474.104380;Cluster-17474.111256;Cluster-17474.127068;Cluster-17…	K00921+K02144+K02149+K02150+K04392+K04392+K04392+K04392+K04392+K04392+K07374+K07374+K07374+K07374+K07374+K07374+K07375+K07375+K07375+K07375+K07375+K07375+K07889+K07897+K07897+K08057+K08517+K08517+K12182+K12182+K12182	https:\\www.genome.jp\dbget-bin\www_bget?map04145
Proteasome	ko03050	28 out of 2518 1.1119936457506%	630 out of 48749 1.29233420172722%	0.818485	1	Cluster-17474.102381;Cluster-17474.105961;Cluster-17474.123920;Cluster-17474.119173;Cluster-17474.57912;Cluster-17474.183577;Cluster-17474.24982;Cluster-17474.71002;Cluster-17474.138179;Cluster-17474.133463;Cluster-17474.1141;Cluster-17474.115103;Cluster-17474.133706;Cluster-17474.133707;Cluster-17474.14448;Cluster-17474.154644;Cluster-17474.166666;Cluster-17474.182108;Cluster-17474.28548;Cluster…	K02725+K02729+K02730+K03028+K03028+K03029+K03029+K03029+K03032+K03036+K03063+K03063+K03063+K03063+K03063+K03063+K03063+K03063+K03063+K03063+K03063+K03063+K03063+K06699+K06699+K06699+K06699+K06699	https:\\www.genome.jp\dbget-bin\www_bget?map03050
Glyoxylate and dicarboxylate metabolism	ko00630	32 out of 2518 1.27084988085782%	731 out of 48749 1.49951793882951%	0.854873	1	Cluster-17474.1781;Cluster-17474.110597;Cluster-17474.111851;Cluster-17474.120797;Cluster-17474.135549;Cluster-17474.142831;Cluster-17474.138002;Cluster-17474.49947;Cluster-17474.119052;Cluster-17474.143757;Cluster-17474.63097;Cluster-17474.110569;Cluster-17474.11332;Cluster-17474.125122;Cluster-17474.125365;Cluster-17474.147940;Cluster-17474.149275;Cluster-17474.69582;Cluster-17474.26475;Cluster…	K00026+K01455+K01455+K01455+K01455+K01455+K01569+K01569+K01638+K01638+K01638+K01681+K01681+K01681+K01681+K01681+K01681+K01681+K01895+K01915+K01915+K01915+K02437+K03781+K11517+K14272+K15893+K15918+K15919+K15919+K22133+K22133	https:\\www.genome.jp\dbget-bin\www_bget?map00630
Limonene and pinene degradation	ko00903	3 out of 2518 0.119142176330421%	94 out of 48749 0.192824468194219%	0.869728	1	Cluster-17474.5254;Cluster-17474.59602;Cluster-17474.79637	K00128+K00128+K00128	https:\\www.genome.jp\dbget-bin\www_bget?map00903
Citrate cycle (TCA cycle)	ko00020	21 out of 2518 0.833995234312947%	515 out of 48749 1.05643192680875%	0.892292	1	Cluster-17474.1781;Cluster-17474.148854;Cluster-17474.71438;Cluster-17474.70364;Cluster-17474.118117;Cluster-17474.186439;Cluster-17474.156520;Cluster-17474.61847;Cluster-17474.118300;Cluster-17474.110569;Cluster-17474.11332;Cluster-17474.125122;Cluster-17474.125365;Cluster-17474.147940;Cluster-17474.149275;Cluster-17474.69582;Cluster-17474.118074;Cluster-17474.12110;Cluster-17474.152525;Cluster-…	K00026+K00030+K00030+K00164+K00234+K00627+K00658+K00658+K01610+K01681+K01681+K01681+K01681+K01681+K01681+K01681+K01899+K01899+K01899+K01899+K01899	https:\\www.genome.jp\dbget-bin\www_bget?map00020
Fatty acid metabolism	ko01212	23 out of 2518 0.913423351866561%	560 out of 48749 1.14874151264641%	0.894655	1	Cluster-17474.107288;Cluster-17474.109262;Cluster-17474.110691;Cluster-17474.157216;Cluster-17474.170233;Cluster-17474.173738;Cluster-17474.78598;Cluster-17474.129139;Cluster-17474.142487;Cluster-17474.119246;Cluster-17474.161958;Cluster-17474.104822;Cluster-17474.108120;Cluster-17474.127389;Cluster-17474.198435;Cluster-17474.62905;Cluster-17474.14796;Cluster-17474.184898;Cluster-17474.6320;Clust…	K00059+K00059+K00059+K00059+K00232+K00232+K00232+K01897+K01897+K01962+K02160+K03921+K03921+K03921+K03921+K07513+K09458+K09458+K10249+K10251+K10251+K10256+K10781	https:\\www.genome.jp\dbget-bin\www_bget?map01212
Glycosylphosphatidylinositol (GPI)-anchor biosynthesis	ko00563	12 out of 2518 0.476568705321684%	317 out of 48749 0.650269749123059%	0.89743	1	Cluster-17474.123258;Cluster-13639.0;Cluster-17474.117724;Cluster-17474.169464;Cluster-17474.201007;Cluster-17474.36975;Cluster-17474.78246;Cluster-17474.184370;Cluster-17474.109235;Cluster-17474.175320;Cluster-17474.47350;Cluster-17474.64551	K03857+K03860+K03860+K03860+K03860+K03860+K03860+K03861+K05288+K05293+K05294+K05294	https:\\www.genome.jp\dbget-bin\www_bget?map00563
Glycolysis / Gluconeogenesis	ko00010	67 out of 2518 2.66084193804607%	1511 out of 48749 3.09955076001559%	0.916086	1	Cluster-17474.101843;Cluster-17474.108554;Cluster-17474.111480;Cluster-17474.112747;Cluster-17474.119570;Cluster-17474.125522;Cluster-17474.143383;Cluster-17474.145161;Cluster-17474.146501;Cluster-17474.135412;Cluster-17474.41156;Cluster-17474.5254;Cluster-17474.59602;Cluster-17474.79637;Cluster-17474.102992;Cluster-17474.102996;Cluster-17474.118665;Cluster-17474.119885;Cluster-17474.79285;Cluste…	K00001+K00002+K00002+K00002+K00002+K00002+K00002+K00002+K00002+K00121+K00121+K00128+K00128+K00128+K00134+K00134+K00134+K00134+K00134+K00627+K00844+K00844+K00850+K00850+K00850+K00850+K00850+K00850+K00850+K00850+K00850+K00850+K00850+K00850+K00850+K00873+K00873+K00873+K00873+K00873+K00873+K00895+K00895+K01568+K01568+K01568+K01568+K01610+K01623+K01623+K01623+K01623+K01689+K01810+K01810+K01810+K01835+…	https:\\www.genome.jp\dbget-bin\www_bget?map00010
Terpenoid backbone biosynthesis	ko00900	15 out of 2518 0.595710881652105%	399 out of 48749 0.81847832776057%	0.923026	1	Cluster-17474.102853;Cluster-17474.72435;Cluster-17474.137194;Cluster-17474.75780;Cluster-17474.103293;Cluster-17474.188496;Cluster-17474.42574;Cluster-17474.184215;Cluster-17474.35425;Cluster-17474.105248;Cluster-17474.66068;Cluster-17474.74947;Cluster-17474.102639;Cluster-17474.66411;Cluster-17474.40857	K00099+K00099+K00919+K00919+K01597+K01641+K01641+K01662+K01662+K03526+K03526+K03526+K05955+K05955+K11778	https:\\www.genome.jp\dbget-bin\www_bget?map00900
Pentose and glucuronate interconversions	ko00040	57 out of 2518 2.263701350278%	1309 out of 48749 2.68518328581099%	0.923127	1	Cluster-17474.108554;Cluster-17474.111480;Cluster-17474.112747;Cluster-17474.119570;Cluster-17474.125522;Cluster-17474.143383;Cluster-17474.145161;Cluster-17474.146501;Cluster-17474.106920;Cluster-17474.111905;Cluster-17474.116653;Cluster-17474.129155;Cluster-17474.115884;Cluster-17474.110159;Cluster-17474.116665;Cluster-17474.106838;Cluster-17474.108754;Cluster-17474.119209;Cluster-17474.119446;…	K00002+K00002+K00002+K00002+K00002+K00002+K00002+K00002+K00008+K00008+K00008+K00008+K00011+K00012+K00963+K01051+K01051+K01051+K01051+K01051+K01051+K01051+K01051+K01051+K01051+K01051+K01051+K01051+K01051+K01051+K01184+K01184+K01184+K01184+K01184+K01213+K01213+K01213+K01213+K01213+K01728+K01728+K01728+K01728+K01728+K01728+K01783+K01805+K12447+K12447+K12447+K12447+K12447+K12447+K16190+K16190+K16190	https:\\www.genome.jp\dbget-bin\www_bget?map00040
Base excision repair	ko03410	14 out of 2518 0.555996822875298%	377 out of 48749 0.773349196906603%	0.924463	1	Cluster-15429.0;Cluster-17474.12920;Cluster-17474.136162;Cluster-17474.195329;Cluster-17474.107511;Cluster-17474.115051;Cluster-17474.133752;Cluster-17474.56467;Cluster-17474.143641;Cluster-17474.38277;Cluster-17474.47084;Cluster-17474.164809;Cluster-17474.65508;Cluster-17474.55880	K01246+K01246+K01247+K03648+K04799+K04799+K04802+K10569+K10747+K10772+K10772+K10773+K10773+K10801	https:\\www.genome.jp\dbget-bin\www_bget?map03410
Purine metabolism	ko00230	46 out of 2518 1.82684670373312%	1083 out of 48749 2.22158403249297%	0.929782	1	Cluster-17474.102249;Cluster-17474.126451;Cluster-17474.159385;Cluster-17474.160354;Cluster-17474.24934;Cluster-17474.72091;Cluster-17474.103974;Cluster-17474.126647;Cluster-17474.110338;Cluster-17474.40513;Cluster-17474.102187;Cluster-17474.107347;Cluster-17474.110010;Cluster-17474.134184;Cluster-17474.164532;Cluster-17474.71951;Cluster-17474.61860;Cluster-17474.106881;Cluster-17474.122965;Clust…	K00759+K00759+K00759+K00759+K00759+K00759+K00856+K00856+K00860+K00860+K00873+K00873+K00873+K00873+K00873+K00873+K00939+K00940+K00940+K00940+K00948+K00948+K00951+K01490+K01490+K01510+K01510+K01513+K01835+K01835+K02083+K03787+K06966+K06966+K06966+K06966+K06966+K06966+K06966+K06966+K06966+K14641+K14977+K18151+K18532+K19964	https:\\www.genome.jp\dbget-bin\www_bget?map00230
Tryptophan metabolism	ko00380	15 out of 2518 0.595710881652105%	406 out of 48749 0.83283759666865%	0.933561	1	Cluster-17474.5254;Cluster-17474.59602;Cluster-17474.79637;Cluster-17474.156520;Cluster-17474.61847;Cluster-17474.77533;Cluster-17474.124703;Cluster-17474.15186;Cluster-17474.159740;Cluster-17474.30692;Cluster-17474.30693;Cluster-17474.43235;Cluster-17474.53949;Cluster-17474.108345;Cluster-17474.704	K00128+K00128+K00128+K00658+K00658+K00837+K01426+K01426+K01593+K01593+K01593+K01593+K01593+K03781+K11816	https:\\www.genome.jp\dbget-bin\www_bget?map00380
Zeatin biosynthesis	ko00908	17 out of 2518 0.675138999205719%	461 out of 48749 0.945660423803565%	0.945025	1	Cluster-17474.105603;Cluster-17474.111058;Cluster-17474.128494;Cluster-17474.148890;Cluster-17474.160797;Cluster-17474.168603;Cluster-17474.174740;Cluster-17474.66991;Cluster-17474.66993;Cluster-17474.75479;Cluster-17474.142669;Cluster-17474.106547;Cluster-17474.108818;Cluster-17474.117258;Cluster-17474.196780;Cluster-17474.197326;Cluster-17474.26485	K00279+K00279+K00279+K00279+K00279+K00279+K00279+K00279+K00279+K00279+K00791+K13496+K13496+K13496+K13496+K13496+K13496	https:\\www.genome.jp\dbget-bin\www_bget?map00908
Lipoic acid metabolism	ko00785	1 out of 2518 0.039714058776807%	56 out of 48749 0.114874151264641%	0.94878	1	Cluster-17474.125556	K03644	https:\\www.genome.jp\dbget-bin\www_bget?map00785
One carbon pool by folate	ko00670	6 out of 2518 0.238284352660842%	207 out of 48749 0.424624094853228%	0.959148	1	Cluster-17474.107069;Cluster-17474.159221;Cluster-17474.121303;Cluster-17474.67866;Cluster-17474.67867;Cluster-17474.68877	K00288+K00288+K13998+K13998+K13998+K13998	https:\\www.genome.jp\dbget-bin\www_bget?map00670
RNA polymerase	ko03020	21 out of 2518 0.833995234312947%	568 out of 48749 1.16515210568422%	0.959671	1	Cluster-17474.13352;Cluster-17474.61428;Cluster-16387.1;Cluster-17474.101110;Cluster-17474.121672;Cluster-17474.123366;Cluster-17474.157315;Cluster-17474.170159;Cluster-17474.187873;Cluster-17474.188362;Cluster-17474.30639;Cluster-17474.4625;Cluster-17474.57351;Cluster-17474.69804;Cluster-17474.3361;Cluster-17474.43059;Cluster-17474.129079;Cluster-17474.1439;Cluster-17474.1440;Cluster-17474.19729…	K03002+K03002+K03006+K03006+K03006+K03006+K03006+K03006+K03006+K03006+K03006+K03006+K03006+K03006+K03013+K03018+K03021+K03021+K03021+K03021+K03021	https:\\www.genome.jp\dbget-bin\www_bget?map03020
Basal transcription factors	ko03022	16 out of 2518 0.635424940428912%	459 out of 48749 0.941557775544114%	0.965373	1	Cluster-17474.58097;Cluster-17474.187493;Cluster-17474.33546;Cluster-17474.42215;Cluster-17474.57237;Cluster-17474.79596;Cluster-17474.44293;Cluster-17474.101375;Cluster-17474.108452;Cluster-17474.80155;Cluster-17474.117434;Cluster-17474.124643;Cluster-17474.122258;Cluster-17474.66936;Cluster-17474.102668;Cluster-17474.147891	K03122+K03123+K03125+K03125+K03125+K03125+K03126+K03132+K03134+K03136+K03138+K03138+K06634+K10844+K14649+K14649	https:\\www.genome.jp\dbget-bin\www_bget?map03022
Fatty acid degradation	ko00071	19 out of 2518 0.754567116759333%	530 out of 48749 1.08720178875464%	0.965909	1	Cluster-17474.101843;Cluster-17474.135412;Cluster-17474.41156;Cluster-17474.5254;Cluster-17474.59602;Cluster-17474.79637;Cluster-17474.170233;Cluster-17474.173738;Cluster-17474.78598;Cluster-17474.129139;Cluster-17474.142487;Cluster-17474.62905;Cluster-17474.157202;Cluster-17474.125073;Cluster-17474.1565;Cluster-17474.203622;Cluster-17474.25176;Cluster-17474.144578;Cluster-17474.53867	K00001+K00121+K00121+K00128+K00128+K00128+K00232+K00232+K00232+K01897+K01897+K07513+K15401+K18857+K18857+K18857+K18857+K20495+K20495	https:\\www.genome.jp\dbget-bin\www_bget?map00071
Other glycan degradation	ko00511	19 out of 2518 0.754567116759333%	540 out of 48749 1.1077150300519%	0.972497	1	Cluster-17474.113813;Cluster-17474.115641;Cluster-17474.172197;Cluster-17474.51712;Cluster-17474.111714;Cluster-17474.177172;Cluster-17474.38488;Cluster-17474.43581;Cluster-17474.44066;Cluster-17474.71540;Cluster-17474.100968;Cluster-17474.119164;Cluster-17474.163008;Cluster-17474.2162;Cluster-17474.77869;Cluster-17474.122481;Cluster-17474.120865;Cluster-17474.136876;Cluster-17474.198813	K01191+K01191+K01191+K01191+K01206+K01206+K01206+K01206+K01206+K01206+K12309+K12309+K12309+K12309+K12309+K15923+K17108+K17108+K17108	https:\\www.genome.jp\dbget-bin\www_bget?map00511
Galactose metabolism	ko00052	52 out of 2518 2.06513105639396%	1281 out of 48749 2.62774621017867%	0.973069	1	Cluster-17474.115884;Cluster-17474.111274;Cluster-17474.68930;Cluster-17474.103519;Cluster-17474.103743;Cluster-17474.109825;Cluster-17474.113974;Cluster-17474.114154;Cluster-17474.126725;Cluster-17474.160229;Cluster-17474.161711;Cluster-17474.162007;Cluster-17474.169564;Cluster-17474.65871;Cluster-17474.65873;Cluster-17474.68536;Cluster-17474.116665;Cluster-17474.112545;Cluster-17474.120076;Clus…	K00011+K00844+K00844+K00850+K00850+K00850+K00850+K00850+K00850+K00850+K00850+K00850+K00850+K00850+K00850+K00850+K00963+K01187+K01187+K01187+K01187+K01187+K01187+K01187+K01187+K01193+K01193+K01193+K01193+K01784+K01784+K01784+K01835+K01835+K06611+K06611+K06617+K06617+K06617+K06617+K07407+K12309+K12309+K12309+K12309+K12309+K12447+K12447+K12447+K12447+K12447+K12447	https:\\www.genome.jp\dbget-bin\www_bget?map00052
Valine, leucine and isoleucine biosynthesis	ko00290	4 out of 2518 0.158856235107228%	170 out of 48749 0.348725102053375%	0.977952	1	Cluster-17474.101751;Cluster-17474.201158;Cluster-17474.31466;Cluster-17474.31153	K00053+K00053+K00053+K00826	https:\\www.genome.jp\dbget-bin\www_bget?map00290
Sulfur relay system	ko04122	1 out of 2518 0.039714058776807%	74 out of 48749 0.151797985599705%	0.980308	1	Cluster-17474.155596	K11996	https:\\www.genome.jp\dbget-bin\www_bget?map04122
Aminoacyl-tRNA biosynthesis	ko00970	30 out of 2518 1.19142176330421%	812 out of 48749 1.6656751933373%	0.980771	1	Cluster-17474.152218;Cluster-17474.158534;Cluster-17474.104933;Cluster-17474.116277;Cluster-17474.119600;Cluster-17474.120827;Cluster-17474.127569;Cluster-17474.130836;Cluster-17474.165830;Cluster-17474.48306;Cluster-17474.5786;Cluster-17474.129982;Cluster-17474.21754;Cluster-17474.187786;Cluster-17474.119753;Cluster-17474.121391;Cluster-17474.105350;Cluster-17474.113963;Cluster-17474.111563;Clus…	K01869+K01869+K01870+K01870+K01870+K01870+K01870+K01870+K01870+K01870+K01870+K01872+K01873+K01874+K01876+K01876+K01881+K01886+K01892+K01892+K01892+K01892+K01892+K01892+K01892+K01892+K01892+K02433+K02433+K02433	https:\\www.genome.jp\dbget-bin\www_bget?map00970
Glycosphingolipid biosynthesis - ganglio series	ko00604	5 out of 2518 0.198570293884035%	204 out of 48749 0.418470122464051%	0.981851	1	Cluster-17474.100968;Cluster-17474.119164;Cluster-17474.163008;Cluster-17474.2162;Cluster-17474.77869	K12309+K12309+K12309+K12309+K12309	https:\\www.genome.jp\dbget-bin\www_bget?map00604
Propanoate metabolism	ko00640	15 out of 2518 0.595710881652105%	469 out of 48749 0.962071016841371%	0.984649	1	Cluster-17474.170233;Cluster-17474.173738;Cluster-17474.78598;Cluster-17474.60386;Cluster-17474.74135;Cluster-17474.26475;Cluster-17474.118074;Cluster-17474.12110;Cluster-17474.152525;Cluster-17474.156764;Cluster-17474.22822;Cluster-17474.119246;Cluster-17474.161958;Cluster-17474.117894;Cluster-17474.198329	K00232+K00232+K00232+K01578+K01578+K01895+K01899+K01899+K01899+K01899+K01899+K01962+K02160+K05605+K05605	https:\\www.genome.jp\dbget-bin\www_bget?map00640
Various types of N-glycan biosynthesis	ko00513	12 out of 2518 0.476568705321684%	396 out of 48749 0.812324355371392%	0.985312	1	Cluster-17474.114525;Cluster-17474.39474;Cluster-17474.140713;Cluster-17474.147508;Cluster-17474.139067;Cluster-17474.123069;Cluster-17474.127679;Cluster-17474.182258;Cluster-17474.75900;Cluster-17474.66545;Cluster-17474.80272;Cluster-17474.170538	K03714+K03842+K03843+K03844+K03846+K12666+K12667+K12667+K12667+K14412+K14412+K14413	https:\\www.genome.jp\dbget-bin\www_bget?map00513
Other types of O-glycan biosynthesis	ko00514	5 out of 2518 0.198570293884035%	215 out of 48749 0.441034687891034%	0.987776	1	Cluster-17474.143862;Cluster-17474.40630;Cluster-17474.7973;Cluster-17474.135360;Cluster-17474.79794	K13667+K13675+K13675+K18134+K20782	https:\\www.genome.jp\dbget-bin\www_bget?map00514
Glycosphingolipid biosynthesis - globo and isoglobo series	ko00603	1 out of 2518 0.039714058776807%	85 out of 48749 0.174362551026688%	0.989022	1	Cluster-17474.109582	K07407	https:\\www.genome.jp\dbget-bin\www_bget?map00603
Pyruvate metabolism	ko00620	32 out of 2518 1.27084988085782%	889 out of 48749 1.82362715132618%	0.989446	1	Cluster-17474.1781;Cluster-17474.123976;Cluster-17474.100960;Cluster-17474.109531;Cluster-17474.153623;Cluster-17474.71815;Cluster-17474.118518;Cluster-17474.147805;Cluster-17474.5254;Cluster-17474.59602;Cluster-17474.79637;Cluster-17474.186439;Cluster-17474.102187;Cluster-17474.107347;Cluster-17474.110010;Cluster-17474.134184;Cluster-17474.164532;Cluster-17474.71951;Cluster-17474.51271;Cluster-1…	K00026+K00028+K00029+K00029+K00029+K00029+K00051+K00051+K00128+K00128+K00128+K00627+K00873+K00873+K00873+K00873+K00873+K00873+K01512+K01512+K01595+K01610+K01638+K01638+K01638+K01759+K01759+K01759+K01759+K01895+K01962+K02160	https:\\www.genome.jp\dbget-bin\www_bget?map00620
Valine, leucine and isoleucine degradation	ko00280	22 out of 2518 0.873709293089754%	661 out of 48749 1.35592524974871%	0.990944	1	Cluster-17474.102689;Cluster-17474.107880;Cluster-17474.130930;Cluster-17474.170301;Cluster-17474.24197;Cluster-17474.75836;Cluster-17474.5254;Cluster-17474.59602;Cluster-17474.79637;Cluster-17474.31153;Cluster-17474.105186;Cluster-17474.186895;Cluster-17474.50865;Cluster-17474.51410;Cluster-17474.71715;Cluster-17474.188496;Cluster-17474.42574;Cluster-17474.174253;Cluster-17474.117894;Cluster-174…	K00020+K00020+K00020+K00020+K00020+K00020+K00128+K00128+K00128+K00826+K00827+K00827+K01640+K01640+K01640+K01641+K01641+K01968+K05605+K05605+K05607+K07513	https:\\www.genome.jp\dbget-bin\www_bget?map00280
Glycosaminoglycan degradation	ko00531	6 out of 2518 0.238284352660842%	269 out of 48749 0.551806190896224%	0.995029	1	Cluster-17474.63518;Cluster-17474.100968;Cluster-17474.119164;Cluster-17474.163008;Cluster-17474.2162;Cluster-17474.77869	K10532+K12309+K12309+K12309+K12309+K12309	https:\\www.genome.jp\dbget-bin\www_bget?map00531
Lysine degradation	ko00310	17 out of 2518 0.675138999205719%	581 out of 48749 1.19181931937065%	0.996944	1	Cluster-17474.5254;Cluster-17474.59602;Cluster-17474.79637;Cluster-17474.109925;Cluster-17474.156520;Cluster-17474.61847;Cluster-17474.113282;Cluster-17474.121270;Cluster-17474.141853;Cluster-17474.6598;Cluster-17474.141857;Cluster-17474.175229;Cluster-17474.48880;Cluster-17474.121450;Cluster-17474.196765;Cluster-17474.34817;Cluster-17474.61280	K00128+K00128+K00128+K00306+K00658+K00658+K11420+K11420+K11420+K11420+K11422+K11422+K11422+K11430+K19199+K19199+K22748	https:\\www.genome.jp\dbget-bin\www_bget?map00310
Histidine metabolism	ko00340	4 out of 2518 0.158856235107228%	229 out of 48749 0.469753225707194%	0.997856	1	Cluster-17474.5254;Cluster-17474.59602;Cluster-17474.79637;Cluster-17474.121186	K00128+K00128+K00128+K01814	https:\\www.genome.jp\dbget-bin\www_bget?map00340
Protein export	ko03060	9 out of 2518 0.357426528991263%	386 out of 48749 0.791811114074135%	0.99828	1	Cluster-17474.157531;Cluster-17474.135737;Cluster-17474.161549;Cluster-17474.112104;Cluster-17474.167453;Cluster-17474.170885;Cluster-17474.191790;Cluster-17474.39902;Cluster-17474.110214	K03100+K03109+K03110+K09490+K09648+K09648+K09648+K12947+K13431	https:\\www.genome.jp\dbget-bin\www_bget?map03060
Nicotinate and nicotinamide metabolism	ko00760	8 out of 2518 0.317712470214456%	360 out of 48749 0.738476686701266%	0.998436	1	Cluster-17474.165277;Cluster-17474.35996;Cluster-17474.115795;Cluster-17474.121293;Cluster-17474.52369;Cluster-17474.160172;Cluster-17474.116473;Cluster-17474.79661	K00278+K00278+K00858+K00858+K01240+K01513+K03517+K03787	https:\\www.genome.jp\dbget-bin\www_bget?map00760
Peroxisome	ko04146	25 out of 2518 0.992851469420175%	809 out of 48749 1.65952122094812%	0.998472	1	Cluster-17474.170233;Cluster-17474.173738;Cluster-17474.78598;Cluster-17474.109925;Cluster-17474.60386;Cluster-17474.74135;Cluster-17474.50865;Cluster-17474.51410;Cluster-17474.71715;Cluster-17474.129139;Cluster-17474.142487;Cluster-17474.108345;Cluster-17474.19208;Cluster-17474.19209;Cluster-17474.75315;Cluster-17474.101444;Cluster-17474.143290;Cluster-17474.31827;Cluster-17474.62905;Cluster-174…	K00232+K00232+K00232+K00306+K01578+K01578+K01640+K01640+K01640+K01897+K01897+K03781+K04564+K04564+K04564+K04565+K04565+K04565+K07513+K08726+K08726+K08726+K11517+K13346+K13354	https:\\www.genome.jp\dbget-bin\www_bget?map04146
Betalain biosynthesis	ko00965	8 out of 2518 0.317712470214456%	372 out of 48749 0.763092576257975%	0.998976	1	Cluster-17474.159740;Cluster-17474.30692;Cluster-17474.30693;Cluster-17474.43235;Cluster-17474.53949;Cluster-17474.102605;Cluster-17474.10876;Cluster-17474.191132	K01593+K01593+K01593+K01593+K01593+K15777+K15777+K15777	https:\\www.genome.jp\dbget-bin\www_bget?map00965
Ribosome biogenesis in eukaryotes	ko03008	26 out of 2518 1.03256552819698%	890 out of 48749 1.82567847545591%	0.999631	1	Cluster-17474.108486;Cluster-17474.64144;Cluster-17474.56899;Cluster-17474.194640;Cluster-17474.126728;Cluster-17474.22307;Cluster-17474.110391;Cluster-17474.117559;Cluster-17474.193724;Cluster-17474.117806;Cluster-17474.130085;Cluster-17474.105469;Cluster-17474.105471;Cluster-17474.116793;Cluster-17474.119122;Cluster-17474.141668;Cluster-17474.104899;Cluster-17474.121817;Cluster-17474.134760;Clu…	K03097+K07178+K07179+K11108+K12619+K12619+K13288+K14536+K14536+K14544+K14544+K14548+K14548+K14548+K14548+K14552+K14558+K14559+K14559+K14561+K14563+K14565+K14566+K14567+K14568+K18532	https:\\www.genome.jp\dbget-bin\www_bget?map03008
Nucleotide excision repair	ko03420	31 out of 2518 1.23113582208102%	1049 out of 48749 2.1518390120823%	0.99984	1	Cluster-17474.198333;Cluster-17474.102968;Cluster-17474.104343;Cluster-17474.129505;Cluster-17474.133045;Cluster-17474.140818;Cluster-17474.15786;Cluster-17474.57838;Cluster-17474.133752;Cluster-17474.122258;Cluster-17474.152293;Cluster-17474.40478;Cluster-17474.42666;Cluster-17474.69335;Cluster-17474.72035;Cluster-17474.139885;Cluster-17474.103186;Cluster-17474.145459;Cluster-17474.143641;Cluste…	K03657+K03868+K03868+K03868+K03868+K03868+K03868+K03868+K04802+K06634+K07466+K07466+K07466+K07466+K07466+K10609+K10610+K10610+K10747+K10755+K10755+K10839+K10839+K10840+K10844+K10846+K10846+K10846+K10846+K10848+K10849	https:\\www.genome.jp\dbget-bin\www_bget?map03420
N-Glycan biosynthesis	ko00510	11 out of 2518 0.436854646544877%	517 out of 48749 1.06053457506821%	0.99986	1	Cluster-17474.107076;Cluster-17474.111184;Cluster-17474.39474;Cluster-17474.140713;Cluster-17474.147508;Cluster-17474.139067;Cluster-17474.48581;Cluster-17474.123069;Cluster-17474.127679;Cluster-17474.182258;Cluster-17474.75900	K00729+K00729+K03842+K03843+K03844+K03846+K03850+K12666+K12667+K12667+K12667	https:\\www.genome.jp\dbget-bin\www_bget?map00510
Autophagy - other	ko04136	4 out of 2518 0.158856235107228%	325 out of 48749 0.666680342160865%	0.999966	1	Cluster-17474.76697;Cluster-17474.38145;Cluster-17474.166021;Cluster-17474.72859	K07203+K08266+K08330+K08341	https:\\www.genome.jp\dbget-bin\www_bget?map04136
Spliceosome	ko03040	58 out of 2518 2.30341540905481%	1796 out of 48749 3.68417813698743%	0.999978	1	Cluster-17474.163211;Cluster-17474.204453;Cluster-17474.45012;Cluster-17474.116870;Cluster-17474.44771;Cluster-17474.100853;Cluster-17474.119479;Cluster-17474.157039;Cluster-17474.40004;Cluster-17474.161645;Cluster-17474.23390;Cluster-17474.67616;Cluster-17474.75039;Cluster-17474.68292;Cluster-17474.62920;Cluster-17474.117649;Cluster-17474.168072;Cluster-17474.187988;Cluster-17474.36068;Cluster-1…	K03283+K03283+K03283+K06063+K12625+K12741+K12741+K12741+K12741+K12812+K12812+K12812+K12812+K12813+K12816+K12818+K12818+K12818+K12818+K12818+K12823+K12823+K12825+K12829+K12831+K12831+K12835+K12835+K12835+K12835+K12836+K12864+K12867+K12868+K12868+K12868+K12868+K12869+K12873+K12876+K12876+K12881+K12881+K12885+K12885+K12890+K12890+K12890+K12891+K12893+K12896+K12896+K12897+K12897+K12900+K12900+K12900+…	https:\\www.genome.jp\dbget-bin\www_bget?map03040
Amino sugar and nucleotide sugar metabolism	ko00520	73 out of 2518 2.89912629070691%	2169 out of 48749 4.44932203737513%	0.999984	1	Cluster-17474.110159;Cluster-17474.104990;Cluster-17474.106850;Cluster-17474.26210;Cluster-17474.127574;Cluster-17474.111274;Cluster-17474.68930;Cluster-17474.115719;Cluster-17474.123413;Cluster-17474.140443;Cluster-17474.22433;Cluster-17474.75539;Cluster-17474.116665;Cluster-17474.6986;Cluster-17474.104981;Cluster-17474.105825;Cluster-17474.105892;Cluster-17474.106365;Cluster-17474.106837;Cluste…	K00012+K00326+K00326+K00621+K00820+K00844+K00844+K00847+K00847+K00847+K00847+K00847+K00963+K00966+K01183+K01183+K01183+K01183+K01183+K01183+K01183+K01183+K01183+K01183+K01183+K01183+K01183+K01183+K01209+K01784+K01784+K01784+K01809+K01810+K01810+K01810+K01835+K01835+K05305+K06118+K08678+K08678+K08678+K08678+K08679+K08679+K10046+K12447+K12447+K12447+K12447+K12447+K12447+K12450+K12450+K12450+K12451+…	https:\\www.genome.jp\dbget-bin\www_bget?map00520
mRNA surveillance pathway	ko03015	45 out of 2518 1.78713264495631%	1493 out of 48749 3.06262692568053%	0.999984	1	Cluster-17474.102327;Cluster-17474.181606;Cluster-17474.120873;Cluster-17474.127196;Cluster-17474.31937;Cluster-17474.42131;Cluster-17474.60330;Cluster-17474.161645;Cluster-17474.23390;Cluster-17474.67616;Cluster-17474.75039;Cluster-17474.147898;Cluster-17474.74229;Cluster-17474.135797;Cluster-17474.153776;Cluster-17474.101916;Cluster-17474.120546;Cluster-17474.119139;Cluster-17474.200072;Cluster…	K03265+K04354+K06100+K06100+K06269+K11584+K11584+K12812+K12812+K12812+K12812+K12876+K12876+K12881+K12881+K13917+K14324+K14326+K14326+K14376+K14396+K14399+K14400+K14400+K14400+K14402+K14404+K14404+K14406+K14409+K14411+K14411+K14411+K14411+K14411+K14411+K14411+K14411+K14411+K14411+K14411+K14411+K14416+K15544+K15544	https:\\www.genome.jp\dbget-bin\www_bget?map03015
Oxidative phosphorylation	ko00190	27 out of 2518 1.07227958697379%	1036 out of 48749 2.12517179839586%	0.999987	1	Cluster-17474.118117;Cluster-17474.177024;Cluster-17474.106506;Cluster-17474.116562;Cluster-17474.176027;Cluster-17474.71606;Cluster-17474.101975;Cluster-17474.117580;Cluster-17474.153639;Cluster-17474.161830;Cluster-17474.50999;Cluster-17474.56059;Cluster-17474.64260;Cluster-17474.188634;Cluster-17474.189286;Cluster-17474.151374;Cluster-17474.109495;Cluster-17474.125892;Cluster-17474.106733;Clus…	K00234+K00417+K01507+K01507+K01507+K01507+K01535+K01535+K01535+K01535+K01535+K01535+K01535+K02115+K02115+K02128+K02137+K02144+K02149+K02150+K03884+K03884+K03935+K03935+K03940+K03945+K03953	https:\\www.genome.jp\dbget-bin\www_bget?map00190
Ribosome	ko03010	54 out of 2518 2.14455917394758%	1732 out of 48749 3.55289339268498%	0.99999	1	Cluster-17474.113934;Cluster-17474.106083;Cluster-17474.112625;Cluster-17474.126907;Cluster-17474.49334;Cluster-17474.141261;Cluster-17474.101193;Cluster-17474.12987;Cluster-17474.57542;Cluster-17474.79353;Cluster-17474.33637;Cluster-17474.7193;Cluster-17474.103895;Cluster-17474.70417;Cluster-17474.132345;Cluster-17474.19013;Cluster-17474.146644;Cluster-17474.120720;Cluster-17474.108692;Cluster-1…	K02865+K02866+K02866+K02866+K02866+K02867+K02868+K02868+K02868+K02868+K02884+K02885+K02888+K02888+K02894+K02894+K02899+K02906+K02915+K02916+K02917+K02917+K02917+K02917+K02918+K02920+K02923+K02925+K02925+K02925+K02926+K02930+K02932+K02933+K02934+K02934+K02934+K02943+K02945+K02947+K02951+K02953+K02953+K02957+K02959+K02960+K02961+K02961+K02974+K02975+K02975+K02980+K02987+K02997	https:\\www.genome.jp\dbget-bin\www_bget?map03010
Protein processing in endoplasmic reticulum	ko04141	77 out of 2518 3.05798252581414%	2296 out of 48749 4.70984020185029%	0.999992	1	Cluster-17474.100556;Cluster-17474.78769;Cluster-17474.102459;Cluster-17474.48606;Cluster-17474.154563;Cluster-17474.163211;Cluster-17474.204453;Cluster-17474.45012;Cluster-17474.21738;Cluster-17474.102968;Cluster-17474.104343;Cluster-17474.129505;Cluster-17474.133045;Cluster-17474.140818;Cluster-17474.15786;Cluster-17474.57838;Cluster-17474.115147;Cluster-17474.124262;Cluster-17474.196796;Cluste…	K01456+K01456+K03094+K03094+K03237+K03283+K03283+K03283+K03347+K03868+K03868+K03868+K03868+K03868+K03868+K03868+K04079+K04079+K04079+K04374+K04523+K06689+K06689+K06689+K06689+K06689+K07765+K07953+K08057+K08288+K08852+K09490+K09518+K09555+K09555+K09584+K09584+K10084+K10661+K10666+K10666+K10666+K10666+K10839+K10839+K10950+K10950+K12666+K12667+K12667+K12667+K13525+K13525+K13993+K13993+K13993+K13993+…	https:\\www.genome.jp\dbget-bin\www_bget?map04141
DNA replication	ko03030	23 out of 2518 0.913423351866561%	950 out of 48749 1.94875792323945%	0.999993	1	Cluster-17474.146796;Cluster-17474.154808;Cluster-17474.133079;Cluster-17474.133080;Cluster-17474.11218;Cluster-17474.128586;Cluster-17474.129748;Cluster-17474.149863;Cluster-17474.53573;Cluster-17474.57680;Cluster-17474.64853;Cluster-17474.107511;Cluster-17474.115051;Cluster-17474.133752;Cluster-17474.152293;Cluster-17474.40478;Cluster-17474.42666;Cluster-17474.69335;Cluster-17474.72035;Cluster-…	K02209+K02209+K02320+K02320+K02540+K02540+K02540+K02540+K02540+K02540+K02541+K04799+K04799+K04802+K07466+K07466+K07466+K07466+K07466+K10742+K10747+K10755+K10755	https:\\www.genome.jp\dbget-bin\www_bget?map03030
RNA degradation	ko03018	46 out of 2518 1.82684670373312%	1570 out of 48749 3.22057888366941%	0.999996	1	Cluster-17474.103519;Cluster-17474.103743;Cluster-17474.109825;Cluster-17474.113974;Cluster-17474.114154;Cluster-17474.126725;Cluster-17474.160229;Cluster-17474.161711;Cluster-17474.162007;Cluster-17474.169564;Cluster-17474.65871;Cluster-17474.65873;Cluster-17474.68536;Cluster-17474.107740;Cluster-17474.111538;Cluster-17474.128235;Cluster-17474.132881;Cluster-17474.109908;Cluster-17474.126056;Clu…	K00850+K00850+K00850+K00850+K00850+K00850+K00850+K00850+K00850+K00850+K00850+K00850+K00850+K01148+K01689+K03514+K03514+K04077+K04077+K04077+K04077+K04077+K04077+K04077+K07573+K10643+K10643+K10643+K10643+K12581+K12585+K12590+K12592+K12598+K12598+K12598+K12599+K12604+K12608+K12616+K12619+K12619+K12625+K14442+K14442+K14442	https:\\www.genome.jp\dbget-bin\www_bget?map03018
Mismatch repair	ko03430	16 out of 2518 0.635424940428912%	826 out of 48749 1.69439373115346%	0.999999	1	Cluster-17474.198333;Cluster-17474.133752;Cluster-17474.115540;Cluster-17474.152293;Cluster-17474.40478;Cluster-17474.42666;Cluster-17474.69335;Cluster-17474.72035;Cluster-17474.59446;Cluster-17474.117753;Cluster-17474.122678;Cluster-17474.143641;Cluster-17474.100909;Cluster-17474.152416;Cluster-17474.118122;Cluster-17474.118123	K03657+K04802+K07456+K07466+K07466+K07466+K07466+K07466+K08735+K08737+K08737+K10747+K10755+K10755+K10858+K10858	https:\\www.genome.jp\dbget-bin\www_bget?map03430
Ascorbate and aldarate metabolism	ko00053	24 out of 2518 0.953137410643368%	1109 out of 48749 2.27491845986584%	1	1	Cluster-17474.110159;Cluster-17474.5254;Cluster-17474.59602;Cluster-17474.79637;Cluster-17474.46821;Cluster-17474.7100;Cluster-17474.138617;Cluster-17474.102652;Cluster-17474.102659;Cluster-17474.69877;Cluster-17474.52772;Cluster-17474.111381;Cluster-17474.123943;Cluster-17474.201996;Cluster-17474.38061;Cluster-17474.42256;Cluster-17474.54848;Cluster-17474.59170;Cluster-17474.42247;Cluster-17474.…	K00012+K00128+K00128+K00128+K00423+K00423+K00434+K00469+K00469+K00469+K08232+K10046+K12447+K12447+K12447+K12447+K12447+K12447+K14190+K14190+K14190+K16190+K16190+K16190	https:\\www.genome.jp\dbget-bin\www_bget?map00053
Homologous recombination	ko03440	17 out of 2518 0.675138999205719%	1004 out of 48749 2.05952942624464%	1	1	Cluster-17474.26031;Cluster-17474.77446;Cluster-17474.152293;Cluster-17474.40478;Cluster-17474.42666;Cluster-17474.69335;Cluster-17474.72035;Cluster-17474.134006;Cluster-17474.36542;Cluster-17474.127936;Cluster-17474.143616;Cluster-17474.37959;Cluster-17474.123205;Cluster-17474.174359;Cluster-17474.136067;Cluster-17474.136068;Cluster-17474.161347	K03165+K04482+K07466+K07466+K07466+K07466+K07466+K08775+K08991+K10728+K10866+K10870+K10875+K10880+K10901+K10901+K11864	https:\\www.genome.jp\dbget-bin\www_bget?map03440
Endocytosis	ko04144	54 out of 2518 2.14455917394758%	2151 out of 48749 4.41239820304006%	1	1	Cluster-17474.10523;Cluster-17474.145926;Cluster-17474.75614;Cluster-17474.142693;Cluster-17474.150569;Cluster-17474.198906;Cluster-17474.203668;Cluster-17474.68563;Cluster-17474.146386;Cluster-17474.41693;Cluster-17474.54591;Cluster-17474.60701;Cluster-17474.68035;Cluster-17474.163211;Cluster-17474.204453;Cluster-17474.45012;Cluster-17474.106280;Cluster-12697.0;Cluster-17474.106703;Cluster-17474…	K00889+K00889+K00889+K01115+K01115+K01115+K01115+K01115+K01528+K01528+K01528+K01528+K01528+K03283+K03283+K03283+K04645+K05747+K05747+K05747+K05747+K05747+K05758+K07889+K07897+K07897+K07901+K07937+K07937+K07937+K09526+K10396+K10396+K10591+K10591+K11824+K12182+K12182+K12182+K12185+K12188+K12189+K12191+K12471+K12471+K12471+K12472+K12472+K12486+K18441+K18442+K19366+K19476+K19476	https:\\www.genome.jp\dbget-bin\www_bget?map04144
RNA transport	ko03013	52 out of 2518 2.06513105639396%	2283 out of 48749 4.68317298816386%	1	1	Cluster-17474.69791;Cluster-17474.22158;Cluster-17474.103733;Cluster-17474.111132;Cluster-17474.115160;Cluster-17474.119627;Cluster-17474.167011;Cluster-17474.154563;Cluster-1214.0;Cluster-17474.555;Cluster-17474.54431;Cluster-17474.75954;Cluster-17474.133626;Cluster-17474.104416;Cluster-17474.117646;Cluster-17474.109219;Cluster-17474.69294;Cluster-17474.153039;Cluster-17474.121525;Cluster-17474.…	K00784+K00974+K02516+K03231+K03231+K03231+K03231+K03237+K03239+K03239+K03240+K03240+K03242+K03246+K03253+K03257+K03257+K03260+K03680+K03680+K05749+K12812+K12812+K12812+K12812+K12876+K12876+K12881+K12881+K13130+K13137+K13137+K13151+K13174+K14288+K14292+K14292+K14292+K14292+K14297+K14298+K14300+K14301+K14303+K14308+K14311+K14314+K14314+K14324+K14326+K14326+K18213	https:\\www.genome.jp\dbget-bin\www_bget?map03013

## Sheet: GE vs CE
#Kegg_pathway	ko_id	Cluter_frequency	Genome_frequency	P-value	Corrected_P-value	GeneID	KEGG Orthology	hyperlink
Circadian rhythm - plant	ko04712	152 out of 7980 1.9047619047619%	517 out of 48749 1.06053457506821%	0	0	Cluster-17474.100823;Cluster-17474.103578;Cluster-17474.108358;Cluster-17474.118550;Cluster-17474.154599;Cluster-17474.154600;Cluster-17474.169632;Cluster-17474.171187;Cluster-17474.17136;Cluster-17474.178390;Cluster-17474.70684;Cluster-17474.70685;Cluster-17474.77339;Cluster-17474.108486;Cluster-17474.112327;Cluster-17474.114008;Cluster-17474.115974;Cluster-17474.139146;Cluster-17474.189100;Clus…	K00660+K00660+K00660+K00660+K00660+K00660+K00660+K00660+K00660+K00660+K00660+K00660+K00660+K03097+K03097+K03097+K03097+K03097+K03097+K03097+K03097+K03097+K03097+K03097+K03097+K03115+K03115+K10143+K10143+K10143+K10143+K12115+K12116+K12116+K12116+K12116+K12116+K12116+K12116+K12116+K12118+K12118+K12118+K12118+K12119+K12119+K12119+K12119+K12120+K12120+K12120+K12120+K12120+K12121+K12124+K12124+K12124+…	https:\\www.genome.jp\dbget-bin\www_bget?map04712
Biosynthesis of secondary metabolites	ko01110	1803 out of 7980 22.593984962406%	9661 out of 48749 19.8178424172804%	0	0	Cluster-17474.101843;Cluster-17474.102233;Cluster-17474.108554;Cluster-17474.111480;Cluster-17474.112747;Cluster-17474.113406;Cluster-17474.113956;Cluster-17474.119570;Cluster-17474.125522;Cluster-17474.130303;Cluster-17474.143383;Cluster-17474.145161;Cluster-17474.178111;Cluster-17474.63375;Cluster-17474.151584;Cluster-17474.186298;Cluster-17474.78058;Cluster-17474.114634;Cluster-17474.145760;Cl…	K00001+K00002+K00002+K00002+K00002+K00002+K00002+K00002+K00002+K00002+K00002+K00002+K00002+K00002+K00013+K00013+K00016+K00021+K00021+K00021+K00025+K00025+K00025+K00025+K00026+K00026+K00026+K00030+K00030+K00030+K00030+K00030+K00030+K00031+K00031+K00031+K00031+K00036+K00036+K00036+K00052+K00053+K00053+K00053+K00053+K00083+K00083+K00083+K00083+K00083+K00083+K00083+K00099+K00099+K00099+K00106+K00106+…	https:\\www.genome.jp\dbget-bin\www_bget?map01110
Plant hormone signal transduction	ko04075	548 out of 7980 6.8671679197995%	2018 out of 48749 4.13957209378654%	0	0	Cluster-10383.1;Cluster-17474.110310;Cluster-17474.112023;Cluster-17474.117081;Cluster-17474.124982;Cluster-17474.137443;Cluster-17474.144661;Cluster-17474.144670;Cluster-17474.154856;Cluster-17474.154857;Cluster-17474.154858;Cluster-17474.169414;Cluster-17474.175535;Cluster-17474.203063;Cluster-17474.29282;Cluster-17474.44581;Cluster-17474.72687;Cluster-12443.1;Cluster-17474.100412;Cluster-17474…	K12126+K12126+K12126+K12126+K12126+K12126+K12126+K12126+K12126+K12126+K12126+K12126+K12126+K12126+K12126+K12126+K12126+K13413+K13413+K13413+K13413+K13413+K13413+K13413+K13413+K13413+K13413+K13413+K13413+K13413+K13413+K13413+K13413+K13415+K13415+K13415+K13415+K13415+K13415+K13415+K13415+K13415+K13415+K13415+K13415+K13415+K13415+K13415+K13415+K13415+K13415+K13415+K13415+K13415+K13415+K13415+K13415+…	https:\\www.genome.jp\dbget-bin\www_bget?map04075
Isoquinoline alkaloid biosynthesis	ko00950	83 out of 7980 1.04010025062657%	221 out of 48749 0.453342632669388%	4.39204e-13	6.19278e-11	Cluster-17474.104087;Cluster-17474.104094;Cluster-17474.104095;Cluster-17474.105408;Cluster-17474.106058;Cluster-17474.111462;Cluster-17474.117927;Cluster-17474.121459;Cluster-17474.137383;Cluster-17474.137389;Cluster-17474.140792;Cluster-17474.140793;Cluster-17474.156043;Cluster-17474.164568;Cluster-17474.20393;Cluster-17474.43032;Cluster-17474.51298;Cluster-17474.51764;Cluster-17474.63699;Clust…	K00276+K00276+K00276+K00276+K00276+K00276+K00276+K00276+K00276+K00276+K00276+K00276+K00276+K00276+K00276+K00276+K00276+K00276+K00276+K00276+K00276+K00422+K00422+K00422+K00422+K00422+K00422+K00815+K00815+K00815+K00815+K00815+K00815+K00815+K00815+K00815+K00815+K00815+K00815+K00815+K01593+K01593+K01593+K01593+K01742+K01742+K01742+K01742+K01742+K01742+K01742+K13390+K14454+K14454+K14454+K14454+K14454+…	https:\\www.genome.jp\dbget-bin\www_bget?map00950
Metabolic pathways	ko01100	3650 out of 7980 45.7393483709273%	20565 out of 48749 42.1854807278098%	2.97895e-11	4.20032e-09	Cluster-17474.101843;Cluster-17474.102233;Cluster-17474.108554;Cluster-17474.111480;Cluster-17474.112747;Cluster-17474.113406;Cluster-17474.113956;Cluster-17474.119570;Cluster-17474.125522;Cluster-17474.130303;Cluster-17474.143383;Cluster-17474.145161;Cluster-17474.178111;Cluster-17474.63375;Cluster-17474.106920;Cluster-17474.111905;Cluster-17474.116653;Cluster-17474.129155;Cluster-17474.46112;Cl…	K00001+K00002+K00002+K00002+K00002+K00002+K00002+K00002+K00002+K00002+K00002+K00002+K00002+K00002+K00008+K00008+K00008+K00008+K00008+K00010+K00011+K00011+K00012+K00012+K00013+K00013+K00016+K00020+K00020+K00020+K00020+K00020+K00020+K00020+K00020+K00020+K00020+K00020+K00020+K00021+K00021+K00021+K00025+K00025+K00025+K00025+K00026+K00026+K00026+K00028+K00028+K00028+K00028+K00028+K00028+K00029+K00029+…	https:\\www.genome.jp\dbget-bin\www_bget?map01100
Phenylpropanoid biosynthesis	ko00940	259 out of 7980 3.24561403508772%	1089 out of 48749 2.23389197727133%	1.17306e-10	1.65401e-08	Cluster-17474.105726;Cluster-17474.106017;Cluster-17474.116018;Cluster-17474.139997;Cluster-17474.148306;Cluster-17474.163734;Cluster-17474.2405;Cluster-11005.0;Cluster-15378.0;Cluster-15724.0;Cluster-17474.101398;Cluster-17474.101798;Cluster-17474.101806;Cluster-17474.103021;Cluster-17474.104024;Cluster-17474.104025;Cluster-17474.106392;Cluster-17474.106549;Cluster-17474.107285;Cluster-17474.107…	K00083+K00083+K00083+K00083+K00083+K00083+K00083+K00430+K00430+K00430+K00430+K00430+K00430+K00430+K00430+K00430+K00430+K00430+K00430+K00430+K00430+K00430+K00430+K00430+K00430+K00430+K00430+K00430+K00430+K00430+K00430+K00430+K00430+K00430+K00430+K00430+K00430+K00430+K00430+K00430+K00430+K00430+K00430+K00430+K00430+K00430+K00430+K00430+K00430+K00430+K00430+K00430+K00430+K00430+K00430+K00430+K00430+…	https:\\www.genome.jp\dbget-bin\www_bget?map00940
Tyrosine metabolism	ko00350	99 out of 7980 1.2406015037594%	324 out of 48749 0.664629018031139%	1.55075e-10	2.18656e-08	Cluster-17474.101843;Cluster-17474.124191;Cluster-17474.135409;Cluster-17474.144779;Cluster-17474.41156;Cluster-17474.104087;Cluster-17474.104094;Cluster-17474.104095;Cluster-17474.105408;Cluster-17474.106058;Cluster-17474.111462;Cluster-17474.117927;Cluster-17474.121459;Cluster-17474.137383;Cluster-17474.137389;Cluster-17474.140792;Cluster-17474.140793;Cluster-17474.156043;Cluster-17474.164568;C…	K00001+K00121+K00121+K00121+K00121+K00276+K00276+K00276+K00276+K00276+K00276+K00276+K00276+K00276+K00276+K00276+K00276+K00276+K00276+K00276+K00276+K00276+K00276+K00276+K00276+K00276+K00422+K00422+K00422+K00422+K00422+K00422+K00451+K00451+K00451+K00451+K00451+K00457+K00815+K00815+K00815+K00815+K00815+K00815+K00815+K00815+K00815+K00815+K00815+K00815+K00815+K01555+K01555+K01555+K01593+K01593+K01593+…	https:\\www.genome.jp\dbget-bin\www_bget?map00350
Glycosphingolipid biosynthesis - ganglio series	ko00604	69 out of 7980 0.864661654135338%	204 out of 48749 0.418470122464051%	8.11436e-10	1.14412e-07	Cluster-17474.200821;Cluster-17474.104337;Cluster-17474.144102;Cluster-17474.144103;Cluster-13241.0;Cluster-17474.100968;Cluster-17474.101819;Cluster-17474.102754;Cluster-17474.103258;Cluster-17474.104360;Cluster-17474.105075;Cluster-17474.106269;Cluster-17474.106408;Cluster-17474.107267;Cluster-17474.107898;Cluster-17474.107951;Cluster-17474.107953;Cluster-17474.110198;Cluster-17474.113240;Clust…	K00780+K03368+K03368+K03368+K12309+K12309+K12309+K12309+K12309+K12309+K12309+K12309+K12309+K12309+K12309+K12309+K12309+K12309+K12309+K12309+K12309+K12309+K12309+K12309+K12309+K12309+K12309+K12309+K12309+K12309+K12309+K12309+K12309+K12309+K12309+K12309+K12309+K12309+K12309+K12309+K12309+K12309+K12309+K12309+K12309+K12309+K12309+K12309+K12309+K12309+K12309+K12309+K12309+K12309+K12309+K12309+K12309+…	https:\\www.genome.jp\dbget-bin\www_bget?map00604
Biosynthesis of amino acids	ko01230	457 out of 7980 5.72681704260652%	2207 out of 48749 4.5272723543047%	2.60235e-08	3.66931e-06	Cluster-17474.151584;Cluster-17474.186298;Cluster-17474.106154;Cluster-17474.107850;Cluster-17474.113996;Cluster-17474.136910;Cluster-17474.145808;Cluster-17474.72834;Cluster-17474.110468;Cluster-17474.155274;Cluster-17474.168353;Cluster-17474.39531;Cluster-17474.183263;Cluster-17474.101751;Cluster-17474.101756;Cluster-17474.101758;Cluster-17474.201158;Cluster-17474.108884;Cluster-17474.145384;Cl…	K00013+K00013+K00030+K00030+K00030+K00030+K00030+K00030+K00031+K00031+K00031+K00031+K00052+K00053+K00053+K00053+K00053+K00058+K00133+K00133+K00134+K00134+K00134+K00134+K00134+K00134+K00134+K00134+K00134+K00134+K00134+K00134+K00134+K00134+K00134+K00134+K00134+K00134+K00145+K00145+K00145+K00145+K00145+K00145+K00145+K00215+K00264+K00264+K00264+K00264+K00549+K00549+K00549+K00549+K00549+K00549+K00549+…	https:\\www.genome.jp\dbget-bin\www_bget?map01230
Glycosaminoglycan degradation	ko00531	80 out of 7980 1.00250626566416%	269 out of 48749 0.551806190896224%	3.14714e-08	4.43746e-06	Cluster-17474.28454;Cluster-17474.28457;Cluster-17474.154603;Cluster-17474.165473;Cluster-17474.187218;Cluster-17474.44794;Cluster-17474.49858;Cluster-17474.59262;Cluster-17474.130272;Cluster-17474.26412;Cluster-17474.27462;Cluster-17474.27465;Cluster-17474.27467;Cluster-17474.34141;Cluster-17474.66387;Cluster-13241.0;Cluster-17474.100968;Cluster-17474.101819;Cluster-17474.102754;Cluster-17474.10…	K01205+K01205+K07964+K07964+K07964+K07964+K07964+K07964+K10532+K10532+K10532+K10532+K10532+K10532+K10532+K12309+K12309+K12309+K12309+K12309+K12309+K12309+K12309+K12309+K12309+K12309+K12309+K12309+K12309+K12309+K12309+K12309+K12309+K12309+K12309+K12309+K12309+K12309+K12309+K12309+K12309+K12309+K12309+K12309+K12309+K12309+K12309+K12309+K12309+K12309+K12309+K12309+K12309+K12309+K12309+K12309+K12309+…	https:\\www.genome.jp\dbget-bin\www_bget?map00531
Flavonoid biosynthesis	ko00941	74 out of 7980 0.927318295739348%	258 out of 48749 0.52924162546924%	4.85312e-07	6.8429e-05	Cluster-17474.161623;Cluster-17474.68848;Cluster-17474.108016;Cluster-17474.77211;Cluster-17474.112756;Cluster-17474.157248;Cluster-17474.179324;Cluster-17474.193860;Cluster-17474.37791;Cluster-17474.55806;Cluster-17474.100823;Cluster-17474.103578;Cluster-17474.108358;Cluster-17474.118550;Cluster-17474.154599;Cluster-17474.154600;Cluster-17474.169632;Cluster-17474.171187;Cluster-17474.17136;Clust…	K00475+K00475+K00487+K00487+K00588+K00588+K00588+K00588+K00588+K00588+K00660+K00660+K00660+K00660+K00660+K00660+K00660+K00660+K00660+K00660+K00660+K00660+K00660+K01859+K01859+K01859+K01859+K01859+K01859+K01859+K01859+K01859+K01859+K01859+K01859+K01859+K01859+K01859+K05277+K05277+K05277+K05278+K05278+K05278+K05278+K05278+K05278+K05278+K05278+K05278+K05278+K05278+K05280+K08243+K08695+K13065+K13065+…	https:\\www.genome.jp\dbget-bin\www_bget?map00941
Carbon fixation in photosynthetic organisms	ko00710	136 out of 7980 1.70426065162907%	585 out of 48749 1.20002461588956%	9.71926e-06	0.00137042	Cluster-17474.102856;Cluster-17474.103527;Cluster-17474.182335;Cluster-17474.68751;Cluster-17474.169455;Cluster-17474.1781;Cluster-17474.39115;Cluster-17474.10356;Cluster-17474.123970;Cluster-17474.123976;Cluster-17474.137869;Cluster-17474.38306;Cluster-17474.52571;Cluster-17474.100960;Cluster-17474.100962;Cluster-17474.108099;Cluster-17474.109531;Cluster-17474.110244;Cluster-17474.121441;Cluster…	K00025+K00025+K00025+K00025+K00026+K00026+K00026+K00028+K00028+K00028+K00028+K00028+K00028+K00029+K00029+K00029+K00029+K00029+K00029+K00029+K00029+K00029+K00029+K00029+K00029+K00029+K00029+K00051+K00134+K00134+K00134+K00134+K00134+K00134+K00134+K00134+K00134+K00134+K00134+K00134+K00134+K00134+K00134+K00134+K00134+K00134+K00615+K00615+K00615+K00814+K00814+K00814+K00814+K00814+K00814+K00814+K00814+…	https:\\www.genome.jp\dbget-bin\www_bget?map00710
Benzoxazinoid biosynthesis	ko00402	24 out of 7980 0.300751879699248%	60 out of 48749 0.123079447783544%	1.07754e-05	0.00151933	Cluster-17474.110476;Cluster-17474.127720;Cluster-17474.130510;Cluster-17474.146972;Cluster-17474.157608;Cluster-17474.160868;Cluster-17474.161140;Cluster-17474.162218;Cluster-17474.174013;Cluster-17474.179232;Cluster-17474.181745;Cluster-17474.182992;Cluster-17474.184208;Cluster-17474.189441;Cluster-17474.194249;Cluster-17474.24562;Cluster-17474.31319;Cluster-17474.57240;Cluster-17474.60283;Clus…	K13229+K13229+K13229+K13229+K13229+K13229+K13229+K13229+K13229+K13229+K13229+K13229+K13229+K13229+K13229+K13229+K13229+K13229+K13229+K13229+K13229+K13229+K13229+K13229	https:\\www.genome.jp\dbget-bin\www_bget?map00402
Tropane, piperidine and pyridine alkaloid biosynthesis	ko00960	52 out of 7980 0.651629072681704%	178 out of 48749 0.365135695091181%	1.28239e-05	0.00180817	Cluster-17474.104087;Cluster-17474.104094;Cluster-17474.104095;Cluster-17474.105408;Cluster-17474.106058;Cluster-17474.111462;Cluster-17474.117927;Cluster-17474.121459;Cluster-17474.137383;Cluster-17474.137389;Cluster-17474.140792;Cluster-17474.140793;Cluster-17474.156043;Cluster-17474.164568;Cluster-17474.20393;Cluster-17474.43032;Cluster-17474.51298;Cluster-17474.51764;Cluster-17474.63699;Clust…	K00276+K00276+K00276+K00276+K00276+K00276+K00276+K00276+K00276+K00276+K00276+K00276+K00276+K00276+K00276+K00276+K00276+K00276+K00276+K00276+K00276+K00815+K00815+K00815+K00815+K00815+K00815+K00815+K00815+K00815+K00815+K00815+K00815+K00815+K08081+K08081+K08081+K08081+K08081+K08081+K14454+K14454+K14454+K14454+K14454+K14455+K14455+K14455+K14455+K14455+K14455+K15849	https:\\www.genome.jp\dbget-bin\www_bget?map00960
Isoflavonoid biosynthesis	ko00943	42 out of 7980 0.526315789473684%	134 out of 48749 0.274877433383249%	1.31833e-05	0.00185884	Cluster-17474.17941;Cluster-17474.202268;Cluster-17474.27648;Cluster-17474.51297;Cluster-17474.11127;Cluster-17474.186651;Cluster-17474.116086;Cluster-17474.19014;Cluster-17474.111597;Cluster-17474.111598;Cluster-17474.126506;Cluster-17474.136604;Cluster-17474.136605;Cluster-17474.60218;Cluster-17474.60220;Cluster-17474.75248;Cluster-17474.75895;Cluster-15892.0;Cluster-15892.1;Cluster-17474.10822…	K13258+K13258+K13258+K13258+K13259+K13259+K13260+K13260+K13263+K13263+K13263+K13263+K13263+K13263+K13263+K13263+K13263+K13264+K13264+K13264+K13264+K13264+K13264+K13264+K13264+K13264+K13264+K13264+K13264+K13264+K13264+K13264+K13264+K13265+K13265+K13265+K13265+K13265+K13265+K22932+K23179+K23179	https:\\www.genome.jp\dbget-bin\www_bget?map00943
Brassinosteroid biosynthesis	ko00905	25 out of 7980 0.31328320802005%	66 out of 48749 0.135387392561899%	2.17709e-05	0.00306969	Cluster-10022.0;Cluster-17474.107095;Cluster-17474.202631;Cluster-17474.69926;Cluster-15714.0;Cluster-17474.124495;Cluster-17474.12455;Cluster-17474.156880;Cluster-17474.187953;Cluster-17474.188414;Cluster-17474.24610;Cluster-17474.55735;Cluster-17474.58536;Cluster-17474.6196;Cluster-17474.72797;Cluster-17474.78133;Cluster-17474.102936;Cluster-17474.199252;Cluster-17474.202674;Cluster-17474.12602…	K09588+K09588+K09588+K09588+K12639+K12639+K12639+K12639+K12639+K12639+K12639+K12639+K12639+K12639+K12639+K12639+K15639+K15639+K15639+K20623+K20623+K20623+K20623+K20623+K20623	https:\\www.genome.jp\dbget-bin\www_bget?map00905
Starch and sucrose metabolism	ko00500	388 out of 7980 4.86215538847118%	1961 out of 48749 4.02264661839217%	2.58571e-05	0.00364585	Cluster-17474.103215;Cluster-17474.132837;Cluster-17474.136607;Cluster-17474.31284;Cluster-17474.48573;Cluster-17474.56457;Cluster-17474.103166;Cluster-17474.103254;Cluster-17474.104633;Cluster-17474.104634;Cluster-17474.105270;Cluster-17474.105773;Cluster-17474.106511;Cluster-17474.106513;Cluster-17474.106515;Cluster-17474.106631;Cluster-17474.106859;Cluster-17474.107292;Cluster-17474.107293;Clu…	K00688+K00688+K00688+K00688+K00688+K00688+K00695+K00695+K00695+K00695+K00695+K00695+K00695+K00695+K00695+K00695+K00695+K00695+K00695+K00695+K00695+K00695+K00695+K00695+K00696+K00700+K00700+K00700+K00700+K00700+K00700+K00700+K00700+K00700+K00700+K00700+K00700+K00700+K00700+K00703+K00703+K00703+K00703+K00703+K00703+K00703+K00703+K00705+K00705+K00705+K00705+K00750+K00750+K00844+K00844+K00844+K00844+…	https:\\www.genome.jp\dbget-bin\www_bget?map00500
Cyanoamino acid metabolism	ko00460	125 out of 7980 1.56641604010025%	543 out of 48749 1.11386900244108%	3.472e-05	0.00489552	Cluster-17474.103435;Cluster-17474.103437;Cluster-17474.109760;Cluster-17474.111911;Cluster-17474.129194;Cluster-17474.12978;Cluster-17474.132022;Cluster-17474.136314;Cluster-17474.140826;Cluster-17474.141078;Cluster-17474.169349;Cluster-17474.48852;Cluster-17474.54380;Cluster-17474.54387;Cluster-1361.0;Cluster-14805.0;Cluster-17474.101369;Cluster-17474.101371;Cluster-17474.101372;Cluster-17474.1…	K00600+K00600+K00600+K00600+K00600+K00600+K00600+K00600+K00600+K00600+K00600+K00600+K00600+K00600+K01188+K01188+K01188+K01188+K01188+K01188+K01188+K01188+K01188+K01188+K01188+K01188+K01188+K01188+K01188+K01188+K01188+K01188+K01188+K01188+K01188+K01188+K01188+K01188+K01188+K01188+K01188+K01188+K01188+K01188+K01188+K01188+K01188+K01188+K01188+K01188+K01188+K01188+K01188+K01188+K01188+K01188+K01188+…	https:\\www.genome.jp\dbget-bin\www_bget?map00460
Arginine and proline metabolism	ko00330	127 out of 7980 1.59147869674185%	561 out of 48749 1.15079283677614%	6.67597e-05	0.00941312	Cluster-17474.100787;Cluster-17474.100793;Cluster-17474.108443;Cluster-17474.115524;Cluster-17474.128174;Cluster-17474.130476;Cluster-17474.149307;Cluster-17474.15446;Cluster-17474.156335;Cluster-17474.162606;Cluster-17474.169599;Cluster-17474.178499;Cluster-17474.178627;Cluster-17474.19382;Cluster-17474.35099;Cluster-17474.47622;Cluster-17474.56887;Cluster-17474.61623;Cluster-17474.68400;Cluster…	K00128+K00128+K00128+K00128+K00128+K00128+K00128+K00128+K00128+K00128+K00128+K00128+K00128+K00128+K00128+K00128+K00128+K00128+K00128+K00128+K00294+K00294+K00294+K00318+K00318+K00318+K00318+K00318+K00318+K00318+K00318+K00318+K00318+K00318+K00472+K00472+K00472+K00472+K00472+K00472+K00472+K00472+K00472+K00472+K00472+K00472+K00472+K00472+K00472+K00472+K00472+K00472+K00472+K00472+K00472+K00472+K00472+…	https:\\www.genome.jp\dbget-bin\www_bget?map00330
Photosynthesis	ko00195	56 out of 7980 0.701754385964912%	210 out of 48749 0.430778067242405%	0.000103075	0.0145336	Cluster-17474.137122;Cluster-17474.73371;Cluster-17474.74463;Cluster-17474.78755;Cluster-17474.110372;Cluster-17474.189286;Cluster-17474.44061;Cluster-17474.77237;Cluster-17474.191801;Cluster-17474.34726;Cluster-17474.154294;Cluster-17474.107931;Cluster-17474.198993;Cluster-17474.21112;Cluster-17474.42581;Cluster-17474.44980;Cluster-17474.130900;Cluster-17474.134431;Cluster-17474.170410;Cluster-1…	K02109+K02111+K02113+K02113+K02115+K02115+K02115+K02115+K02634+K02636+K02638+K02639+K02639+K02639+K02639+K02639+K02641+K02641+K02641+K02690+K02692+K02693+K02693+K02694+K02694+K02694+K02695+K02695+K02698+K02699+K02701+K02701+K02704+K02705+K02705+K02706+K02712+K02716+K02717+K02717+K02717+K02717+K02717+K02717+K02717+K02717+K02723+K03541+K03541+K03541+K08901+K08901+K08901+K08901+K14332+K14332	https:\\www.genome.jp\dbget-bin\www_bget?map00195
Phenylalanine metabolism	ko00360	79 out of 7980 0.989974937343358%	322 out of 48749 0.660526369771688%	0.000106332	0.0149928	Cluster-17474.168852;Cluster-17474.19290;Cluster-17474.76051;Cluster-17474.104087;Cluster-17474.104094;Cluster-17474.104095;Cluster-17474.105408;Cluster-17474.106058;Cluster-17474.111462;Cluster-17474.117927;Cluster-17474.121459;Cluster-17474.137383;Cluster-17474.137389;Cluster-17474.140792;Cluster-17474.140793;Cluster-17474.156043;Cluster-17474.164568;Cluster-17474.20393;Cluster-17474.43032;Clus…	K00074+K00074+K00074+K00276+K00276+K00276+K00276+K00276+K00276+K00276+K00276+K00276+K00276+K00276+K00276+K00276+K00276+K00276+K00276+K00276+K00276+K00276+K00276+K00276+K00457+K00815+K00815+K00815+K00815+K00815+K00815+K00815+K00815+K00815+K00815+K00815+K00815+K00815+K01426+K01426+K01426+K01426+K01426+K01426+K01426+K01426+K01426+K01426+K01426+K01426+K01426+K01426+K01426+K01426+K01426+K01593+K01593+…	https:\\www.genome.jp\dbget-bin\www_bget?map00360
Taurine and hypotaurine metabolism	ko00430	31 out of 7980 0.388471177944862%	97 out of 48749 0.198978440583397%	0.00011292	0.0159217	Cluster-17474.107987;Cluster-17474.132270;Cluster-17474.142257;Cluster-17474.147016;Cluster-17474.60380;Cluster-17474.67347;Cluster-17474.104597;Cluster-17474.104598;Cluster-17474.104599;Cluster-17474.108672;Cluster-17474.114318;Cluster-17474.116524;Cluster-17474.121911;Cluster-17474.121912;Cluster-17474.124492;Cluster-17474.146375;Cluster-17474.171882;Cluster-17474.200542;Cluster-17474.47792;Clu…	K01580+K01580+K01580+K01580+K01580+K01580+K10712+K10712+K10712+K10712+K10712+K10712+K10712+K10712+K10712+K10712+K10712+K10712+K10712+K10712+K10712+K10712+K10712+K10712+K10712+K18592+K18592+K18592+K18592+K18592+K18592	https:\\www.genome.jp\dbget-bin\www_bget?map00430
MAPK signaling pathway - plant	ko04016	316 out of 7980 3.95989974937343%	1599 out of 48749 3.28006728343146%	0.000152519	0.0215052	Cluster-17474.106940;Cluster-17474.116253;Cluster-17474.125226;Cluster-17474.131392;Cluster-17474.131394;Cluster-17474.149214;Cluster-17474.149215;Cluster-17474.63698;Cluster-15399.0;Cluster-17474.105692;Cluster-17474.118549;Cluster-17474.125193;Cluster-17474.125194;Cluster-17474.151676;Cluster-17474.180148;Cluster-17474.2260;Cluster-17474.111108;Cluster-17474.114262;Cluster-17474.27245;Cluster-1…	K00940+K00940+K00940+K00940+K00940+K00940+K00940+K00940+K02183+K02183+K02183+K02183+K02183+K02183+K02183+K02183+K03781+K03781+K03781+K03781+K13413+K13413+K13413+K13413+K13413+K13413+K13413+K13413+K13413+K13413+K13413+K13413+K13413+K13413+K13413+K13413+K13414+K13414+K13414+K13414+K13414+K13414+K13414+K13414+K13414+K13414+K13414+K13414+K13414+K13414+K13414+K13414+K13414+K13414+K13414+K13414+K13416+…	https:\\www.genome.jp\dbget-bin\www_bget?map04016
Other glycan degradation	ko00511	121 out of 7980 1.51629072681704%	540 out of 48749 1.1077150300519%	0.000152521	0.0215055	Cluster-17474.107644;Cluster-17474.108265;Cluster-17474.113813;Cluster-17474.115641;Cluster-17474.118798;Cluster-17474.120692;Cluster-17474.120831;Cluster-17474.125631;Cluster-17474.131083;Cluster-17474.133668;Cluster-17474.133997;Cluster-17474.137241;Cluster-17474.139142;Cluster-17474.144430;Cluster-17474.144576;Cluster-17474.148726;Cluster-17474.153949;Cluster-17474.163078;Cluster-17474.163336;…	K01191+K01191+K01191+K01191+K01191+K01191+K01191+K01191+K01191+K01191+K01191+K01191+K01191+K01191+K01191+K01191+K01191+K01191+K01191+K01191+K01191+K01191+K01191+K01191+K01191+K01191+K01191+K01206+K01206+K01206+K01206+K01206+K01206+K01206+K01206+K01206+K01206+K01206+K01206+K01227+K01227+K12309+K12309+K12309+K12309+K12309+K12309+K12309+K12309+K12309+K12309+K12309+K12309+K12309+K12309+K12309+K12309+…	https:\\www.genome.jp\dbget-bin\www_bget?map00511
Cutin, suberine and wax biosynthesis	ko00073	44 out of 7980 0.551378446115288%	157 out of 48749 0.322057888366941%	0.000163318	0.0230278	Cluster-17474.166072;Cluster-17474.27825;Cluster-17474.53641;Cluster-17474.45567;Cluster-17474.65567;Cluster-17474.14405;Cluster-12775.0;Cluster-17474.150728;Cluster-17474.180484;Cluster-17474.184540;Cluster-17474.20101;Cluster-17474.29536;Cluster-17474.191221;Cluster-17474.102776;Cluster-17474.109058;Cluster-17474.127110;Cluster-17474.148355;Cluster-17474.35579;Cluster-17474.123136;Cluster-17474…	K13356+K13356+K13356+K13407+K13407+K15398+K15400+K15400+K15400+K15400+K15400+K15400+K15403+K15404+K15404+K15404+K15404+K15404+K15406+K15406+K15406+K15406+K15406+K15406+K17991+K17991+K17991+K17991+K20495+K20495+K20495+K20495+K20495+K20495+K20495+K20495+K20495+K20495+K20495+K20495+K20495+K20495+K20769+K20769	https:\\www.genome.jp\dbget-bin\www_bget?map00073
Plant-pathogen interaction	ko04626	427 out of 7980 5.35087719298246%	2232 out of 48749 4.57855545754785%	0.000220074	0.0310305	Cluster-17474.113351;Cluster-15399.0;Cluster-17474.105692;Cluster-17474.118549;Cluster-17474.125193;Cluster-17474.125194;Cluster-17474.151676;Cluster-17474.180148;Cluster-17474.2260;Cluster-17474.11154;Cluster-17474.115147;Cluster-17474.124262;Cluster-17474.196796;Cluster-17474.197396;Cluster-17474.75272;Cluster-17474.7727;Cluster-17474.36945;Cluster-13872.0;Cluster-17474.102389;Cluster-17474.125…	K00864+K02183+K02183+K02183+K02183+K02183+K02183+K02183+K02183+K04079+K04079+K04079+K04079+K04079+K04079+K04079+K04368+K05391+K05391+K05391+K05391+K05391+K05391+K05391+K05391+K05391+K05391+K05391+K05391+K05391+K05391+K05391+K05391+K05391+K05391+K05391+K05391+K05391+K09487+K09487+K12795+K13412+K13412+K13412+K13412+K13412+K13412+K13412+K13412+K13412+K13412+K13412+K13412+K13412+K13412+K13412+K13412+…	https:\\www.genome.jp\dbget-bin\www_bget?map04626
alpha-Linolenic acid metabolism	ko00592	82 out of 7980 1.02756892230576%	358 out of 48749 0.734374038441814%	0.000811343	0.114399	Cluster-17474.107449;Cluster-17474.71652;Cluster-17474.101982;Cluster-17474.101984;Cluster-17474.103489;Cluster-17474.104725;Cluster-17474.105670;Cluster-17474.107553;Cluster-17474.110616;Cluster-17474.113537;Cluster-17474.114809;Cluster-17474.118257;Cluster-17474.131496;Cluster-17474.139900;Cluster-17474.140843;Cluster-17474.153694;Cluster-17474.49687;Cluster-17474.66860;Cluster-17474.69034;Clus…	K00224+K00224+K00232+K00232+K00232+K00232+K00232+K00232+K00232+K00232+K00232+K00232+K00232+K00232+K00232+K00232+K00232+K00232+K00232+K00232+K00454+K00454+K00454+K00454+K01047+K01047+K01047+K01723+K01723+K01723+K01723+K05894+K05894+K05894+K05894+K05894+K05894+K05894+K05894+K05894+K05894+K05894+K07513+K07513+K07513+K10525+K10526+K10526+K10526+K10526+K10526+K10527+K10527+K10527+K10528+K14674+K14674+…	https:\\www.genome.jp\dbget-bin\www_bget?map00592
Cysteine and methionine metabolism	ko00270	208 out of 7980 2.60651629072682%	1036 out of 48749 2.12517179839586%	0.000842787	0.118833	Cluster-17474.78058;Cluster-17474.102856;Cluster-17474.103527;Cluster-17474.182335;Cluster-17474.68751;Cluster-17474.169455;Cluster-17474.1781;Cluster-17474.39115;Cluster-17474.108884;Cluster-17474.145384;Cluster-17474.71271;Cluster-17474.110952;Cluster-17474.123995;Cluster-17474.59402;Cluster-13971.0;Cluster-14242.0;Cluster-17474.108198;Cluster-17474.111330;Cluster-17474.112356;Cluster-17474.115…	K00016+K00025+K00025+K00025+K00025+K00026+K00026+K00026+K00058+K00133+K00133+K00547+K00547+K00547+K00549+K00549+K00549+K00549+K00549+K00549+K00549+K00549+K00549+K00549+K00549+K00549+K00549+K00549+K00549+K00549+K00549+K00549+K00549+K00558+K00558+K00558+K00558+K00558+K00558+K00558+K00558+K00558+K00558+K00558+K00558+K00558+K00558+K00558+K00640+K00640+K00640+K00640+K00640+K00640+K00640+K00640+K00640+…	https:\\www.genome.jp\dbget-bin\www_bget?map00270
Flavone and flavonol biosynthesis	ko00944	23 out of 7980 0.288220551378446%	75 out of 48749 0.15384930972943%	0.00153358	0.216235	Cluster-17474.6608;Cluster-15892.0;Cluster-15892.1;Cluster-17474.108224;Cluster-17474.113648;Cluster-17474.120113;Cluster-17474.125767;Cluster-17474.130494;Cluster-17474.139995;Cluster-17474.141352;Cluster-17474.168233;Cluster-17474.172128;Cluster-17474.178765;Cluster-17474.189475;Cluster-17474.194336;Cluster-17474.7222;Cluster-17474.7224;Cluster-17474.153015;Cluster-17474.105915;Cluster-17474.10…	K05280+K13264+K13264+K13264+K13264+K13264+K13264+K13264+K13264+K13264+K13264+K13264+K13264+K13264+K13264+K13264+K13264+K22772+K22794+K22794+K22794+K22794+K22794	https:\\www.genome.jp\dbget-bin\www_bget?map00944
Carotenoid biosynthesis	ko00906	63 out of 7980 0.789473684210526%	270 out of 48749 0.553857515025949%	0.00189817	0.267642	Cluster-17474.103286;Cluster-17474.103288;Cluster-17474.123447;Cluster-17474.136042;Cluster-17474.152721;Cluster-17474.42187;Cluster-17474.60277;Cluster-17474.190973;Cluster-17183.0;Cluster-17474.108297;Cluster-17474.121481;Cluster-17474.121484;Cluster-17474.127611;Cluster-17474.133474;Cluster-17474.145448;Cluster-17474.177963;Cluster-17474.48920;Cluster-17474.48921;Cluster-17474.67188;Cluster-17…	K00514+K00514+K00514+K02293+K06444+K06444+K06444+K09835+K09838+K09838+K09838+K09838+K09838+K09838+K09838+K09838+K09838+K09838+K09838+K09838+K09838+K09838+K09838+K09839+K09840+K09840+K09841+K09841+K09841+K09841+K09841+K09841+K09841+K09842+K09842+K09842+K09842+K09843+K09843+K09843+K09843+K09843+K09843+K09843+K09843+K09843+K09843+K09843+K09843+K09843+K09843+K09843+K15744+K15744+K15744+K15744+K15744+…	https:\\www.genome.jp\dbget-bin\www_bget?map00906
Fatty acid degradation	ko00071	112 out of 7980 1.40350877192982%	530 out of 48749 1.08720178875464%	0.00229354	0.323389	Cluster-17474.101843;Cluster-17474.124191;Cluster-17474.135409;Cluster-17474.144779;Cluster-17474.41156;Cluster-17474.100787;Cluster-17474.100793;Cluster-17474.108443;Cluster-17474.115524;Cluster-17474.128174;Cluster-17474.130476;Cluster-17474.149307;Cluster-17474.15446;Cluster-17474.156335;Cluster-17474.162606;Cluster-17474.169599;Cluster-17474.178499;Cluster-17474.178627;Cluster-17474.19382;Clu…	K00001+K00121+K00121+K00121+K00121+K00128+K00128+K00128+K00128+K00128+K00128+K00128+K00128+K00128+K00128+K00128+K00128+K00128+K00128+K00128+K00128+K00128+K00128+K00128+K00128+K00232+K00232+K00232+K00232+K00232+K00232+K00232+K00232+K00232+K00232+K00232+K00232+K00232+K00232+K00232+K00232+K00232+K00232+K00249+K00249+K00249+K00249+K01692+K01897+K01897+K01897+K01897+K01897+K01897+K01897+K01897+K01897+…	https:\\www.genome.jp\dbget-bin\www_bget?map00071
Sphingolipid metabolism	ko00600	125 out of 7980 1.56641604010025%	605 out of 48749 1.24105109848407%	0.00306265	0.431834	Cluster-17474.185986;Cluster-17474.79991;Cluster-17474.135779;Cluster-17474.115026;Cluster-17474.128492;Cluster-17474.138944;Cluster-17474.175432;Cluster-17474.180246;Cluster-17474.194686;Cluster-17474.194687;Cluster-17474.194688;Cluster-17474.73459;Cluster-17474.73880;Cluster-17474.65535;Cluster-17474.65538;Cluster-16650.0;Cluster-17474.173431;Cluster-17474.75506;Cluster-17474.112766;Cluster-174…	K00654+K00654+K00720+K04628+K04628+K04628+K04628+K04628+K04628+K04628+K04628+K04628+K04628+K04708+K04708+K04710+K04710+K04710+K04712+K04712+K04712+K04713+K04713+K04716+K04716+K04716+K04716+K07407+K07407+K07407+K07407+K07407+K07407+K07407+K07407+K07407+K12309+K12309+K12309+K12309+K12309+K12309+K12309+K12309+K12309+K12309+K12309+K12309+K12309+K12309+K12309+K12309+K12309+K12309+K12309+K12309+K12309+…	https:\\www.genome.jp\dbget-bin\www_bget?map00600
Alanine, aspartate and glutamate metabolism	ko00250	103 out of 7980 1.29072681704261%	489 out of 48749 1.00309749943589%	0.00368665	0.519818	Cluster-17474.103607;Cluster-17474.112357;Cluster-17474.113134;Cluster-17474.115181;Cluster-17474.115186;Cluster-17474.122456;Cluster-17474.1412;Cluster-17474.14248;Cluster-17474.17276;Cluster-17474.46074;Cluster-17474.78748;Cluster-17474.100970;Cluster-17474.106611;Cluster-17474.115390;Cluster-17474.44978;Cluster-17474.10365;Cluster-17474.165277;Cluster-17474.35996;Cluster-17474.77664;Cluster-17…	K00261+K00261+K00261+K00261+K00261+K00261+K00261+K00261+K00261+K00261+K00262+K00264+K00264+K00264+K00264+K00278+K00278+K00278+K00278+K00294+K00294+K00294+K00609+K00609+K00609+K00764+K00814+K00814+K00814+K00814+K00814+K00814+K00814+K00814+K00814+K00814+K00814+K00820+K00820+K00820+K00827+K00827+K00827+K00827+K00827+K00827+K00830+K00830+K00830+K01580+K01580+K01580+K01580+K01580+K01580+K01915+K01915+…	https:\\www.genome.jp\dbget-bin\www_bget?map00250
AGE-RAGE signaling pathway in diabetic complications	ko04933	79 out of 7980 0.989974937343358%	366 out of 48749 0.75078463147962%	0.00531211	0.749007	Cluster-17474.103302;Cluster-17474.103303;Cluster-17474.126593;Cluster-17474.126594;Cluster-17474.139638;Cluster-17474.142098;Cluster-17474.168502;Cluster-17474.59668;Cluster-17474.70801;Cluster-17474.121778;Cluster-17474.29286;Cluster-17474.53734;Cluster-17474.65442;Cluster-17474.79903;Cluster-17474.79905;Cluster-17474.172718;Cluster-17474.191687;Cluster-17474.23485;Cluster-17474.29347;Cluster-1…	K04371+K04371+K04371+K04371+K04371+K04371+K04371+K04371+K04371+K04392+K04392+K04392+K04392+K04392+K04392+K04447+K04447+K04447+K04447+K04447+K04447+K05740+K05740+K05740+K05740+K05740+K05740+K05740+K05740+K05740+K05740+K05740+K05740+K05857+K05857+K05857+K05857+K05857+K05857+K05857+K05857+K05857+K05857+K05857+K05857+K05857+K05857+K05857+K05857+K05857+K06236+K06236+K06236+K06236+K06236+K06236+K06236+…	https:\\www.genome.jp\dbget-bin\www_bget?map04933
2-Oxocarboxylic acid metabolism	ko01210	104 out of 7980 1.30325814536341%	502 out of 48749 1.02976471312232%	0.00589292	0.830902	Cluster-17474.106154;Cluster-17474.107850;Cluster-17474.113996;Cluster-17474.136910;Cluster-17474.145808;Cluster-17474.72834;Cluster-17474.110468;Cluster-17474.155274;Cluster-17474.168353;Cluster-17474.39531;Cluster-17474.183263;Cluster-17474.101751;Cluster-17474.101756;Cluster-17474.101758;Cluster-17474.201158;Cluster-17474.145384;Cluster-17474.71271;Cluster-17474.117789;Cluster-17474.157708;Clu…	K00030+K00030+K00030+K00030+K00030+K00030+K00031+K00031+K00031+K00031+K00052+K00053+K00053+K00053+K00053+K00133+K00133+K00145+K00145+K00145+K00145+K00145+K00145+K00145+K00620+K00814+K00814+K00814+K00814+K00814+K00814+K00814+K00814+K00814+K00814+K00814+K00826+K00826+K00928+K00928+K00928+K00928+K00928+K00928+K00928+K00928+K00928+K00928+K00930+K01647+K01647+K01647+K01647+K01649+K01649+K01649+K01652+…	https:\\www.genome.jp\dbget-bin\www_bget?map01210
Linoleic acid metabolism	ko00591	47 out of 7980 0.588972431077694%	201 out of 48749 0.412316150074873%	0.00628556	0.886263	Cluster-17474.10726;Cluster-17474.11471;Cluster-17474.167788;Cluster-17474.49157;Cluster-17474.130200;Cluster-17474.188464;Cluster-17474.69328;Cluster-17474.139741;Cluster-17474.29120;Cluster-17474.39601;Cluster-17474.63385;Cluster-17474.110763;Cluster-17474.121012;Cluster-17474.124820;Cluster-17474.126697;Cluster-17474.172356;Cluster-17474.17898;Cluster-17474.186283;Cluster-17474.35050;Cluster-1…	K00454+K00454+K00454+K00454+K01047+K01047+K01047+K07409+K07409+K07409+K07409+K07418+K07418+K07418+K07418+K07418+K07418+K07418+K07418+K07418+K07418+K07418+K07418+K07418+K07418+K14674+K14674+K15718+K15718+K15718+K15718+K15718+K15718+K15718+K15718+K15718+K15718+K15718+K15718+K15718+K15718+K15718+K15718+K15718+K15718+K15718+K15718	https:\\www.genome.jp\dbget-bin\www_bget?map00591
Arachidonic acid metabolism	ko00590	52 out of 7980 0.651629072681704%	227 out of 48749 0.465650577447743%	0.00650436	0.917115	Cluster-17474.102013;Cluster-17474.113068;Cluster-17474.113128;Cluster-17474.161431;Cluster-17474.31391;Cluster-17474.58243;Cluster-17474.77033;Cluster-17474.78930;Cluster-17474.130200;Cluster-17474.188464;Cluster-17474.69328;Cluster-17474.145510;Cluster-17474.110763;Cluster-17474.121012;Cluster-17474.124820;Cluster-17474.126697;Cluster-17474.172356;Cluster-17474.17898;Cluster-17474.186283;Cluste…	K00432+K00432+K00432+K00432+K00432+K00432+K00432+K00432+K01047+K01047+K01047+K01254+K07418+K07418+K07418+K07418+K07418+K07418+K07418+K07418+K07418+K07418+K07418+K07418+K07418+K07418+K08726+K08726+K08726+K08726+K08726+K08726+K08726+K08726+K08726+K08726+K14674+K14674+K15730+K15730+K15730+K15730+K15730+K15730+K15730+K15730+K18592+K18592+K18592+K18592+K18592+K18592	https:\\www.genome.jp\dbget-bin\www_bget?map00590
Arginine biosynthesis	ko00220	69 out of 7980 0.864661654135338%	318 out of 48749 0.652321073252785%	0.00767566	1	Cluster-17474.117789;Cluster-17474.157708;Cluster-17474.187375;Cluster-17474.21126;Cluster-17474.21127;Cluster-17474.31059;Cluster-17474.64393;Cluster-17474.103607;Cluster-17474.112357;Cluster-17474.113134;Cluster-17474.115181;Cluster-17474.115186;Cluster-17474.122456;Cluster-17474.1412;Cluster-17474.14248;Cluster-17474.17276;Cluster-17474.46074;Cluster-17474.78748;Cluster-17474.130266;Cluster-17…	K00145+K00145+K00145+K00145+K00145+K00145+K00145+K00261+K00261+K00261+K00261+K00261+K00261+K00261+K00261+K00261+K00261+K00262+K00611+K00611+K00611+K00611+K00620+K00814+K00814+K00814+K00814+K00814+K00814+K00814+K00814+K00814+K00814+K00814+K00930+K01427+K01476+K01476+K01476+K01915+K01915+K01915+K01915+K01915+K01915+K01940+K01940+K01940+K01940+K01940+K13427+K13427+K14272+K14272+K14454+K14454+K14454+…	https:\\www.genome.jp\dbget-bin\www_bget?map00220
Glycine, serine and threonine metabolism	ko00260	126 out of 7980 1.57894736842105%	628 out of 48749 1.28823155346776%	0.00798098	1	Cluster-17474.108884;Cluster-17474.101467;Cluster-17474.104905;Cluster-17474.122523;Cluster-17474.124270;Cluster-17474.134204;Cluster-17474.6777;Cluster-17474.76916;Cluster-17474.145384;Cluster-17474.71271;Cluster-17474.104087;Cluster-17474.104094;Cluster-17474.104095;Cluster-17474.105408;Cluster-17474.106058;Cluster-17474.111462;Cluster-17474.117927;Cluster-17474.121459;Cluster-17474.137383;Clus…	K00058+K00130+K00130+K00130+K00130+K00130+K00130+K00130+K00133+K00133+K00276+K00276+K00276+K00276+K00276+K00276+K00276+K00276+K00276+K00276+K00276+K00276+K00276+K00276+K00276+K00276+K00276+K00276+K00276+K00276+K00276+K00281+K00281+K00281+K00281+K00306+K00382+K00382+K00382+K00499+K00499+K00499+K00600+K00600+K00600+K00600+K00600+K00600+K00600+K00600+K00600+K00600+K00600+K00600+K00600+K00600+K00605+…	https:\\www.genome.jp\dbget-bin\www_bget?map00260
Pyrimidine metabolism	ko00240	140 out of 7980 1.75438596491228%	706 out of 48749 1.44823483558637%	0.00816886	1	Cluster-17474.195906;Cluster-17474.105769;Cluster-17474.53927;Cluster-17474.74599;Cluster-17474.165495;Cluster-17474.128229;Cluster-17474.138961;Cluster-17474.102780;Cluster-17474.103171;Cluster-17474.103173;Cluster-17474.105939;Cluster-17474.111321;Cluster-17474.117709;Cluster-17474.117710;Cluster-17474.119719;Cluster-17474.199699;Cluster-17474.52244;Cluster-17474.56799;Cluster-17474.106940;Clus…	K00254+K00609+K00609+K00609+K00761+K00857+K00857+K00876+K00876+K00876+K00876+K00876+K00876+K00876+K00876+K00876+K00876+K00876+K00940+K00940+K00940+K00940+K00940+K00940+K00940+K00940+K00943+K00943+K00943+K01081+K01081+K01081+K01081+K01081+K01240+K01240+K01464+K01464+K01464+K01465+K01465+K01465+K01489+K01493+K01510+K01510+K01510+K01510+K01510+K01513+K01513+K01513+K01513+K01513+K01513+K01513+K01513+…	https:\\www.genome.jp\dbget-bin\www_bget?map00240
Sulfur metabolism	ko00920	75 out of 7980 0.93984962406015%	361 out of 48749 0.740528010830991%	0.0159314	1	Cluster-17474.104652;Cluster-17474.105523;Cluster-17474.109491;Cluster-17474.126416;Cluster-17474.131475;Cluster-17474.138591;Cluster-17474.159897;Cluster-17474.159898;Cluster-17474.159900;Cluster-17474.159901;Cluster-17474.70164;Cluster-17474.70808;Cluster-17474.70809;Cluster-17474.74311;Cluster-17474.108617;Cluster-17474.110338;Cluster-17474.113453;Cluster-17474.118701;Cluster-17474.146523;Clus…	K00640+K00640+K00640+K00640+K00640+K00640+K00640+K00640+K00640+K00640+K00640+K00640+K00640+K00640+K00860+K00860+K00860+K00860+K00860+K00860+K00988+K01011+K01082+K01082+K01082+K01082+K01082+K01082+K01082+K01082+K01082+K01738+K01738+K01738+K01738+K01738+K01738+K01738+K01738+K01738+K01738+K01738+K01738+K01738+K01738+K01738+K01738+K01738+K01738+K01738+K01738+K01738+K01738+K01738+K01738+K01738+K01739+…	https:\\www.genome.jp\dbget-bin\www_bget?map00920
Fructose and mannose metabolism	ko00051	111 out of 7980 1.39097744360902%	565 out of 48749 1.15899813329504%	0.0215319	1	Cluster-17474.106920;Cluster-17474.111905;Cluster-17474.116653;Cluster-17474.129155;Cluster-17474.46112;Cluster-17474.115884;Cluster-17474.70881;Cluster-17474.100565;Cluster-17474.100566;Cluster-17474.100568;Cluster-17474.104943;Cluster-17474.111274;Cluster-17474.143489;Cluster-17474.68930;Cluster-17474.105052;Cluster-17474.107048;Cluster-17474.115719;Cluster-17474.123413;Cluster-17474.139271;Clu…	K00008+K00008+K00008+K00008+K00008+K00011+K00011+K00844+K00844+K00844+K00844+K00844+K00844+K00844+K00847+K00847+K00847+K00847+K00847+K00847+K00847+K00847+K00847+K00847+K00847+K00847+K00847+K00850+K00850+K00850+K00850+K00850+K00850+K00850+K00850+K00850+K00850+K00850+K00850+K00850+K00850+K00850+K00850+K00850+K00850+K00850+K00850+K00850+K00850+K00850+K00850+K00850+K00850+K00850+K00850+K00850+K00850+…	https:\\www.genome.jp\dbget-bin\www_bget?map00051
Glutathione metabolism	ko00480	126 out of 7980 1.57894736842105%	649 out of 48749 1.331309360192%	0.0215486	1	Cluster-17474.110468;Cluster-17474.155274;Cluster-17474.168353;Cluster-17474.39531;Cluster-17474.112624;Cluster-17474.13764;Cluster-17474.167851;Cluster-17474.122559;Cluster-17474.125626;Cluster-17474.132949;Cluster-17474.140105;Cluster-17474.151854;Cluster-17474.160743;Cluster-17474.102013;Cluster-17474.113068;Cluster-17474.113128;Cluster-17474.161431;Cluster-17474.31391;Cluster-17474.58243;Clus…	K00031+K00031+K00031+K00031+K00036+K00036+K00036+K00383+K00383+K00383+K00383+K00383+K00383+K00432+K00432+K00432+K00432+K00432+K00432+K00432+K00432+K00434+K00434+K00434+K00434+K00434+K00434+K00434+K00434+K00797+K00797+K00797+K00797+K00797+K00799+K00799+K00799+K00799+K00799+K00799+K00799+K00799+K00799+K00799+K00799+K00799+K00799+K00799+K00799+K00799+K00799+K00799+K00799+K00799+K00799+K00799+K00799+…	https:\\www.genome.jp\dbget-bin\www_bget?map00480
Anthocyanin biosynthesis	ko00942	5 out of 7980 0.06265664160401%	11 out of 48749 0.0225645654269831%	0.022763	1	Cluster-17474.10266;Cluster-17474.148313;Cluster-17474.166793;Cluster-17474.176798;Cluster-17474.190308	K17193+K17193+K17193+K17193+K17193	https:\\www.genome.jp\dbget-bin\www_bget?map00942
Caffeine metabolism	ko00232	8 out of 7980 0.100250626566416%	24 out of 48749 0.0492317791134177%	0.0321445	1	Cluster-17474.157769;Cluster-17474.178581;Cluster-17474.115345;Cluster-17474.60673;Cluster-17474.139741;Cluster-17474.29120;Cluster-17474.39601;Cluster-17474.63385	K00106+K00106+K00365+K00365+K07409+K07409+K07409+K07409	https:\\www.genome.jp\dbget-bin\www_bget?map00232
Stilbenoid, diarylheptanoid and gingerol biosynthesis	ko00945	24 out of 7980 0.300751879699248%	101 out of 48749 0.2071837371023%	0.0348531	1	Cluster-17474.108016;Cluster-17474.77211;Cluster-17474.112756;Cluster-17474.157248;Cluster-17474.179324;Cluster-17474.193860;Cluster-17474.37791;Cluster-17474.55806;Cluster-17474.105191;Cluster-17474.105925;Cluster-17474.110105;Cluster-17474.130058;Cluster-17474.131802;Cluster-17474.182863;Cluster-17474.185021;Cluster-17474.189686;Cluster-17474.197816;Cluster-17474.56014;Cluster-17474.60384;Clust…	K00487+K00487+K00588+K00588+K00588+K00588+K00588+K00588+K13065+K13065+K13065+K13065+K13065+K13065+K13065+K13065+K13065+K13065+K13065+K13065+K16040+K16040+K16040+K16040	https:\\www.genome.jp\dbget-bin\www_bget?map00945
Glycolysis / Gluconeogenesis	ko00010	272 out of 7980 3.40852130325815%	1511 out of 48749 3.09955076001559%	0.0452532	1	Cluster-17474.101843;Cluster-17474.102233;Cluster-17474.108554;Cluster-17474.111480;Cluster-17474.112747;Cluster-17474.113406;Cluster-17474.113956;Cluster-17474.119570;Cluster-17474.125522;Cluster-17474.130303;Cluster-17474.143383;Cluster-17474.145161;Cluster-17474.178111;Cluster-17474.63375;Cluster-17474.78058;Cluster-17474.124191;Cluster-17474.135409;Cluster-17474.144779;Cluster-17474.41156;Clu…	K00001+K00002+K00002+K00002+K00002+K00002+K00002+K00002+K00002+K00002+K00002+K00002+K00002+K00002+K00016+K00121+K00121+K00121+K00121+K00128+K00128+K00128+K00128+K00128+K00128+K00128+K00128+K00128+K00128+K00128+K00128+K00128+K00128+K00128+K00128+K00128+K00128+K00128+K00128+K00131+K00131+K00131+K00134+K00134+K00134+K00134+K00134+K00134+K00134+K00134+K00134+K00134+K00134+K00134+K00134+K00134+K00134+…	https:\\www.genome.jp\dbget-bin\www_bget?map00010
Diterpenoid biosynthesis	ko00904	45 out of 7980 0.56390977443609%	218 out of 48749 0.447188660280211%	0.0561026	1	Cluster-17474.154754;Cluster-17474.162053;Cluster-17474.177033;Cluster-17474.177034;Cluster-17474.28183;Cluster-17474.54751;Cluster-17474.56777;Cluster-16472.0;Cluster-17474.195382;Cluster-17474.16786;Cluster-17474.2365;Cluster-14267.0;Cluster-17474.105007;Cluster-17474.109672;Cluster-17474.123036;Cluster-17474.132916;Cluster-17474.155593;Cluster-17474.163553;Cluster-17474.188505;Cluster-17474.25…	K04120+K04120+K04120+K04120+K04120+K04120+K04121+K04122+K04122+K04123+K04123+K04124+K04124+K04124+K04124+K04124+K04124+K04124+K04124+K04124+K04125+K04125+K04125+K04125+K04125+K04125+K04125+K04125+K04125+K04125+K04125+K04125+K04125+K04125+K05282+K05282+K05282+K05282+K05282+K05282+K05282+K05282+K13070+K17961+K17961	https:\\www.genome.jp\dbget-bin\www_bget?map00904
Steroid biosynthesis	ko00100	35 out of 7980 0.43859649122807%	166 out of 48749 0.340519805534472%	0.0652616	1	Cluster-17474.66682;Cluster-12222.0;Cluster-17474.106578;Cluster-17474.107615;Cluster-17474.114434;Cluster-17474.114751;Cluster-17474.121037;Cluster-17474.169587;Cluster-17474.39395;Cluster-17474.71518;Cluster-17474.103994;Cluster-17474.103995;Cluster-17474.121239;Cluster-17474.122459;Cluster-17474.107991;Cluster-17474.129883;Cluster-17474.111950;Cluster-17474.5487;Cluster-17474.59180;Cluster-174…	K00213+K00511+K00511+K00511+K00511+K00511+K00511+K00511+K00511+K00511+K00559+K00559+K00559+K00559+K00801+K00801+K01052+K01052+K01824+K01853+K01853+K01853+K01853+K01853+K05917+K05917+K05917+K07748+K07748+K07748+K14423+K14423+K14423+K14674+K14674	https:\\www.genome.jp\dbget-bin\www_bget?map00100
Monoterpenoid biosynthesis	ko00902	22 out of 7980 0.275689223057644%	97 out of 48749 0.198978440583397%	0.0656007	1	Cluster-17474.156695;Cluster-17474.157400;Cluster-17474.161787;Cluster-17474.20068;Cluster-17474.200814;Cluster-17474.23816;Cluster-17474.27585;Cluster-17474.2993;Cluster-17474.37466;Cluster-17474.37796;Cluster-17474.78116;Cluster-17474.114510;Cluster-17474.116772;Cluster-17474.118180;Cluster-17474.171626;Cluster-17474.199263;Cluster-17474.199264;Cluster-17474.70784;Cluster-14630.0;Cluster-17474.…	K15095+K15095+K15095+K15095+K15095+K15095+K15095+K15095+K15095+K15095+K15095+K21373+K21373+K21373+K21373+K21373+K21373+K21373+K21374+K21374+K21374+K21374	https:\\www.genome.jp\dbget-bin\www_bget?map00902
Fatty acid biosynthesis	ko00061	62 out of 7980 0.776942355889724%	316 out of 48749 0.648218424993333%	0.0704864	1	Cluster-17474.107288;Cluster-17474.109262;Cluster-17474.157216;Cluster-17474.49646;Cluster-17474.65091;Cluster-17474.103806;Cluster-17474.170775;Cluster-17474.5368;Cluster-17474.10101;Cluster-17474.125126;Cluster-17474.135166;Cluster-17474.173925;Cluster-17474.25814;Cluster-17474.25815;Cluster-1650.0;Cluster-17474.110783;Cluster-17474.120984;Cluster-17474.123924;Cluster-17474.126710;Cluster-17474…	K00059+K00059+K00059+K00059+K00059+K00208+K00208+K00208+K00645+K00645+K00645+K00645+K00645+K00645+K01897+K01897+K01897+K01897+K01897+K01897+K01897+K01897+K01897+K01897+K01897+K01897+K01897+K01897+K01897+K01897+K01897+K01897+K01897+K01897+K01897+K01897+K01897+K01962+K01962+K01962+K02160+K02160+K03921+K03921+K03921+K03921+K03921+K07512+K07512+K09458+K09458+K09458+K09458+K09458+K10781+K10781+K10781+…	https:\\www.genome.jp\dbget-bin\www_bget?map00061
ABC transporters	ko02010	139 out of 7980 1.74185463659148%	758 out of 48749 1.55490369033211%	0.0783524	1	Cluster-17474.131178;Cluster-17474.156918;Cluster-17474.36239;Cluster-17474.110621;Cluster-17474.155201;Cluster-17474.191144;Cluster-17474.191145;Cluster-17474.194220;Cluster-17474.32647;Cluster-17474.32652;Cluster-17474.44024;Cluster-17474.44025;Cluster-17474.118312;Cluster-17474.149421;Cluster-17474.171654;Cluster-17474.191659;Cluster-17474.203864;Cluster-17474.41949;Cluster-17474.78224;Cluster…	K02045+K02045+K02045+K05643+K05643+K05643+K05643+K05643+K05643+K05643+K05643+K05643+K05656+K05656+K05657+K05657+K05657+K05657+K05657+K05658+K05658+K05658+K05658+K05658+K05658+K05658+K05658+K05658+K05658+K05658+K05658+K05658+K05658+K05658+K05658+K05658+K05658+K05658+K05658+K05658+K05658+K05658+K05658+K05658+K05658+K05658+K05658+K05658+K05658+K05658+K05658+K05658+K05658+K05658+K05658+K05658+K05658+…	https:\\www.genome.jp\dbget-bin\www_bget?map02010
Limonene and pinene degradation	ko00903	21 out of 7980 0.263157894736842%	94 out of 48749 0.192824468194219%	0.0807084	1	Cluster-17474.100787;Cluster-17474.100793;Cluster-17474.108443;Cluster-17474.115524;Cluster-17474.128174;Cluster-17474.130476;Cluster-17474.149307;Cluster-17474.15446;Cluster-17474.156335;Cluster-17474.162606;Cluster-17474.169599;Cluster-17474.178499;Cluster-17474.178627;Cluster-17474.19382;Cluster-17474.35099;Cluster-17474.47622;Cluster-17474.56887;Cluster-17474.61623;Cluster-17474.68400;Cluster…	K00128+K00128+K00128+K00128+K00128+K00128+K00128+K00128+K00128+K00128+K00128+K00128+K00128+K00128+K00128+K00128+K00128+K00128+K00128+K00128+K01692	https:\\www.genome.jp\dbget-bin\www_bget?map00903
Phosphonate and phosphinate metabolism	ko00440	19 out of 7980 0.238095238095238%	85 out of 48749 0.174362551026688%	0.0927018	1	Cluster-17474.107184;Cluster-17474.164999;Cluster-17474.74013;Cluster-17474.119102;Cluster-17474.149110;Cluster-17474.110588;Cluster-17474.111684;Cluster-17474.24108;Cluster-17474.24110;Cluster-17474.24111;Cluster-17474.24112;Cluster-17474.24113;Cluster-17474.72075;Cluster-17474.79955;Cluster-17474.132027;Cluster-17474.146391;Cluster-17474.35035;Cluster-17474.76063;Cluster-17474.76926	K00967+K00967+K00967+K00968+K00968+K00993+K00993+K00993+K00993+K00993+K00993+K00993+K00993+K00993+K06167+K06167+K06167+K06167+K06167	https:\\www.genome.jp\dbget-bin\www_bget?map00440
Glycerolipid metabolism	ko00561	159 out of 7980 1.99248120300752%	886 out of 48749 1.817473178937%	0.109508	1	Cluster-17474.102233;Cluster-17474.108554;Cluster-17474.111480;Cluster-17474.112747;Cluster-17474.113406;Cluster-17474.113956;Cluster-17474.119570;Cluster-17474.125522;Cluster-17474.130303;Cluster-17474.143383;Cluster-17474.145161;Cluster-17474.178111;Cluster-17474.63375;Cluster-17474.115884;Cluster-17474.70881;Cluster-17474.100787;Cluster-17474.100793;Cluster-17474.108443;Cluster-17474.115524;Cl…	K00002+K00002+K00002+K00002+K00002+K00002+K00002+K00002+K00002+K00002+K00002+K00002+K00002+K00011+K00011+K00128+K00128+K00128+K00128+K00128+K00128+K00128+K00128+K00128+K00128+K00128+K00128+K00128+K00128+K00128+K00128+K00128+K00128+K00128+K00128+K00630+K00655+K00655+K00679+K00679+K00679+K00679+K00679+K00679+K00679+K00679+K00679+K00679+K00679+K00679+K00679+K00679+K00679+K00679+K00679+K00679+K00679+…	https:\\www.genome.jp\dbget-bin\www_bget?map00561
Fatty acid elongation	ko00062	30 out of 7980 0.37593984962406%	147 out of 48749 0.301544647069683%	0.114267	1	Cluster-17474.31389;Cluster-17474.51786;Cluster-17474.56057;Cluster-17474.80361;Cluster-17474.28325;Cluster-17474.36049;Cluster-17474.139999;Cluster-17474.35922;Cluster-17474.6320;Cluster-17474.106166;Cluster-17474.106735;Cluster-17474.121288;Cluster-17474.148191;Cluster-17474.55409;Cluster-16099.0;Cluster-17474.101807;Cluster-17474.103121;Cluster-17474.130536;Cluster-17474.133125;Cluster-17474.1…	K01068+K01068+K01068+K01068+K01074+K01074+K07512+K07512+K10249+K10251+K10251+K10258+K10703+K10703+K15397+K15397+K15397+K15397+K15397+K15397+K15397+K15397+K15397+K15397+K15397+K15397+K15397+K15397+K15397+K15397	https:\\www.genome.jp\dbget-bin\www_bget?map00062
Phenylalanine, tyrosine and tryptophan biosynthesis	ko00400	68 out of 7980 0.852130325814536%	362 out of 48749 0.742579334960717%	0.121008	1	Cluster-17474.105667;Cluster-17474.130241;Cluster-17474.133250;Cluster-17474.155364;Cluster-17474.155365;Cluster-17474.166499;Cluster-17474.17377;Cluster-17474.195878;Cluster-17474.202599;Cluster-17474.26325;Cluster-17474.48662;Cluster-17474.48666;Cluster-17474.72997;Cluster-17474.132483;Cluster-17474.161455;Cluster-17474.167305;Cluster-17474.23419;Cluster-17474.2656;Cluster-17474.5784;Cluster-17…	K00815+K00815+K00815+K00815+K00815+K00815+K00815+K00815+K00815+K00815+K00815+K00815+K00815+K00891+K00891+K00891+K00891+K00891+K00891+K01609+K01626+K01657+K01657+K01658+K01695+K01695+K01695+K01696+K01850+K01850+K01850+K05359+K05359+K05359+K05359+K05359+K05359+K05359+K05359+K05359+K05359+K05359+K13832+K13832+K13832+K13832+K13832+K13832+K13832+K13832+K13832+K13832+K13832+K13832+K13832+K13832+K14454+…	https:\\www.genome.jp\dbget-bin\www_bget?map00400
Sesquiterpenoid and triterpenoid biosynthesis	ko00909	33 out of 7980 0.413533834586466%	167 out of 48749 0.342571129664198%	0.140332	1	Cluster-12222.0;Cluster-17474.106578;Cluster-17474.107615;Cluster-17474.114434;Cluster-17474.114751;Cluster-17474.121037;Cluster-17474.169587;Cluster-17474.39395;Cluster-17474.71518;Cluster-17474.107991;Cluster-17474.129883;Cluster-17474.11667;Cluster-17474.149862;Cluster-17474.159440;Cluster-17474.197908;Cluster-17474.20997;Cluster-17474.30580;Cluster-17474.33274;Cluster-17474.4281;Cluster-17474…	K00511+K00511+K00511+K00511+K00511+K00511+K00511+K00511+K00511+K00801+K00801+K14175+K14175+K14175+K14175+K14175+K14175+K14175+K14175+K14175+K15803+K15803+K15803+K15803+K15803+K15813+K15813+K15813+K15814+K15814+K15891+K15891+K20659	https:\\www.genome.jp\dbget-bin\www_bget?map00909
Riboflavin metabolism	ko00740	38 out of 7980 0.476190476190476%	198 out of 48749 0.406162177685696%	0.163345	1	Cluster-17474.60725;Cluster-17474.129822;Cluster-17474.120241;Cluster-17474.136332;Cluster-17474.160172;Cluster-17474.179823;Cluster-17474.179824;Cluster-17474.180908;Cluster-17474.25246;Cluster-17474.35511;Cluster-17474.41404;Cluster-17474.175442;Cluster-17474.177551;Cluster-17474.150967;Cluster-17474.174219;Cluster-17474.192459;Cluster-17474.34082;Cluster-17474.66772;Cluster-17474.66773;Cluster…	K00861+K00953+K01513+K01513+K01513+K01513+K01513+K01513+K01513+K01513+K01513+K11752+K11752+K14379+K14379+K14379+K14379+K14379+K14379+K14379+K14652+K14652+K14652+K14652+K14652+K18453+K20884+K20884+K20884+K20884+K20884+K20884+K20884+K20884+K20884+K20884+K22912+K22912	https:\\www.genome.jp\dbget-bin\www_bget?map00740
Mannose type O-glycan biosynthesis	ko00515	1 out of 7980 0.012531328320802%	1 out of 48749 0.00205132412972574%	0.163696	1	Cluster-17474.112587	K00728	https:\\www.genome.jp\dbget-bin\www_bget?map00515
C5-Branched dibasic acid metabolism	ko00660	16 out of 7980 0.200501253132832%	76 out of 48749 0.155900633859156%	0.170055	1	Cluster-17474.183263;Cluster-17474.105778;Cluster-17474.108560;Cluster-17474.112590;Cluster-17474.127038;Cluster-17474.127835;Cluster-17474.128634;Cluster-17474.128635;Cluster-17474.128636;Cluster-17474.136519;Cluster-17474.176318;Cluster-17474.178955;Cluster-17474.78699;Cluster-17474.78700;Cluster-17474.112266;Cluster-17474.127046	K00052+K01652+K01652+K01652+K01652+K01652+K01652+K01652+K01652+K01652+K01652+K01652+K01652+K01652+K01703+K01703	https:\\www.genome.jp\dbget-bin\www_bget?map00660
Pyruvate metabolism	ko00620	156 out of 7980 1.95488721804511%	889 out of 48749 1.82362715132618%	0.180293	1	Cluster-17474.78058;Cluster-17474.102856;Cluster-17474.103527;Cluster-17474.182335;Cluster-17474.68751;Cluster-17474.169455;Cluster-17474.1781;Cluster-17474.39115;Cluster-17474.10356;Cluster-17474.123970;Cluster-17474.123976;Cluster-17474.137869;Cluster-17474.38306;Cluster-17474.52571;Cluster-17474.100960;Cluster-17474.100962;Cluster-17474.108099;Cluster-17474.109531;Cluster-17474.110244;Cluster-…	K00016+K00025+K00025+K00025+K00025+K00026+K00026+K00026+K00028+K00028+K00028+K00028+K00028+K00028+K00029+K00029+K00029+K00029+K00029+K00029+K00029+K00029+K00029+K00029+K00029+K00029+K00029+K00029+K00051+K00128+K00128+K00128+K00128+K00128+K00128+K00128+K00128+K00128+K00128+K00128+K00128+K00128+K00128+K00128+K00128+K00128+K00128+K00128+K00128+K00161+K00161+K00161+K00162+K00382+K00382+K00382+K00627+…	https:\\www.genome.jp\dbget-bin\www_bget?map00620
Fatty acid metabolism	ko01212	100 out of 7980 1.2531328320802%	560 out of 48749 1.14874151264641%	0.183521	1	Cluster-17474.107288;Cluster-17474.109262;Cluster-17474.157216;Cluster-17474.49646;Cluster-17474.65091;Cluster-17474.103806;Cluster-17474.170775;Cluster-17474.5368;Cluster-17474.101982;Cluster-17474.101984;Cluster-17474.103489;Cluster-17474.104725;Cluster-17474.105670;Cluster-17474.107553;Cluster-17474.110616;Cluster-17474.113537;Cluster-17474.114809;Cluster-17474.118257;Cluster-17474.131496;Clus…	K00059+K00059+K00059+K00059+K00059+K00208+K00208+K00208+K00232+K00232+K00232+K00232+K00232+K00232+K00232+K00232+K00232+K00232+K00232+K00232+K00232+K00232+K00232+K00232+K00232+K00232+K00249+K00249+K00249+K00249+K00645+K00645+K00645+K00645+K00645+K00645+K01074+K01074+K01692+K01897+K01897+K01897+K01897+K01897+K01897+K01897+K01897+K01897+K01897+K01897+K01897+K01897+K01897+K01897+K01897+K01897+K01897+…	https:\\www.genome.jp\dbget-bin\www_bget?map01212
Thiamine metabolism	ko00730	31 out of 7980 0.388471177944862%	161 out of 48749 0.330263184885844%	0.186743	1	Cluster-17474.31679;Cluster-17474.61860;Cluster-17474.68371;Cluster-17474.123032;Cluster-17474.115441;Cluster-17474.145192;Cluster-17474.153038;Cluster-17474.184213;Cluster-17474.184215;Cluster-17474.184217;Cluster-17474.31904;Cluster-17474.31906;Cluster-17474.35425;Cluster-17474.35430;Cluster-17474.36822;Cluster-17474.64479;Cluster-17474.74084;Cluster-17474.114899;Cluster-17474.118598;Cluster-17…	K00878+K00939+K00939+K00949+K01662+K01662+K01662+K01662+K01662+K01662+K01662+K01662+K01662+K01662+K01662+K01662+K01662+K03146+K03146+K03146+K03146+K03147+K03147+K06949+K20896+K20896+K20896+K20896+K22911+K22911+K22911	https:\\www.genome.jp\dbget-bin\www_bget?map00730
Biosynthesis of unsaturated fatty acids	ko01040	37 out of 7980 0.463659147869674%	196 out of 48749 0.402059529426245%	0.194825	1	Cluster-17474.101982;Cluster-17474.101984;Cluster-17474.103489;Cluster-17474.104725;Cluster-17474.105670;Cluster-17474.107553;Cluster-17474.110616;Cluster-17474.113537;Cluster-17474.114809;Cluster-17474.118257;Cluster-17474.131496;Cluster-17474.139900;Cluster-17474.140843;Cluster-17474.153694;Cluster-17474.49687;Cluster-17474.66860;Cluster-17474.69034;Cluster-17474.79474;Cluster-17474.31389;Clust…	K00232+K00232+K00232+K00232+K00232+K00232+K00232+K00232+K00232+K00232+K00232+K00232+K00232+K00232+K00232+K00232+K00232+K00232+K01068+K01068+K01068+K01068+K03921+K03921+K03921+K03921+K03921+K07513+K07513+K07513+K10249+K10251+K10251+K10256+K10258+K10703+K10703	https:\\www.genome.jp\dbget-bin\www_bget?map01040
Butanoate metabolism	ko00650	39 out of 7980 0.488721804511278%	209 out of 48749 0.428726743112679%	0.208732	1	Cluster-17474.168852;Cluster-17474.19290;Cluster-17474.76051;Cluster-17474.200916;Cluster-17474.73792;Cluster-17474.107987;Cluster-17474.132270;Cluster-17474.142257;Cluster-17474.147016;Cluster-17474.60380;Cluster-17474.67347;Cluster-17474.17561;Cluster-17474.71715;Cluster-17474.186113;Cluster-17474.188496;Cluster-17474.42574;Cluster-17474.70189;Cluster-17474.105778;Cluster-17474.108560;Cluster-1…	K00074+K00074+K00074+K00109+K00109+K01580+K01580+K01580+K01580+K01580+K01580+K01640+K01640+K01641+K01641+K01641+K01641+K01652+K01652+K01652+K01652+K01652+K01652+K01652+K01652+K01652+K01652+K01652+K01652+K01652+K01692+K16871+K17761+K18121+K18121+K18121+K18121+K18121+K18121	https:\\www.genome.jp\dbget-bin\www_bget?map00650
Indole alkaloid biosynthesis	ko00901	13 out of 7980 0.162907268170426%	63 out of 48749 0.129233420172721%	0.222888	1	Cluster-17474.30692;Cluster-17474.43235;Cluster-17474.45693;Cluster-17474.53949;Cluster-13290.0;Cluster-17474.104614;Cluster-17474.126358;Cluster-17474.174428;Cluster-17474.19086;Cluster-17474.35500;Cluster-17474.35731;Cluster-17474.61674;Cluster-17474.67202	K01593+K01593+K01593+K01593+K21026+K21026+K21026+K21026+K21026+K21026+K21026+K21026+K21026	https:\\www.genome.jp\dbget-bin\www_bget?map00901
Glyoxylate and dicarboxylate metabolism	ko00630	127 out of 7980 1.59147869674185%	731 out of 48749 1.49951793882951%	0.243678	1	Cluster-17474.102856;Cluster-17474.103527;Cluster-17474.182335;Cluster-17474.68751;Cluster-17474.169455;Cluster-17474.1781;Cluster-17474.39115;Cluster-17474.100939;Cluster-17474.113095;Cluster-17474.132678;Cluster-17474.31090;Cluster-17474.45726;Cluster-17474.76961;Cluster-17474.76962;Cluster-17474.107148;Cluster-17474.107149;Cluster-17474.195433;Cluster-17474.200414;Cluster-17474.48295;Cluster-1…	K00025+K00025+K00025+K00025+K00026+K00026+K00026+K00122+K00122+K00122+K00281+K00281+K00281+K00281+K00284+K00284+K00284+K00284+K00284+K00284+K00382+K00382+K00382+K00600+K00600+K00600+K00600+K00600+K00600+K00600+K00600+K00600+K00600+K00600+K00600+K00600+K00600+K00605+K00605+K00605+K00830+K00830+K00830+K01433+K01455+K01455+K01455+K01455+K01569+K01569+K01601+K01602+K01602+K01602+K01602+K01602+K01625+…	https:\\www.genome.jp\dbget-bin\www_bget?map00630
Tryptophan metabolism	ko00380	72 out of 7980 0.902255639097744%	406 out of 48749 0.83283759666865%	0.246109	1	Cluster-17474.100787;Cluster-17474.100793;Cluster-17474.108443;Cluster-17474.115524;Cluster-17474.128174;Cluster-17474.130476;Cluster-17474.149307;Cluster-17474.15446;Cluster-17474.156335;Cluster-17474.162606;Cluster-17474.169599;Cluster-17474.178499;Cluster-17474.178627;Cluster-17474.19382;Cluster-17474.35099;Cluster-17474.47622;Cluster-17474.56887;Cluster-17474.61623;Cluster-17474.68400;Cluster…	K00128+K00128+K00128+K00128+K00128+K00128+K00128+K00128+K00128+K00128+K00128+K00128+K00128+K00128+K00128+K00128+K00128+K00128+K00128+K00128+K00382+K00382+K00382+K00658+K00658+K00658+K00816+K00837+K01426+K01426+K01426+K01426+K01426+K01426+K01426+K01426+K01426+K01426+K01426+K01426+K01426+K01426+K01426+K01426+K01426+K01593+K01593+K01593+K01593+K01692+K03781+K03781+K03781+K03781+K07408+K07408+K07409+…	https:\\www.genome.jp\dbget-bin\www_bget?map00380
Biosynthesis of secondary metabolites - other antibiotics	ko00998	3 out of 7980 0.037593984962406%	11 out of 48749 0.0225645654269831%	0.263747	1	Cluster-17474.114395;Cluster-17474.117693;Cluster-17474.122967	K21568+K21568+K21568	https:\\www.genome.jp\dbget-bin\www_bget?map00998
Carbon metabolism	ko01200	492 out of 7980 6.16541353383459%	2930 out of 48749 6.01037970009641%	0.269414	1	Cluster-17474.102856;Cluster-17474.103527;Cluster-17474.182335;Cluster-17474.68751;Cluster-17474.169455;Cluster-17474.1781;Cluster-17474.39115;Cluster-17474.10356;Cluster-17474.123970;Cluster-17474.123976;Cluster-17474.137869;Cluster-17474.38306;Cluster-17474.52571;Cluster-17474.100960;Cluster-17474.100962;Cluster-17474.108099;Cluster-17474.109531;Cluster-17474.110244;Cluster-17474.121441;Cluster…	K00025+K00025+K00025+K00025+K00026+K00026+K00026+K00028+K00028+K00028+K00028+K00028+K00028+K00029+K00029+K00029+K00029+K00029+K00029+K00029+K00029+K00029+K00029+K00029+K00029+K00029+K00029+K00030+K00030+K00030+K00030+K00030+K00030+K00031+K00031+K00031+K00031+K00036+K00036+K00036+K00051+K00058+K00074+K00074+K00074+K00121+K00121+K00121+K00121+K00122+K00122+K00122+K00131+K00131+K00131+K00134+K00134+…	https:\\www.genome.jp\dbget-bin\www_bget?map01200
Glycosphingolipid biosynthesis - globo and isoglobo series	ko00603	16 out of 7980 0.200501253132832%	85 out of 48749 0.174362551026688%	0.311823	1	Cluster-17474.200821;Cluster-17474.47614;Cluster-17474.104337;Cluster-17474.144102;Cluster-17474.144103;Cluster-17474.120487;Cluster-17474.120490;Cluster-17474.158076;Cluster-17474.163655;Cluster-17474.163903;Cluster-17474.189146;Cluster-17474.18965;Cluster-17474.54254;Cluster-17474.59467;Cluster-17474.104379;Cluster-17474.108628	K00780+K01988+K03368+K03368+K03368+K07407+K07407+K07407+K07407+K07407+K07407+K07407+K07407+K07407+K12373+K12373	https:\\www.genome.jp\dbget-bin\www_bget?map00603
Aflatoxin biosynthesis	ko00254	3 out of 7980 0.037593984962406%	12 out of 48749 0.0246158895567089%	0.31203	1	Cluster-17474.49396;Cluster-17474.80147;Cluster-17474.186349	K11262+K11262+K17644	https:\\www.genome.jp\dbget-bin\www_bget?map00254
Ubiquinone and other terpenoid-quinone biosynthesis	ko00130	68 out of 7980 0.852130325814536%	392 out of 48749 0.804119058852489%	0.319729	1	Cluster-17474.128624;Cluster-17474.108016;Cluster-17474.77211;Cluster-17474.160819;Cluster-17474.105667;Cluster-17474.130241;Cluster-17474.133250;Cluster-17474.155364;Cluster-17474.155365;Cluster-17474.166499;Cluster-17474.17377;Cluster-17474.195878;Cluster-17474.202599;Cluster-17474.26325;Cluster-17474.48662;Cluster-17474.48666;Cluster-17474.72997;Cluster-10721.0;Cluster-17474.10069;Cluster-1747…	K00457+K00487+K00487+K00591+K00815+K00815+K00815+K00815+K00815+K00815+K00815+K00815+K00815+K00815+K00815+K00815+K00815+K01904+K01904+K01904+K01904+K01904+K01904+K01904+K01904+K02552+K03809+K03809+K03809+K03809+K03809+K03809+K03809+K03809+K03809+K03809+K05928+K06125+K06127+K09833+K09833+K09833+K09833+K09833+K09833+K09833+K09833+K09833+K09833+K09833+K09833+K09833+K09834+K09834+K09834+K09834+K12501+…	https:\\www.genome.jp\dbget-bin\www_bget?map00130
Sulfur relay system	ko04122	14 out of 7980 0.175438596491228%	74 out of 48749 0.151797985599705%	0.321291	1	Cluster-17474.116863;Cluster-17474.111409;Cluster-17474.122910;Cluster-17474.161075;Cluster-17474.168694;Cluster-17474.30545;Cluster-17474.52281;Cluster-17474.52282;Cluster-17474.66097;Cluster-17474.177332;Cluster-17474.177333;Cluster-17474.137301;Cluster-17474.166648;Cluster-17474.115259	K01011+K11996+K11996+K11996+K11996+K11996+K11996+K11996+K11996+K14168+K14168+K14169+K14169+K21232	https:\\www.genome.jp\dbget-bin\www_bget?map04122
Photosynthesis - antenna proteins	ko00196	8 out of 7980 0.100250626566416%	40 out of 48749 0.0820529651890295%	0.327587	1	Cluster-17474.11474;Cluster-17474.195789;Cluster-17474.157684;Cluster-17474.63660;Cluster-17474.25362;Cluster-17474.197474;Cluster-17474.200190;Cluster-17474.203966	K08907+K08908+K08909+K08913+K08915+K14172+K14172+K14172	https:\\www.genome.jp\dbget-bin\www_bget?map00196
Vancomycin resistance	ko01502	7 out of 7980 0.087719298245614%	35 out of 48749 0.0717963445404008%	0.345801	1	Cluster-17474.116229;Cluster-17474.117812;Cluster-17474.100644;Cluster-17474.123040;Cluster-17474.144832;Cluster-17474.153825;Cluster-17474.154151	K01000+K01000+K02563+K02563+K02563+K02563+K02563	https:\\www.genome.jp\dbget-bin\www_bget?map01502
Galactose metabolism	ko00052	215 out of 7980 2.69423558897243%	1281 out of 48749 2.62774621017867%	0.353917	1	Cluster-17474.115884;Cluster-17474.70881;Cluster-17474.100565;Cluster-17474.100566;Cluster-17474.100568;Cluster-17474.104943;Cluster-17474.111274;Cluster-17474.143489;Cluster-17474.68930;Cluster-17474.103519;Cluster-17474.103743;Cluster-17474.108614;Cluster-17474.109782;Cluster-17474.109825;Cluster-17474.113974;Cluster-17474.114154;Cluster-17474.116923;Cluster-17474.126725;Cluster-17474.132538;Cl…	K00011+K00011+K00844+K00844+K00844+K00844+K00844+K00844+K00844+K00850+K00850+K00850+K00850+K00850+K00850+K00850+K00850+K00850+K00850+K00850+K00850+K00850+K00850+K00850+K00850+K00850+K00850+K00850+K00850+K00850+K00850+K00850+K00850+K00850+K00850+K00850+K00850+K00850+K00850+K00963+K00963+K00963+K00963+K00963+K01187+K01187+K01187+K01187+K01187+K01187+K01187+K01187+K01187+K01187+K01193+K01193+K01193+…	https:\\www.genome.jp\dbget-bin\www_bget?map00052
Lysine biosynthesis	ko00300	20 out of 7980 0.25062656641604%	111 out of 48749 0.227696978399557%	0.356954	1	Cluster-17474.145384;Cluster-17474.71271;Cluster-17474.29304;Cluster-17474.113949;Cluster-17474.118307;Cluster-17474.130496;Cluster-17474.130497;Cluster-17474.132876;Cluster-17474.137846;Cluster-17474.137850;Cluster-17474.137853;Cluster-17474.137854;Cluster-17474.169159;Cluster-17474.101489;Cluster-17474.101490;Cluster-17474.101491;Cluster-17474.122983;Cluster-17474.4252;Cluster-17474.111008;Clus…	K00133+K00133+K00215+K00928+K00928+K00928+K00928+K00928+K00928+K00928+K00928+K00928+K00928+K01586+K01586+K01586+K01778+K10206+K12524+K12524	https:\\www.genome.jp\dbget-bin\www_bget?map00300
Porphyrin and chlorophyll metabolism	ko00860	63 out of 7980 0.789473684210526%	369 out of 48749 0.756938603868797%	0.378201	1	Cluster-17474.151191;Cluster-17474.106004;Cluster-17474.106005;Cluster-17474.108394;Cluster-17474.119401;Cluster-17474.64134;Cluster-17474.118845;Cluster-17474.129511;Cluster-17474.130881;Cluster-17474.153723;Cluster-17474.179576;Cluster-17474.32820;Cluster-17474.33888;Cluster-17474.48323;Cluster-17474.52460;Cluster-17474.72113;Cluster-17474.140266;Cluster-17474.170507;Cluster-17474.170509;Cluste…	K00218+K00228+K00228+K00228+K00228+K00228+K00699+K00699+K00699+K00699+K00699+K00699+K00699+K00699+K00699+K00699+K01599+K01599+K01599+K01599+K01599+K01698+K01772+K01772+K01772+K01772+K01772+K01845+K01885+K02257+K02257+K02259+K02259+K02259+K02259+K02259+K02303+K02303+K03403+K03403+K03403+K03403+K03405+K04035+K04040+K08101+K08101+K08101+K13071+K13071+K13071+K13544+K13544+K13545+K13600+K13606+K13606+…	https:\\www.genome.jp\dbget-bin\www_bget?map00860
Monobactam biosynthesis	ko00261	16 out of 7980 0.200501253132832%	91 out of 48749 0.186670495805042%	0.419994	1	Cluster-17474.145384;Cluster-17474.71271;Cluster-17474.29304;Cluster-17474.113949;Cluster-17474.118307;Cluster-17474.130496;Cluster-17474.130497;Cluster-17474.132876;Cluster-17474.137846;Cluster-17474.137850;Cluster-17474.137853;Cluster-17474.137854;Cluster-17474.169159;Cluster-17474.111008;Cluster-17474.44844;Cluster-17474.172661	K00133+K00133+K00215+K00928+K00928+K00928+K00928+K00928+K00928+K00928+K00928+K00928+K00928+K12524+K12524+K13811	https:\\www.genome.jp\dbget-bin\www_bget?map00261
Spliceosome	ko03040	297 out of 7980 3.7218045112782%	1796 out of 48749 3.68417813698743%	0.432827	1	Cluster-17474.100276;Cluster-17474.101769;Cluster-17474.101776;Cluster-17474.102350;Cluster-17474.103925;Cluster-17474.106384;Cluster-17474.119585;Cluster-17474.121618;Cluster-17474.123274;Cluster-17474.126359;Cluster-17474.127590;Cluster-17474.144484;Cluster-17474.160330;Cluster-17474.165700;Cluster-17474.177951;Cluster-17474.203370;Cluster-17474.35783;Cluster-17474.51894;Cluster-17474.52325;Clu…	K03283+K03283+K03283+K03283+K03283+K03283+K03283+K03283+K03283+K03283+K03283+K03283+K03283+K03283+K03283+K03283+K03283+K03283+K03283+K03283+K03283+K03283+K03283+K03283+K03283+K03283+K03283+K06063+K06063+K09567+K09567+K10599+K11087+K11092+K11094+K11094+K11094+K11094+K11094+K11095+K11095+K11096+K11098+K11098+K11099+K11984+K12623+K12623+K12662+K12662+K12662+K12733+K12741+K12741+K12741+K12741+K12741+…	https:\\www.genome.jp\dbget-bin\www_bget?map03040
Valine, leucine and isoleucine biosynthesis	ko00290	28 out of 7980 0.350877192982456%	170 out of 48749 0.348725102053375%	0.517934	1	Cluster-17474.183263;Cluster-17474.101751;Cluster-17474.101756;Cluster-17474.101758;Cluster-17474.201158;Cluster-17474.112679;Cluster-17474.175523;Cluster-17474.63055;Cluster-17474.74929;Cluster-17474.80747;Cluster-17474.105778;Cluster-17474.108560;Cluster-17474.112590;Cluster-17474.127038;Cluster-17474.127835;Cluster-17474.128634;Cluster-17474.128635;Cluster-17474.128636;Cluster-17474.136519;Clu…	K00052+K00053+K00053+K00053+K00053+K00826+K00826+K01649+K01649+K01649+K01652+K01652+K01652+K01652+K01652+K01652+K01652+K01652+K01652+K01652+K01652+K01652+K01652+K01703+K01703+K01754+K01754+K01754	https:\\www.genome.jp\dbget-bin\www_bget?map00290
beta-Alanine metabolism	ko00410	91 out of 7980 1.14035087719298%	556 out of 48749 1.14053621612751%	0.518633	1	Cluster-17474.100787;Cluster-17474.100793;Cluster-17474.108443;Cluster-17474.115524;Cluster-17474.128174;Cluster-17474.130476;Cluster-17474.149307;Cluster-17474.15446;Cluster-17474.156335;Cluster-17474.162606;Cluster-17474.169599;Cluster-17474.178499;Cluster-17474.178627;Cluster-17474.19382;Cluster-17474.35099;Cluster-17474.47622;Cluster-17474.56887;Cluster-17474.61623;Cluster-17474.68400;Cluster…	K00128+K00128+K00128+K00128+K00128+K00128+K00128+K00128+K00128+K00128+K00128+K00128+K00128+K00128+K00128+K00128+K00128+K00128+K00128+K00128+K00140+K00140+K00140+K00140+K00140+K00232+K00232+K00232+K00232+K00232+K00232+K00232+K00232+K00232+K00232+K00232+K00232+K00232+K00232+K00232+K00232+K00232+K00232+K00276+K00276+K00276+K00276+K00276+K00276+K00276+K00276+K00276+K00276+K00276+K00276+K00276+K00276+…	https:\\www.genome.jp\dbget-bin\www_bget?map00410
Vitamin B6 metabolism	ko00750	17 out of 7980 0.213032581453634%	103 out of 48749 0.211286385361751%	0.526411	1	Cluster-17474.163614;Cluster-17474.63848;Cluster-17474.102210;Cluster-17474.102216;Cluster-17474.131387;Cluster-17474.157044;Cluster-17474.42068;Cluster-17474.49260;Cluster-17474.104177;Cluster-17474.104879;Cluster-17474.126194;Cluster-17474.130338;Cluster-17474.137902;Cluster-17474.149320;Cluster-17474.53768;Cluster-17474.104550;Cluster-17474.169307	K00275+K00275+K00831+K00831+K00868+K00868+K00868+K00868+K05275+K05275+K05275+K05275+K05275+K05275+K05275+K06215+K08681	https:\\www.genome.jp\dbget-bin\www_bget?map00750
Other types of O-glycan biosynthesis	ko00514	35 out of 7980 0.43859649122807%	215 out of 48749 0.441034687891034%	0.542977	1	Cluster-17474.112587;Cluster-17474.63939;Cluster-17474.107594;Cluster-17474.110982;Cluster-17474.112692;Cluster-17474.130709;Cluster-17474.137328;Cluster-17474.147106;Cluster-17474.148786;Cluster-17474.149189;Cluster-17474.15037;Cluster-17474.44727;Cluster-17474.60973;Cluster-17474.60976;Cluster-17474.64685;Cluster-17474.65424;Cluster-17474.72453;Cluster-17474.75970;Cluster-17474.76256;Cluster-17…	K00728+K03691+K09667+K09667+K09667+K09667+K09667+K09667+K09667+K09667+K09667+K09667+K09667+K09667+K09667+K09667+K09667+K09667+K09667+K13667+K13667+K13667+K13675+K13675+K13675+K13675+K18134+K18134+K20782+K20782+K20782+K20782+K20782+K20783+K20784	https:\\www.genome.jp\dbget-bin\www_bget?map00514
Non-homologous end-joining	ko03450	21 out of 7980 0.263157894736842%	130 out of 48749 0.266672136864346%	0.563272	1	Cluster-17474.115051;Cluster-17474.103284;Cluster-17474.140357;Cluster-17474.142194;Cluster-17474.149944;Cluster-17474.37730;Cluster-17474.40202;Cluster-17474.43157;Cluster-17474.197042;Cluster-17474.35678;Cluster-17474.35679;Cluster-17474.65491;Cluster-17474.76046;Cluster-17474.77307;Cluster-17474.143616;Cluster-17474.145349;Cluster-17474.66229;Cluster-17474.1406;Cluster-17474.69508;Cluster-1747…	K04799+K10777+K10777+K10777+K10777+K10777+K10777+K10777+K10865+K10865+K10865+K10865+K10865+K10865+K10866+K10866+K10866+K10884+K10884+K10885+K10885	https:\\www.genome.jp\dbget-bin\www_bget?map03450
Nicotinate and nicotinamide metabolism	ko00760	58 out of 7980 0.726817042606516%	360 out of 48749 0.738476686701266%	0.575053	1	Cluster-17474.10365;Cluster-17474.165277;Cluster-17474.35996;Cluster-17474.77664;Cluster-17474.106786;Cluster-17474.115795;Cluster-17474.120387;Cluster-17474.120393;Cluster-17474.120395;Cluster-17474.121293;Cluster-17474.128078;Cluster-17474.128779;Cluster-17474.142924;Cluster-17474.160536;Cluster-17474.163454;Cluster-17474.184878;Cluster-17474.48059;Cluster-17474.103475;Cluster-17474.23305;Clust…	K00278+K00278+K00278+K00278+K00763+K00858+K00858+K00858+K00858+K00858+K00858+K00858+K00858+K00858+K00858+K00858+K00858+K01081+K01081+K01081+K01081+K01081+K01240+K01240+K01513+K01513+K01513+K01513+K01513+K01513+K01513+K01513+K01513+K03517+K03517+K03517+K03517+K03517+K03517+K03517+K03787+K03787+K03787+K03787+K03787+K03787+K03787+K03787+K03787+K03787+K03787+K06210+K06210+K11121+K11121+K18551+K18551+…	https:\\www.genome.jp\dbget-bin\www_bget?map00760
Glycosphingolipid biosynthesis - lacto and neolacto series	ko00601	1 out of 7980 0.012531328320802%	6 out of 48749 0.0123079447783544%	0.657895	1	Cluster-17474.47614	K01988	https:\\www.genome.jp\dbget-bin\www_bget?map00601
One carbon pool by folate	ko00670	32 out of 7980 0.401002506265664%	207 out of 48749 0.424624094853228%	0.667105	1	Cluster-17474.159221;Cluster-17474.132763;Cluster-17474.103435;Cluster-17474.103437;Cluster-17474.109760;Cluster-17474.111911;Cluster-17474.129194;Cluster-17474.12978;Cluster-17474.132022;Cluster-17474.136314;Cluster-17474.140826;Cluster-17474.141078;Cluster-17474.169349;Cluster-17474.48852;Cluster-17474.54380;Cluster-17474.54387;Cluster-17474.177866;Cluster-17474.192529;Cluster-17474.183321;Clus…	K00288+K00297+K00600+K00600+K00600+K00600+K00600+K00600+K00600+K00600+K00600+K00600+K00600+K00600+K00600+K00600+K00601+K00601+K00602+K00602+K00604+K00604+K00604+K00605+K00605+K00605+K01433+K01934+K01934+K01934+K13998+K13998	https:\\www.genome.jp\dbget-bin\www_bget?map00670
Ether lipid metabolism	ko00565	52 out of 7980 0.651629072681704%	333 out of 48749 0.683090935198671%	0.667889	1	Cluster-17474.110588;Cluster-17474.111684;Cluster-17474.24108;Cluster-17474.24110;Cluster-17474.24111;Cluster-17474.24112;Cluster-17474.24113;Cluster-17474.72075;Cluster-17474.79955;Cluster-17474.130200;Cluster-17474.188464;Cluster-17474.69328;Cluster-17474.103744;Cluster-17474.123922;Cluster-17474.110384;Cluster-17474.110386;Cluster-17474.15190;Cluster-17474.57710;Cluster-17474.60098;Cluster-174…	K00993+K00993+K00993+K00993+K00993+K00993+K00993+K00993+K00993+K01047+K01047+K01047+K01062+K01062+K01114+K01114+K01114+K01114+K01114+K01114+K01114+K01114+K01115+K01115+K01115+K01115+K01115+K01115+K01115+K01115+K01115+K01115+K01115+K04628+K04628+K04628+K04628+K04628+K04628+K04628+K04628+K04628+K04628+K13510+K13510+K13519+K13519+K14674+K14674+K16794+K16794+K16860	https:\\www.genome.jp\dbget-bin\www_bget?map00565
Lysine degradation	ko00310	91 out of 7980 1.14035087719298%	581 out of 48749 1.19181931937065%	0.695179	1	Cluster-17474.100787;Cluster-17474.100793;Cluster-17474.108443;Cluster-17474.115524;Cluster-17474.128174;Cluster-17474.130476;Cluster-17474.149307;Cluster-17474.15446;Cluster-17474.156335;Cluster-17474.162606;Cluster-17474.169599;Cluster-17474.178499;Cluster-17474.178627;Cluster-17474.19382;Cluster-17474.35099;Cluster-17474.47622;Cluster-17474.56887;Cluster-17474.61623;Cluster-17474.68400;Cluster…	K00128+K00128+K00128+K00128+K00128+K00128+K00128+K00128+K00128+K00128+K00128+K00128+K00128+K00128+K00128+K00128+K00128+K00128+K00128+K00128+K00306+K00382+K00382+K00382+K00658+K00658+K00658+K01692+K11420+K11420+K11420+K11420+K11420+K11420+K11420+K11420+K11420+K11420+K11420+K11420+K11420+K11420+K11420+K11420+K11420+K11420+K11420+K11420+K11420+K11420+K11422+K11422+K11422+K11422+K11422+K11423+K11423+…	https:\\www.genome.jp\dbget-bin\www_bget?map00310
Peroxisome	ko04146	127 out of 7980 1.59147869674185%	809 out of 48749 1.65952122094812%	0.712635	1	Cluster-17474.110468;Cluster-17474.155274;Cluster-17474.168353;Cluster-17474.39531;Cluster-17474.157769;Cluster-17474.178581;Cluster-17474.101982;Cluster-17474.101984;Cluster-17474.103489;Cluster-17474.104725;Cluster-17474.105670;Cluster-17474.107553;Cluster-17474.110616;Cluster-17474.113537;Cluster-17474.114809;Cluster-17474.118257;Cluster-17474.131496;Cluster-17474.139900;Cluster-17474.140843;C…	K00031+K00031+K00031+K00031+K00106+K00106+K00232+K00232+K00232+K00232+K00232+K00232+K00232+K00232+K00232+K00232+K00232+K00232+K00232+K00232+K00232+K00232+K00232+K00232+K00306+K00830+K00830+K00830+K00869+K01578+K01640+K01640+K01897+K01897+K01897+K01897+K01897+K01897+K01897+K01897+K01897+K01897+K01897+K01897+K01897+K01897+K01897+K01897+K01897+K01897+K01897+K01897+K01897+K01897+K01897+K03781+K03781+…	https:\\www.genome.jp\dbget-bin\www_bget?map04146
Oxidative phosphorylation	ko00190	163 out of 7980 2.04260651629073%	1036 out of 48749 2.12517179839586%	0.724347	1	Cluster-17474.113679;Cluster-17474.113682;Cluster-17474.160228;Cluster-17474.61955;Cluster-17474.127191;Cluster-17474.76741;Cluster-17474.171279;Cluster-17474.181308;Cluster-17474.59938;Cluster-17474.102917;Cluster-17474.165529;Cluster-17474.167203;Cluster-17474.177024;Cluster-17474.119606;Cluster-17474.104125;Cluster-17474.104405;Cluster-17474.106506;Cluster-17474.111221;Cluster-17474.113550;Clu…	K00234+K00234+K00234+K00234+K00236+K00236+K00412+K00412+K00412+K00417+K00417+K00417+K00417+K00419+K01507+K01507+K01507+K01507+K01507+K01507+K01507+K01507+K01507+K01507+K01507+K01507+K01507+K01507+K01507+K01507+K01507+K01507+K01535+K01535+K01535+K01535+K01535+K01535+K01535+K01535+K01535+K01535+K01535+K01535+K01535+K01535+K01535+K01535+K01535+K01535+K02109+K02111+K02113+K02113+K02115+K02115+K02115+…	https:\\www.genome.jp\dbget-bin\www_bget?map00190
Purine metabolism	ko00230	170 out of 7980 2.13032581453634%	1083 out of 48749 2.22158403249297%	0.739287	1	Cluster-17474.157769;Cluster-17474.178581;Cluster-17474.115345;Cluster-17474.60673;Cluster-17474.177866;Cluster-17474.192529;Cluster-17474.183321;Cluster-17474.49590;Cluster-17474.102249;Cluster-17474.126451;Cluster-17474.160354;Cluster-17474.183673;Cluster-17474.33002;Cluster-17474.46593;Cluster-17474.67830;Cluster-17474.72091;Cluster-17474.139591;Cluster-17474.126647;Cluster-17474.42804;Cluster…	K00106+K00106+K00365+K00365+K00601+K00601+K00602+K00602+K00759+K00759+K00759+K00759+K00759+K00759+K00759+K00759+K00764+K00856+K00856+K00860+K00860+K00860+K00860+K00860+K00860+K00873+K00873+K00873+K00873+K00873+K00873+K00873+K00873+K00873+K00873+K00873+K00873+K00873+K00873+K00873+K00873+K00873+K00873+K00873+K00873+K00873+K00873+K00873+K00873+K00939+K00939+K00940+K00940+K00940+K00940+K00940+K00940+…	https:\\www.genome.jp\dbget-bin\www_bget?map00230
Ubiquitin mediated proteolysis	ko04120	192 out of 7980 2.40601503759398%	1225 out of 48749 2.51287205891403%	0.758602	1	Cluster-17474.157539;Cluster-17474.157540;Cluster-17474.48606;Cluster-17474.105519;Cluster-17474.133939;Cluster-17474.196079;Cluster-17474.72532;Cluster-17474.112649;Cluster-17474.29026;Cluster-17474.32005;Cluster-17474.73354;Cluster-17474.119637;Cluster-17474.143381;Cluster-17474.4170;Cluster-17474.169170;Cluster-17474.40462;Cluster-17474.53276;Cluster-17474.60572;Cluster-17474.104070;Cluster-17…	K03094+K03094+K03094+K03178+K03178+K03347+K03347+K03348+K03350+K03350+K03350+K03352+K03352+K03352+K03353+K03353+K03354+K03354+K03355+K03355+K03357+K03357+K03362+K03362+K03362+K03363+K03363+K03363+K03363+K03363+K03363+K03363+K03363+K03363+K03364+K03364+K03364+K03364+K03364+K03364+K03868+K03868+K03868+K03868+K03868+K03868+K03868+K03868+K03868+K03868+K03868+K03868+K03868+K03868+K03868+K03868+K03872+…	https:\\www.genome.jp\dbget-bin\www_bget?map04120
Valine, leucine and isoleucine degradation	ko00280	101 out of 7980 1.265664160401%	661 out of 48749 1.35592524974871%	0.791445	1	Cluster-17474.100893;Cluster-17474.102689;Cluster-17474.102690;Cluster-17474.107880;Cluster-17474.118236;Cluster-17474.118237;Cluster-17474.124335;Cluster-17474.130930;Cluster-17474.170083;Cluster-17474.170085;Cluster-17474.24197;Cluster-17474.75836;Cluster-17474.100787;Cluster-17474.100793;Cluster-17474.108443;Cluster-17474.115524;Cluster-17474.128174;Cluster-17474.130476;Cluster-17474.149307;Cl…	K00020+K00020+K00020+K00020+K00020+K00020+K00020+K00020+K00020+K00020+K00020+K00020+K00128+K00128+K00128+K00128+K00128+K00128+K00128+K00128+K00128+K00128+K00128+K00128+K00128+K00128+K00128+K00128+K00128+K00128+K00128+K00128+K00140+K00140+K00140+K00140+K00140+K00166+K00166+K00166+K00166+K00166+K00166+K00167+K00249+K00249+K00249+K00249+K00253+K00253+K00253+K00253+K00253+K00253+K00382+K00382+K00382+…	https:\\www.genome.jp\dbget-bin\www_bget?map00280
Folate biosynthesis	ko00790	32 out of 7980 0.401002506265664%	222 out of 48749 0.455393956799114%	0.809399	1	Cluster-17474.115884;Cluster-17474.70881;Cluster-17474.119771;Cluster-17474.29144;Cluster-17474.29145;Cluster-17474.34821;Cluster-17474.174639;Cluster-17474.203010;Cluster-17474.3368;Cluster-17474.193851;Cluster-17474.52637;Cluster-17474.67866;Cluster-17474.74189;Cluster-17474.123435;Cluster-17474.148387;Cluster-17474.151562;Cluster-17474.45054;Cluster-17474.72441;Cluster-17474.11142;Cluster-1747…	K00011+K00011+K01495+K01633+K01633+K01633+K01724+K01724+K01930+K13950+K13950+K13998+K13998+K14652+K14652+K14652+K14652+K14652+K15376+K15376+K15376+K15376+K15631+K15631+K15631+K15631+K15631+K15631+K15631+K18482+K20457+K20457	https:\\www.genome.jp\dbget-bin\www_bget?map00790
Histidine metabolism	ko00340	33 out of 7980 0.413533834586466%	229 out of 48749 0.469753225707194%	0.812958	1	Cluster-17474.151584;Cluster-17474.186298;Cluster-17474.100787;Cluster-17474.100793;Cluster-17474.108443;Cluster-17474.115524;Cluster-17474.128174;Cluster-17474.130476;Cluster-17474.149307;Cluster-17474.15446;Cluster-17474.156335;Cluster-17474.162606;Cluster-17474.169599;Cluster-17474.178499;Cluster-17474.178627;Cluster-17474.19382;Cluster-17474.35099;Cluster-17474.47622;Cluster-17474.56887;Clust…	K00013+K00013+K00128+K00128+K00128+K00128+K00128+K00128+K00128+K00128+K00128+K00128+K00128+K00128+K00128+K00128+K00128+K00128+K00128+K00128+K00128+K00128+K00765+K00765+K00765+K01663+K01663+K01663+K01663+K01663+K01693+K14085+K14085	https:\\www.genome.jp\dbget-bin\www_bget?map00340
Selenocompound metabolism	ko00450	36 out of 7980 0.451127819548872%	250 out of 48749 0.512831032431434%	0.823101	1	Cluster-17474.1355;Cluster-17474.141638;Cluster-17474.174248;Cluster-17474.3661;Cluster-13971.0;Cluster-14242.0;Cluster-17474.108198;Cluster-17474.111330;Cluster-17474.112356;Cluster-17474.115439;Cluster-17474.117691;Cluster-17474.118261;Cluster-17474.125411;Cluster-17474.175617;Cluster-17474.180079;Cluster-17474.193229;Cluster-17474.202494;Cluster-17474.50544;Cluster-17474.52233;Cluster-17474.53…	K00384+K00384+K00384+K00384+K00549+K00549+K00549+K00549+K00549+K00549+K00549+K00549+K00549+K00549+K00549+K00549+K00549+K00549+K00549+K00549+K00549+K00549+K00549+K00816+K01739+K01760+K01760+K01760+K01760+K01760+K01761+K01761+K01874+K11717+K11717+K13811	https:\\www.genome.jp\dbget-bin\www_bget?map00450
Nitrogen metabolism	ko00910	39 out of 7980 0.488721804511278%	276 out of 48749 0.566165459804304%	0.863021	1	Cluster-17474.103607;Cluster-17474.112357;Cluster-17474.113134;Cluster-17474.115181;Cluster-17474.115186;Cluster-17474.122456;Cluster-17474.1412;Cluster-17474.14248;Cluster-17474.17276;Cluster-17474.46074;Cluster-17474.78748;Cluster-17474.100970;Cluster-17474.106611;Cluster-17474.115390;Cluster-17474.44978;Cluster-17474.107148;Cluster-17474.107149;Cluster-17474.195433;Cluster-17474.200414;Cluster…	K00261+K00261+K00261+K00261+K00261+K00261+K00261+K00261+K00261+K00261+K00262+K00264+K00264+K00264+K00264+K00284+K00284+K00284+K00284+K00284+K00284+K01455+K01455+K01455+K01455+K01673+K01673+K01673+K01673+K01673+K01673+K01673+K01674+K01915+K01915+K01915+K01915+K01915+K01915	https:\\www.genome.jp\dbget-bin\www_bget?map00910
Inositol phosphate metabolism	ko00562	101 out of 7980 1.265664160401%	688 out of 48749 1.41131100125131%	0.8971	1	Cluster-17474.102728;Cluster-17474.126290;Cluster-17474.153913;Cluster-17474.154260;Cluster-17474.178577;Cluster-17474.48504;Cluster-17474.102652;Cluster-17474.102654;Cluster-17474.102659;Cluster-17474.104793;Cluster-17474.104800;Cluster-17474.104803;Cluster-17474.111197;Cluster-17474.63882;Cluster-17474.69877;Cluster-17474.59154;Cluster-17474.10523;Cluster-17474.106880;Cluster-17474.127429;Clust…	K00010+K00140+K00140+K00140+K00140+K00140+K00469+K00469+K00469+K00469+K00469+K00469+K00469+K00469+K00469+K00888+K00889+K00889+K00889+K00889+K00889+K00889+K00913+K00913+K00913+K00915+K00921+K00921+K00921+K00921+K00999+K00999+K01092+K01092+K01099+K01099+K01106+K01106+K01110+K01110+K01114+K01114+K01114+K01114+K01114+K01114+K01114+K01114+K01771+K01803+K01803+K01803+K01803+K01803+K01858+K01858+K01858+…	https:\\www.genome.jp\dbget-bin\www_bget?map00562
Proteasome	ko03050	92 out of 7980 1.15288220551378%	630 out of 48749 1.29233420172722%	0.897583	1	Cluster-17474.102380;Cluster-17474.102381;Cluster-17474.102382;Cluster-17474.202271;Cluster-17474.107440;Cluster-17474.119783;Cluster-17474.123557;Cluster-17474.122138;Cluster-17474.27476;Cluster-17474.109902;Cluster-17474.110009;Cluster-17474.49781;Cluster-17474.115732;Cluster-17474.119173;Cluster-17474.123775;Cluster-17474.126941;Cluster-17474.130349;Cluster-17474.132742;Cluster-17474.202087;Cl…	K02725+K02725+K02725+K02725+K02729+K02730+K02730+K02732+K02732+K02734+K02734+K02734+K03028+K03028+K03028+K03028+K03028+K03028+K03028+K03028+K03028+K03028+K03028+K03029+K03029+K03029+K03029+K03029+K03029+K03029+K03029+K03029+K03029+K03029+K03029+K03029+K03029+K03029+K03029+K03029+K03029+K03029+K03029+K03029+K03029+K03030+K03030+K03031+K03035+K03036+K03036+K03036+K03038+K03062+K03062+K03062+K03062+…	https:\\www.genome.jp\dbget-bin\www_bget?map03050
Base excision repair	ko03410	53 out of 7980 0.664160401002506%	377 out of 48749 0.773349196906603%	0.902996	1	Cluster-17474.56207;Cluster-17474.113672;Cluster-17474.113673;Cluster-17474.124240;Cluster-17474.133739;Cluster-17474.134144;Cluster-17474.137086;Cluster-17474.38006;Cluster-17474.62229;Cluster-17474.80695;Cluster-17474.110460;Cluster-17474.56546;Cluster-17474.137253;Cluster-17474.143230;Cluster-17474.151302;Cluster-17474.108334;Cluster-17474.115989;Cluster-17474.117122;Cluster-17474.118487;Clust…	K01142+K01246+K01246+K01246+K01246+K01246+K01246+K01246+K01246+K01246+K01247+K02324+K02325+K02325+K02326+K02327+K02335+K02335+K02335+K02335+K03648+K03648+K03652+K04799+K04802+K04802+K10569+K10747+K10747+K10747+K10771+K10771+K10771+K10771+K10771+K10772+K10772+K10773+K10773+K10773+K10773+K10773+K10773+K10773+K10798+K10798+K10801+K10802+K10802+K10802+K10802+K10802+K10802	https:\\www.genome.jp\dbget-bin\www_bget?map03410
Aminoacyl-tRNA biosynthesis	ko00970	119 out of 7980 1.49122807017544%	812 out of 48749 1.6656751933373%	0.917642	1	Cluster-17474.15306;Cluster-17474.185651;Cluster-17474.41710;Cluster-17474.20292;Cluster-17474.103098;Cluster-17474.64684;Cluster-17474.73358;Cluster-17474.123270;Cluster-17474.145016;Cluster-17474.152218;Cluster-17474.152222;Cluster-17474.75021;Cluster-17474.80580;Cluster-17474.100782;Cluster-17474.103420;Cluster-17474.104933;Cluster-17474.107795;Cluster-17474.108213;Cluster-17474.114443;Cluster…	K00604+K00604+K00604+K01866+K01867+K01868+K01868+K01869+K01869+K01869+K01869+K01869+K01869+K01870+K01870+K01870+K01870+K01870+K01870+K01870+K01870+K01870+K01870+K01870+K01870+K01870+K01870+K01870+K01870+K01870+K01870+K01870+K01870+K01870+K01870+K01870+K01872+K01872+K01873+K01873+K01873+K01873+K01873+K01873+K01873+K01874+K01875+K01875+K01876+K01876+K01876+K01876+K01876+K01876+K01876+K01876+K01880+…	https:\\www.genome.jp\dbget-bin\www_bget?map00970
Citrate cycle (TCA cycle)	ko00020	73 out of 7980 0.914786967418546%	515 out of 48749 1.05643192680875%	0.923296	1	Cluster-17474.102856;Cluster-17474.103527;Cluster-17474.182335;Cluster-17474.68751;Cluster-17474.169455;Cluster-17474.1781;Cluster-17474.39115;Cluster-17474.106154;Cluster-17474.107850;Cluster-17474.113996;Cluster-17474.136910;Cluster-17474.145808;Cluster-17474.72834;Cluster-17474.110468;Cluster-17474.155274;Cluster-17474.168353;Cluster-17474.39531;Cluster-17474.101196;Cluster-17474.10480;Cluster…	K00025+K00025+K00025+K00025+K00026+K00026+K00026+K00030+K00030+K00030+K00030+K00030+K00030+K00031+K00031+K00031+K00031+K00161+K00161+K00161+K00162+K00234+K00234+K00234+K00234+K00236+K00236+K00382+K00382+K00382+K00627+K00627+K00627+K00627+K00627+K00658+K00658+K00658+K01610+K01610+K01610+K01610+K01610+K01610+K01610+K01610+K01610+K01610+K01647+K01647+K01647+K01647+K01648+K01679+K01681+K01681+K01681+…	https:\\www.genome.jp\dbget-bin\www_bget?map00020
Terpenoid backbone biosynthesis	ko00900	55 out of 7980 0.68922305764411%	399 out of 48749 0.81847832776057%	0.931706	1	Cluster-17474.114634;Cluster-17474.145760;Cluster-17474.145761;Cluster-17474.102853;Cluster-17474.107858;Cluster-17474.120884;Cluster-17474.133958;Cluster-17474.133962;Cluster-17474.137255;Cluster-17474.142494;Cluster-17474.166781;Cluster-17474.137193;Cluster-17474.75780;Cluster-17474.124156;Cluster-17474.56935;Cluster-17474.186113;Cluster-17474.188496;Cluster-17474.42574;Cluster-17474.70189;Clus…	K00021+K00021+K00021+K00099+K00099+K00099+K00587+K00587+K00587+K00587+K00869+K00919+K00919+K01597+K01597+K01641+K01641+K01641+K01641+K01662+K01662+K01662+K01662+K01662+K01662+K01662+K01662+K01662+K01662+K01662+K01662+K01662+K01823+K03526+K03526+K03526+K05906+K06013+K06981+K06981+K11778+K11778+K13789+K13789+K13789+K13789+K13789+K13789+K14066+K15889+K15889+K15889+K15891+K15891+K15892	https:\\www.genome.jp\dbget-bin\www_bget?map00900
Pantothenate and CoA biosynthesis	ko00770	43 out of 7980 0.538847117794486%	331 out of 48749 0.678988286939219%	0.962427	1	Cluster-17474.101751;Cluster-17474.101756;Cluster-17474.101758;Cluster-17474.201158;Cluster-17474.71511;Cluster-17474.112679;Cluster-17474.175523;Cluster-17474.153871;Cluster-17474.186265;Cluster-17474.194864;Cluster-17474.120241;Cluster-17474.136332;Cluster-17474.160172;Cluster-17474.179823;Cluster-17474.179824;Cluster-17474.180908;Cluster-17474.25246;Cluster-17474.35511;Cluster-17474.41404;Clus…	K00053+K00053+K00053+K00053+K00606+K00826+K00826+K01464+K01464+K01464+K01513+K01513+K01513+K01513+K01513+K01513+K01513+K01513+K01513+K01652+K01652+K01652+K01652+K01652+K01652+K01652+K01652+K01652+K01652+K01652+K01652+K01652+K02201+K06133+K06133+K09680+K09680+K09680+K09680+K09680+K09680+K09680+K09680	https:\\www.genome.jp\dbget-bin\www_bget?map00770
Protein export	ko03060	51 out of 7980 0.639097744360902%	386 out of 48749 0.791811114074135%	0.963083	1	Cluster-17474.138023;Cluster-17474.141164;Cluster-17474.159494;Cluster-17474.173426;Cluster-17474.22782;Cluster-17474.69256;Cluster-17474.152225;Cluster-17474.157531;Cluster-17474.47173;Cluster-17474.113420;Cluster-17474.109455;Cluster-17474.101400;Cluster-17474.73125;Cluster-17474.107415;Cluster-17474.134251;Cluster-17474.161549;Cluster-17474.57886;Cluster-17474.57887;Cluster-17474.73892;Cluster…	K03070+K03070+K03070+K03070+K03070+K03070+K03100+K03100+K03100+K03104+K03106+K03107+K03107+K03109+K03109+K03110+K03110+K03110+K03110+K03116+K03217+K03217+K03217+K07342+K07342+K09481+K09490+K09490+K09490+K09490+K09490+K09490+K09490+K09540+K09647+K09647+K09647+K09647+K09647+K09647+K09647+K09648+K09648+K09648+K10956+K10956+K12272+K12947+K13280+K13280+K13431	https:\\www.genome.jp\dbget-bin\www_bget?map03060
Propanoate metabolism	ko00640	63 out of 7980 0.789473684210526%	469 out of 48749 0.962071016841371%	0.965906	1	Cluster-17474.78058;Cluster-17474.126290;Cluster-17474.153913;Cluster-17474.154260;Cluster-17474.178577;Cluster-17474.48504;Cluster-17474.104826;Cluster-17474.124973;Cluster-17474.139947;Cluster-17474.173862;Cluster-17474.66644;Cluster-17474.78494;Cluster-17474.75473;Cluster-17474.101982;Cluster-17474.101984;Cluster-17474.103489;Cluster-17474.104725;Cluster-17474.105670;Cluster-17474.107553;Clust…	K00016+K00140+K00140+K00140+K00140+K00140+K00166+K00166+K00166+K00166+K00166+K00166+K00167+K00232+K00232+K00232+K00232+K00232+K00232+K00232+K00232+K00232+K00232+K00232+K00232+K00232+K00232+K00232+K00232+K00232+K00232+K00382+K00382+K00382+K01578+K01692+K01895+K01895+K01895+K01895+K01899+K01899+K01899+K01899+K01899+K01900+K01900+K01962+K01962+K01962+K02160+K02160+K05605+K05605+K05605+K05605+K09699+…	https:\\www.genome.jp\dbget-bin\www_bget?map00640
Various types of N-glycan biosynthesis	ko00513	52 out of 7980 0.651629072681704%	396 out of 48749 0.812324355371392%	0.968267	1	Cluster-17474.30349;Cluster-17474.4368;Cluster-17474.161296;Cluster-17474.33411;Cluster-17474.102723;Cluster-17474.128387;Cluster-17474.26839;Cluster-17474.114525;Cluster-17474.201371;Cluster-17474.61852;Cluster-17474.37534;Cluster-17474.50646;Cluster-17474.60203;Cluster-17474.193046;Cluster-17474.45739;Cluster-17474.79445;Cluster-17474.166578;Cluster-17474.123172;Cluster-17474.139067;Cluster-174…	K00717+K00717+K00726+K00753+K01230+K01230+K01231+K03714+K03714+K03714+K03842+K03843+K03843+K03844+K03844+K03844+K03845+K03846+K03846+K03846+K03847+K07151+K07151+K07151+K07441+K07441+K07441+K12373+K12373+K12666+K12666+K12667+K12667+K12667+K12667+K12667+K12667+K12667+K12669+K12669+K12669+K12669+K12669+K12669+K12670+K12670+K12670+K14412+K14412+K14412+K14413+K14413	https:\\www.genome.jp\dbget-bin\www_bget?map00513
Synthesis and degradation of ketone bodies	ko00072	6 out of 7980 0.075187969924812%	66 out of 48749 0.135387392561899%	0.969525	1	Cluster-17474.17561;Cluster-17474.71715;Cluster-17474.186113;Cluster-17474.188496;Cluster-17474.42574;Cluster-17474.70189	K01640+K01640+K01641+K01641+K01641+K01641	https:\\www.genome.jp\dbget-bin\www_bget?map00072
RNA polymerase	ko03020	76 out of 7980 0.952380952380952%	568 out of 48749 1.16515210568422%	0.979079	1	Cluster-17474.57502;Cluster-17474.13352;Cluster-17474.131305;Cluster-12602.0;Cluster-1560.0;Cluster-17474.101110;Cluster-17474.114583;Cluster-17474.116580;Cluster-17474.121672;Cluster-17474.121699;Cluster-17474.123366;Cluster-17474.127207;Cluster-17474.130137;Cluster-17474.137440;Cluster-17474.138186;Cluster-17474.147801;Cluster-17474.157315;Cluster-17474.165548;Cluster-17474.165773;Cluster-17474…	K02999+K03002+K03005+K03006+K03006+K03006+K03006+K03006+K03006+K03006+K03006+K03006+K03006+K03006+K03006+K03006+K03006+K03006+K03006+K03006+K03006+K03006+K03006+K03006+K03006+K03006+K03006+K03006+K03006+K03006+K03006+K03006+K03006+K03006+K03006+K03006+K03006+K03006+K03006+K03006+K03006+K03007+K03010+K03012+K03013+K03013+K03013+K03013+K03013+K03015+K03015+K03015+K03016+K03016+K03017+K03018+K03018+…	https:\\www.genome.jp\dbget-bin\www_bget?map03020
Glycerophospholipid metabolism	ko00564	136 out of 7980 1.70426065162907%	974 out of 48749 1.99798970235287%	0.983364	1	Cluster-17474.100523;Cluster-17474.71609;Cluster-17474.111789;Cluster-17474.137049;Cluster-17474.77524;Cluster-17474.12796;Cluster-17474.131814;Cluster-17474.154356;Cluster-17474.162175;Cluster-17474.162176;Cluster-17474.40594;Cluster-17474.59893;Cluster-17474.68488;Cluster-17474.74906;Cluster-17474.107184;Cluster-17474.164999;Cluster-17474.74013;Cluster-17474.119102;Cluster-17474.149110;Cluster-…	K00550+K00630+K00655+K00655+K00894+K00901+K00901+K00901+K00901+K00901+K00901+K00901+K00901+K00901+K00967+K00967+K00967+K00968+K00968+K00981+K00993+K00993+K00993+K00993+K00993+K00993+K00993+K00993+K00993+K00995+K00999+K00999+K01047+K01047+K01047+K01094+K01114+K01114+K01114+K01114+K01114+K01114+K01114+K01114+K01115+K01115+K01115+K01115+K01115+K01115+K01115+K01115+K01115+K01115+K01115+K01126+K01126+…	https:\\www.genome.jp\dbget-bin\www_bget?map00564
Pentose and glucuronate interconversions	ko00040	187 out of 7980 2.34335839598997%	1309 out of 48749 2.68518328581099%	0.983536	1	Cluster-17474.102233;Cluster-17474.108554;Cluster-17474.111480;Cluster-17474.112747;Cluster-17474.113406;Cluster-17474.113956;Cluster-17474.119570;Cluster-17474.125522;Cluster-17474.130303;Cluster-17474.143383;Cluster-17474.145161;Cluster-17474.178111;Cluster-17474.63375;Cluster-17474.106920;Cluster-17474.111905;Cluster-17474.116653;Cluster-17474.129155;Cluster-17474.46112;Cluster-17474.115884;Cl…	K00002+K00002+K00002+K00002+K00002+K00002+K00002+K00002+K00002+K00002+K00002+K00002+K00002+K00008+K00008+K00008+K00008+K00008+K00011+K00011+K00012+K00012+K00699+K00699+K00699+K00699+K00699+K00699+K00699+K00699+K00699+K00699+K00854+K00854+K00875+K00875+K00963+K00963+K00963+K00963+K00963+K01051+K01051+K01051+K01051+K01051+K01051+K01051+K01051+K01051+K01051+K01051+K01051+K01051+K01051+K01051+K01051+…	https:\\www.genome.jp\dbget-bin\www_bget?map00040
Glucosinolate biosynthesis	ko00966	6 out of 7980 0.075187969924812%	73 out of 48749 0.149746661469979%	0.986082	1	Cluster-17474.112266;Cluster-17474.127046;Cluster-17474.160407;Cluster-17474.37894;Cluster-17474.59254;Cluster-17474.64324	K01703+K01703+K12153+K12153+K12153+K12153	https:\\www.genome.jp\dbget-bin\www_bget?map00966
Lipoic acid metabolism	ko00785	4 out of 7980 0.050125313283208%	56 out of 48749 0.114874151264641%	0.987512	1	Cluster-17474.125556;Cluster-17474.167042;Cluster-17474.175159;Cluster-17474.47296	K03644+K03644+K03644+K03644	https:\\www.genome.jp\dbget-bin\www_bget?map00785
Glycosylphosphatidylinositol (GPI)-anchor biosynthesis	ko00563	38 out of 7980 0.476190476190476%	317 out of 48749 0.650269749123059%	0.988293	1	Cluster-17474.131314;Cluster-17474.153027;Cluster-17474.121976;Cluster-17474.147094;Cluster-12593.0;Cluster-17474.110034;Cluster-17474.110566;Cluster-17474.117724;Cluster-17474.169464;Cluster-17474.193830;Cluster-17474.201007;Cluster-17474.36975;Cluster-17474.30073;Cluster-17474.39837;Cluster-17474.39838;Cluster-17474.101847;Cluster-17474.188628;Cluster-17474.46004;Cluster-17474.61920;Cluster-174…	K03434+K03434+K03857+K03857+K03860+K03860+K03860+K03860+K03860+K03860+K03860+K03860+K05283+K05284+K05284+K05285+K05285+K05287+K05290+K05291+K05291+K05291+K05291+K05291+K05293+K05293+K05293+K05294+K05294+K05294+K05294+K05310+K05310+K05310+K05310+K05310+K07541+K09658	https:\\www.genome.jp\dbget-bin\www_bget?map00563
Pentose phosphate pathway	ko00030	106 out of 7980 1.32832080200501%	788 out of 48749 1.61644341422388%	0.990073	1	Cluster-17474.112624;Cluster-17474.13764;Cluster-17474.167851;Cluster-17474.107225;Cluster-17474.13082;Cluster-17474.63649;Cluster-17474.108578;Cluster-17474.196125;Cluster-17474.77955;Cluster-17474.104642;Cluster-17474.122635;Cluster-17474.147635;Cluster-17474.103519;Cluster-17474.103743;Cluster-17474.108614;Cluster-17474.109782;Cluster-17474.109825;Cluster-17474.113974;Cluster-17474.114154;Clus…	K00036+K00036+K00036+K00131+K00131+K00131+K00615+K00615+K00615+K00616+K00616+K00616+K00850+K00850+K00850+K00850+K00850+K00850+K00850+K00850+K00850+K00850+K00850+K00850+K00850+K00850+K00850+K00850+K00850+K00850+K00850+K00850+K00850+K00850+K00850+K00850+K00850+K00850+K00850+K00850+K00850+K00850+K00852+K00852+K00895+K00895+K00895+K00895+K00895+K00895+K00948+K00948+K01057+K01057+K01057+K01057+K01057+…	https:\\www.genome.jp\dbget-bin\www_bget?map00030
Phagosome	ko04145	91 out of 7980 1.14035087719298%	692 out of 48749 1.41951629777021%	0.992114	1	Cluster-17474.104229;Cluster-17474.113087;Cluster-17474.150298;Cluster-17474.172434;Cluster-17474.106276;Cluster-17474.121498;Cluster-17474.121499;Cluster-17474.127534;Cluster-17474.127537;Cluster-17474.102303;Cluster-17474.140399;Cluster-17474.108311;Cluster-17474.124017;Cluster-17474.186607;Cluster-17474.108907;Cluster-17474.168570;Cluster-17474.145914;Cluster-17474.189793;Cluster-17474.23923;C…	K00921+K00921+K00921+K00921+K01365+K02144+K02144+K02144+K02144+K02145+K02145+K02149+K02150+K02150+K02151+K02151+K02154+K02154+K02154+K02154+K02154+K02154+K02154+K02154+K02154+K02155+K04392+K04392+K04392+K04392+K04392+K04392+K07342+K07342+K07374+K07374+K07374+K07374+K07374+K07374+K07374+K07374+K07374+K07374+K07374+K07374+K07374+K07374+K07374+K07374+K07374+K07374+K07375+K07375+K07375+K07375+K07375+…	https:\\www.genome.jp\dbget-bin\www_bget?map04145
Biotin metabolism	ko00780	14 out of 7980 0.175438596491228%	145 out of 48749 0.297441998810232%	0.992645	1	Cluster-17474.107288;Cluster-17474.109262;Cluster-17474.157216;Cluster-17474.49646;Cluster-17474.65091;Cluster-17474.103806;Cluster-17474.170775;Cluster-17474.5368;Cluster-17474.162917;Cluster-17474.14796;Cluster-17474.154773;Cluster-17474.172091;Cluster-17474.189987;Cluster-17474.57707	K00059+K00059+K00059+K00059+K00059+K00208+K00208+K00208+K01942+K09458+K09458+K09458+K09458+K09458	https:\\www.genome.jp\dbget-bin\www_bget?map00780
Basal transcription factors	ko03022	56 out of 7980 0.701754385964912%	459 out of 48749 0.941557775544114%	0.994949	1	Cluster-17474.152808;Cluster-17474.24257;Cluster-17474.37624;Cluster-17474.100683;Cluster-17474.165868;Cluster-17474.68638;Cluster-17474.55467;Cluster-17474.187493;Cluster-17474.61952;Cluster-17474.33546;Cluster-17474.57237;Cluster-17474.68499;Cluster-17474.76034;Cluster-17474.79596;Cluster-17474.148142;Cluster-17474.44293;Cluster-17474.52073;Cluster-17474.53221;Cluster-17474.102345;Cluster-17474…	K02202+K02202+K02202+K03120+K03120+K03120+K03122+K03123+K03123+K03125+K03125+K03125+K03125+K03125+K03126+K03126+K03128+K03128+K03129+K03129+K03130+K03130+K03131+K03131+K03132+K03136+K03136+K03138+K03138+K03138+K03138+K03139+K03141+K03141+K03142+K06634+K06634+K06634+K06634+K06634+K06634+K10843+K10844+K10845+K14649+K14649+K14651+K14651+K14651+K14651+K14651+K14651+K14651+K14651+K14651+K14651	https:\\www.genome.jp\dbget-bin\www_bget?map03022
SNARE interactions in vesicular transport	ko04130	27 out of 7980 0.338345864661654%	258 out of 48749 0.52924162546924%	0.997396	1	Cluster-17474.110662;Cluster-17474.116616;Cluster-17474.126202;Cluster-17474.137844;Cluster-17474.149408;Cluster-17474.190941;Cluster-17474.71411;Cluster-17474.41168;Cluster-17474.25623;Cluster-17474.187495;Cluster-17474.43872;Cluster-17474.48173;Cluster-17474.147503;Cluster-17474.72548;Cluster-17474.178748;Cluster-17474.131915;Cluster-17474.57647;Cluster-17474.75754;Cluster-17474.150230;Cluster-…	K08486+K08486+K08486+K08486+K08486+K08486+K08488+K08489+K08490+K08495+K08495+K08495+K08498+K08498+K08500+K08504+K08504+K08504+K08506+K08506+K08506+K08506+K08506+K08506+K08506+K08515+K08515	https:\\www.genome.jp\dbget-bin\www_bget?map04130
Autophagy - other	ko04136	35 out of 7980 0.43859649122807%	325 out of 48749 0.666680342160865%	0.998425	1	Cluster-17474.108129;Cluster-17474.128386;Cluster-17474.49905;Cluster-17474.68434;Cluster-17474.68435;Cluster-17474.68438;Cluster-17474.106240;Cluster-17474.115084;Cluster-17474.117636;Cluster-17474.102732;Cluster-17474.111689;Cluster-17474.177769;Cluster-17474.34735;Cluster-17474.131801;Cluster-17474.133497;Cluster-17474.163089;Cluster-17474.131244;Cluster-17474.75905;Cluster-17474.109684;Cluste…	K04382+K04382+K04382+K04382+K04382+K04382+K07203+K07203+K07203+K07204+K07204+K08269+K08269+K08331+K08333+K08333+K08334+K08334+K08341+K08341+K08341+K08341+K08341+K08341+K08341+K08341+K08341+K08343+K08343+K08343+K17907+K17907+K17907+K17908+K19730	https:\\www.genome.jp\dbget-bin\www_bget?map04136
Phosphatidylinositol signaling system	ko04070	82 out of 7980 1.02756892230576%	664 out of 48749 1.36207922213789%	0.998497	1	Cluster-17474.59154;Cluster-17474.10523;Cluster-17474.106880;Cluster-17474.127429;Cluster-17474.134874;Cluster-17474.164841;Cluster-17474.61069;Cluster-17474.12796;Cluster-17474.131814;Cluster-17474.154356;Cluster-17474.162175;Cluster-17474.162176;Cluster-17474.40594;Cluster-17474.59893;Cluster-17474.68488;Cluster-17474.74906;Cluster-17474.120322;Cluster-17474.156262;Cluster-17474.27978;Cluster-1…	K00888+K00889+K00889+K00889+K00889+K00889+K00889+K00901+K00901+K00901+K00901+K00901+K00901+K00901+K00901+K00901+K00913+K00913+K00913+K00915+K00921+K00921+K00921+K00921+K00981+K00999+K00999+K01092+K01092+K01099+K01099+K01106+K01106+K01110+K01110+K02183+K02183+K02183+K02183+K02183+K02183+K02183+K02183+K05857+K05857+K05857+K05857+K05857+K05857+K05857+K05857+K05857+K05857+K05857+K05857+K05857+K05857+…	https:\\www.genome.jp\dbget-bin\www_bget?map04070
Ribosome biogenesis in eukaryotes	ko03008	111 out of 7980 1.39097744360902%	890 out of 48749 1.82567847545591%	0.999553	1	Cluster-17474.172259;Cluster-17474.18813;Cluster-17474.108486;Cluster-17474.112327;Cluster-17474.114008;Cluster-17474.115974;Cluster-17474.139146;Cluster-17474.189100;Cluster-17474.190932;Cluster-17474.20530;Cluster-17474.55265;Cluster-17474.55931;Cluster-17474.58089;Cluster-17474.77395;Cluster-17474.145791;Cluster-17474.148631;Cluster-17474.74526;Cluster-17474.79001;Cluster-17474.19995;Cluster-1…	K01164+K01164+K03097+K03097+K03097+K03097+K03097+K03097+K03097+K03097+K03097+K03097+K03097+K03097+K03115+K03115+K03264+K03264+K03537+K03538+K03539+K03539+K03539+K03539+K03539+K03539+K06943+K06943+K06943+K06943+K07179+K07936+K07936+K07936+K07936+K07936+K11108+K11108+K11130+K11130+K11883+K11883+K11883+K11883+K12619+K12845+K13288+K13288+K14521+K14521+K14521+K14525+K14525+K14536+K14537+K14537+K14539+…	https:\\www.genome.jp\dbget-bin\www_bget?map03008
mRNA surveillance pathway	ko03015	195 out of 7980 2.44360902255639%	1493 out of 48749 3.06262692568053%	0.999864	1	Cluster-10317.0;Cluster-17474.100461;Cluster-17474.102328;Cluster-17474.104584;Cluster-17474.139587;Cluster-17474.139589;Cluster-17474.142634;Cluster-17474.49721;Cluster-17474.75841;Cluster-17474.119171;Cluster-17474.192517;Cluster-17474.133182;Cluster-17474.16667;Cluster-17474.78450;Cluster-17474.147305;Cluster-17474.156139;Cluster-17474.181606;Cluster-17474.52167;Cluster-17474.108129;Cluster-17…	K03265+K03265+K03265+K03265+K03265+K03265+K03265+K03265+K03265+K03267+K03267+K03456+K03456+K03456+K04354+K04354+K04354+K04354+K04382+K04382+K04382+K04382+K04382+K04382+K06100+K06100+K06100+K06100+K06269+K06269+K06269+K06269+K06269+K06269+K06269+K06269+K06269+K08873+K08873+K11584+K11584+K11584+K11584+K11584+K11584+K11584+K11584+K11584+K12812+K12812+K12812+K12812+K12812+K12812+K12812+K12812+K12812+…	https:\\www.genome.jp\dbget-bin\www_bget?map03015
N-Glycan biosynthesis	ko00510	55 out of 7980 0.68922305764411%	517 out of 48749 1.06053457506821%	0.999925	1	Cluster-17474.30349;Cluster-17474.4368;Cluster-17474.161296;Cluster-17474.107076;Cluster-17474.111184;Cluster-17474.71571;Cluster-17474.121621;Cluster-17474.179260;Cluster-17474.190614;Cluster-17474.110092;Cluster-17474.137133;Cluster-17474.101104;Cluster-17474.50266;Cluster-17474.102723;Cluster-17474.128387;Cluster-17474.26839;Cluster-17474.37534;Cluster-17474.50646;Cluster-17474.60203;Cluster-1…	K00717+K00717+K00726+K00729+K00729+K00729+K00737+K00737+K00737+K00902+K00902+K01228+K01228+K01230+K01230+K01231+K03842+K03843+K03843+K03844+K03844+K03844+K03845+K03846+K03846+K03846+K03847+K05546+K07151+K07151+K07151+K07252+K07441+K07441+K07441+K09658+K12345+K12666+K12666+K12667+K12667+K12667+K12667+K12667+K12667+K12667+K12669+K12669+K12669+K12669+K12669+K12669+K12670+K12670+K12670	https:\\www.genome.jp\dbget-bin\www_bget?map00510
Nucleotide excision repair	ko03420	121 out of 7980 1.51629072681704%	1049 out of 48749 2.1518390120823%	0.999997	1	Cluster-17474.152808;Cluster-17474.24257;Cluster-17474.37624;Cluster-17474.56546;Cluster-17474.137253;Cluster-17474.143230;Cluster-17474.151302;Cluster-17474.108334;Cluster-17474.115989;Cluster-17474.117122;Cluster-17474.118487;Cluster-17474.46991;Cluster-17474.126767;Cluster-17474.67960;Cluster-17474.166640;Cluster-17474.198333;Cluster-17474.32595;Cluster-17474.32600;Cluster-17474.100739;Cluster…	K02202+K02202+K02202+K02324+K02325+K02325+K02326+K02327+K02335+K02335+K02335+K02335+K03141+K03141+K03142+K03657+K03657+K03657+K03868+K03868+K03868+K03868+K03868+K03868+K03868+K03868+K03868+K03868+K03868+K03868+K03868+K03868+K03868+K03868+K04802+K04802+K06634+K06634+K06634+K06634+K06634+K06634+K07466+K07466+K07466+K07466+K07466+K07466+K07466+K07466+K07466+K07466+K07466+K07466+K07466+K07466+K07466+…	https:\\www.genome.jp\dbget-bin\www_bget?map03420
Ribosome	ko03010	216 out of 7980 2.70676691729323%	1732 out of 48749 3.55289339268498%	0.999998	1	Cluster-17474.109394;Cluster-17474.203639;Cluster-17474.105225;Cluster-17474.106083;Cluster-17474.112625;Cluster-17474.126907;Cluster-17474.139716;Cluster-17474.153123;Cluster-17474.49334;Cluster-17474.141261;Cluster-17474.151177;Cluster-17474.36398;Cluster-17474.101193;Cluster-17474.14220;Cluster-17474.23968;Cluster-17474.37510;Cluster-17474.57542;Cluster-17474.103630;Cluster-17474.143960;Cluste…	K02865+K02865+K02866+K02866+K02866+K02866+K02866+K02866+K02866+K02867+K02867+K02867+K02868+K02868+K02868+K02868+K02868+K02873+K02874+K02876+K02876+K02879+K02880+K02880+K02880+K02881+K02881+K02882+K02882+K02884+K02884+K02884+K02885+K02885+K02885+K02885+K02886+K02887+K02887+K02887+K02888+K02888+K02888+K02888+K02891+K02892+K02893+K02893+K02894+K02894+K02895+K02896+K02897+K02897+K02897+K02900+K02902+…	https:\\www.genome.jp\dbget-bin\www_bget?map03010
Homologous recombination	ko03440	112 out of 7980 1.40350877192982%	1004 out of 48749 2.05952942624464%	0.999999	1	Cluster-17474.108334;Cluster-17474.115989;Cluster-17474.117122;Cluster-17474.118487;Cluster-17474.46991;Cluster-17474.29435;Cluster-17474.51672;Cluster-17474.56440;Cluster-17474.108303;Cluster-17474.26068;Cluster-17474.49150;Cluster-17474.62111;Cluster-17474.51031;Cluster-17474.6052;Cluster-17474.185515;Cluster-17474.77446;Cluster-17474.101025;Cluster-17474.102127;Cluster-17474.105468;Cluster-174…	K02327+K02335+K02335+K02335+K02335+K03165+K03165+K03165+K03553+K03553+K03553+K03553+K03655+K03655+K04482+K04482+K07466+K07466+K07466+K07466+K07466+K07466+K07466+K07466+K07466+K07466+K07466+K07466+K07466+K07466+K07466+K07466+K07466+K07466+K07466+K07466+K07466+K07466+K07466+K07466+K07466+K07466+K07466+K07466+K07466+K07466+K07466+K07466+K07466+K07466+K07466+K07466+K07466+K07466+K07466+K07466+K07466+…	https:\\www.genome.jp\dbget-bin\www_bget?map03440
DNA replication	ko03030	102 out of 7980 1.2781954887218%	950 out of 48749 1.94875792323945%	1	1	Cluster-17474.100884;Cluster-17474.146796;Cluster-17474.146803;Cluster-17474.146804;Cluster-17474.146805;Cluster-17474.154807;Cluster-17474.154808;Cluster-17474.40351;Cluster-17474.105929;Cluster-17474.125515;Cluster-17474.134545;Cluster-17474.44673;Cluster-17474.74992;Cluster-17474.25816;Cluster-17474.41042;Cluster-17474.56546;Cluster-17474.137253;Cluster-17474.143230;Cluster-17474.151302;Cluste…	K02209+K02209+K02209+K02209+K02209+K02209+K02209+K02209+K02210+K02212+K02212+K02212+K02212+K02321+K02321+K02324+K02325+K02325+K02326+K02327+K02335+K02335+K02335+K02335+K02540+K02540+K02541+K02541+K02541+K02684+K02685+K02685+K04799+K04802+K04802+K07466+K07466+K07466+K07466+K07466+K07466+K07466+K07466+K07466+K07466+K07466+K07466+K07466+K07466+K07466+K07466+K07466+K07466+K07466+K07466+K07466+K07466+…	https:\\www.genome.jp\dbget-bin\www_bget?map03030
Ascorbate and aldarate metabolism	ko00053	123 out of 7980 1.54135338345865%	1109 out of 48749 2.27491845986584%	1	1	Cluster-17474.107463;Cluster-17474.110159;Cluster-17474.100787;Cluster-17474.100793;Cluster-17474.108443;Cluster-17474.115524;Cluster-17474.128174;Cluster-17474.130476;Cluster-17474.149307;Cluster-17474.15446;Cluster-17474.156335;Cluster-17474.162606;Cluster-17474.169599;Cluster-17474.178499;Cluster-17474.178627;Cluster-17474.19382;Cluster-17474.35099;Cluster-17474.47622;Cluster-17474.56887;Clust…	K00012+K00012+K00128+K00128+K00128+K00128+K00128+K00128+K00128+K00128+K00128+K00128+K00128+K00128+K00128+K00128+K00128+K00128+K00128+K00128+K00128+K00128+K00225+K00225+K00225+K00423+K00423+K00423+K00434+K00434+K00434+K00434+K00434+K00434+K00434+K00434+K00469+K00469+K00469+K00469+K00469+K00469+K00469+K00469+K00469+K00699+K00699+K00699+K00699+K00699+K00699+K00699+K00699+K00699+K00699+K08232+K08232+…	https:\\www.genome.jp\dbget-bin\www_bget?map00053
Mismatch repair	ko03430	85 out of 7980 1.06516290726817%	826 out of 48749 1.69439373115346%	1	1	Cluster-17474.108334;Cluster-17474.198333;Cluster-17474.32595;Cluster-17474.32600;Cluster-17474.111293;Cluster-17474.148017;Cluster-17474.108821;Cluster-17474.125432;Cluster-17474.125434;Cluster-17474.125435;Cluster-17474.101025;Cluster-17474.102127;Cluster-17474.105468;Cluster-17474.108488;Cluster-17474.108685;Cluster-17474.118824;Cluster-17474.118910;Cluster-17474.123889;Cluster-17474.125971;Cl…	K02327+K03657+K03657+K03657+K04802+K04802+K07456+K07456+K07456+K07456+K07466+K07466+K07466+K07466+K07466+K07466+K07466+K07466+K07466+K07466+K07466+K07466+K07466+K07466+K07466+K07466+K07466+K07466+K07466+K07466+K07466+K07466+K07466+K07466+K07466+K07466+K07466+K07466+K07466+K07466+K07466+K07466+K07466+K07466+K07466+K07466+K07466+K07466+K07466+K07466+K07466+K07466+K07466+K07466+K07466+K07466+K07466+…	https:\\www.genome.jp\dbget-bin\www_bget?map03430
Endocytosis	ko04144	265 out of 7980 3.32080200501253%	2151 out of 48749 4.41239820304006%	1	1	Cluster-17474.10523;Cluster-17474.106880;Cluster-17474.127429;Cluster-17474.134874;Cluster-17474.164841;Cluster-17474.61069;Cluster-17474.104744;Cluster-17474.123730;Cluster-17474.123734;Cluster-17474.142693;Cluster-17474.168476;Cluster-17474.188987;Cluster-17474.193483;Cluster-17474.197420;Cluster-17474.36808;Cluster-17474.44745;Cluster-17474.62532;Cluster-14987.2;Cluster-17474.105710;Cluster-17…	K00889+K00889+K00889+K00889+K00889+K00889+K01115+K01115+K01115+K01115+K01115+K01115+K01115+K01115+K01115+K01115+K01115+K01528+K01528+K01528+K01528+K01528+K01528+K01528+K01528+K01528+K01528+K01528+K01528+K01528+K01528+K01528+K01528+K01528+K01528+K01528+K01528+K01528+K01528+K01528+K01528+K01528+K01528+K01528+K01528+K01528+K01528+K03283+K03283+K03283+K03283+K03283+K03283+K03283+K03283+K03283+K03283+…	https:\\www.genome.jp\dbget-bin\www_bget?map04144
Betalain biosynthesis	ko00965	26 out of 7980 0.325814536340852%	372 out of 48749 0.763092576257975%	1	1	Cluster-17474.30692;Cluster-17474.43235;Cluster-17474.45693;Cluster-17474.53949;Cluster-17474.102605;Cluster-17474.112674;Cluster-17474.139510;Cluster-17474.148729;Cluster-17474.151304;Cluster-17474.157038;Cluster-17474.160954;Cluster-17474.165063;Cluster-17474.176486;Cluster-17474.180985;Cluster-17474.185543;Cluster-17474.186405;Cluster-17474.191132;Cluster-17474.20781;Cluster-17474.28941;Cluste…	K01593+K01593+K01593+K01593+K15777+K15777+K15777+K15777+K15777+K15777+K15777+K15777+K15777+K15777+K15777+K15777+K15777+K15777+K15777+K15777+K15777+K15777+K15777+K15777+K15777+K15777	https:\\www.genome.jp\dbget-bin\www_bget?map00965
Protein processing in endoplasmic reticulum	ko04141	284 out of 7980 3.55889724310777%	2296 out of 48749 4.70984020185029%	1	1	Cluster-17474.101104;Cluster-17474.50266;Cluster-17474.102723;Cluster-17474.128387;Cluster-17474.100554;Cluster-17474.140470;Cluster-17474.69694;Cluster-17474.73343;Cluster-17474.78769;Cluster-17474.157539;Cluster-17474.157540;Cluster-17474.48606;Cluster-17474.100276;Cluster-17474.101769;Cluster-17474.101776;Cluster-17474.102350;Cluster-17474.103925;Cluster-17474.106384;Cluster-17474.119585;Clust…	K01228+K01228+K01230+K01230+K01456+K01456+K01456+K01456+K01456+K03094+K03094+K03094+K03283+K03283+K03283+K03283+K03283+K03283+K03283+K03283+K03283+K03283+K03283+K03283+K03283+K03283+K03283+K03283+K03283+K03283+K03283+K03283+K03283+K03283+K03283+K03283+K03283+K03283+K03283+K03347+K03347+K03868+K03868+K03868+K03868+K03868+K03868+K03868+K03868+K03868+K03868+K03868+K03868+K03868+K03868+K03868+K03868+…	https:\\www.genome.jp\dbget-bin\www_bget?map04141
RNA degradation	ko03018	173 out of 7980 2.16791979949875%	1570 out of 48749 3.22057888366941%	1	1	Cluster-17474.103519;Cluster-17474.103743;Cluster-17474.108614;Cluster-17474.109782;Cluster-17474.109825;Cluster-17474.113974;Cluster-17474.114154;Cluster-17474.116923;Cluster-17474.126725;Cluster-17474.132538;Cluster-17474.13287;Cluster-17474.141805;Cluster-17474.160229;Cluster-17474.161711;Cluster-17474.162007;Cluster-17474.173605;Cluster-17474.176128;Cluster-17474.176248;Cluster-17474.176249;C…	K00850+K00850+K00850+K00850+K00850+K00850+K00850+K00850+K00850+K00850+K00850+K00850+K00850+K00850+K00850+K00850+K00850+K00850+K00850+K00850+K00850+K00850+K00850+K00850+K00850+K00850+K00850+K00850+K00850+K00850+K00962+K01148+K01148+K01148+K01148+K01148+K01148+K01148+K01689+K01689+K01689+K01689+K01689+K01689+K01689+K01689+K01689+K01689+K03514+K03514+K03514+K03514+K03514+K03514+K03514+K03514+K03514+…	https:\\www.genome.jp\dbget-bin\www_bget?map03018
Zeatin biosynthesis	ko00908	27 out of 7980 0.338345864661654%	461 out of 48749 0.945660423803565%	1	1	Cluster-14060.0;Cluster-17474.105603;Cluster-17474.111058;Cluster-17474.112338;Cluster-17474.120768;Cluster-17474.121694;Cluster-17474.137959;Cluster-17474.148890;Cluster-17474.154609;Cluster-17474.154613;Cluster-17474.174740;Cluster-17474.31458;Cluster-17474.47927;Cluster-17474.142669;Cluster-17474.20742;Cluster-17474.41104;Cluster-17474.21134;Cluster-17474.119632;Cluster-17474.153471;Cluster-17…	K00279+K00279+K00279+K00279+K00279+K00279+K00279+K00279+K00279+K00279+K00279+K00279+K00279+K00791+K00791+K00791+K10760+K13495+K13495+K13495+K13496+K13496+K13496+K13496+K13496+K13496+K13496	https:\\www.genome.jp\dbget-bin\www_bget?map00908
Amino sugar and nucleotide sugar metabolism	ko00520	234 out of 7980 2.93233082706767%	2169 out of 48749 4.44932203737513%	1	1	Cluster-17474.107463;Cluster-17474.110159;Cluster-17474.104990;Cluster-17474.106850;Cluster-17474.117491;Cluster-17474.123938;Cluster-17474.191651;Cluster-17474.194326;Cluster-17474.127574;Cluster-17474.131764;Cluster-17474.30601;Cluster-17474.100565;Cluster-17474.100566;Cluster-17474.100568;Cluster-17474.104943;Cluster-17474.111274;Cluster-17474.143489;Cluster-17474.68930;Cluster-17474.105052;Cl…	K00012+K00012+K00326+K00326+K00326+K00326+K00621+K00770+K00820+K00820+K00820+K00844+K00844+K00844+K00844+K00844+K00844+K00844+K00847+K00847+K00847+K00847+K00847+K00847+K00847+K00847+K00847+K00847+K00847+K00847+K00847+K00963+K00963+K00963+K00963+K00963+K00966+K00975+K00975+K00975+K00975+K00975+K00975+K00975+K01183+K01183+K01183+K01183+K01183+K01183+K01183+K01183+K01183+K01183+K01183+K01183+K01183+…	https:\\www.genome.jp\dbget-bin\www_bget?map00520
RNA transport	ko03013	236 out of 7980 2.95739348370927%	2283 out of 48749 4.68317298816386%	1	1	Cluster-12493.0;Cluster-17474.105628;Cluster-17474.134080;Cluster-17474.142036;Cluster-17474.14588;Cluster-17474.153365;Cluster-17474.182311;Cluster-17474.196292;Cluster-17474.42490;Cluster-17474.71272;Cluster-17474.115718;Cluster-17474.115933;Cluster-17474.65775;Cluster-17474.172259;Cluster-17474.18813;Cluster-17474.112220;Cluster-17474.140029;Cluster-17474.43751;Cluster-17474.80763;Cluster-1747…	K00784+K00784+K00784+K00784+K00784+K00784+K00784+K00784+K00784+K00784+K00974+K00974+K00974+K01164+K01164+K02516+K03113+K03113+K03113+K03231+K03231+K03231+K03231+K03231+K03231+K03231+K03231+K03231+K03231+K03231+K03231+K03231+K03231+K03231+K03231+K03231+K03231+K03231+K03231+K03231+K03231+K03231+K03236+K03236+K03238+K03238+K03238+K03239+K03239+K03239+K03239+K03239+K03239+K03240+K03240+K03240+K03240+…	https:\\www.genome.jp\dbget-bin\www_bget?map03013
