# Supplementary material for: Changes and transcriptome regulation of endogenous hormones during somatic embryogenesis in Ormosia henryi Prain
Source: Front Plant Sci. 2023 Apr 3;14:1121259. doi: 10.3389/fpls.2023.1121259 (PMC10106752; doi:10.3389/fpls.2023.1121259)
Supplement: Additional file 6 — KEGG enrichment analysis of the differential genes. [file Table_6.xls]

## Sheet: NEC vs EC
ID	Family	Category	Classification	NEC	EC	log2FoldChange	regulated	KEGG	NR	Swissprot	Tremble	KOG	GO	Pfam
Cluster-17474.184817	bHLH	TF	bHLH	10.4139	26.6909	0.00354349	up	K12126 phytochrome-interacting factor 3 | (RefSeq) transcription factor PIF3-like (A)	transcription factor BIM2 [Cajanus cajan]	RecName: Full=Transcription factor BIM2; AltName: Full=BES1-interacting Myc-like protein 2; AltName: Full=Basic helix-loop-helix protein 102; Short=AtbHLH102; Short=bHLH 102; AltName: Full=Transcription factor EN 125; AltName: Full=bHLH transcription factor bHLH102;	SubName: Full=Transcription factor BIM2 {ECO:0000313|EMBL:KYP76460.1};	--	GO:0005634,nucleus; GO:0003700,DNA-binding transcription factor activity; GO:0046983,protein dimerization activity; GO:0043565,sequence-specific DNA binding; GO:0006351,transcription, DNA-templated	Helix-loop-helix DNA-binding domain
Cluster-17474.50892	bHLH	TF	bHLH	62.6848	7.07302	0.000424619	down	K12126 phytochrome-interacting factor 3 | (RefSeq) transcription factor PIF3-like (A)	Transcription factor PIF3 [Glycine soja]	RecName: Full=Transcription factor PIF3; AltName: Full=Basic helix-loop-helix protein 8; Short=AtbHLH8; Short=bHLH 8; AltName: Full=Phytochrome-associated protein 3; AltName: Full=Phytochrome-interacting factor 3; AltName: Full=Transcription factor EN 100; AltName: Full=bHLH transcription factor bHLH008;	SubName: Full=Transcription factor PIF3 {ECO:0000313|EMBL:KHN26204.1};	--	GO:0005634,nucleus; GO:0003677,DNA binding; GO:0003700,DNA-binding transcription factor activity; GO:0042802,identical protein binding; GO:0046983,protein dimerization activity; GO:0009704,de-etiolation; GO:0009740,gibberellic acid mediated signaling pathway; GO:0031539,positive regulation of anthocyanin metabolic process; GO:0010017,red or far-red light signaling pathway; GO:0009585,red, far-red…	Helix-loop-helix DNA-binding domain
Cluster-17474.142739	bHLH	TF	bHLH	33.2844	0	3.65742e-08	down	K12126 phytochrome-interacting factor 3 | (RefSeq) transcription factor PIL1-like (A)	retroelement pol polyprotein-like [Trifolium pratense]	RecName: Full=Retrovirus-related Pol polyprotein from transposon RE1; AltName: Full=Retro element 1 {ECO:0000303|PubMed:10689195}; Short=AtRE1 {ECO:0000303|PubMed:10689195}; Includes: RecName: Full=Protease RE1; EC=3.4.23.-; Includes: RecName: Full=Reverse transcriptase RE1; EC=2.7.7.49; Includes: RecName: Full=Endonuclease RE1;	SubName: Full=Retrovirus-related Pol polyprotein from transposon TNT 1-94 {ECO:0000313|EMBL:KYP42518.1};	FOG: Transposon-encoded proteins with TYA, reverse transcriptase, integrase domains in various combinations	GO:0004190,aspartic-type endopeptidase activity; GO:0004519,endonuclease activity; GO:0046872,metal ion binding; GO:0003676,nucleic acid binding; GO:0003964,RNA-directed DNA polymerase activity; GO:0015074,DNA integration; GO:0006310,DNA recombination	Retrotransposon gag protein
Cluster-17474.121595	bZIP	TF	bZIP	24.4888	168.219	8.436e-09	up	K14432 ABA responsive element binding factor | (RefSeq) ABA response element-binding factor (A)	ABA response element-binding factor [Medicago truncatula]	RecName: Full=ABSCISIC ACID-INSENSITIVE 5-like protein 5; AltName: Full=ABA-responsive element-binding protein 1; AltName: Full=Abscisic acid responsive elements-binding factor 2; Short=ABRE-binding factor 2; AltName: Full=bZIP transcription factor 36; Short=AtbZIP36;	SubName: Full=ABA response element-binding factor {ECO:0000313|EMBL:AES73300.1};	--	GO:0005634,nucleus; GO:0003677,DNA binding; GO:0003700,DNA-binding transcription factor activity; GO:0009738,abscisic acid-activated signaling pathway; GO:0006351,transcription, DNA-templated	bZIP Maf transcription factor
Cluster-11945.0	bZIP	TF	bZIP	33.7494	77.6493	0.000591382	up	K14432 ABA responsive element binding factor | (RefSeq) ABSCISIC ACID-INSENSITIVE 5-like protein 2 (A)	PREDICTED: ABSCISIC ACID-INSENSITIVE 5-like protein 2 [Glycine max]	RecName: Full=ABSCISIC ACID-INSENSITIVE 5-like protein 2; AltName: Full=ABA-responsive element-binding protein 3; AltName: Full=Dc3 promoter-binding factor 3; Short=AtDPBF3; AltName: Full=bZIP transcription factor 66; Short=AtbZIP66;	SubName: Full=ABSCISIC ACID-INSENSITIVE 5-like protein 2 {ECO:0000313|EMBL:KHN42872.1};	--	GO:0005634,nucleus; GO:0003700,DNA-binding transcription factor activity; GO:0043565,sequence-specific DNA binding; GO:0009738,abscisic acid-activated signaling pathway; GO:0009737,response to abscisic acid; GO:0006351,transcription, DNA-templated	Novel toxin 15
Cluster-17474.34215	bZIP	TF	bZIP	0.397485	28.9963	1.53673e-06	up	K14432 ABA responsive element binding factor | (RefSeq) hypothetical protein (A)	transcription factor bZIP71, partial [Glycine max]	RecName: Full=ABSCISIC ACID-INSENSITIVE 5-like protein 5; AltName: Full=ABA-responsive element-binding protein 1; AltName: Full=Abscisic acid responsive elements-binding factor 2; Short=ABRE-binding factor 2; AltName: Full=bZIP transcription factor 36; Short=AtbZIP36;	SubName: Full=Transcription factor bZIP71 {ECO:0000313|EMBL:ABP88226.1}; Flags: Fragment;	--	GO:0005634,nucleus; GO:0003677,DNA binding; GO:0003700,DNA-binding transcription factor activity; GO:0009738,abscisic acid-activated signaling pathway; GO:0006351,transcription, DNA-templated	bZIP Maf transcription factor
Cluster-17474.5453	AUX/IAA	TR	AUX/IAA	177.765	55.4109	1.2117e-06	down	K14484 auxin-responsive protein IAA | (Kazusa) Lj0g3v0276669.1; - (A)	PREDICTED: auxin-responsive protein IAA30 [Vigna angularis]	RecName: Full=Auxin-responsive protein IAA30; AltName: Full=Indoleacetic acid-induced protein 30;	RecName: Full=Auxin-induced protein {ECO:0000256|RuleBase:RU004549};	--	GO:0005634,nucleus; GO:0003700,DNA-binding transcription factor activity; GO:0009734,auxin-activated signaling pathway; GO:0009630,gravitropism; GO:0009733,response to auxin; GO:0048364,root development; GO:0010262,somatic embryogenesis; GO:0006351,transcription, DNA-templated	AUX/IAA family
Cluster-17474.59486	AUX/IAA	TR	AUX/IAA	76.6659	31.6405	0.0010443	down	K14484 auxin-responsive protein IAA | (Kazusa) Lj0g3v0276669.1; - (A)	PREDICTED: auxin-responsive protein IAA30 [Vigna angularis]	RecName: Full=Auxin-responsive protein IAA30; AltName: Full=Indoleacetic acid-induced protein 30;	RecName: Full=Auxin-induced protein {ECO:0000256|RuleBase:RU004549};	--	GO:0005634,nucleus; GO:0003700,DNA-binding transcription factor activity; GO:0009734,auxin-activated signaling pathway; GO:0009630,gravitropism; GO:0009733,response to auxin; GO:0048364,root development; GO:0010262,somatic embryogenesis; GO:0006351,transcription, DNA-templated	AUX/IAA family
Cluster-17474.104311	AUX/IAA	TR	AUX/IAA	6119.11	1119.29	5.5993e-10	down	K14484 auxin-responsive protein IAA | (RefSeq) auxin-induced protein 22B-like (A)	PREDICTED: auxin-induced protein 22B-like [Lupinus angustifolius]	RecName: Full=Auxin-induced protein 22B; AltName: Full=Indole-3-acetic acid-induced protein ARG4;	RecName: Full=Auxin-induced protein {ECO:0000256|RuleBase:RU004549};	--	GO:0005634,nucleus; GO:0009734,auxin-activated signaling pathway; GO:0006355,regulation of transcription, DNA-templated; GO:0006351,transcription, DNA-templated	AUX/IAA family
Cluster-17474.157908	AUX/IAA	TR	AUX/IAA	162.453	80.2474	0.00064014	down	K14484 auxin-responsive protein IAA | (RefSeq) auxin-induced protein 22C-like (A)	auxin-induced protein 22C-like [Cajanus cajan]	RecName: Full=Auxin-induced protein AUX22;	RecName: Full=Auxin-induced protein {ECO:0000256|RuleBase:RU004549};	--	GO:0005634,nucleus; GO:0009734,auxin-activated signaling pathway; GO:0006355,regulation of transcription, DNA-templated; GO:0006351,transcription, DNA-templated	AUX/IAA family
Cluster-17474.109238	AUX/IAA	TR	AUX/IAA	1217.99	83.2295	1.04063e-10	down	K14484 auxin-responsive protein IAA | (RefSeq) auxin-induced protein AUX28-like (A)	PREDICTED: auxin-induced protein AUX28-like [Lupinus angustifolius]	RecName: Full=Auxin-induced protein AUX28;	RecName: Full=Auxin-induced protein {ECO:0000256|RuleBase:RU004549};	--	GO:0005634,nucleus; GO:0009734,auxin-activated signaling pathway; GO:0006355,regulation of transcription, DNA-templated; GO:0006351,transcription, DNA-templated	AUX/IAA family
Cluster-17474.111812	AUX/IAA	TR	AUX/IAA	123.933	59.1952	0.0060563	down	K14484 auxin-responsive protein IAA | (RefSeq) auxin-responsive AUX/IAA family protein (A)	auxin-responsive AUX/IAA family protein [Medicago truncatula]	RecName: Full=Auxin-responsive protein IAA17; AltName: Full=Auxin response 3; AltName: Full=Indoleacetic acid-induced protein 17;	RecName: Full=Auxin-induced protein {ECO:0000256|RuleBase:RU004549};	--	GO:0005634,nucleus; GO:0003700,DNA-binding transcription factor activity; GO:0042802,identical protein binding; GO:0009734,auxin-activated signaling pathway; GO:1900057,positive regulation of leaf senescence; GO:0009733,response to auxin; GO:0006351,transcription, DNA-templated	--
Cluster-17474.104441	AUX/IAA	TR	AUX/IAA	418.489	123.177	0.00211145	down	K14484 auxin-responsive protein IAA | (RefSeq) auxin-responsive protein IAA11 (A)	hypothetical protein GLYMA_13G127000 [Glycine max]	RecName: Full=Auxin-responsive protein IAA13; AltName: Full=Indoleacetic acid-induced protein 13;	RecName: Full=Auxin-induced protein {ECO:0000256|RuleBase:RU004549};	--	GO:0005634,nucleus; GO:0003700,DNA-binding transcription factor activity; GO:0009734,auxin-activated signaling pathway; GO:0009733,response to auxin; GO:0006351,transcription, DNA-templated	PB1 domain
Cluster-17474.112953	AUX/IAA	TR	AUX/IAA	2694.84	301.4	6.16578e-10	down	K14484 auxin-responsive protein IAA | (RefSeq) auxin-responsive protein IAA14-like (A)	hypothetical protein VIGAN_08144100 [Vigna angularis var. angularis]	RecName: Full=Auxin-responsive protein IAA14; AltName: Full=Indoleacetic acid-induced protein 14; AltName: Full=Protein SOLITARY ROOT;	RecName: Full=Auxin-induced protein {ECO:0000256|RuleBase:RU004549};	--	GO:0005634,nucleus; GO:0003700,DNA-binding transcription factor activity; GO:0009734,auxin-activated signaling pathway; GO:0010102,lateral root morphogenesis; GO:0045892,negative regulation of transcription, DNA-templated; GO:0009733,response to auxin; GO:0006351,transcription, DNA-templated	AUX/IAA family
Cluster-17474.114794	AUX/IAA	TR	AUX/IAA	1366.92	149.656	3.54334e-10	down	K14484 auxin-responsive protein IAA | (RefSeq) auxin-responsive protein IAA14-like (A)	Auxin-responsive protein IAA14 [Glycine soja]	RecName: Full=Auxin-responsive protein IAA14; AltName: Full=Indoleacetic acid-induced protein 14; AltName: Full=Protein SOLITARY ROOT;	RecName: Full=Auxin-induced protein {ECO:0000256|RuleBase:RU004549};	--	GO:0005634,nucleus; GO:0003700,DNA-binding transcription factor activity; GO:0009734,auxin-activated signaling pathway; GO:0010102,lateral root morphogenesis; GO:0045892,negative regulation of transcription, DNA-templated; GO:0009733,response to auxin; GO:0006351,transcription, DNA-templated	AUX/IAA family
Cluster-17474.125120	AUX/IAA	TR	AUX/IAA	325.877	27.2296	1.76075e-08	down	K14484 auxin-responsive protein IAA | (RefSeq) auxin-responsive protein IAA14-like (A)	hypothetical protein VIGAN_08144100 [Vigna angularis var. angularis]	RecName: Full=Auxin-responsive protein IAA14; AltName: Full=Indoleacetic acid-induced protein 14; AltName: Full=Protein SOLITARY ROOT;	RecName: Full=Auxin-induced protein {ECO:0000256|RuleBase:RU004549};	--	GO:0005634,nucleus; GO:0003700,DNA-binding transcription factor activity; GO:0009734,auxin-activated signaling pathway; GO:0010102,lateral root morphogenesis; GO:0045892,negative regulation of transcription, DNA-templated; GO:0009733,response to auxin; GO:0006351,transcription, DNA-templated	AUX/IAA family
Cluster-17474.26590	AUX/IAA	TR	AUX/IAA	30.1557	0	1.27336e-08	down	K14484 auxin-responsive protein IAA | (RefSeq) auxin-responsive protein IAA14-like (A)	osiaa30-auxin-responsive aux/iaa gene family member, expressed, partial [Oryza sativa Indica Group]	RecName: Full=Auxin-responsive protein IAA30; AltName: Full=Indoleacetic acid-induced protein 30;	RecName: Full=Auxin-responsive protein {ECO:0000256|RuleBase:RU004549}; Flags: Fragment;	--	GO:0005634,nucleus; GO:0009734,auxin-activated signaling pathway; GO:0006355,regulation of transcription, DNA-templated; GO:0006351,transcription, DNA-templated	AUX/IAA family
Cluster-17474.153076	AUX/IAA	TR	AUX/IAA	36.553	0	5.62364e-08	down	K14484 auxin-responsive protein IAA | (RefSeq) auxin-responsive protein IAA16 (A)	auxin-responsive protein IAA16 [Vigna radiata var. radiata]	--	RecName: Full=Auxin-induced protein {ECO:0000256|RuleBase:RU004549};	--	GO:0005634,nucleus; GO:0009734,auxin-activated signaling pathway; GO:0006355,regulation of transcription, DNA-templated; GO:0006351,transcription, DNA-templated	--
Cluster-17474.104306	AUX/IAA	TR	AUX/IAA	560.441	155.727	2.03491e-09	down	K14484 auxin-responsive protein IAA | (RefSeq) auxin-responsive protein IAA1-like (A)	PREDICTED: auxin-responsive protein IAA1-like [Lupinus angustifolius]	RecName: Full=Auxin-responsive protein IAA1; AltName: Full=Indoleacetic acid-induced protein 1;	RecName: Full=Auxin-induced protein {ECO:0000256|RuleBase:RU004549};	--	GO:0005634,nucleus; GO:0009734,auxin-activated signaling pathway; GO:0006355,regulation of transcription, DNA-templated; GO:0009733,response to auxin; GO:0006351,transcription, DNA-templated	AUX/IAA family
Cluster-15737.0	AUX/IAA	TR	AUX/IAA	27.3759	1.20165	0.0017894	down	K14484 auxin-responsive protein IAA | (RefSeq) auxin-responsive protein IAA26-like (A)	hypothetical protein PHAVU_005G165600g [Phaseolus vulgaris]	RecName: Full=Auxin-responsive protein IAA26; AltName: Full=Indoleacetic acid-induced protein 26; AltName: Full=Phytochrome-associated protein 1;	RecName: Full=Auxin-induced protein {ECO:0000256|RuleBase:RU004549};	--	GO:0005634,nucleus; GO:0003700,DNA-binding transcription factor activity; GO:0009734,auxin-activated signaling pathway; GO:0009733,response to auxin; GO:0006351,transcription, DNA-templated	AUX/IAA family
Cluster-17474.64636	AUX/IAA	TR	AUX/IAA	28.7598	1.86505	0.00765178	down	K14484 auxin-responsive protein IAA | (RefSeq) auxin-responsive protein IAA26-like (A)	PREDICTED: auxin-responsive protein IAA26-like [Vigna angularis]	RecName: Full=Auxin-responsive protein IAA26; AltName: Full=Indoleacetic acid-induced protein 26; AltName: Full=Phytochrome-associated protein 1;	RecName: Full=Auxin-induced protein {ECO:0000256|RuleBase:RU004549};	--	GO:0005634,nucleus; GO:0003700,DNA-binding transcription factor activity; GO:0009734,auxin-activated signaling pathway; GO:0009733,response to auxin; GO:0006351,transcription, DNA-templated	AUX/IAA family
Cluster-17474.101862	AUX/IAA	TR	AUX/IAA	202.35	51.8389	3.71467e-05	down	K14484 auxin-responsive protein IAA | (RefSeq) auxin-responsive protein IAA28-like (A)	auxin-responsive protein IAA29-like [Glycine max]	RecName: Full=Auxin-responsive protein IAA29; AltName: Full=Indoleacetic acid-induced protein 29;	RecName: Full=Auxin-induced protein {ECO:0000256|RuleBase:RU004549};	--	GO:0005634,nucleus; GO:0003700,DNA-binding transcription factor activity; GO:0009734,auxin-activated signaling pathway; GO:0009733,response to auxin; GO:0010218,response to far red light; GO:0010114,response to red light; GO:0006351,transcription, DNA-templated	AUX/IAA family
Cluster-17474.101872	AUX/IAA	TR	AUX/IAA	170.468	59.8952	0.00209547	down	K14484 auxin-responsive protein IAA | (RefSeq) auxin-responsive protein IAA28-like (A)	PREDICTED: auxin-responsive protein IAA28-like [Glycine max]	RecName: Full=Auxin-responsive protein IAA29; AltName: Full=Indoleacetic acid-induced protein 29;	RecName: Full=Auxin-induced protein {ECO:0000256|RuleBase:RU004549};	--	GO:0005634,nucleus; GO:0003700,DNA-binding transcription factor activity; GO:0009734,auxin-activated signaling pathway; GO:0009733,response to auxin; GO:0010218,response to far red light; GO:0010114,response to red light; GO:0006351,transcription, DNA-templated	AUX/IAA family
Cluster-17474.101875	AUX/IAA	TR	AUX/IAA	15436	6013.38	1.36423e-06	down	K14484 auxin-responsive protein IAA | (RefSeq) auxin-responsive protein IAA28-like (A)	auxin-responsive protein IAA29-like [Glycine max]	RecName: Full=Auxin-responsive protein IAA29; AltName: Full=Indoleacetic acid-induced protein 29;	RecName: Full=Auxin-induced protein {ECO:0000256|RuleBase:RU004549};	--	GO:0005634,nucleus; GO:0003700,DNA-binding transcription factor activity; GO:0009734,auxin-activated signaling pathway; GO:0009733,response to auxin; GO:0010218,response to far red light; GO:0010114,response to red light; GO:0006351,transcription, DNA-templated	AUX/IAA family
Cluster-17474.101863	AUX/IAA	TR	AUX/IAA	272.027	102.133	0.000300691	down	K14484 auxin-responsive protein IAA | (RefSeq) auxin-responsive protein IAA29-like (A)	unknown [Glycine max]	RecName: Full=Auxin-responsive protein IAA11; AltName: Full=Indoleacetic acid-induced protein 11;	RecName: Full=Auxin-induced protein {ECO:0000256|RuleBase:RU004549};	--	GO:0005634,nucleus; GO:0009734,auxin-activated signaling pathway; GO:0006355,regulation of transcription, DNA-templated; GO:0006351,transcription, DNA-templated	AUX/IAA family
Cluster-17474.123969	AUX/IAA	TR	AUX/IAA	58.6964	0	0.000882843	down	K14484 auxin-responsive protein IAA | (RefSeq) auxin-responsive protein IAA9-like (A)	PREDICTED: auxin-induced protein 22C-like isoform X1 [Lupinus angustifolius]	RecName: Full=Auxin-responsive protein IAA12; AltName: Full=Indoleacetic acid-induced protein 12; AltName: Full=Protein BODENLOS;	RecName: Full=Auxin-induced protein {ECO:0000256|RuleBase:RU004549};	--	GO:0005634,nucleus; GO:0003700,DNA-binding transcription factor activity; GO:0009734,auxin-activated signaling pathway; GO:0009880,embryonic pattern specification; GO:0045892,negative regulation of transcription, DNA-templated; GO:0048364,root development; GO:0006351,transcription, DNA-templated; GO:0010051,xylem and phloem pattern formation	PB1 domain
Cluster-17474.14314	AUX/IAA	TR	AUX/IAA	118.713	3.43712	1.60308e-06	down	K14484 auxin-responsive protein IAA | (RefSeq) auxin-responsive protein IAA9-like (A)	PREDICTED: auxin-induced protein 22C-like isoform X1 [Lupinus angustifolius]	RecName: Full=Auxin-responsive protein IAA12; AltName: Full=Indoleacetic acid-induced protein 12; AltName: Full=Protein BODENLOS;	RecName: Full=Auxin-induced protein {ECO:0000256|RuleBase:RU004549};	--	GO:0005634,nucleus; GO:0003700,DNA-binding transcription factor activity; GO:0009734,auxin-activated signaling pathway; GO:0009880,embryonic pattern specification; GO:0045892,negative regulation of transcription, DNA-templated; GO:0048364,root development; GO:0006351,transcription, DNA-templated; GO:0010051,xylem and phloem pattern formation	PB1 domain
Cluster-17474.139026	AUX/IAA	TR	AUX/IAA	571.063	220.788	0.000158925	down	K14484 auxin-responsive protein IAA | (RefSeq) hypothetical protein (A)	hypothetical protein PHAVU_005G165600g [Phaseolus vulgaris]	RecName: Full=Auxin-responsive protein IAA26; AltName: Full=Indoleacetic acid-induced protein 26; AltName: Full=Phytochrome-associated protein 1;	RecName: Full=Auxin-induced protein {ECO:0000256|RuleBase:RU004549};	--	GO:0005634,nucleus; GO:0003700,DNA-binding transcription factor activity; GO:0009734,auxin-activated signaling pathway; GO:0009733,response to auxin; GO:0006351,transcription, DNA-templated	AUX/IAA family
Cluster-17474.64634	AUX/IAA	TR	AUX/IAA	28.4523	1.24337	0.000591534	down	K14484 auxin-responsive protein IAA | (RefSeq) hypothetical protein (A)	hypothetical protein PHAVU_005G165600g [Phaseolus vulgaris]	RecName: Full=Auxin-responsive protein IAA26; AltName: Full=Indoleacetic acid-induced protein 26; AltName: Full=Phytochrome-associated protein 1;	RecName: Full=Auxin-induced protein {ECO:0000256|RuleBase:RU004549};	--	GO:0005634,nucleus; GO:0003700,DNA-binding transcription factor activity; GO:0009734,auxin-activated signaling pathway; GO:0009733,response to auxin; GO:0006351,transcription, DNA-templated	AUX/IAA family
Cluster-17474.74508	AUX/IAA	TR	AUX/IAA	235.647	1.20165	4.42402e-13	down	K14484 auxin-responsive protein IAA | (RefSeq) hypothetical protein (A)	hypothetical protein PHAVU_001G218700g [Phaseolus vulgaris]	RecName: Full=Auxin-responsive protein IAA30; AltName: Full=Indoleacetic acid-induced protein 30;	RecName: Full=Auxin-induced protein {ECO:0000256|RuleBase:RU004549};	--	GO:0005634,nucleus; GO:0003700,DNA-binding transcription factor activity; GO:0009734,auxin-activated signaling pathway; GO:0009630,gravitropism; GO:0009733,response to auxin; GO:0048364,root development; GO:0010262,somatic embryogenesis; GO:0006351,transcription, DNA-templated	AUX/IAA family
Cluster-17474.110551	AUX/IAA	TR	AUX/IAA	1319.51	484.932	0.000898791	down	K14486 auxin response factor | (Kazusa) Lj4g3v2214800.1; - (A)	auxin response factor 19 [Cajanus cajan]	RecName: Full=Auxin response factor 19; AltName: Full=Auxin-responsive protein IAA22;	RecName: Full=Auxin response factor {ECO:0000256|RuleBase:RU004561};	--	GO:0005634,nucleus; GO:0003677,DNA binding; GO:0003700,DNA-binding transcription factor activity; GO:0046983,protein dimerization activity; GO:0043565,sequence-specific DNA binding; GO:0009734,auxin-activated signaling pathway; GO:0048527,lateral root development; GO:0010311,lateral root formation; GO:0048366,leaf development; GO:0009733,response to auxin; GO:0009723,response to ethylene; GO:0006…	AUX/IAA family
Cluster-17474.112916	B3-ARF	TF	B3->B3-ARF	563.616	171.686	6.77645e-06	down	K14486 auxin response factor | (Kazusa) Lj4g3v2214800.1; - (A)	Auxin response factor 19 [Glycine soja]	RecName: Full=Auxin response factor 19; AltName: Full=Auxin-responsive protein IAA22;	RecName: Full=Auxin response factor {ECO:0000256|RuleBase:RU004561};	--	GO:0005634,nucleus; GO:0003677,DNA binding; GO:0003700,DNA-binding transcription factor activity; GO:0046983,protein dimerization activity; GO:0043565,sequence-specific DNA binding; GO:0009734,auxin-activated signaling pathway; GO:0048527,lateral root development; GO:0010311,lateral root formation; GO:0048366,leaf development; GO:0009733,response to auxin; GO:0009723,response to ethylene; GO:0006…	B3 DNA binding domain
Cluster-17474.19937	B3-ARF	TF	B3->B3-ARF	61.0579	0	7.22517e-11	down	K14486 auxin response factor | (RefSeq) ARF3-2; auxin response factor 3 (A)	Auxin response factor 19 [Theobroma cacao]	RecName: Full=Auxin response factor 18; AltName: Full=OsARF10;	RecName: Full=Auxin response factor {ECO:0000256|RuleBase:RU004561};	--	GO:0005634,nucleus; GO:0003677,DNA binding; GO:0009734,auxin-activated signaling pathway; GO:0006355,regulation of transcription, DNA-templated; GO:0006351,transcription, DNA-templated	AUX/IAA family
Cluster-17474.193671	B3	TF	B3->B3	75.4585	31.6938	0.000577014	down	K14486 auxin response factor | (RefSeq) auxin response factor 18 isoform X2 (A)	PREDICTED: auxin response factor 17-like [Juglans regia]	RecName: Full=Auxin response factor 17;	SubName: Full=auxin response factor 17-like {ECO:0000313|RefSeq:XP_018812230.1};	--	GO:0005634,nucleus; GO:0003700,DNA-binding transcription factor activity; GO:0000987,proximal promoter sequence-specific DNA binding; GO:0048830,adventitious root development; GO:0009653,anatomical structure morphogenesis; GO:0009734,auxin-activated signaling pathway; GO:0052543,callose deposition in cell wall; GO:0009555,pollen development; GO:0010208,pollen wall assembly; GO:0006355,regulation …	B3 DNA binding domain
Cluster-17474.117683	B3-ARF	TF	B3->B3-ARF	433.251	96.4699	1.8349e-05	down	K14486 auxin response factor | (RefSeq) auxin response factor 3-like (A)	PREDICTED: auxin response factor 18-like isoform X2 [Lupinus angustifolius]	RecName: Full=Auxin response factor 18; AltName: Full=OsARF10;	RecName: Full=Auxin response factor {ECO:0000256|RuleBase:RU004561};	--	GO:0005634,nucleus; GO:0003677,DNA binding; GO:0009734,auxin-activated signaling pathway; GO:0006355,regulation of transcription, DNA-templated; GO:0006351,transcription, DNA-templated	AUX/IAA family
Cluster-17474.37105	B3	TF	B3->B3	127.381	0	4.86977e-15	down	K14486 auxin response factor | (RefSeq) auxin response factor 3-like (A)	PREDICTED: auxin response factor 3-like [Glycine max]	RecName: Full=Auxin response factor 3; AltName: Full=Protein ETTIN;	RecName: Full=Auxin response factor {ECO:0000256|RuleBase:RU004561};	--	GO:0005634,nucleus; GO:0003677,DNA binding; GO:0003700,DNA-binding transcription factor activity; GO:0010158,abaxial cell fate specification; GO:0009850,auxin metabolic process; GO:0009734,auxin-activated signaling pathway; GO:0010582,floral meristem determinacy; GO:0009733,response to auxin; GO:0006351,transcription, DNA-templated; GO:0010050,vegetative phase change	B3 DNA binding domain
Cluster-17474.185570	B3-ARF	TF	B3->B3-ARF	217.895	0	1.27147e-17	down	K14486 auxin response factor | (RefSeq) auxin response factor 3-like isoform X1 (A)	Auxin response factor 3 [Cajanus cajan]	RecName: Full=Auxin response factor 3; AltName: Full=Protein ETTIN;	RecName: Full=Auxin response factor {ECO:0000256|RuleBase:RU004561};	--	GO:0005634,nucleus; GO:0003677,DNA binding; GO:0003700,DNA-binding transcription factor activity; GO:0010158,abaxial cell fate specification; GO:0009850,auxin metabolic process; GO:0009734,auxin-activated signaling pathway; GO:0010582,floral meristem determinacy; GO:0009733,response to auxin; GO:0006351,transcription, DNA-templated; GO:0010050,vegetative phase change	B3 DNA binding domain
Cluster-17474.112263	B3-ARF	TF	B3->B3-ARF	0	46.7893	9.79163e-08	up	K14486 auxin response factor | (RefSeq) auxin response factor 5-like (A)	PREDICTED: auxin response factor 5-like [Glycine max]	RecName: Full=Auxin response factor 5; AltName: Full=Auxin-responsive protein IAA24; AltName: Full=Transcription factor MONOPTEROS;	RecName: Full=Auxin response factor {ECO:0000256|RuleBase:RU004561};	--	GO:0016020,membrane; GO:0005634,nucleus; GO:0003700,DNA-binding transcription factor activity; GO:0042802,identical protein binding; GO:0044212,transcription regulatory region DNA binding; GO:0009734,auxin-activated signaling pathway; GO:0009793,embryo development ending in seed dormancy; GO:0009908,flower development; GO:0010305,leaf vascular tissue pattern formation; GO:0009942,longitudinal axi…	AUX/IAA family
Cluster-17474.116227	B3-ARF	TF	B3->B3-ARF	30.2597	79.522	0.00631941	up	K14486 auxin response factor | (RefSeq) auxin response factor 5-like (A)	PREDICTED: auxin response factor 5-like [Glycine max]	RecName: Full=Auxin response factor 5; AltName: Full=Auxin-responsive protein IAA24; AltName: Full=Transcription factor MONOPTEROS;	RecName: Full=Auxin response factor {ECO:0000256|RuleBase:RU004561};	--	GO:0016020,membrane; GO:0005634,nucleus; GO:0003700,DNA-binding transcription factor activity; GO:0042802,identical protein binding; GO:0044212,transcription regulatory region DNA binding; GO:0009734,auxin-activated signaling pathway; GO:0009793,embryo development ending in seed dormancy; GO:0009908,flower development; GO:0010305,leaf vascular tissue pattern formation; GO:0009942,longitudinal axi…	B3 DNA binding domain
Cluster-17474.153601	AUX/IAA	TR	AUX/IAA	246.12	0	7.6109e-18	down	K14486 auxin response factor | (RefSeq) auxin response factor 5-like (A)	auxin response factor 6-like isoform X2 [Cajanus cajan]	RecName: Full=Auxin response factor 6;	RecName: Full=Auxin response factor {ECO:0000256|RuleBase:RU004561};	--	GO:0005634,nucleus; GO:0003677,DNA binding; GO:0003700,DNA-binding transcription factor activity; GO:0009734,auxin-activated signaling pathway; GO:0009908,flower development; GO:0009733,response to auxin; GO:0006351,transcription, DNA-templated	AUX/IAA family
Cluster-17474.120456	B3-ARF	TF	B3->B3-ARF	106.805	8.41838	0.000149394	down	K14486 auxin response factor | (RefSeq) auxin response factor 7 (A)	LOW QUALITY PROTEIN: auxin response factor 19-like [Arachis ipaensis]	RecName: Full=Auxin response factor 19; AltName: Full=OsARF7a;	RecName: Full=Auxin response factor {ECO:0000256|RuleBase:RU004561};	--	GO:0005634,nucleus; GO:0003677,DNA binding; GO:0009734,auxin-activated signaling pathway; GO:0006355,regulation of transcription, DNA-templated; GO:0006351,transcription, DNA-templated	Auxin response factor
Cluster-17474.101050	B3-ARF	TF	B3->B3-ARF	214.66	0	0.0084179	down	K14486 auxin response factor | (RefSeq) auxin response factor 7-like (A)	PREDICTED: auxin response factor 6 [Cicer arietinum]	RecName: Full=Auxin response factor 6;	RecName: Full=Auxin response factor {ECO:0000256|RuleBase:RU004561};	--	GO:0005634,nucleus; GO:0003677,DNA binding; GO:0003700,DNA-binding transcription factor activity; GO:0009734,auxin-activated signaling pathway; GO:0009908,flower development; GO:0009733,response to auxin; GO:0006351,transcription, DNA-templated	AUX/IAA family
Cluster-17474.43101	B3-ARF	TF	B3->B3-ARF	129.666	0	2.667e-07	down	K14486 auxin response factor | (RefSeq) auxin response factor 7-like (A)	PREDICTED: auxin response factor 2 [Glycine max]	RecName: Full=Auxin response factor 2; AltName: Full=ARF1-binding protein; Short=ARF1-BP; AltName: Full=Protein MEGAINTEGUMENTA;	RecName: Full=Auxin response factor {ECO:0000256|RuleBase:RU004561};	--	GO:0005634,nucleus; GO:0003700,DNA-binding transcription factor activity; GO:0043565,sequence-specific DNA binding; GO:0009734,auxin-activated signaling pathway; GO:0010227,floral organ abscission; GO:0010047,fruit dehiscence; GO:0010150,leaf senescence; GO:0008285,negative regulation of cell proliferation; GO:0045892,negative regulation of transcription, DNA-templated; GO:0048481,plant ovule dev…	B3 DNA binding domain
Cluster-17474.53969	B3-ARF	TF	B3->B3-ARF	145.31	1.50207	2.30341e-18	down	K14486 auxin response factor | (RefSeq) auxin response factor 7-like (A)	PREDICTED: auxin response factor 2 [Glycine max]	RecName: Full=Auxin response factor 2; AltName: Full=ARF1-binding protein; Short=ARF1-BP; AltName: Full=Protein MEGAINTEGUMENTA;	RecName: Full=Auxin response factor {ECO:0000256|RuleBase:RU004561};	--	GO:0005634,nucleus; GO:0003700,DNA-binding transcription factor activity; GO:0043565,sequence-specific DNA binding; GO:0009734,auxin-activated signaling pathway; GO:0010227,floral organ abscission; GO:0010047,fruit dehiscence; GO:0010150,leaf senescence; GO:0008285,negative regulation of cell proliferation; GO:0045892,negative regulation of transcription, DNA-templated; GO:0048481,plant ovule dev…	B3 DNA binding domain
Cluster-17474.107775	B3-ARF	TF	B3->B3-ARF	580.402	239.941	0.000676756	down	K14486 auxin response factor | (RefSeq) auxin response factor 7-like isoform X1 (A)	auxin response factor 19-like protein, partial [Trifolium pratense]	RecName: Full=Auxin response factor 19; AltName: Full=Auxin-responsive protein IAA22;	RecName: Full=Auxin response factor {ECO:0000256|RuleBase:RU004561};	--	GO:0005634,nucleus; GO:0003677,DNA binding; GO:0003700,DNA-binding transcription factor activity; GO:0046983,protein dimerization activity; GO:0043565,sequence-specific DNA binding; GO:0009734,auxin-activated signaling pathway; GO:0048527,lateral root development; GO:0010311,lateral root formation; GO:0048366,leaf development; GO:0009733,response to auxin; GO:0009723,response to ethylene; GO:0006…	B3 DNA binding domain
Cluster-17474.180227	B3-ARF	TF	B3->B3-ARF	576.336	197.251	0.000186986	down	K14486 auxin response factor | (RefSeq) hypothetical protein (A)	PREDICTED: auxin response factor 10-like isoform X1 [Lupinus angustifolius]	RecName: Full=Auxin response factor 18; AltName: Full=OsARF10;	RecName: Full=Auxin response factor {ECO:0000256|RuleBase:RU004561};	--	GO:0005634,nucleus; GO:0003677,DNA binding; GO:0009734,auxin-activated signaling pathway; GO:0006355,regulation of transcription, DNA-templated; GO:0006351,transcription, DNA-templated	AUX/IAA family
Cluster-17474.112612	Others	TR	Others	63.4281	19.2821	4.51931e-06	down	K14489 arabidopsis histidine kinase 2/3/4 (cytokinin receptor) [EC:2.7.13.3] | (RefSeq) histidine kinase 3 (A)	PREDICTED: histidine kinase 3 isoform X2 [Vigna angularis]	RecName: Full=Histidine kinase 3; EC=2.7.13.3; AltName: Full=Arabidopsis histidine kinase 3; Short=AtHK3; AltName: Full=Protein AUTHENTIC HIS-KINASE 3; AltName: Full=Protein ORESARA 12;	SubName: Full=Uncharacterized protein {ECO:0000313|EMBL:BAT74390.1};	Sensory transduction histidine kinase	GO:0005789,endoplasmic reticulum membrane; GO:0016021,integral component of membrane; GO:0005886,plasma membrane; GO:0009884,cytokinin receptor activity; GO:0000155,phosphorelay sensor kinase activity; GO:0004673,protein histidine kinase activity; GO:0043424,protein histidine kinase binding; GO:0071215,cellular response to abscisic acid stimulus; GO:0070417,cellular response to cold; GO:0016036,c…	Response regulator receiver domain
Cluster-17474.65220	Others	TR	Others	23.4231	0.92917	2.16511e-05	down	K14489 arabidopsis histidine kinase 2/3/4 (cytokinin receptor) [EC:2.7.13.3] | (RefSeq) histidine kinase 3 (A)	Histidine kinase 3 [Glycine soja]	RecName: Full=Histidine kinase 3; EC=2.7.13.3; AltName: Full=Arabidopsis histidine kinase 3; Short=AtHK3; AltName: Full=Protein AUTHENTIC HIS-KINASE 3; AltName: Full=Protein ORESARA 12;	SubName: Full=Uncharacterized protein {ECO:0000313|EMBL:KRH42680.1, ECO:0000313|EnsemblPlants:GLYMA08G11060.3};	Sensory transduction histidine kinase	GO:0005789,endoplasmic reticulum membrane; GO:0016021,integral component of membrane; GO:0005886,plasma membrane; GO:0009884,cytokinin receptor activity; GO:0000155,phosphorelay sensor kinase activity; GO:0004673,protein histidine kinase activity; GO:0043424,protein histidine kinase binding; GO:0071215,cellular response to abscisic acid stimulus; GO:0070417,cellular response to cold; GO:0016036,c…	Response regulator receiver domain
Cluster-17474.45855	GARP-G2-like	TF	GARP->GARP-G2-like	171.794	80.0127	0.00150817	down	K14491 two-component response regulator ARR-B family | (RefSeq) g2-like myb-transcription factor with a N-terminal response regulator receiver domain (A)	PREDICTED: transcription factor PCL1-like [Lupinus angustifolius]	RecName: Full=Transcription factor MYBC1 {ECO:0000305};	SubName: Full=Uncharacterized protein {ECO:0000313|EMBL:OIW09476.1};	--	GO:0005634,nucleus; GO:0003677,DNA binding; GO:0003700,DNA-binding transcription factor activity; GO:0006355,regulation of transcription, DNA-templated; GO:0009409,response to cold; GO:0006351,transcription, DNA-templated	Myb-like DNA-binding domain
Cluster-17474.55993	GARP-G2-like	TF	GARP->GARP-G2-like	164.681	81.5913	0.000226417	down	K14491 two-component response regulator ARR-B family | (RefSeq) g2-like myb-transcription factor with a n-terminal response regulator receiver domain (A)	PREDICTED: transcription factor PCL1 [Ziziphus jujuba]	RecName: Full=Transcription factor LUX; AltName: Full=Protein LUX ARRHYTHMO; AltName: Full=Protein PHYTOCLOCK 1;	SubName: Full=Uncharacterized protein {ECO:0000313|EMBL:CCB43549.1};	--	GO:0005634,nucleus; GO:0003677,DNA binding; GO:0003700,DNA-binding transcription factor activity; GO:0007623,circadian rhythm; GO:0042753,positive regulation of circadian rhythm; GO:0006351,transcription, DNA-templated	Myb-like DNA-binding domain
Cluster-17474.201653	GARP-G2-like	TF	GARP->GARP-G2-like	0	39.2096	0.000144813	up	K14491 two-component response regulator ARR-B family | (RefSeq) hypothetical protein (A)	PREDICTED: two-component response regulator ARR2-like isoform X1 [Glycine max]	RecName: Full=Two-component response regulator ARR2; AltName: Full=Receiver-like protein 5;	SubName: Full=Uncharacterized protein {ECO:0000313|EMBL:KRH48273.1, ECO:0000313|EnsemblPlants:GLYMA07G08590.1};	GATA-4/5/6 transcription factors	GO:0005634,nucleus; GO:0003677,DNA binding; GO:0003700,DNA-binding transcription factor activity; GO:0000156,phosphorelay response regulator activity; GO:0071368,cellular response to cytokinin stimulus; GO:0009736,cytokinin-activated signaling pathway; GO:0009873,ethylene-activated signaling pathway; GO:0010150,leaf senescence; GO:0010082,regulation of root meristem growth; GO:0080113,regulation …	--
Cluster-17474.168248	GARP-ARR-B	TF	GARP->GARP-ARR-B	0	67.9473	3.08114e-08	up	K14491 two-component response regulator ARR-B family | (RefSeq) two-component response regulator ARR11-like (A)	PREDICTED: two-component response regulator ARR11-like isoform X1 [Vigna angularis]	RecName: Full=Two-component response regulator ORR26 {ECO:0000305}; AltName: Full=OsRRB6 {ECO:0000303|PubMed:16891544};	SubName: Full=Uncharacterized protein {ECO:0000313|EMBL:BAT86579.1};	GATA-4/5/6 transcription factors	GO:0005634,nucleus; GO:0003677,DNA binding; GO:0003700,DNA-binding transcription factor activity; GO:0009736,cytokinin-activated signaling pathway; GO:0000160,phosphorelay signal transduction system; GO:0010082,regulation of root meristem growth; GO:0006355,regulation of transcription, DNA-templated; GO:0006351,transcription, DNA-templated	Myb-like DNA-binding domain
Cluster-17474.101594	GARP-G2-like	TF	GARP->GARP-G2-like	538.724	0	0.00293196	down	K14491 two-component response regulator ARR-B family | (RefSeq) Two-component response regulator ARR18 (A)	PREDICTED: myb family transcription factor EFM-like [Lupinus angustifolius]	RecName: Full=Transcription factor HHO2 {ECO:0000305}; AltName: Full=MYB-domain transcription factor HHO2 {ECO:0000305}; AltName: Full=Protein HRS1 HOMOLOG 2 {ECO:0000303|PubMed:27016098};	SubName: Full=Uncharacterized protein {ECO:0000313|EMBL:OIW02257.1};	--	GO:0005634,nucleus; GO:0003677,DNA binding; GO:0003700,DNA-binding transcription factor activity; GO:0055062,phosphate ion homeostasis; GO:0006355,regulation of transcription, DNA-templated; GO:0009737,response to abscisic acid; GO:0006351,transcription, DNA-templated	Myb-like DNA-binding domain
Cluster-17474.182954	Others	TR	Others	0	51.5312	3.06603e-06	up	K14491 two-component response regulator ARR-B family | (RefSeq) two-component response regulator ARR2 (A)	response regulator receiver domain protein [Medicago truncatula]	RecName: Full=Two-component response regulator ARR2; AltName: Full=Receiver-like protein 5;	SubName: Full=Response regulator receiver domain protein {ECO:0000313|EMBL:KEH18975.1};	GATA-4/5/6 transcription factors	GO:0005634,nucleus; GO:0003677,DNA binding; GO:0003700,DNA-binding transcription factor activity; GO:0000156,phosphorelay response regulator activity; GO:0071368,cellular response to cytokinin stimulus; GO:0009736,cytokinin-activated signaling pathway; GO:0009873,ethylene-activated signaling pathway; GO:0010150,leaf senescence; GO:0010082,regulation of root meristem growth; GO:0080113,regulation …	Myb-like DNA-binding domain
Cluster-17474.121787	SRS	TF	SRS	306.621	632.569	9.86659e-05	up	K14491 two-component response regulator ARR-B family | (RefSeq) uncharacterized protein LOC111290300 (A)	protein SHI RELATED SEQUENCE 5 [Cajanus cajan]	RecName: Full=Protein SHI RELATED SEQUENCE 5;	SubName: Full=Uncharacterized protein {ECO:0000313|EMBL:KYP46569.1};	--	GO:0005634,nucleus; GO:0003677,DNA binding; GO:0046872,metal ion binding; GO:0009851,auxin biosynthetic process; GO:0009734,auxin-activated signaling pathway; GO:0007275,multicellular organism development	Domain of unknown function (DUF702)
Cluster-17474.195147	SRS	TF	SRS	52.0532	2.45917	1.17576e-06	down	K14491 two-component response regulator ARR-B family | (RefSeq) uncharacterized protein LOC111290300 (A)	protein SHI RELATED SEQUENCE 5 [Cajanus cajan]	RecName: Full=Protein SHI RELATED SEQUENCE 5;	SubName: Full=protein SHI RELATED SEQUENCE 5-like {ECO:0000313|RefSeq:XP_014503441.1};	--	GO:0005634,nucleus; GO:0003677,DNA binding; GO:0046872,metal ion binding; GO:0009851,auxin biosynthetic process; GO:0009734,auxin-activated signaling pathway; GO:0007275,multicellular organism development	Domain of unknown function (DUF702)
Cluster-17474.127762	Others	TR	Others	19.0426	186.204	1.75159e-35	up	K14492 two-component response regulator ARR-A family | (Kazusa) Lj1g3v0841370.1; - (A)	unknown [Lotus japonicus]	RecName: Full=Two-component response regulator ARR9; AltName: Full=Response reactor 4;	SubName: Full=Uncharacterized protein {ECO:0000313|EMBL:AFK43691.1};	GATA-4/5/6 transcription factors	GO:0005634,nucleus; GO:0000156,phosphorelay response regulator activity; GO:0007623,circadian rhythm; GO:0009736,cytokinin-activated signaling pathway; GO:0000160,phosphorelay signal transduction system; GO:0006355,regulation of transcription, DNA-templated; GO:0009735,response to cytokinin; GO:0006351,transcription, DNA-templated	Response regulator receiver domain
Cluster-17474.23454	Others	TR	Others	128.056	297.484	1.25714e-05	up	K14492 two-component response regulator ARR-A family | (RefSeq) hypothetical protein (A)	hypothetical protein PHAVU_005G027100g [Phaseolus vulgaris]	RecName: Full=Two-component response regulator ARR9; AltName: Full=Response reactor 4;	SubName: Full=Uncharacterized protein {ECO:0000313|EMBL:ESW20933.1};	GATA-4/5/6 transcription factors	GO:0005634,nucleus; GO:0000156,phosphorelay response regulator activity; GO:0007623,circadian rhythm; GO:0009736,cytokinin-activated signaling pathway; GO:0000160,phosphorelay signal transduction system; GO:0006355,regulation of transcription, DNA-templated; GO:0009735,response to cytokinin; GO:0006351,transcription, DNA-templated	Response regulator receiver domain
Cluster-17474.111401	Others	TR	Others	13.1654	53.0047	7.3126e-05	up	K14492 two-component response regulator ARR-A family | (RefSeq) two-component response regulator ARR3-like protein (A)	two-component response regulator ARR3-like protein [Medicago truncatula]	RecName: Full=Two-component response regulator ARR9; AltName: Full=Response reactor 4;	SubName: Full=Two-component response regulator ARR3-like protein {ECO:0000313|EMBL:KEH23599.1};	GATA-4/5/6 transcription factors	GO:0005634,nucleus; GO:0000156,phosphorelay response regulator activity; GO:0007623,circadian rhythm; GO:0009736,cytokinin-activated signaling pathway; GO:0000160,phosphorelay signal transduction system; GO:0006355,regulation of transcription, DNA-templated; GO:0009735,response to cytokinin; GO:0006351,transcription, DNA-templated	Response regulator receiver domain
Cluster-17474.128113	Others	TR	Others	269.205	1337.9	1.10846e-13	up	K14492 two-component response regulator ARR-A family | (RefSeq) two-component response regulator ORR9-like (A)	PREDICTED: two-component response regulator ORR9-like [Lupinus angustifolius]	RecName: Full=Two-component response regulator ARR9; AltName: Full=Response reactor 4;	SubName: Full=Uncharacterized protein {ECO:0000313|EMBL:AFK43691.1};	GATA-4/5/6 transcription factors	GO:0005634,nucleus; GO:0000156,phosphorelay response regulator activity; GO:0007623,circadian rhythm; GO:0009736,cytokinin-activated signaling pathway; GO:0000160,phosphorelay signal transduction system; GO:0006355,regulation of transcription, DNA-templated; GO:0009735,response to cytokinin; GO:0006351,transcription, DNA-templated	Response regulator receiver domain
Cluster-17474.116314	GRAS	TF	GRAS	167.586	75.0503	0.00183704	down	K14494 DELLA protein | (RefSeq) DELLA protein GAI1-like (A)	PREDICTED: scarecrow-like protein 34 [Lupinus angustifolius]	RecName: Full=Scarecrow-like protein 14; Short=AtSCL14; AltName: Full=GRAS family protein 2; Short=AtGRAS-2;	SubName: Full=Uncharacterized protein {ECO:0000313|EMBL:OIW09187.1};	--	GO:0005829,cytosol; GO:0005634,nucleus; GO:0003700,DNA-binding transcription factor activity; GO:0043565,sequence-specific DNA binding; GO:0045893,positive regulation of transcription, DNA-templated; GO:0006355,regulation of transcription, DNA-templated; GO:0009410,response to xenobiotic stimulus; GO:0006351,transcription, DNA-templated	GRAS domain family
Cluster-12982.0	GRAS	TF	GRAS	11.0054	38.0549	0.00689407	up	K14494 DELLA protein | (RefSeq) DELLA protein RGL1-like (A)	Nodulation-signaling pathway 2 protein [Glycine soja]	RecName: Full=Nodulation-signaling pathway 2 protein;	SubName: Full=Nodulation-signaling pathway 2 protein {ECO:0000313|EMBL:KHN23038.1};	--	GO:0005783,endoplasmic reticulum; GO:0031965,nuclear membrane; GO:0009877,nodulation; GO:0006355,regulation of transcription, DNA-templated; GO:0006351,transcription, DNA-templated	GRAS domain family
Cluster-17474.181968	GRAS	TF	GRAS	22.4083	64.2049	0.00272181	up	K14494 DELLA protein | (RefSeq) DELLA protein RGL3 (A)	PREDICTED: nodulation-signaling pathway 1 protein [Cicer arietinum]	RecName: Full=Nodulation-signaling pathway 1 protein;	SubName: Full=nodulation-signaling pathway 1 protein {ECO:0000313|RefSeq:XP_012574062.1};	--	GO:0005634,nucleus; GO:0042446,hormone biosynthetic process; GO:0009877,nodulation; GO:2000032,regulation of secondary shoot formation; GO:0006355,regulation of transcription, DNA-templated; GO:0006351,transcription, DNA-templated	GRAS domain family
Cluster-17474.38474	GRAS	TF	GRAS	60.5714	0	6.52731e-12	down	K14494 DELLA protein | (RefSeq) DELLA protein SLR1-like (A)	scarecrow-like protein 3 [Arachis ipaensis]	RecName: Full=Scarecrow-like protein 3; Short=AtSCL3; AltName: Full=GRAS family protein 5; Short=AtGRAS-5;	SubName: Full=scarecrow-like protein 3 {ECO:0000313|RefSeq:XP_004517294.1};	--	GO:0005634,nucleus; GO:0003700,DNA-binding transcription factor activity; GO:0043565,sequence-specific DNA binding; GO:0000989,NA; GO:0006355,regulation of transcription, DNA-templated; GO:0009739,response to gibberellin; GO:0006351,transcription, DNA-templated	GRAS domain family
Cluster-17474.38473	GRAS	TF	GRAS	29.381	0	1.5239e-05	down	K14494 DELLA protein | (RefSeq) RGL1; RGA-like 1 (A)	scarecrow-like protein 3 [Cajanus cajan]	RecName: Full=Scarecrow-like protein 3; Short=AtSCL3; AltName: Full=GRAS family protein 5; Short=AtGRAS-5;	SubName: Full=GRAS family transcription factor {ECO:0000313|EMBL:AES93930.1};	--	GO:0005634,nucleus; GO:0003700,DNA-binding transcription factor activity; GO:0043565,sequence-specific DNA binding; GO:0000989,NA; GO:0006355,regulation of transcription, DNA-templated; GO:0009739,response to gibberellin; GO:0006351,transcription, DNA-templated	GRAS domain family
Cluster-17474.25539	bHLH	TF	bHLH	101.463	19.9916	0.000265891	down	K16189 phytochrome-interacting factor 4 | (RefSeq) transcription factor PIF1-like (A)	bHLH transcription factor, partial [Glycine max]	RecName: Full=Transcription factor PIF1; AltName: Full=Basic helix-loop-helix protein 15; Short=AtbHLH15; Short=bHLH 15; AltName: Full=Protein PHY-INTERACTING FACTOR 1; AltName: Full=Protein PHYTOCHROME INTERACTING FACTOR 3-LIKE 5; AltName: Full=Transcription factor EN 101; AltName: Full=bHLH transcription factor bHLH015;	SubName: Full=BHLH transcription factor {ECO:0000313|EMBL:ALA09126.1};	--	GO:0005634,nucleus; GO:0003677,DNA binding; GO:0003700,DNA-binding transcription factor activity; GO:0042802,identical protein binding; GO:0010313,phytochrome binding; GO:0046983,protein dimerization activity; GO:0015995,chlorophyll biosynthetic process; GO:0009740,gibberellic acid mediated signaling pathway; GO:0006783,heme biosynthetic process; GO:0009959,negative gravitropism; GO:0010100,negat…	Helix-loop-helix DNA-binding domain

## Sheet: EC vs GE
ID	Family	Category	Classification	NEC	EC	log2FoldChange	regulated	KEGG	NR	Swissprot	Tremble	KOG	GO	Pfam
Cluster-17474.100251	B3-ARF	TF	B3->B3-ARF	232.91	64.1549	0.00320816	down	K14486 auxin response factor | (RefSeq) auxin response factor 1-like (A)	auxin response factor 1-like [Cajanus cajan]	RecName: Full=Auxin response factor 1;	RecName: Full=Auxin response factor {ECO:0000256|RuleBase:RU004561};	--	GO:0005634,nucleus; GO:0003677,DNA binding; GO:0003700,DNA-binding transcription factor activity; GO:0042802,identical protein binding; GO:0009734,auxin-activated signaling pathway; GO:0010150,leaf senescence; GO:0045892,negative regulation of transcription, DNA-templated; GO:0009733,response to auxin; GO:0006351,transcription, DNA-templated	AUX/IAA family
Cluster-17474.100469	GRAS	TF	GRAS	16.895	62.473	4.27907e-05	up	K14494 DELLA protein | (RefSeq) DELLA protein RGL1 (A)	PREDICTED: scarecrow-like protein 21 [Cicer arietinum]	RecName: Full=Chitin-inducible gibberellin-responsive protein 1;	SubName: Full=scarecrow-like protein 21 {ECO:0000313|RefSeq:XP_004487630.1};	--	GO:0005634,nucleus; GO:0003700,DNA-binding transcription factor activity; GO:0043565,sequence-specific DNA binding; GO:0006355,regulation of transcription, DNA-templated; GO:0006351,transcription, DNA-templated	GRAS domain family
Cluster-17474.102952	AUX/IAA	TR	AUX/IAA	233.323	28.7037	2.02079e-05	down	K14484 auxin-responsive protein IAA | (RefSeq) auxin-responsive protein IAA4-like (A)	auxin-induced protein 22b [Quercus suber]	RecName: Full=Auxin-induced protein 22B; AltName: Full=Indole-3-acetic acid-induced protein ARG4;	SubName: Full=auxin-induced protein 22D-like {ECO:0000313|RefSeq:XP_018818607.1};	--	GO:0005634,nucleus; GO:0009734,auxin-activated signaling pathway; GO:0006355,regulation of transcription, DNA-templated; GO:0006351,transcription, DNA-templated	AUX/IAA family
Cluster-17474.104306	AUX/IAA	TR	AUX/IAA	154.418	808.382	8.3847e-15	up	K14484 auxin-responsive protein IAA | (RefSeq) auxin-responsive protein IAA1-like (A)	PREDICTED: auxin-responsive protein IAA1-like [Lupinus angustifolius]	RecName: Full=Auxin-responsive protein IAA1; AltName: Full=Indoleacetic acid-induced protein 1;	RecName: Full=Auxin-induced protein {ECO:0000256|RuleBase:RU004549};	--	GO:0005634,nucleus; GO:0009734,auxin-activated signaling pathway; GO:0006355,regulation of transcription, DNA-templated; GO:0009733,response to auxin; GO:0006351,transcription, DNA-templated	AUX/IAA family
Cluster-17474.105196	GRAS	TF	GRAS	273.076	1263.77	4.10144e-25	up	K14494 DELLA protein | (RefSeq) DELLA protein GAI (A)	PREDICTED: scarecrow-like protein 13 [Glycine max]	RecName: Full=Scarecrow-like protein 13; Short=AtSCL13; AltName: Full=GRAS family protein 24; Short=AtGRAS-24;	SubName: Full=Uncharacterized protein {ECO:0000313|EMBL:KRH11548.1, ECO:0000313|EnsemblPlants:GLYMA15G12320.1};	--	GO:0005737,cytoplasm; GO:0005634,nucleus; GO:0003700,DNA-binding transcription factor activity; GO:0043565,sequence-specific DNA binding; GO:0006351,transcription, DNA-templated	GRAS domain family
Cluster-17474.106052	bZIP	TF	bZIP	594.931	1325.13	0.00272227	up	K14432 ABA responsive element binding factor | (RefSeq) hypothetical protein (A)	hypothetical protein PHAVU_002G203300g [Phaseolus vulgaris]	RecName: Full=G-box-binding factor 4; AltName: Full=bZIP transcription factor 40; Short=AtbZIP40;	SubName: Full=Uncharacterized protein {ECO:0000313|EMBL:ESW31031.1};	--	GO:0005634,nucleus; GO:0003677,DNA binding; GO:0003700,DNA-binding transcription factor activity; GO:0043565,sequence-specific DNA binding; GO:0006351,transcription, DNA-templated	bZIP Maf transcription factor
Cluster-17474.106380	AUX/IAA	TR	AUX/IAA	731.535	235.41	6.40305e-10	down	K14484 auxin-responsive protein IAA | (RefSeq) auxin-responsive protein IAA9-like (A)	PREDICTED: auxin-responsive protein IAA9-like isoform X1 [Vigna angularis]	RecName: Full=Auxin-induced protein AUX28;	RecName: Full=Auxin-responsive protein {ECO:0000256|RuleBase:RU004549};	--	GO:0005634,nucleus; GO:0009734,auxin-activated signaling pathway; GO:0006355,regulation of transcription, DNA-templated; GO:0006351,transcription, DNA-templated	AUX/IAA family
Cluster-17474.109019	AUX/IAA	TR	AUX/IAA	159.318	75.785	0.000106704	down	K14484 auxin-responsive protein IAA | (RefSeq) auxin-responsive protein IAA9-like isoform X1 (A)	auxin-responsive protein IAA9-like isoform X1 [Cajanus cajan]	RecName: Full=Auxin-responsive protein IAA9; AltName: Full=Indoleacetic acid-induced protein 9;	RecName: Full=Auxin-induced protein {ECO:0000256|RuleBase:RU004549};	--	GO:0005634,nucleus; GO:0003700,DNA-binding transcription factor activity; GO:0043565,sequence-specific DNA binding; GO:0009734,auxin-activated signaling pathway; GO:0009733,response to auxin; GO:0006351,transcription, DNA-templated	AUX/IAA family
Cluster-17474.109238	AUX/IAA	TR	AUX/IAA	82.4327	793.916	2.16452e-08	up	K14484 auxin-responsive protein IAA | (RefSeq) auxin-induced protein AUX28-like (A)	PREDICTED: auxin-induced protein AUX28-like [Lupinus angustifolius]	RecName: Full=Auxin-induced protein AUX28;	RecName: Full=Auxin-induced protein {ECO:0000256|RuleBase:RU004549};	--	GO:0005634,nucleus; GO:0009734,auxin-activated signaling pathway; GO:0006355,regulation of transcription, DNA-templated; GO:0006351,transcription, DNA-templated	AUX/IAA family
Cluster-17474.109993	AUX/IAA	TR	AUX/IAA	3007.96	1361.86	2.03079e-10	down	K14484 auxin-responsive protein IAA | (RefSeq) auxin-responsive protein IAA8-like (A)	PREDICTED: auxin-responsive protein IAA9-like isoform X2 [Lupinus angustifolius]	RecName: Full=Auxin-responsive protein IAA9; AltName: Full=Indoleacetic acid-induced protein 9;	RecName: Full=Auxin-induced protein {ECO:0000256|RuleBase:RU004549};	--	GO:0005634,nucleus; GO:0003700,DNA-binding transcription factor activity; GO:0043565,sequence-specific DNA binding; GO:0009734,auxin-activated signaling pathway; GO:0009733,response to auxin; GO:0006351,transcription, DNA-templated	AUX/IAA family
Cluster-17474.110790	B3	TF	B3->B3	775.586	331.718	1.37285e-07	down	K14486 auxin response factor | (RefSeq) auxin response factor 19 isoform X3 (A)	hypothetical protein GLYMA_05G1438001, partial [Glycine max]	RecName: Full=Auxin response factor 6;	RecName: Full=Auxin response factor {ECO:0000256|RuleBase:RU004561}; Flags: Fragment;	--	GO:0005634,nucleus; GO:0003677,DNA binding; GO:0003700,DNA-binding transcription factor activity; GO:0009734,auxin-activated signaling pathway; GO:0009908,flower development; GO:0009733,response to auxin; GO:0006351,transcription, DNA-templated	B3 DNA binding domain
Cluster-17474.111025	B3	TF	B3->B3	1230.59	499.059	7.91963e-17	down	K14486 auxin response factor | (Kazusa) Lj6g3v2006460.1; - (A)	hypothetical protein GLYMA_15G0788001, partial [Glycine max]	RecName: Full=Auxin response factor 3; AltName: Full=Protein ETTIN;	SubName: Full=Uncharacterized protein {ECO:0000313|EMBL:KRH10952.1}; Flags: Fragment;	--	GO:0005634,nucleus; GO:0003677,DNA binding; GO:0003700,DNA-binding transcription factor activity; GO:0010158,abaxial cell fate specification; GO:0009850,auxin metabolic process; GO:0009734,auxin-activated signaling pathway; GO:0010582,floral meristem determinacy; GO:0009733,response to auxin; GO:0006351,transcription, DNA-templated; GO:0010050,vegetative phase change	B3 DNA binding domain
Cluster-17474.112605	AUX/IAA	TR	AUX/IAA	750.001	275.285	1.64135e-08	down	K14484 auxin-responsive protein IAA | (RefSeq) auxin-responsive protein IAA8-like (A)	PREDICTED: auxin-responsive protein IAA8-like isoform X1 [Lupinus angustifolius]	RecName: Full=Auxin-responsive protein IAA9; AltName: Full=Indoleacetic acid-induced protein 9;	RecName: Full=Auxin-induced protein {ECO:0000256|RuleBase:RU004549};	--	GO:0005634,nucleus; GO:0003700,DNA-binding transcription factor activity; GO:0043565,sequence-specific DNA binding; GO:0009734,auxin-activated signaling pathway; GO:0009733,response to auxin; GO:0006351,transcription, DNA-templated	AUX/IAA family
Cluster-17474.112953	AUX/IAA	TR	AUX/IAA	299.16	2138.42	5.90763e-18	up	K14484 auxin-responsive protein IAA | (RefSeq) auxin-responsive protein IAA14-like (A)	hypothetical protein VIGAN_08144100 [Vigna angularis var. angularis]	RecName: Full=Auxin-responsive protein IAA14; AltName: Full=Indoleacetic acid-induced protein 14; AltName: Full=Protein SOLITARY ROOT;	RecName: Full=Auxin-induced protein {ECO:0000256|RuleBase:RU004549};	--	GO:0005634,nucleus; GO:0003700,DNA-binding transcription factor activity; GO:0009734,auxin-activated signaling pathway; GO:0010102,lateral root morphogenesis; GO:0045892,negative regulation of transcription, DNA-templated; GO:0009733,response to auxin; GO:0006351,transcription, DNA-templated	AUX/IAA family
Cluster-17474.113487	B3-ARF	TF	B3->B3-ARF	3458.33	1369.86	2.77212e-30	down	K14486 auxin response factor | (RefSeq) auxin response factor 5-like (A)	PREDICTED: auxin response factor 5-like [Glycine max]	RecName: Full=Auxin response factor 5; AltName: Full=Auxin-responsive protein IAA24; AltName: Full=Transcription factor MONOPTEROS;	RecName: Full=Auxin response factor {ECO:0000256|RuleBase:RU004561};	--	GO:0016020,membrane; GO:0005634,nucleus; GO:0003700,DNA-binding transcription factor activity; GO:0042802,identical protein binding; GO:0044212,transcription regulatory region DNA binding; GO:0009734,auxin-activated signaling pathway; GO:0009793,embryo development ending in seed dormancy; GO:0009908,flower development; GO:0010305,leaf vascular tissue pattern formation; GO:0009942,longitudinal axi…	AUX/IAA family
Cluster-17474.114029	GRAS	TF	GRAS	336.649	821.565	7.73013e-06	up	K14494 DELLA protein | (RefSeq) DELLA protein DWARF8-like (A)	PREDICTED: scarecrow-like protein 15 [Cicer arietinum]	RecName: Full=Scarecrow-like protein 15; Short=AtSCL15; AltName: Full=GRAS family protein 25; Short=AtGRAS-25;	SubName: Full=scarecrow-like protein 15 {ECO:0000313|RefSeq:XP_004509243.1};	--	GO:0005634,nucleus; GO:0003700,DNA-binding transcription factor activity; GO:0043565,sequence-specific DNA binding; GO:0030154,cell differentiation; GO:0048831,regulation of shoot system development; GO:0006355,regulation of transcription, DNA-templated; GO:0006351,transcription, DNA-templated	AMP-binding enzyme C-terminal domain
Cluster-17474.114794	AUX/IAA	TR	AUX/IAA	148.537	827.464	2.23617e-11	up	K14484 auxin-responsive protein IAA | (RefSeq) auxin-responsive protein IAA14-like (A)	Auxin-responsive protein IAA14 [Glycine soja]	RecName: Full=Auxin-responsive protein IAA14; AltName: Full=Indoleacetic acid-induced protein 14; AltName: Full=Protein SOLITARY ROOT;	RecName: Full=Auxin-induced protein {ECO:0000256|RuleBase:RU004549};	--	GO:0005634,nucleus; GO:0003700,DNA-binding transcription factor activity; GO:0009734,auxin-activated signaling pathway; GO:0010102,lateral root morphogenesis; GO:0045892,negative regulation of transcription, DNA-templated; GO:0009733,response to auxin; GO:0006351,transcription, DNA-templated	AUX/IAA family
Cluster-17474.115549	GARP-ARR-B	TF	GARP->GARP-ARR-B	64.3805	30.6246	0.00382903	down	K14491 two-component response regulator ARR-B family | (RefSeq) two-component response regulator ARR12-like (A)	PREDICTED: two-component response regulator ARR12-like isoform X1 [Glycine max]	RecName: Full=Two-component response regulator ORR23 {ECO:0000305}; AltName: Full=OsRRB5 {ECO:0000303|PubMed:16891544};	SubName: Full=Uncharacterized protein {ECO:0000313|EMBL:KRH12938.1};	GATA-4/5/6 transcription factors	GO:0005634,nucleus; GO:0003677,DNA binding; GO:0003700,DNA-binding transcription factor activity; GO:0009736,cytokinin-activated signaling pathway; GO:0000160,phosphorelay signal transduction system; GO:0006351,transcription, DNA-templated	Myb-like DNA-binding domain
Cluster-17474.116227	B3-ARF	TF	B3->B3-ARF	79.092	16.0182	3.10431e-06	down	K14486 auxin response factor | (RefSeq) auxin response factor 5-like (A)	PREDICTED: auxin response factor 5-like [Glycine max]	RecName: Full=Auxin response factor 5; AltName: Full=Auxin-responsive protein IAA24; AltName: Full=Transcription factor MONOPTEROS;	RecName: Full=Auxin response factor {ECO:0000256|RuleBase:RU004561};	--	GO:0016020,membrane; GO:0005634,nucleus; GO:0003700,DNA-binding transcription factor activity; GO:0042802,identical protein binding; GO:0044212,transcription regulatory region DNA binding; GO:0009734,auxin-activated signaling pathway; GO:0009793,embryo development ending in seed dormancy; GO:0009908,flower development; GO:0010305,leaf vascular tissue pattern formation; GO:0009942,longitudinal axi…	B3 DNA binding domain
Cluster-17474.117469	AUX/IAA	TR	AUX/IAA	3875.77	981.542	0.000111301	down	K14484 auxin-responsive protein IAA | (RefSeq) auxin-induced protein 22B-like (A)	PREDICTED: auxin-induced protein 22B-like [Lupinus angustifolius]	RecName: Full=Auxin-induced protein 22B; AltName: Full=Indole-3-acetic acid-induced protein ARG4;	RecName: Full=Auxin-induced protein {ECO:0000256|RuleBase:RU004549};	--	GO:0005634,nucleus; GO:0009734,auxin-activated signaling pathway; GO:0006355,regulation of transcription, DNA-templated; GO:0006351,transcription, DNA-templated	AUX/IAA family
Cluster-17474.117614	AUX/IAA	TR	AUX/IAA	148.306	7.96951	0.00561423	down	K14484 auxin-responsive protein IAA | (RefSeq) auxin response factor (A)	auxin-induced protein [Trifolium pratense]	RecName: Full=Auxin-induced protein IAA4;	RecName: Full=Auxin-induced protein {ECO:0000256|RuleBase:RU004549};	--	GO:0005634,nucleus; GO:0009734,auxin-activated signaling pathway; GO:0006355,regulation of transcription, DNA-templated; GO:0006351,transcription, DNA-templated	AUX/IAA family
Cluster-17474.119605	GRAS	TF	GRAS	114.529	390.15	2.52988e-07	up	K14494 DELLA protein | (RefSeq) DELLA protein GAI (A)	PREDICTED: scarecrow-like protein 13 [Glycine max]	RecName: Full=Scarecrow-like protein 13; Short=AtSCL13; AltName: Full=GRAS family protein 24; Short=AtGRAS-24;	SubName: Full=Uncharacterized protein {ECO:0000313|EMBL:KRH11548.1, ECO:0000313|EnsemblPlants:GLYMA15G12320.1};	--	GO:0005737,cytoplasm; GO:0005634,nucleus; GO:0003700,DNA-binding transcription factor activity; GO:0043565,sequence-specific DNA binding; GO:0006351,transcription, DNA-templated	GRAS domain family
Cluster-17474.122614	bHLH	TF	bHLH	445.934	942.177	4.65225e-11	up	K12126 phytochrome-interacting factor 3 | (RefSeq) transcription factor PIL1-like (A)	PREDICTED: transcription factor BIM1-like isoform X6 [Lupinus angustifolius]	RecName: Full=Transcription factor BIM1; AltName: Full=BES1-interacting Myc-like protein 1; AltName: Full=Basic helix-loop-helix protein 46; Short=AtbHLH46; Short=bHLH 46; AltName: Full=Transcription factor EN 126; AltName: Full=bHLH transcription factor bHLH046;	SubName: Full=transcription factor BIM1 {ECO:0000313|RefSeq:XP_004508645.1};	--	GO:0005634,nucleus; GO:0003677,DNA binding; GO:0046983,protein dimerization activity; GO:0006355,regulation of transcription, DNA-templated; GO:0006351,transcription, DNA-templated	Helix-loop-helix DNA-binding domain
Cluster-17474.123640	GRAS	TF	GRAS	1218.77	527.087	1.19762e-06	down	K14494 DELLA protein | (RefSeq) DELLA protein GAI-like (A)	scarecrow-like protein 11 [Cajanus cajan]	RecName: Full=Scarecrow-like protein 14; Short=AtSCL14; AltName: Full=GRAS family protein 2; Short=AtGRAS-2;	SubName: Full=Uncharacterized protein {ECO:0000313|EnsemblPlants:GLYMA15G04160.1};	--	GO:0005829,cytosol; GO:0005634,nucleus; GO:0003700,DNA-binding transcription factor activity; GO:0043565,sequence-specific DNA binding; GO:0045893,positive regulation of transcription, DNA-templated; GO:0006355,regulation of transcription, DNA-templated; GO:0009410,response to xenobiotic stimulus; GO:0006351,transcription, DNA-templated	GRAS domain family
Cluster-17474.127762	Others	TR	Others	184.87	6.66553	5.55864e-18	down	K14492 two-component response regulator ARR-A family | (Kazusa) Lj1g3v0841370.1; - (A)	unknown [Lotus japonicus]	RecName: Full=Two-component response regulator ARR9; AltName: Full=Response reactor 4;	SubName: Full=Uncharacterized protein {ECO:0000313|EMBL:AFK43691.1};	GATA-4/5/6 transcription factors	GO:0005634,nucleus; GO:0000156,phosphorelay response regulator activity; GO:0007623,circadian rhythm; GO:0009736,cytokinin-activated signaling pathway; GO:0000160,phosphorelay signal transduction system; GO:0006355,regulation of transcription, DNA-templated; GO:0009735,response to cytokinin; GO:0006351,transcription, DNA-templated	Response regulator receiver domain
Cluster-17474.128113	Others	TR	Others	1328.9	116.737	7.51879e-15	down	K14492 two-component response regulator ARR-A family | (RefSeq) two-component response regulator ORR9-like (A)	PREDICTED: two-component response regulator ORR9-like [Lupinus angustifolius]	RecName: Full=Two-component response regulator ARR9; AltName: Full=Response reactor 4;	SubName: Full=Uncharacterized protein {ECO:0000313|EMBL:AFK43691.1};	GATA-4/5/6 transcription factors	GO:0005634,nucleus; GO:0000156,phosphorelay response regulator activity; GO:0007623,circadian rhythm; GO:0009736,cytokinin-activated signaling pathway; GO:0000160,phosphorelay signal transduction system; GO:0006355,regulation of transcription, DNA-templated; GO:0009735,response to cytokinin; GO:0006351,transcription, DNA-templated	Response regulator receiver domain
Cluster-17474.130131	GRAS	TF	GRAS	95.6804	42.0435	0.000174061	down	K14494 DELLA protein | (RefSeq) VVGAI1; DELLA protein GAI1 (A)	PREDICTED: scarecrow-like protein 3 isoform X1 [Glycine max]	RecName: Full=Scarecrow-like protein 3; Short=AtSCL3; AltName: Full=GRAS family protein 5; Short=AtGRAS-5;	SubName: Full=Uncharacterized protein {ECO:0000313|EMBL:KRH29080.1, ECO:0000313|EnsemblPlants:GLYMA11G10170.4};	--	GO:0005634,nucleus; GO:0003700,DNA-binding transcription factor activity; GO:0043565,sequence-specific DNA binding; GO:0000989,NA; GO:0006355,regulation of transcription, DNA-templated; GO:0009739,response to gibberellin; GO:0006351,transcription, DNA-templated	GRAS domain family
Cluster-17474.132587	bZIP	TF	bZIP	237.583	112.607	0.00566718	down	K14432 ABA responsive element binding factor | (RefSeq) ABSCISIC ACID-INSENSITIVE 5-like protein 2 (A)	PREDICTED: ABSCISIC ACID-INSENSITIVE 5-like protein 2 [Lupinus angustifolius]	RecName: Full=ABSCISIC ACID-INSENSITIVE 5-like protein 2; AltName: Full=ABA-responsive element-binding protein 3; AltName: Full=Dc3 promoter-binding factor 3; Short=AtDPBF3; AltName: Full=bZIP transcription factor 66; Short=AtbZIP66;	SubName: Full=BZIP transcription factor {ECO:0000313|EMBL:AES81050.1}; SubName: Full=cAMP response element binding (CREB) protein {ECO:0000313|EMBL:ABD28662.1};	--	GO:0005634,nucleus; GO:0003700,DNA-binding transcription factor activity; GO:0043565,sequence-specific DNA binding; GO:0009738,abscisic acid-activated signaling pathway; GO:0009737,response to abscisic acid; GO:0006351,transcription, DNA-templated	Basic region leucine zipper
Cluster-17474.137443	bHLH	TF	bHLH	61.9739	27.4708	0.00790109	down	K12126 phytochrome-interacting factor 3 | (RefSeq) PIF3; hypothetical protein (A)	Transcription factor UNE12 [Cajanus cajan]	RecName: Full=Transcription factor UNE12; AltName: Full=Basic helix-loop-helix protein 59; Short=AtbHLH59; Short=bHLH 59; AltName: Full=Protein UNFERTILIZED EMBRYO SAC 12; AltName: Full=Transcription factor EN 93; AltName: Full=bHLH transcription factor bHLH059;	SubName: Full=Transcription factor UNE12 {ECO:0000313|EMBL:KYP74470.1};	--	GO:0005634,nucleus; GO:0001046,core promoter sequence-specific DNA binding; GO:0003700,DNA-binding transcription factor activity; GO:0046983,protein dimerization activity; GO:0001228,DNA-binding transcription activator activity, RNA polymerase II-specific; GO:0009567,double fertilization forming a zygote and endosperm; GO:0007275,multicellular organism development; GO:0031347,regulation of defens…	Helix-loop-helix DNA-binding domain
Cluster-17474.137972	SRS	TF	SRS	120.167	51.9329	0.00222853	down	K14491 two-component response regulator ARR-B family | (RefSeq) uncharacterized protein LOC111290300 (A)	PREDICTED: protein SHI RELATED SEQUENCE 5-like [Glycine max]	RecName: Full=Protein SHI RELATED SEQUENCE 5;	SubName: Full=Uncharacterized protein {ECO:0000313|EMBL:KRH51763.1, ECO:0000313|EnsemblPlants:GLYMA06G03030.1};	--	GO:0005634,nucleus; GO:0003677,DNA binding; GO:0046872,metal ion binding; GO:0009851,auxin biosynthetic process; GO:0009734,auxin-activated signaling pathway; GO:0007275,multicellular organism development	Domain of unknown function (DUF702)
Cluster-17474.139026	AUX/IAA	TR	AUX/IAA	219.256	90.5398	0.00267768	down	K14484 auxin-responsive protein IAA | (RefSeq) hypothetical protein (A)	hypothetical protein PHAVU_005G165600g [Phaseolus vulgaris]	RecName: Full=Auxin-responsive protein IAA26; AltName: Full=Indoleacetic acid-induced protein 26; AltName: Full=Phytochrome-associated protein 1;	RecName: Full=Auxin-induced protein {ECO:0000256|RuleBase:RU004549};	--	GO:0005634,nucleus; GO:0003700,DNA-binding transcription factor activity; GO:0009734,auxin-activated signaling pathway; GO:0009733,response to auxin; GO:0006351,transcription, DNA-templated	AUX/IAA family
Cluster-17474.143393	GARP-ARR-B	TF	GARP->GARP-ARR-B	208.314	20.6986	0.00173424	down	K14491 two-component response regulator ARR-B family | (RefSeq) two-component response regulator ARR11-like isoform X1 (A)	hypothetical protein GLYMA_05G144500 [Glycine max]	RecName: Full=Two-component response regulator ORR26 {ECO:0000305}; AltName: Full=OsRRB6 {ECO:0000303|PubMed:16891544};	RecName: Full=Two-component response regulator {ECO:0000256|PIRNR:PIRNR036392};	GATA-4/5/6 transcription factors	GO:0005634,nucleus; GO:0003677,DNA binding; GO:0003700,DNA-binding transcription factor activity; GO:0009736,cytokinin-activated signaling pathway; GO:0000160,phosphorelay signal transduction system; GO:0010082,regulation of root meristem growth; GO:0006355,regulation of transcription, DNA-templated; GO:0006351,transcription, DNA-templated	Myb-like DNA-binding domain
Cluster-17474.145673	GRAS	TF	GRAS	253.444	60.5162	0.000351634	down	K14494 DELLA protein | (RefSeq) hypothetical protein (A)	PREDICTED: protein SHORT-ROOT-like [Lupinus angustifolius]	RecName: Full=Protein SHORT-ROOT; Short=AtSHR; AltName: Full=GRAS family protein 26; Short=AtGRAS-26; AltName: Full=Protein SHOOT GRAVITROPISM 7;	SubName: Full=Uncharacterized protein {ECO:0000313|EMBL:OIV94690.1};	--	GO:0005769,early endosome; GO:0005770,late endosome; GO:0005634,nucleus; GO:0055037,recycling endosome; GO:0003700,DNA-binding transcription factor activity; GO:0043565,sequence-specific DNA binding; GO:0008356,asymmetric cell division; GO:0055072,iron ion homeostasis; GO:0048366,leaf development; GO:0045930,negative regulation of mitotic cell cycle; GO:0009956,radial pattern formation; GO:003235…	GRAS domain family
Cluster-17474.147535	B3-ARF	TF	B3->B3-ARF	24.7959	79.2734	0.00207019	up	K14486 auxin response factor | (RefSeq) auxin response factor 18 (A)	auxin response factor 18 [Vigna radiata var. radiata]	RecName: Full=Auxin response factor 9;	RecName: Full=Auxin response factor {ECO:0000256|RuleBase:RU004561};	--	GO:0005634,nucleus; GO:0003700,DNA-binding transcription factor activity; GO:0043565,sequence-specific DNA binding; GO:0009734,auxin-activated signaling pathway; GO:0006351,transcription, DNA-templated	AUX/IAA family
Cluster-17474.155817	AUX/IAA	TR	AUX/IAA	127.337	17.0125	8.69072e-05	down	K14484 auxin-responsive protein IAA | (RefSeq) auxin-responsive protein IAA27-like (A)	PREDICTED: auxin-responsive protein IAA27-like isoform X2 [Glycine max]	RecName: Full=Auxin-responsive protein IAA30; AltName: Full=Indoleacetic acid-induced protein 30;	RecName: Full=Auxin-induced protein {ECO:0000256|RuleBase:RU004549};	--	GO:0005634,nucleus; GO:0009734,auxin-activated signaling pathway; GO:0006355,regulation of transcription, DNA-templated; GO:0006351,transcription, DNA-templated	AUX/IAA family
Cluster-17474.159638	AUX/IAA	TR	AUX/IAA	25.2056	75.3621	6.88193e-05	up	K14484 auxin-responsive protein IAA | (RefSeq) auxin-induced protein AUX28 (A)	auxin-responsive protein IAA16-like protein, partial [Lupinus luteus]	RecName: Full=Auxin-responsive protein IAA16; AltName: Full=Indoleacetic acid-induced protein 16;	RecName: Full=Auxin-induced protein {ECO:0000256|RuleBase:RU004549}; Flags: Fragment;	--	GO:0005634,nucleus; GO:0003700,DNA-binding transcription factor activity; GO:0009734,auxin-activated signaling pathway; GO:0009733,response to auxin; GO:0006351,transcription, DNA-templated	AUX/IAA family
Cluster-17474.161444	B3-ARF	TF	B3->B3-ARF	1469.47	607.832	1.53887e-08	down	K14486 auxin response factor | (RefSeq) auxin response factor 7-like (A)	PREDICTED: auxin response factor 6 [Cicer arietinum]	RecName: Full=Auxin response factor 6;	RecName: Full=Auxin response factor {ECO:0000256|RuleBase:RU004561};	--	GO:0005634,nucleus; GO:0003677,DNA binding; GO:0003700,DNA-binding transcription factor activity; GO:0009734,auxin-activated signaling pathway; GO:0009908,flower development; GO:0009733,response to auxin; GO:0006351,transcription, DNA-templated	AUX/IAA family
Cluster-17474.168248	GARP-ARR-B	TF	GARP->GARP-ARR-B	67.2865	6.29813	0.000665098	down	K14491 two-component response regulator ARR-B family | (RefSeq) two-component response regulator ARR11-like (A)	PREDICTED: two-component response regulator ARR11-like isoform X1 [Vigna angularis]	RecName: Full=Two-component response regulator ORR26 {ECO:0000305}; AltName: Full=OsRRB6 {ECO:0000303|PubMed:16891544};	SubName: Full=Uncharacterized protein {ECO:0000313|EMBL:BAT86579.1};	GATA-4/5/6 transcription factors	GO:0005634,nucleus; GO:0003677,DNA binding; GO:0003700,DNA-binding transcription factor activity; GO:0009736,cytokinin-activated signaling pathway; GO:0000160,phosphorelay signal transduction system; GO:0010082,regulation of root meristem growth; GO:0006355,regulation of transcription, DNA-templated; GO:0006351,transcription, DNA-templated	Myb-like DNA-binding domain
Cluster-17474.175265	GARP-G2-like	TF	GARP->GARP-G2-like	559.837	2127.46	2.50453e-06	up	K14491 two-component response regulator ARR-B family | (RefSeq) two-component response regulator ARR1 (A)	PREDICTED: myb family transcription factor EFM-like [Lupinus angustifolius]	RecName: Full=Transcription factor HHO2 {ECO:0000305}; AltName: Full=MYB-domain transcription factor HHO2 {ECO:0000305}; AltName: Full=Protein HRS1 HOMOLOG 2 {ECO:0000303|PubMed:27016098};	SubName: Full=MYB/HD-like transcription factor {ECO:0000313|EMBL:ALA09220.1};	--	GO:0005634,nucleus; GO:0003677,DNA binding; GO:0003700,DNA-binding transcription factor activity; GO:0055062,phosphate ion homeostasis; GO:0006355,regulation of transcription, DNA-templated; GO:0009737,response to abscisic acid; GO:0006351,transcription, DNA-templated	Myb-like DNA-binding domain
Cluster-17474.175524	GRAS	TF	GRAS	107.328	40.7227	0.00178093	down	K14494 DELLA protein | (RefSeq) DELLA protein GAIP-B-like (A)	PREDICTED: scarecrow-like protein 15 [Lupinus angustifolius]	RecName: Full=Scarecrow-like protein 15; Short=AtSCL15; AltName: Full=GRAS family protein 25; Short=AtGRAS-25;	SubName: Full=Uncharacterized protein {ECO:0000313|EMBL:OIV94779.1};	--	GO:0005634,nucleus; GO:0003700,DNA-binding transcription factor activity; GO:0043565,sequence-specific DNA binding; GO:0030154,cell differentiation; GO:0048831,regulation of shoot system development; GO:0006355,regulation of transcription, DNA-templated; GO:0006351,transcription, DNA-templated	GRAS domain family
Cluster-17474.175535	bHLH	TF	bHLH	16.0225	62.2156	5.16131e-05	up	K12126 phytochrome-interacting factor 3 | (RefSeq) PIF3; hypothetical protein (A)	transcription factor ALC-like isoform X1 [Cajanus cajan]	RecName: Full=Transcription factor ALC; AltName: Full=Basic helix-loop-helix protein 73; Short=AtbHLH73; Short=bHLH 73; AltName: Full=Protein ALCATRAZ; AltName: Full=Transcription factor EN 98; AltName: Full=bHLH transcription factor bHLH073;	SubName: Full=Uncharacterized protein {ECO:0000313|EMBL:OIW15649.1};	--	GO:0005634,nucleus; GO:0003677,DNA binding; GO:0003700,DNA-binding transcription factor activity; GO:0046983,protein dimerization activity; GO:0010047,fruit dehiscence; GO:0006351,transcription, DNA-templated	--
Cluster-17474.181968	GRAS	TF	GRAS	63.8547	140.454	0.00277091	up	K14494 DELLA protein | (RefSeq) DELLA protein RGL3 (A)	PREDICTED: nodulation-signaling pathway 1 protein [Cicer arietinum]	RecName: Full=Nodulation-signaling pathway 1 protein;	SubName: Full=nodulation-signaling pathway 1 protein {ECO:0000313|RefSeq:XP_012574062.1};	--	GO:0005634,nucleus; GO:0042446,hormone biosynthetic process; GO:0009877,nodulation; GO:2000032,regulation of secondary shoot formation; GO:0006355,regulation of transcription, DNA-templated; GO:0006351,transcription, DNA-templated	GRAS domain family
Cluster-17474.201433	B3-ARF	TF	B3->B3-ARF	6.60814	149.417	0.00142276	up	K14486 auxin response factor | (RefSeq) ARF3-2; auxin response factor 3 (A)	Auxin response factor 19 [Theobroma cacao]	RecName: Full=Auxin response factor 18; AltName: Full=OsARF10;	RecName: Full=Auxin response factor {ECO:0000256|RuleBase:RU004561};	--	GO:0005634,nucleus; GO:0003677,DNA binding; GO:0009734,auxin-activated signaling pathway; GO:0006355,regulation of transcription, DNA-templated; GO:0006351,transcription, DNA-templated	AUX/IAA family
Cluster-17474.203063	bHLH	TF	bHLH	51.935	14.7333	0.00237323	down	K12126 phytochrome-interacting factor 3 | (RefSeq) transcription factor PIF3-like (A)	transcription factor BIM2 [Cajanus cajan]	RecName: Full=Transcription factor BIM2; AltName: Full=BES1-interacting Myc-like protein 2; AltName: Full=Basic helix-loop-helix protein 102; Short=AtbHLH102; Short=bHLH 102; AltName: Full=Transcription factor EN 125; AltName: Full=bHLH transcription factor bHLH102;	SubName: Full=Transcription factor BIM2 {ECO:0000313|EMBL:KYP76460.1};	--	GO:0005634,nucleus; GO:0003700,DNA-binding transcription factor activity; GO:0046983,protein dimerization activity; GO:0043565,sequence-specific DNA binding; GO:0006351,transcription, DNA-templated	Helix-loop-helix DNA-binding domain
Cluster-17474.21373	B3-ARF	TF	B3->B3-ARF	48.5335	19.1994	0.00803905	down	K14486 auxin response factor | (RefSeq) auxin response factor 3-like (A)	PREDICTED: auxin response factor 18-like isoform X2 [Lupinus angustifolius]	RecName: Full=Auxin response factor 18; AltName: Full=OsARF10;	RecName: Full=Auxin response factor {ECO:0000256|RuleBase:RU004561};	--	GO:0005634,nucleus; GO:0003677,DNA binding; GO:0009734,auxin-activated signaling pathway; GO:0006355,regulation of transcription, DNA-templated; GO:0006351,transcription, DNA-templated	AUX/IAA family
Cluster-17474.31503	AUX/IAA	TR	AUX/IAA	64.5122	26.6013	0.00595158	down	K14486 auxin response factor | (Kazusa) Lj0g3v0250259.1; - (A)	Auxin response factor 9 [Glycine soja]	RecName: Full=Auxin response factor 9;	RecName: Full=Auxin response factor {ECO:0000256|RuleBase:RU004561};	--	GO:0005634,nucleus; GO:0003700,DNA-binding transcription factor activity; GO:0043565,sequence-specific DNA binding; GO:0009734,auxin-activated signaling pathway; GO:0006351,transcription, DNA-templated	AUX/IAA family
Cluster-17474.35723	B3-ARF	TF	B3->B3-ARF	37.3224	207.346	5.41844e-05	up	K14486 auxin response factor | (RefSeq) ARF3-2; auxin response factor 3 (A)	Auxin response factor 19 [Theobroma cacao]	RecName: Full=Auxin response factor 18; AltName: Full=OsARF10;	RecName: Full=Auxin response factor {ECO:0000256|RuleBase:RU004561};	--	GO:0005634,nucleus; GO:0003677,DNA binding; GO:0009734,auxin-activated signaling pathway; GO:0006355,regulation of transcription, DNA-templated; GO:0006351,transcription, DNA-templated	AUX/IAA family
Cluster-17474.44346	GARP-G2-like	TF	GARP->GARP-G2-like	52.733	193.776	6.14164e-05	up	K14491 two-component response regulator ARR-B family | (RefSeq) two-component response regulator ORR22 (A)	PREDICTED: myb family transcription factor EFM-like [Lupinus angustifolius]	RecName: Full=Transcription factor HHO5 {ECO:0000305}; AltName: Full=MYB-domain transcription factor HHO5 {ECO:0000305}; AltName: Full=Protein HRS1 HOMOLOG 5 {ECO:0000305}; AltName: Full=Protein ULT1 INTERACTING FACTOR 1 {ECO:0000303|PubMed:26903506};	SubName: Full=Uncharacterized protein {ECO:0000313|EMBL:OIV93460.1};	--	GO:0005829,cytosol; GO:0005634,nucleus; GO:0003700,DNA-binding transcription factor activity; GO:0044212,transcription regulatory region DNA binding; GO:0048449,floral organ formation; GO:0010629,negative regulation of gene expression; GO:0006355,regulation of transcription, DNA-templated; GO:0090701,specification of plant organ identity; GO:0006351,transcription, DNA-templated	Myb-like DNA-binding domain
Cluster-17474.50892	bHLH	TF	bHLH	7.01322	62.2821	0.000176047	up	K12126 phytochrome-interacting factor 3 | (RefSeq) transcription factor PIF3-like (A)	Transcription factor PIF3 [Glycine soja]	RecName: Full=Transcription factor PIF3; AltName: Full=Basic helix-loop-helix protein 8; Short=AtbHLH8; Short=bHLH 8; AltName: Full=Phytochrome-associated protein 3; AltName: Full=Phytochrome-interacting factor 3; AltName: Full=Transcription factor EN 100; AltName: Full=bHLH transcription factor bHLH008;	SubName: Full=Transcription factor PIF3 {ECO:0000313|EMBL:KHN26204.1};	--	GO:0005634,nucleus; GO:0003677,DNA binding; GO:0003700,DNA-binding transcription factor activity; GO:0042802,identical protein binding; GO:0046983,protein dimerization activity; GO:0009704,de-etiolation; GO:0009740,gibberellic acid mediated signaling pathway; GO:0031539,positive regulation of anthocyanin metabolic process; GO:0010017,red or far-red light signaling pathway; GO:0009585,red, far-red…	Helix-loop-helix DNA-binding domain
Cluster-17474.5453	AUX/IAA	TR	AUX/IAA	55.0804	678.908	5.32542e-10	up	K14484 auxin-responsive protein IAA | (Kazusa) Lj0g3v0276669.1; - (A)	PREDICTED: auxin-responsive protein IAA30 [Vigna angularis]	RecName: Full=Auxin-responsive protein IAA30; AltName: Full=Indoleacetic acid-induced protein 30;	RecName: Full=Auxin-induced protein {ECO:0000256|RuleBase:RU004549};	--	GO:0005634,nucleus; GO:0003700,DNA-binding transcription factor activity; GO:0009734,auxin-activated signaling pathway; GO:0009630,gravitropism; GO:0009733,response to auxin; GO:0048364,root development; GO:0010262,somatic embryogenesis; GO:0006351,transcription, DNA-templated	AUX/IAA family
Cluster-17474.54804	AUX/IAA	TR	AUX/IAA	501.924	1171.83	2.94654e-07	up	K14484 auxin-responsive protein IAA | (RefSeq) auxin-responsive protein IAA16 (A)	auxin-responsive protein IAA16 [Vigna radiata var. radiata]	RecName: Full=Auxin-responsive protein IAA16; AltName: Full=Indoleacetic acid-induced protein 16;	RecName: Full=Auxin-induced protein {ECO:0000256|RuleBase:RU004549};	--	GO:0005634,nucleus; GO:0003700,DNA-binding transcription factor activity; GO:0009734,auxin-activated signaling pathway; GO:0009733,response to auxin; GO:0006351,transcription, DNA-templated	AUX/IAA family
Cluster-17474.55993	GARP-G2-like	TF	GARP->GARP-G2-like	80.9572	207.532	8.80194e-07	up	K14491 two-component response regulator ARR-B family | (RefSeq) g2-like myb-transcription factor with a n-terminal response regulator receiver domain (A)	PREDICTED: transcription factor PCL1 [Ziziphus jujuba]	RecName: Full=Transcription factor LUX; AltName: Full=Protein LUX ARRHYTHMO; AltName: Full=Protein PHYTOCLOCK 1;	SubName: Full=Uncharacterized protein {ECO:0000313|EMBL:CCB43549.1};	--	GO:0005634,nucleus; GO:0003677,DNA binding; GO:0003700,DNA-binding transcription factor activity; GO:0007623,circadian rhythm; GO:0042753,positive regulation of circadian rhythm; GO:0006351,transcription, DNA-templated	Myb-like DNA-binding domain
Cluster-17474.59201	AUX/IAA	TR	AUX/IAA	49.5839	1.386	0.000195142	down	K14484 auxin-responsive protein IAA | (RefSeq) hypothetical protein (A)	hypothetical protein PHAVU_005G169600g [Phaseolus vulgaris]	RecName: Full=Auxin-responsive protein IAA8; AltName: Full=Indoleacetic acid-induced protein 8;	RecName: Full=Auxin-induced protein {ECO:0000256|RuleBase:RU004549};	--	GO:0005634,nucleus; GO:0009734,auxin-activated signaling pathway; GO:1901332,negative regulation of lateral root development; GO:0006355,regulation of transcription, DNA-templated; GO:0006351,transcription, DNA-templated	AUX/IAA family
Cluster-17474.62350	B3-ARF	TF	B3->B3-ARF	81.0866	29.1313	0.000653526	down	K14486 auxin response factor | (Kazusa) Lj4g3v2214800.1; - (A)	auxin response factor 19-like [Cajanus cajan]	RecName: Full=Auxin response factor 19; AltName: Full=Auxin-responsive protein IAA22;	RecName: Full=Auxin response factor {ECO:0000256|RuleBase:RU004561};	--	GO:0005634,nucleus; GO:0003677,DNA binding; GO:0003700,DNA-binding transcription factor activity; GO:0046983,protein dimerization activity; GO:0043565,sequence-specific DNA binding; GO:0009734,auxin-activated signaling pathway; GO:0048527,lateral root development; GO:0010311,lateral root formation; GO:0048366,leaf development; GO:0009733,response to auxin; GO:0009723,response to ethylene; GO:0006…	B3 DNA binding domain
Cluster-17474.64330	GRAS	TF	GRAS	10.9229	80.4532	0.00690728	up	K14494 DELLA protein | (RefSeq) DELLA protein RGL1 (A)	PREDICTED: chitin-inducible gibberellin-responsive protein 1-like [Lupinus angustifolius]	RecName: Full=Chitin-inducible gibberellin-responsive protein 1;	SubName: Full=scarecrow-like protein 21 {ECO:0000313|RefSeq:XP_004487630.1};	--	GO:0005634,nucleus; GO:0003700,DNA-binding transcription factor activity; GO:0043565,sequence-specific DNA binding; GO:0006355,regulation of transcription, DNA-templated; GO:0006351,transcription, DNA-templated	GRAS domain family
Cluster-17474.65293	bHLH	TF	bHLH	52.4415	0	1.31221e-09	down	K16189 phytochrome-interacting factor 4 | (RefSeq) transcription factor PIF1-like (A)	PREDICTED: transcription factor PIF1-like isoform X1 [Glycine max]	RecName: Full=Transcription factor PIF1; AltName: Full=Basic helix-loop-helix protein 15; Short=AtbHLH15; Short=bHLH 15; AltName: Full=Protein PHY-INTERACTING FACTOR 1; AltName: Full=Protein PHYTOCHROME INTERACTING FACTOR 3-LIKE 5; AltName: Full=Transcription factor EN 101; AltName: Full=bHLH transcription factor bHLH015;	SubName: Full=BHLH transcription factor {ECO:0000313|EMBL:ALA09126.1};	--	GO:0005634,nucleus; GO:0003677,DNA binding; GO:0003700,DNA-binding transcription factor activity; GO:0042802,identical protein binding; GO:0010313,phytochrome binding; GO:0046983,protein dimerization activity; GO:0015995,chlorophyll biosynthetic process; GO:0009740,gibberellic acid mediated signaling pathway; GO:0006783,heme biosynthetic process; GO:0009959,negative gravitropism; GO:0010100,negat…	Helix-loop-helix DNA-binding domain
Cluster-17474.65581	bZIP	TF	bZIP	59.8643	20.0431	0.000907571	down	K14432 ABA responsive element binding factor | (RefSeq) ABSCISIC ACID-INSENSITIVE 5-like protein 3 (A)	PREDICTED: ABSCISIC ACID-INSENSITIVE 5-like protein 3 isoform X2 [Glycine max]	RecName: Full=ABSCISIC ACID-INSENSITIVE 5-like protein 2; AltName: Full=ABA-responsive element-binding protein 3; AltName: Full=Dc3 promoter-binding factor 3; Short=AtDPBF3; AltName: Full=bZIP transcription factor 66; Short=AtbZIP66;	SubName: Full=ABSCISIC ACID-INSENSITIVE 5-like protein 3 {ECO:0000313|EMBL:KHN43682.1};	--	GO:0005634,nucleus; GO:0003700,DNA-binding transcription factor activity; GO:0043565,sequence-specific DNA binding; GO:0009738,abscisic acid-activated signaling pathway; GO:0009737,response to abscisic acid; GO:0006351,transcription, DNA-templated	bZIP Maf transcription factor
Cluster-17474.69645	GRAS	TF	GRAS	126.767	298.063	1.09599e-05	up	K14494 DELLA protein | (RefSeq) DELLA protein GAI (A)	scarecrow-like protein 13 [Cajanus cajan]	RecName: Full=Scarecrow-like protein 13; Short=AtSCL13; AltName: Full=GRAS family protein 24; Short=AtGRAS-24;	SubName: Full=Scarecrow-like transcription factor PAT1 {ECO:0000313|EMBL:KYP58308.1};	--	GO:0005737,cytoplasm; GO:0005634,nucleus; GO:0003700,DNA-binding transcription factor activity; GO:0043565,sequence-specific DNA binding; GO:0006351,transcription, DNA-templated	GRAS domain family
Cluster-17474.73694	bZIP	TF	bZIP	127.996	52.4432	0.00785377	down	K14432 ABA responsive element binding factor | (RefSeq) ABSCISIC ACID-INSENSITIVE 5-like protein 2 (A)	PREDICTED: protein FD isoform X2 [Juglans regia]	RecName: Full=Protein FD {ECO:0000303|PubMed:16099980}; AltName: Full=bZIP transcription factor 14 {ECO:0000303|PubMed:11906833}; Short=AtbZIP14 {ECO:0000303|PubMed:11906833};	SubName: Full=protein FD isoform X2 {ECO:0000313|RefSeq:XP_018829596.1};	--	GO:0005634,nucleus; GO:0003677,DNA binding; GO:0003700,DNA-binding transcription factor activity; GO:0043621,protein self-association; GO:0009648,photoperiodism; GO:0009911,positive regulation of flower development; GO:0045893,positive regulation of transcription, DNA-templated; GO:0009909,regulation of flower development; GO:2000028,regulation of photoperiodism, flowering; GO:0006355,regulation …	HAP1 N-terminal conserved region
Cluster-17474.78535	GRAS	TF	GRAS	450.368	196.966	0.000397446	down	K14494 DELLA protein | (RefSeq) hypothetical protein (A)	PREDICTED: scarecrow-like protein 27 isoform X1 [Lupinus angustifolius]	RecName: Full=Scarecrow-like protein 6; Short=AtSCL6; AltName: Full=GRAS family protein 22; Short=AtGRAS-22; AltName: Full=SCL6-IV;	SubName: Full=Uncharacterized protein {ECO:0000313|EMBL:BAT97659.1};	--	GO:0005634,nucleus; GO:0003700,DNA-binding transcription factor activity; GO:0043565,sequence-specific DNA binding; GO:0030154,cell differentiation; GO:0051301,cell division; GO:0007623,circadian rhythm; GO:0006355,regulation of transcription, DNA-templated; GO:0048768,root hair cell tip growth; GO:0006351,transcription, DNA-templated	GRAS domain family
Cluster-17474.79008	AUX/IAA	TR	AUX/IAA	161.294	403.402	3.99712e-05	up	K14484 auxin-responsive protein IAA | (RefSeq) auxin-responsive protein IAA14-like (A)	osiaa30-auxin-responsive aux/iaa gene family member, expressed, partial [Oryza sativa Indica Group]	RecName: Full=Auxin-responsive protein IAA30; AltName: Full=Indoleacetic acid-induced protein 30;	RecName: Full=Auxin-responsive protein {ECO:0000256|RuleBase:RU004549}; Flags: Fragment;	--	GO:0005634,nucleus; GO:0009734,auxin-activated signaling pathway; GO:0006355,regulation of transcription, DNA-templated; GO:0006351,transcription, DNA-templated	AUX/IAA family
Cluster-17474.80705	AUX/IAA	TR	AUX/IAA	2278.82	1022.39	1.15763e-11	down	K14484 auxin-responsive protein IAA | (RefSeq) auxin-responsive protein IAA9 (A)	unknown [Medicago truncatula]	RecName: Full=Auxin-responsive protein IAA30; AltName: Full=Indoleacetic acid-induced protein 30;	RecName: Full=Auxin-induced protein {ECO:0000256|RuleBase:RU004549};	--	GO:0005634,nucleus; GO:0009734,auxin-activated signaling pathway; GO:0006355,regulation of transcription, DNA-templated; GO:0006351,transcription, DNA-templated	AUX/IAA family

## Sheet: GE vs CE
ID	Family	Category	Classification	NEC	EC	log2FoldChange	regulated	KEGG	NR	Swissprot	Tremble	KOG	GO	Pfam
Cluster-10383.1	bHLH	TF	bHLH	0	79.133	2.97429e-11	up	K12126 phytochrome-interacting factor 3 | (RefSeq) uncharacterized protein LOC112275291 isoform X1 (A)	PREDICTED: transcription factor UNE10 isoform X1 [Lupinus angustifolius]	RecName: Full=Transcription factor UNE10; AltName: Full=Basic helix-loop-helix protein 16; Short=AtbHLH16; Short=bHLH 16; AltName: Full=Protein UNFERTILIZED EMBRYO SAC 10; AltName: Full=Transcription factor EN 108; AltName: Full=bHLH transcription factor bHLH016;	SubName: Full=Transcription factor UNE10 {ECO:0000313|EMBL:KYP39647.1};	--	GO:0005634,nucleus; GO:0009506,plasmodesma; GO:0003677,DNA binding; GO:0003700,DNA-binding transcription factor activity; GO:0046983,protein dimerization activity; GO:0009567,double fertilization forming a zygote and endosperm; GO:0006355,regulation of transcription, DNA-templated; GO:0006351,transcription, DNA-templated	Helix-loop-helix DNA-binding domain
Cluster-11069.1	GARP-G2-like	TF	GARP->GARP-G2-like	0	32.2191	0.00757851	up	K14491 two-component response regulator ARR-B family | (RefSeq) LOC109782971; two-component response regulator ARR12-like (A)	PREDICTED: transcription activator GLK1-like isoform X4 [Lupinus angustifolius]	RecName: Full=Transcription activator GLK1; AltName: Full=GBF'S PRO-RICH REGION-INTERACTING factor 1; AltName: Full=Golden2-like protein 1; Short=AtGLK1;	SubName: Full=Two-component response regulator-like APRR2 {ECO:0000313|EMBL:KYP53354.1};	--	GO:0005634,nucleus; GO:0003677,DNA binding; GO:1900056,negative regulation of leaf senescence; GO:0006355,regulation of transcription, DNA-templated; GO:0006351,transcription, DNA-templated	Myb-like DNA-binding domain
Cluster-12136.0	GRAS	TF	GRAS	0	128.79	9.52802e-13	up	K14494 DELLA protein | (RefSeq) hypothetical protein (A)	PREDICTED: protein SHORT-ROOT-like [Lupinus angustifolius]	RecName: Full=Protein SHORT-ROOT; Short=AtSHR; AltName: Full=GRAS family protein 26; Short=AtGRAS-26; AltName: Full=Protein SHOOT GRAVITROPISM 7;	SubName: Full=protein SHORT-ROOT-like {ECO:0000313|RefSeq:XP_018813105.1};	--	GO:0005769,early endosome; GO:0005770,late endosome; GO:0005634,nucleus; GO:0055037,recycling endosome; GO:0003700,DNA-binding transcription factor activity; GO:0043565,sequence-specific DNA binding; GO:0008356,asymmetric cell division; GO:0055072,iron ion homeostasis; GO:0048366,leaf development; GO:0045930,negative regulation of mitotic cell cycle; GO:0009956,radial pattern formation; GO:003235…	GRAS domain family
Cluster-13692.2	AUX/IAA	TR	AUX/IAA	17.136	41.656	0.0133448	up	K14486 auxin response factor | (Kazusa) Lj1g3v4764520.1; - (A)	hypothetical protein PHAVU_001G201900g [Phaseolus vulgaris]	RecName: Full=Auxin response factor 4; AltName: Full=OsARF2;	SubName: Full=Uncharacterized protein {ECO:0000313|EMBL:ESW35045.1};	--	GO:0005634,nucleus; GO:0003677,DNA binding; GO:0009734,auxin-activated signaling pathway; GO:0006355,regulation of transcription, DNA-templated; GO:0006351,transcription, DNA-templated	--
Cluster-15713.1	GRAS	TF	GRAS	0	64.5651	9.73937e-09	up	K14494 DELLA protein | (RefSeq) DELLA protein GAI (A)	hypothetical protein TanjilG_04278 [Lupinus angustifolius]	RecName: Full=Scarecrow-like protein 14; Short=AtSCL14; AltName: Full=GRAS family protein 2; Short=AtGRAS-2;	SubName: Full=scarecrow-like protein 14 {ECO:0000313|RefSeq:XP_012572738.1};	--	GO:0005829,cytosol; GO:0005634,nucleus; GO:0003700,DNA-binding transcription factor activity; GO:0043565,sequence-specific DNA binding; GO:0045893,positive regulation of transcription, DNA-templated; GO:0006355,regulation of transcription, DNA-templated; GO:0009410,response to xenobiotic stimulus; GO:0006351,transcription, DNA-templated	GRAS domain family
Cluster-15737.0	AUX/IAA	TR	AUX/IAA	0.3417	193.278	1.18154e-13	up	K14484 auxin-responsive protein IAA | (RefSeq) auxin-responsive protein IAA26-like (A)	hypothetical protein PHAVU_005G165600g [Phaseolus vulgaris]	RecName: Full=Auxin-responsive protein IAA26; AltName: Full=Indoleacetic acid-induced protein 26; AltName: Full=Phytochrome-associated protein 1;	RecName: Full=Auxin-induced protein {ECO:0000256|RuleBase:RU004549};	--	GO:0005634,nucleus; GO:0003700,DNA-binding transcription factor activity; GO:0009734,auxin-activated signaling pathway; GO:0009733,response to auxin; GO:0006351,transcription, DNA-templated	AUX/IAA family
Cluster-16347.0	GRAS	TF	GRAS	3.10481	44.0232	1.51694e-05	up	K14494 DELLA protein | (RefSeq) DELLA protein GAI (A)	scarecrow-like protein 14 [Arachis duranensis]	RecName: Full=Scarecrow-like protein 14; Short=AtSCL14; AltName: Full=GRAS family protein 2; Short=AtGRAS-2;	SubName: Full=scarecrow-like protein 14 {ECO:0000313|RefSeq:XP_012572738.1};	--	GO:0005829,cytosol; GO:0005634,nucleus; GO:0003700,DNA-binding transcription factor activity; GO:0043565,sequence-specific DNA binding; GO:0045893,positive regulation of transcription, DNA-templated; GO:0006355,regulation of transcription, DNA-templated; GO:0009410,response to xenobiotic stimulus; GO:0006351,transcription, DNA-templated	GRAS domain family
Cluster-17474.100251	B3-ARF	TF	B3->B3-ARF	62.6223	490.121	3.98225e-07	up	K14486 auxin response factor | (RefSeq) auxin response factor 1-like (A)	auxin response factor 1-like [Cajanus cajan]	RecName: Full=Auxin response factor 1;	RecName: Full=Auxin response factor {ECO:0000256|RuleBase:RU004561};	--	GO:0005634,nucleus; GO:0003677,DNA binding; GO:0003700,DNA-binding transcription factor activity; GO:0042802,identical protein binding; GO:0009734,auxin-activated signaling pathway; GO:0010150,leaf senescence; GO:0045892,negative regulation of transcription, DNA-templated; GO:0009733,response to auxin; GO:0006351,transcription, DNA-templated	AUX/IAA family
Cluster-17474.100469	GRAS	TF	GRAS	61.186	20.4591	0.00030078	down	K14494 DELLA protein | (RefSeq) DELLA protein RGL1 (A)	PREDICTED: scarecrow-like protein 21 [Cicer arietinum]	RecName: Full=Chitin-inducible gibberellin-responsive protein 1;	SubName: Full=scarecrow-like protein 21 {ECO:0000313|RefSeq:XP_004487630.1};	--	GO:0005634,nucleus; GO:0003700,DNA-binding transcription factor activity; GO:0043565,sequence-specific DNA binding; GO:0006355,regulation of transcription, DNA-templated; GO:0006351,transcription, DNA-templated	GRAS domain family
Cluster-17474.100702	B3-ARF	TF	B3->B3-ARF	430.872	1401.71	8.05693e-20	up	K14486 auxin response factor | (RefSeq) ARF1; auxin response factor 7-like (A)	hypothetical protein PHAVU_002G282200g [Phaseolus vulgaris]	RecName: Full=Auxin response factor 2; AltName: Full=ARF1-binding protein; Short=ARF1-BP; AltName: Full=Protein MEGAINTEGUMENTA;	RecName: Full=Auxin response factor {ECO:0000256|RuleBase:RU004561};	--	GO:0005634,nucleus; GO:0003700,DNA-binding transcription factor activity; GO:0043565,sequence-specific DNA binding; GO:0009734,auxin-activated signaling pathway; GO:0010227,floral organ abscission; GO:0010047,fruit dehiscence; GO:0010150,leaf senescence; GO:0008285,negative regulation of cell proliferation; GO:0045892,negative regulation of transcription, DNA-templated; GO:0048481,plant ovule dev…	B3 DNA binding domain
Cluster-17474.101050	B3-ARF	TF	B3->B3-ARF	0	159.345	1.17021e-11	up	K14486 auxin response factor | (RefSeq) auxin response factor 7-like (A)	PREDICTED: auxin response factor 6 [Cicer arietinum]	RecName: Full=Auxin response factor 6;	RecName: Full=Auxin response factor {ECO:0000256|RuleBase:RU004561};	--	GO:0005634,nucleus; GO:0003677,DNA binding; GO:0003700,DNA-binding transcription factor activity; GO:0009734,auxin-activated signaling pathway; GO:0009908,flower development; GO:0009733,response to auxin; GO:0006351,transcription, DNA-templated	AUX/IAA family
Cluster-17474.101592	GARP-G2-like	TF	GARP->GARP-G2-like	30.8258	4.95738	0.0115097	down	K14491 two-component response regulator ARR-B family | (RefSeq) CheY-like protein (A)	myb family transcription factor EFM-like [Cajanus cajan]	RecName: Full=Transcription factor HHO3 {ECO:0000305}; AltName: Full=MYB-domain transcription factor HHO3 {ECO:0000305}; AltName: Full=Protein HRS1 HOMOLOG 3 {ECO:0000305};	SubName: Full=Two-component response regulator ARR2 {ECO:0000313|EMBL:KYP53013.1};	--	GO:0005634,nucleus; GO:0003677,DNA binding; GO:0003700,DNA-binding transcription factor activity; GO:0006355,regulation of transcription, DNA-templated; GO:0006351,transcription, DNA-templated	--
Cluster-17474.101594	GARP-G2-like	TF	GARP->GARP-G2-like	0	408.863	1.9653e-20	up	K14491 two-component response regulator ARR-B family | (RefSeq) Two-component response regulator ARR18 (A)	PREDICTED: myb family transcription factor EFM-like [Lupinus angustifolius]	RecName: Full=Transcription factor HHO2 {ECO:0000305}; AltName: Full=MYB-domain transcription factor HHO2 {ECO:0000305}; AltName: Full=Protein HRS1 HOMOLOG 2 {ECO:0000303|PubMed:27016098};	SubName: Full=Uncharacterized protein {ECO:0000313|EMBL:OIW02257.1};	--	GO:0005634,nucleus; GO:0003677,DNA binding; GO:0003700,DNA-binding transcription factor activity; GO:0055062,phosphate ion homeostasis; GO:0006355,regulation of transcription, DNA-templated; GO:0009737,response to abscisic acid; GO:0006351,transcription, DNA-templated	Myb-like DNA-binding domain
Cluster-17474.101862	AUX/IAA	TR	AUX/IAA	45.8048	4.70396	7.53333e-06	down	K14484 auxin-responsive protein IAA | (RefSeq) auxin-responsive protein IAA28-like (A)	auxin-responsive protein IAA29-like [Glycine max]	RecName: Full=Auxin-responsive protein IAA29; AltName: Full=Indoleacetic acid-induced protein 29;	RecName: Full=Auxin-induced protein {ECO:0000256|RuleBase:RU004549};	--	GO:0005634,nucleus; GO:0003700,DNA-binding transcription factor activity; GO:0009734,auxin-activated signaling pathway; GO:0009733,response to auxin; GO:0010218,response to far red light; GO:0010114,response to red light; GO:0006351,transcription, DNA-templated	AUX/IAA family
Cluster-17474.101863	AUX/IAA	TR	AUX/IAA	66.5685	2.68364	4.0725e-09	down	K14484 auxin-responsive protein IAA | (RefSeq) auxin-responsive protein IAA29-like (A)	unknown [Glycine max]	RecName: Full=Auxin-responsive protein IAA11; AltName: Full=Indoleacetic acid-induced protein 11;	RecName: Full=Auxin-induced protein {ECO:0000256|RuleBase:RU004549};	--	GO:0005634,nucleus; GO:0009734,auxin-activated signaling pathway; GO:0006355,regulation of transcription, DNA-templated; GO:0006351,transcription, DNA-templated	AUX/IAA family
Cluster-17474.101872	AUX/IAA	TR	AUX/IAA	39.1625	0.551678	1.05971e-06	down	K14484 auxin-responsive protein IAA | (RefSeq) auxin-responsive protein IAA28-like (A)	PREDICTED: auxin-responsive protein IAA28-like [Glycine max]	RecName: Full=Auxin-responsive protein IAA29; AltName: Full=Indoleacetic acid-induced protein 29;	RecName: Full=Auxin-induced protein {ECO:0000256|RuleBase:RU004549};	--	GO:0005634,nucleus; GO:0003700,DNA-binding transcription factor activity; GO:0009734,auxin-activated signaling pathway; GO:0009733,response to auxin; GO:0010218,response to far red light; GO:0010114,response to red light; GO:0006351,transcription, DNA-templated	AUX/IAA family
Cluster-17474.101875	AUX/IAA	TR	AUX/IAA	6030.13	145.778	1.36851e-39	down	K14484 auxin-responsive protein IAA | (RefSeq) auxin-responsive protein IAA28-like (A)	auxin-responsive protein IAA29-like [Glycine max]	RecName: Full=Auxin-responsive protein IAA29; AltName: Full=Indoleacetic acid-induced protein 29;	RecName: Full=Auxin-induced protein {ECO:0000256|RuleBase:RU004549};	--	GO:0005634,nucleus; GO:0003700,DNA-binding transcription factor activity; GO:0009734,auxin-activated signaling pathway; GO:0009733,response to auxin; GO:0010218,response to far red light; GO:0010114,response to red light; GO:0006351,transcription, DNA-templated	AUX/IAA family
Cluster-17474.101941	B3-ARF	TF	B3->B3-ARF	165.147	415.706	0.00101838	up	K14486 auxin response factor | (RefSeq) auxin response factor 1-like (A)	auxin response factor 1-like [Cajanus cajan]	RecName: Full=Auxin response factor 1;	RecName: Full=Auxin response factor {ECO:0000256|RuleBase:RU004561};	--	GO:0005634,nucleus; GO:0003677,DNA binding; GO:0003700,DNA-binding transcription factor activity; GO:0042802,identical protein binding; GO:0009734,auxin-activated signaling pathway; GO:0010150,leaf senescence; GO:0045892,negative regulation of transcription, DNA-templated; GO:0009733,response to auxin; GO:0006351,transcription, DNA-templated	AUX/IAA family
Cluster-17474.103235	B3-ARF	TF	B3->B3-ARF	97.9302	1504.63	4.54416e-44	up	K14486 auxin response factor | (RefSeq) auxin response factor 7-like (A)	PREDICTED: auxin response factor 2 [Glycine max]	RecName: Full=Auxin response factor 2; AltName: Full=ARF1-binding protein; Short=ARF1-BP; AltName: Full=Protein MEGAINTEGUMENTA;	RecName: Full=Auxin response factor {ECO:0000256|RuleBase:RU004561};	--	GO:0005634,nucleus; GO:0003700,DNA-binding transcription factor activity; GO:0043565,sequence-specific DNA binding; GO:0009734,auxin-activated signaling pathway; GO:0010227,floral organ abscission; GO:0010047,fruit dehiscence; GO:0010150,leaf senescence; GO:0008285,negative regulation of cell proliferation; GO:0045892,negative regulation of transcription, DNA-templated; GO:0048481,plant ovule dev…	B3 DNA binding domain
Cluster-17474.103386	AUX/IAA	TR	AUX/IAA	42.5687	7.65234	0.000593551	down	K14484 auxin-responsive protein IAA | (Kazusa) Lj0g3v0343839.1; - (A)	auxin-responsive protein iaa11-like [Trifolium pratense]	RecName: Full=Auxin-responsive protein IAA13; AltName: Full=Indoleacetic acid-induced protein 13;	RecName: Full=Auxin-induced protein {ECO:0000256|RuleBase:RU004549};	--	GO:0005634,nucleus; GO:0003700,DNA-binding transcription factor activity; GO:0009734,auxin-activated signaling pathway; GO:0009733,response to auxin; GO:0006351,transcription, DNA-templated	AUX/IAA family
Cluster-17474.104306	AUX/IAA	TR	AUX/IAA	791.273	40.5425	1.86343e-27	down	K14484 auxin-responsive protein IAA | (RefSeq) auxin-responsive protein IAA1-like (A)	PREDICTED: auxin-responsive protein IAA1-like [Lupinus angustifolius]	RecName: Full=Auxin-responsive protein IAA1; AltName: Full=Indoleacetic acid-induced protein 1;	RecName: Full=Auxin-induced protein {ECO:0000256|RuleBase:RU004549};	--	GO:0005634,nucleus; GO:0009734,auxin-activated signaling pathway; GO:0006355,regulation of transcription, DNA-templated; GO:0009733,response to auxin; GO:0006351,transcription, DNA-templated	AUX/IAA family
Cluster-17474.104311	AUX/IAA	TR	AUX/IAA	1498.83	104.558	1.69907e-08	down	K14484 auxin-responsive protein IAA | (RefSeq) auxin-induced protein 22B-like (A)	PREDICTED: auxin-induced protein 22B-like [Lupinus angustifolius]	RecName: Full=Auxin-induced protein 22B; AltName: Full=Indole-3-acetic acid-induced protein ARG4;	RecName: Full=Auxin-induced protein {ECO:0000256|RuleBase:RU004549};	--	GO:0005634,nucleus; GO:0009734,auxin-activated signaling pathway; GO:0006355,regulation of transcription, DNA-templated; GO:0006351,transcription, DNA-templated	AUX/IAA family
Cluster-17474.104441	AUX/IAA	TR	AUX/IAA	63.3825	11.9161	0.0158167	down	K14484 auxin-responsive protein IAA | (RefSeq) auxin-responsive protein IAA11 (A)	hypothetical protein GLYMA_13G127000 [Glycine max]	RecName: Full=Auxin-responsive protein IAA13; AltName: Full=Indoleacetic acid-induced protein 13;	RecName: Full=Auxin-induced protein {ECO:0000256|RuleBase:RU004549};	--	GO:0005634,nucleus; GO:0003700,DNA-binding transcription factor activity; GO:0009734,auxin-activated signaling pathway; GO:0009733,response to auxin; GO:0006351,transcription, DNA-templated	PB1 domain
Cluster-17474.104739	AUX/IAA	TR	AUX/IAA	85.468	22.3751	0.00232847	down	K14484 auxin-responsive protein IAA | (RefSeq) auxin-responsive protein IAA8 (A)	Auxin-responsive protein IAA8 [Cajanus cajan]	RecName: Full=Auxin-responsive protein IAA8; AltName: Full=Indoleacetic acid-induced protein 8;	RecName: Full=Auxin-induced protein {ECO:0000256|RuleBase:RU004549};	--	GO:0005634,nucleus; GO:0009734,auxin-activated signaling pathway; GO:1901332,negative regulation of lateral root development; GO:0006355,regulation of transcription, DNA-templated; GO:0006351,transcription, DNA-templated	AUX/IAA family
Cluster-17474.105196	GRAS	TF	GRAS	1236.8	518.949	7.09588e-10	down	K14494 DELLA protein | (RefSeq) DELLA protein GAI (A)	PREDICTED: scarecrow-like protein 13 [Glycine max]	RecName: Full=Scarecrow-like protein 13; Short=AtSCL13; AltName: Full=GRAS family protein 24; Short=AtGRAS-24;	SubName: Full=Uncharacterized protein {ECO:0000313|EMBL:KRH11548.1, ECO:0000313|EnsemblPlants:GLYMA15G12320.1};	--	GO:0005737,cytoplasm; GO:0005634,nucleus; GO:0003700,DNA-binding transcription factor activity; GO:0043565,sequence-specific DNA binding; GO:0006351,transcription, DNA-templated	GRAS domain family
Cluster-17474.106052	bZIP	TF	bZIP	1294.67	3437.04	0.000477886	up	K14432 ABA responsive element binding factor | (RefSeq) hypothetical protein (A)	hypothetical protein PHAVU_002G203300g [Phaseolus vulgaris]	RecName: Full=G-box-binding factor 4; AltName: Full=bZIP transcription factor 40; Short=AtbZIP40;	SubName: Full=Uncharacterized protein {ECO:0000313|EMBL:ESW31031.1};	--	GO:0005634,nucleus; GO:0003677,DNA binding; GO:0003700,DNA-binding transcription factor activity; GO:0043565,sequence-specific DNA binding; GO:0006351,transcription, DNA-templated	bZIP Maf transcription factor
Cluster-17474.106380	AUX/IAA	TR	AUX/IAA	230.787	10.966	1.2361e-12	down	K14484 auxin-responsive protein IAA | (RefSeq) auxin-responsive protein IAA9-like (A)	PREDICTED: auxin-responsive protein IAA9-like isoform X1 [Vigna angularis]	RecName: Full=Auxin-induced protein AUX28;	RecName: Full=Auxin-responsive protein {ECO:0000256|RuleBase:RU004549};	--	GO:0005634,nucleus; GO:0009734,auxin-activated signaling pathway; GO:0006355,regulation of transcription, DNA-templated; GO:0006351,transcription, DNA-templated	AUX/IAA family
Cluster-17474.107175	AUX/IAA	TR	AUX/IAA	43.0095	10.7683	0.00027147	down	K14484 auxin-responsive protein IAA | (RefSeq) auxin-responsive protein IAA8 (A)	PREDICTED: auxin-responsive protein IAA8 [Cicer arietinum]	RecName: Full=Auxin-responsive protein IAA8; AltName: Full=Indoleacetic acid-induced protein 8;	RecName: Full=Auxin-induced protein {ECO:0000256|RuleBase:RU004549};	--	GO:0005634,nucleus; GO:0009734,auxin-activated signaling pathway; GO:1901332,negative regulation of lateral root development; GO:0006355,regulation of transcription, DNA-templated; GO:0006351,transcription, DNA-templated	AUX/IAA family
Cluster-17474.107490	B3-ARF	TF	B3->B3-ARF	341.129	759.812	2.09089e-05	up	K14486 auxin response factor | (Kazusa) Lj4g3v2214800.1; - (A)	auxin response factor 19-like [Cajanus cajan]	RecName: Full=Auxin response factor 19; AltName: Full=Auxin-responsive protein IAA22;	RecName: Full=Auxin response factor {ECO:0000256|RuleBase:RU004561};	--	GO:0005634,nucleus; GO:0003677,DNA binding; GO:0003700,DNA-binding transcription factor activity; GO:0046983,protein dimerization activity; GO:0043565,sequence-specific DNA binding; GO:0009734,auxin-activated signaling pathway; GO:0048527,lateral root development; GO:0010311,lateral root formation; GO:0048366,leaf development; GO:0009733,response to auxin; GO:0009723,response to ethylene; GO:0006…	B3 DNA binding domain
Cluster-17474.108000	bZIP	TF	bZIP	85.8061	333.475	5.19825e-06	up	K14432 ABA responsive element binding factor | (RefSeq) bZIP transcription factor TRAB1 (A)	bZIP transcription factor [Caragana korshinskii]	RecName: Full=ABSCISIC ACID-INSENSITIVE 5-like protein 5; AltName: Full=ABA-responsive element-binding protein 1; AltName: Full=Abscisic acid responsive elements-binding factor 2; Short=ABRE-binding factor 2; AltName: Full=bZIP transcription factor 36; Short=AtbZIP36;	SubName: Full=BZIP transcription factor {ECO:0000313|EMBL:ABG90380.1};	--	GO:0005634,nucleus; GO:0003677,DNA binding; GO:0003700,DNA-binding transcription factor activity; GO:0009738,abscisic acid-activated signaling pathway; GO:0006351,transcription, DNA-templated	bZIP Maf transcription factor
Cluster-17474.108493	AUX/IAA	TR	AUX/IAA	1452.61	68.1325	1.01921e-21	down	K14484 auxin-responsive protein IAA | (RefSeq) auxin-responsive protein IAA9-like isoform X1 (A)	auxin-responsive protein IAA9-like isoform X2 [Cajanus cajan]	RecName: Full=Auxin-responsive protein IAA9; AltName: Full=Indoleacetic acid-induced protein 9;	RecName: Full=Auxin-induced protein {ECO:0000256|RuleBase:RU004549};	--	GO:0005634,nucleus; GO:0003700,DNA-binding transcription factor activity; GO:0043565,sequence-specific DNA binding; GO:0009734,auxin-activated signaling pathway; GO:0009733,response to auxin; GO:0006351,transcription, DNA-templated	AUX/IAA family
Cluster-17474.109019	AUX/IAA	TR	AUX/IAA	74.211	1.65503	1.29051e-06	down	K14484 auxin-responsive protein IAA | (RefSeq) auxin-responsive protein IAA9-like isoform X1 (A)	auxin-responsive protein IAA9-like isoform X1 [Cajanus cajan]	RecName: Full=Auxin-responsive protein IAA9; AltName: Full=Indoleacetic acid-induced protein 9;	RecName: Full=Auxin-induced protein {ECO:0000256|RuleBase:RU004549};	--	GO:0005634,nucleus; GO:0003700,DNA-binding transcription factor activity; GO:0043565,sequence-specific DNA binding; GO:0009734,auxin-activated signaling pathway; GO:0009733,response to auxin; GO:0006351,transcription, DNA-templated	AUX/IAA family
Cluster-17474.109571	AUX/IAA	TR	AUX/IAA	23.9	75.7963	0.0186862	up	K14486 auxin response factor | (Kazusa) Lj4g3v2214800.1; - (A)	auxin response factor 19 [Cajanus cajan]	RecName: Full=Auxin response factor 19; AltName: Full=Auxin-responsive protein IAA22;	RecName: Full=Auxin response factor {ECO:0000256|RuleBase:RU004561};	--	GO:0005634,nucleus; GO:0003677,DNA binding; GO:0003700,DNA-binding transcription factor activity; GO:0046983,protein dimerization activity; GO:0043565,sequence-specific DNA binding; GO:0009734,auxin-activated signaling pathway; GO:0048527,lateral root development; GO:0010311,lateral root formation; GO:0048366,leaf development; GO:0009733,response to auxin; GO:0009723,response to ethylene; GO:0006…	AUX/IAA family
Cluster-17474.109993	AUX/IAA	TR	AUX/IAA	1335.13	120.3	3.89706e-23	down	K14484 auxin-responsive protein IAA | (RefSeq) auxin-responsive protein IAA8-like (A)	PREDICTED: auxin-responsive protein IAA9-like isoform X2 [Lupinus angustifolius]	RecName: Full=Auxin-responsive protein IAA9; AltName: Full=Indoleacetic acid-induced protein 9;	RecName: Full=Auxin-induced protein {ECO:0000256|RuleBase:RU004549};	--	GO:0005634,nucleus; GO:0003700,DNA-binding transcription factor activity; GO:0043565,sequence-specific DNA binding; GO:0009734,auxin-activated signaling pathway; GO:0009733,response to auxin; GO:0006351,transcription, DNA-templated	AUX/IAA family
Cluster-17474.110264	GARP-G2-like	TF	GARP->GARP-G2-like	246.643	592.823	1.61188e-11	up	K14491 two-component response regulator ARR-B family | (RefSeq) two-component response regulator ARR12 (A)	PREDICTED: myb family transcription factor EFM-like [Lupinus angustifolius]	RecName: Full=Transcription factor HHO6 {ECO:0000305}; AltName: Full=MYB-domain transcription factor HHO6 {ECO:0000305}; AltName: Full=Protein HRS1 HOMOLOG 6 {ECO:0000305};	SubName: Full=Uncharacterized protein {ECO:0000313|EMBL:KRH50234.1, ECO:0000313|EnsemblPlants:GLYMA07G33130.1};	--	GO:0005634,nucleus; GO:0003677,DNA binding; GO:0003700,DNA-binding transcription factor activity; GO:0006355,regulation of transcription, DNA-templated; GO:0006351,transcription, DNA-templated	Myb-like DNA-binding domain
Cluster-17474.110280	AUX/IAA	TR	AUX/IAA	609.93	26.561	2.13324e-35	down	K14484 auxin-responsive protein IAA | (RefSeq) auxin-responsive protein IAA9-like isoform X1 (A)	auxin-responsive protein IAA9-like isoform X1 [Cajanus cajan]	RecName: Full=Auxin-responsive protein IAA9; AltName: Full=Indoleacetic acid-induced protein 9;	RecName: Full=Auxin-induced protein {ECO:0000256|RuleBase:RU004549};	--	GO:0005634,nucleus; GO:0003700,DNA-binding transcription factor activity; GO:0043565,sequence-specific DNA binding; GO:0009734,auxin-activated signaling pathway; GO:0009733,response to auxin; GO:0006351,transcription, DNA-templated	AUX/IAA family
Cluster-17474.110310	bHLH	TF	bHLH	303.498	734.294	3.22361e-11	up	K12126 phytochrome-interacting factor 3 | (RefSeq) PIF3; hypothetical protein (A)	PREDICTED: transcription factor UNE12-like [Glycine max]	RecName: Full=Transcription factor UNE12; AltName: Full=Basic helix-loop-helix protein 59; Short=AtbHLH59; Short=bHLH 59; AltName: Full=Protein UNFERTILIZED EMBRYO SAC 12; AltName: Full=Transcription factor EN 93; AltName: Full=bHLH transcription factor bHLH059;	SubName: Full=Uncharacterized protein {ECO:0000313|EMBL:KRG95612.1, ECO:0000313|EnsemblPlants:GLYMA19G34360.1};	--	GO:0005634,nucleus; GO:0001046,core promoter sequence-specific DNA binding; GO:0003700,DNA-binding transcription factor activity; GO:0046983,protein dimerization activity; GO:0001228,DNA-binding transcription activator activity, RNA polymerase II-specific; GO:0009567,double fertilization forming a zygote and endosperm; GO:0007275,multicellular organism development; GO:0031347,regulation of defens…	Helix-loop-helix DNA-binding domain
Cluster-17474.110791	B3	TF	B3->B3	20.0435	104.084	0.000236887	up	K14486 auxin response factor | (RefSeq) auxin response factor 19-like isoform X1 (A)	hypothetical protein GLYMA_05G1438001, partial [Glycine max]	RecName: Full=Auxin response factor 6;	RecName: Full=Auxin response factor {ECO:0000256|RuleBase:RU004561}; Flags: Fragment;	--	GO:0005634,nucleus; GO:0003677,DNA binding; GO:0003700,DNA-binding transcription factor activity; GO:0009734,auxin-activated signaling pathway; GO:0009908,flower development; GO:0009733,response to auxin; GO:0006351,transcription, DNA-templated	B3 DNA binding domain
Cluster-17474.111025	B3	TF	B3->B3	489.198	98.0864	2.90133e-21	down	K14486 auxin response factor | (Kazusa) Lj6g3v2006460.1; - (A)	hypothetical protein GLYMA_15G0788001, partial [Glycine max]	RecName: Full=Auxin response factor 3; AltName: Full=Protein ETTIN;	SubName: Full=Uncharacterized protein {ECO:0000313|EMBL:KRH10952.1}; Flags: Fragment;	--	GO:0005634,nucleus; GO:0003677,DNA binding; GO:0003700,DNA-binding transcription factor activity; GO:0010158,abaxial cell fate specification; GO:0009850,auxin metabolic process; GO:0009734,auxin-activated signaling pathway; GO:0010582,floral meristem determinacy; GO:0009733,response to auxin; GO:0006351,transcription, DNA-templated; GO:0010050,vegetative phase change	B3 DNA binding domain
Cluster-17474.111093	AUX/IAA	TR	AUX/IAA	86.943	0.309354	2.73452e-10	down	K14484 auxin-responsive protein IAA | (RefSeq) auxin-responsive protein IAA11 (A)	auxin-responsive protein IAA11 [Cajanus cajan]	RecName: Full=Auxin-responsive protein IAA11; AltName: Full=Indoleacetic acid-induced protein 11;	RecName: Full=Auxin-induced protein {ECO:0000256|RuleBase:RU004549};	--	GO:0005634,nucleus; GO:0009734,auxin-activated signaling pathway; GO:0006355,regulation of transcription, DNA-templated; GO:0006351,transcription, DNA-templated	AUX/IAA family
Cluster-17474.111812	AUX/IAA	TR	AUX/IAA	44.068	12.8591	0.0112843	down	K14484 auxin-responsive protein IAA | (RefSeq) auxin-responsive AUX/IAA family protein (A)	auxin-responsive AUX/IAA family protein [Medicago truncatula]	RecName: Full=Auxin-responsive protein IAA17; AltName: Full=Auxin response 3; AltName: Full=Indoleacetic acid-induced protein 17;	RecName: Full=Auxin-induced protein {ECO:0000256|RuleBase:RU004549};	--	GO:0005634,nucleus; GO:0003700,DNA-binding transcription factor activity; GO:0042802,identical protein binding; GO:0009734,auxin-activated signaling pathway; GO:1900057,positive regulation of leaf senescence; GO:0009733,response to auxin; GO:0006351,transcription, DNA-templated	--
Cluster-17474.111813	AUX/IAA	TR	AUX/IAA	541.689	154.196	4.17152e-09	down	K14484 auxin-responsive protein IAA | (RefSeq) auxin-responsive AUX/IAA family protein (A)	auxin-responsive AUX/IAA family protein [Medicago truncatula]	RecName: Full=Auxin-responsive protein IAA3; AltName: Full=Indoleacetic acid-induced protein 3;	RecName: Full=Auxin-induced protein {ECO:0000256|RuleBase:RU004549};	--	GO:0005634,nucleus; GO:0009734,auxin-activated signaling pathway; GO:0006355,regulation of transcription, DNA-templated; GO:0009733,response to auxin; GO:0006351,transcription, DNA-templated	AUX/IAA family
Cluster-17474.111962	AUX/IAA	TR	AUX/IAA	618.544	2082.91	7.70117e-32	up	K14486 auxin response factor | (RefSeq) auxin response factor 7-like (A)	PREDICTED: auxin response factor 2-like isoform X2 [Glycine max]	RecName: Full=Auxin response factor 2A {ECO:0000303|PubMed:26716451, ECO:0000303|PubMed:26959229}; Short=SlARF2A {ECO:0000303|PubMed:26716451};	RecName: Full=Auxin response factor {ECO:0000256|RuleBase:RU004561};	--	GO:0005634,nucleus; GO:0003677,DNA binding; GO:0046982,protein heterodimerization activity; GO:0042803,protein homodimerization activity; GO:0009734,auxin-activated signaling pathway; GO:0009835,fruit ripening; GO:0009836,fruit ripening, climacteric; GO:0009911,positive regulation of flower development; GO:0006355,regulation of transcription, DNA-templated; GO:0006351,transcription, DNA-templated	AUX/IAA family
Cluster-17474.112605	AUX/IAA	TR	AUX/IAA	269.6	17.0226	9.90972e-40	down	K14484 auxin-responsive protein IAA | (RefSeq) auxin-responsive protein IAA8-like (A)	PREDICTED: auxin-responsive protein IAA8-like isoform X1 [Lupinus angustifolius]	RecName: Full=Auxin-responsive protein IAA9; AltName: Full=Indoleacetic acid-induced protein 9;	RecName: Full=Auxin-induced protein {ECO:0000256|RuleBase:RU004549};	--	GO:0005634,nucleus; GO:0003700,DNA-binding transcription factor activity; GO:0043565,sequence-specific DNA binding; GO:0009734,auxin-activated signaling pathway; GO:0009733,response to auxin; GO:0006351,transcription, DNA-templated	AUX/IAA family
Cluster-17474.112612	Others	TR	Others	13.4864	75.4733	9.81928e-06	up	K14489 arabidopsis histidine kinase 2/3/4 (cytokinin receptor) [EC:2.7.13.3] | (RefSeq) histidine kinase 3 (A)	PREDICTED: histidine kinase 3 isoform X2 [Vigna angularis]	RecName: Full=Histidine kinase 3; EC=2.7.13.3; AltName: Full=Arabidopsis histidine kinase 3; Short=AtHK3; AltName: Full=Protein AUTHENTIC HIS-KINASE 3; AltName: Full=Protein ORESARA 12;	SubName: Full=Uncharacterized protein {ECO:0000313|EMBL:BAT74390.1};	Sensory transduction histidine kinase	GO:0005789,endoplasmic reticulum membrane; GO:0016021,integral component of membrane; GO:0005886,plasma membrane; GO:0009884,cytokinin receptor activity; GO:0000155,phosphorelay sensor kinase activity; GO:0004673,protein histidine kinase activity; GO:0043424,protein histidine kinase binding; GO:0071215,cellular response to abscisic acid stimulus; GO:0070417,cellular response to cold; GO:0016036,c…	Response regulator receiver domain
Cluster-17474.112722	AUX/IAA	TR	AUX/IAA	812.669	216.94	4.85812e-05	down	K14484 auxin-responsive protein IAA | (RefSeq) auxin-induced protein 22D-like (A)	hypothetical protein GLYMA_02G142600 [Glycine max]	RecName: Full=Auxin-induced protein 22D; AltName: Full=Indole-3-acetic acid-induced protein ARG13;	RecName: Full=Auxin-induced protein {ECO:0000256|RuleBase:RU004549};	--	GO:0005634,nucleus; GO:0009734,auxin-activated signaling pathway; GO:0006355,regulation of transcription, DNA-templated; GO:0006351,transcription, DNA-templated	AUX/IAA family
Cluster-17474.112953	AUX/IAA	TR	AUX/IAA	2094.57	436.815	2.16373e-16	down	K14484 auxin-responsive protein IAA | (RefSeq) auxin-responsive protein IAA14-like (A)	hypothetical protein VIGAN_08144100 [Vigna angularis var. angularis]	RecName: Full=Auxin-responsive protein IAA14; AltName: Full=Indoleacetic acid-induced protein 14; AltName: Full=Protein SOLITARY ROOT;	RecName: Full=Auxin-induced protein {ECO:0000256|RuleBase:RU004549};	--	GO:0005634,nucleus; GO:0003700,DNA-binding transcription factor activity; GO:0009734,auxin-activated signaling pathway; GO:0010102,lateral root morphogenesis; GO:0045892,negative regulation of transcription, DNA-templated; GO:0009733,response to auxin; GO:0006351,transcription, DNA-templated	AUX/IAA family
Cluster-17474.113150	AUX/IAA	TR	AUX/IAA	31.8516	0	3.41523e-07	down	K14484 auxin-responsive protein IAA | (Kazusa) Lj4g3v3060360.1; - (A)	auxin influx carrier, partial [Arachis hypogaea]	RecName: Full=Auxin-responsive protein IAA8; AltName: Full=Indoleacetic acid-induced protein 8;	RecName: Full=Auxin-induced protein {ECO:0000256|RuleBase:RU004549}; Flags: Fragment;	--	GO:0005634,nucleus; GO:0009734,auxin-activated signaling pathway; GO:1901332,negative regulation of lateral root development; GO:0006355,regulation of transcription, DNA-templated; GO:0006351,transcription, DNA-templated	AUX/IAA family
Cluster-17474.113569	GARP-G2-like	TF	GARP->GARP-G2-like	56.3274	188.219	0.000331772	up	K14491 two-component response regulator ARR-B family | (RefSeq) two-component response regulator ARR2-like (A)	PREDICTED: two-component response regulator ARR1-like isoform X1 [Lupinus angustifolius]	RecName: Full=Two-component response regulator ARR1;	RecName: Full=Two-component response regulator {ECO:0000256|PIRNR:PIRNR036392};	GATA-4/5/6 transcription factors	GO:0005634,nucleus; GO:0003677,DNA binding; GO:0003700,DNA-binding transcription factor activity; GO:0000156,phosphorelay response regulator activity; GO:0090506,axillary shoot meristem initiation; GO:0071368,cellular response to cytokinin stimulus; GO:0009736,cytokinin-activated signaling pathway; GO:0010492,maintenance of shoot apical meristem identity; GO:0080022,primary root development; GO:0…	--
Cluster-17474.113654	bZIP	TF	bZIP	34.329	290.307	0.0104392	up	K14432 ABA responsive element binding factor | (RefSeq) ABSCISIC ACID-INSENSITIVE 5-like protein 2 (A)	PREDICTED: ABSCISIC ACID-INSENSITIVE 5-like protein 2 [Lupinus angustifolius]	RecName: Full=ABSCISIC ACID-INSENSITIVE 5-like protein 2; AltName: Full=ABA-responsive element-binding protein 3; AltName: Full=Dc3 promoter-binding factor 3; Short=AtDPBF3; AltName: Full=bZIP transcription factor 66; Short=AtbZIP66;	SubName: Full=BZIP transcription factor {ECO:0000313|EMBL:AES81050.1}; SubName: Full=cAMP response element binding (CREB) protein {ECO:0000313|EMBL:ABD28662.1};	--	GO:0005634,nucleus; GO:0003700,DNA-binding transcription factor activity; GO:0043565,sequence-specific DNA binding; GO:0009738,abscisic acid-activated signaling pathway; GO:0009737,response to abscisic acid; GO:0006351,transcription, DNA-templated	Basic region leucine zipper
Cluster-17474.113810	AUX/IAA	TR	AUX/IAA	3271.13	915.21	1.5441e-11	down	K14484 auxin-responsive protein IAA | (RefSeq) auxin-responsive protein IAA8 (A)	auxin-responsive protein IAA8 [Vigna radiata var. radiata]	RecName: Full=Auxin-responsive protein IAA9; AltName: Full=Indoleacetic acid-induced protein 9;	RecName: Full=Auxin-induced protein {ECO:0000256|RuleBase:RU004549};	--	GO:0005634,nucleus; GO:0003700,DNA-binding transcription factor activity; GO:0043565,sequence-specific DNA binding; GO:0009734,auxin-activated signaling pathway; GO:0009733,response to auxin; GO:0006351,transcription, DNA-templated	AUX/IAA family
Cluster-17474.113993	B3-ARF	TF	B3->B3-ARF	1155.69	51.6367	4.85735e-23	down	K14486 auxin response factor | (RefSeq) auxin response factor 19-like isoform X1 (A)	hypothetical protein VIGAN_11260500 [Vigna angularis var. angularis]	RecName: Full=Auxin response factor 5;	RecName: Full=Auxin response factor {ECO:0000256|RuleBase:RU004561};	--	GO:0005634,nucleus; GO:0003677,DNA binding; GO:0009734,auxin-activated signaling pathway; GO:0006355,regulation of transcription, DNA-templated; GO:0006351,transcription, DNA-templated	B3 DNA binding domain
Cluster-17474.115161	bZIP	TF	bZIP	134.264	271.242	0.000121446	up	K14432 ABA responsive element binding factor | (RefSeq) G-box-binding factor 4-like (A)	G-box-binding factor 4-like [Cajanus cajan]	RecName: Full=G-box-binding factor 4; AltName: Full=bZIP transcription factor 40; Short=AtbZIP40;	SubName: Full=G-box-binding factor 4 {ECO:0000313|EMBL:KYP47911.1};	--	GO:0005634,nucleus; GO:0003677,DNA binding; GO:0003700,DNA-binding transcription factor activity; GO:0043565,sequence-specific DNA binding; GO:0006351,transcription, DNA-templated	Basic region leucine zipper
Cluster-17474.115549	GARP-ARR-B	TF	GARP->GARP-ARR-B	30.0032	74.5195	0.000148666	up	K14491 two-component response regulator ARR-B family | (RefSeq) two-component response regulator ARR12-like (A)	PREDICTED: two-component response regulator ARR12-like isoform X1 [Glycine max]	RecName: Full=Two-component response regulator ORR23 {ECO:0000305}; AltName: Full=OsRRB5 {ECO:0000303|PubMed:16891544};	SubName: Full=Uncharacterized protein {ECO:0000313|EMBL:KRH12938.1};	GATA-4/5/6 transcription factors	GO:0005634,nucleus; GO:0003677,DNA binding; GO:0003700,DNA-binding transcription factor activity; GO:0009736,cytokinin-activated signaling pathway; GO:0000160,phosphorelay signal transduction system; GO:0006351,transcription, DNA-templated	Myb-like DNA-binding domain
Cluster-17474.116314	GRAS	TF	GRAS	82.9054	840.343	1.56926e-30	up	K14494 DELLA protein | (RefSeq) DELLA protein GAI1-like (A)	PREDICTED: scarecrow-like protein 34 [Lupinus angustifolius]	RecName: Full=Scarecrow-like protein 14; Short=AtSCL14; AltName: Full=GRAS family protein 2; Short=AtGRAS-2;	SubName: Full=Uncharacterized protein {ECO:0000313|EMBL:OIW09187.1};	--	GO:0005829,cytosol; GO:0005634,nucleus; GO:0003700,DNA-binding transcription factor activity; GO:0043565,sequence-specific DNA binding; GO:0045893,positive regulation of transcription, DNA-templated; GO:0006355,regulation of transcription, DNA-templated; GO:0009410,response to xenobiotic stimulus; GO:0006351,transcription, DNA-templated	GRAS domain family
Cluster-17474.117081	bHLH	TF	bHLH	346.101	1830.53	8.95367e-26	up	K12126 phytochrome-interacting factor 3 | (RefSeq) PIF3; hypothetical protein (A)	transcription factor bHLH66 [Vigna radiata var. radiata]	RecName: Full=Transcription factor bHLH66; AltName: Full=Basic helix-loop-helix protein 66; Short=AtbHLH66; Short=bHLH 66; AltName: Full=Transcription factor EN 95; AltName: Full=bHLH transcription factor bHLH066;	SubName: Full=transcription factor bHLH66-like {ECO:0000313|RefSeq:XP_014502095.1};	--	GO:0005634,nucleus; GO:0001046,core promoter sequence-specific DNA binding; GO:0003700,DNA-binding transcription factor activity; GO:0046983,protein dimerization activity; GO:0001228,DNA-binding transcription activator activity, RNA polymerase II-specific; GO:0055046,microgametogenesis; GO:0048235,pollen sperm cell differentiation; GO:0006355,regulation of transcription, DNA-templated; GO:0080147…	Helix-loop-helix DNA-binding domain
Cluster-17474.117469	AUX/IAA	TR	AUX/IAA	964.499	146.245	0.000172322	down	K14484 auxin-responsive protein IAA | (RefSeq) auxin-induced protein 22B-like (A)	PREDICTED: auxin-induced protein 22B-like [Lupinus angustifolius]	RecName: Full=Auxin-induced protein 22B; AltName: Full=Indole-3-acetic acid-induced protein ARG4;	RecName: Full=Auxin-induced protein {ECO:0000256|RuleBase:RU004549};	--	GO:0005634,nucleus; GO:0009734,auxin-activated signaling pathway; GO:0006355,regulation of transcription, DNA-templated; GO:0006351,transcription, DNA-templated	AUX/IAA family
Cluster-17474.119605	GRAS	TF	GRAS	381.758	81.175	0.00059089	down	K14494 DELLA protein | (RefSeq) DELLA protein GAI (A)	PREDICTED: scarecrow-like protein 13 [Glycine max]	RecName: Full=Scarecrow-like protein 13; Short=AtSCL13; AltName: Full=GRAS family protein 24; Short=AtGRAS-24;	SubName: Full=Uncharacterized protein {ECO:0000313|EMBL:KRH11548.1, ECO:0000313|EnsemblPlants:GLYMA15G12320.1};	--	GO:0005737,cytoplasm; GO:0005634,nucleus; GO:0003700,DNA-binding transcription factor activity; GO:0043565,sequence-specific DNA binding; GO:0006351,transcription, DNA-templated	GRAS domain family
Cluster-17474.120456	B3-ARF	TF	B3->B3-ARF	6.84477	37.6935	0.000942839	up	K14486 auxin response factor | (RefSeq) auxin response factor 7 (A)	LOW QUALITY PROTEIN: auxin response factor 19-like [Arachis ipaensis]	RecName: Full=Auxin response factor 19; AltName: Full=OsARF7a;	RecName: Full=Auxin response factor {ECO:0000256|RuleBase:RU004561};	--	GO:0005634,nucleus; GO:0003677,DNA binding; GO:0009734,auxin-activated signaling pathway; GO:0006355,regulation of transcription, DNA-templated; GO:0006351,transcription, DNA-templated	Auxin response factor
Cluster-17474.120461	B3-ARF	TF	B3->B3-ARF	0	28.4392	4.28272e-07	up	K14486 auxin response factor | (RefSeq) auxin response factor 19-like isoform X1 (A)	LOW QUALITY PROTEIN: auxin response factor 19-like [Arachis duranensis]	RecName: Full=Auxin response factor 5;	RecName: Full=Auxin response factor {ECO:0000256|RuleBase:RU004561};	--	GO:0005634,nucleus; GO:0003677,DNA binding; GO:0009734,auxin-activated signaling pathway; GO:0006355,regulation of transcription, DNA-templated; GO:0006351,transcription, DNA-templated	B3 DNA binding domain
Cluster-17474.121241	GRAS	TF	GRAS	626.991	196.431	1.31903e-11	down	K14494 DELLA protein | (RefSeq) DELLA protein GAIP-B-like (A)	hypothetical protein PHAVU_008G286000g [Phaseolus vulgaris]	RecName: Full=Scarecrow-like transcription factor PAT1; AltName: Full=GRAS family protein 29; Short=AtGRAS-29; AltName: Full=Protein PHYTOCHROME A SIGNAL TRANSDUCTION 1;	SubName: Full=Uncharacterized protein {ECO:0000313|EMBL:ESW14496.1};	--	GO:0005737,cytoplasm; GO:0005634,nucleus; GO:0003700,DNA-binding transcription factor activity; GO:0043565,sequence-specific DNA binding; GO:0004871,NA; GO:0009640,photomorphogenesis; GO:0006355,regulation of transcription, DNA-templated; GO:0006351,transcription, DNA-templated	GRAS domain family
Cluster-17474.121664	Others	TR	Others	590.391	197.133	0.000892677	down	K14489 arabidopsis histidine kinase 2/3/4 (cytokinin receptor) [EC:2.7.13.3] | (RefSeq) histidine kinase 2 (A)	PREDICTED: histidine kinase 2 isoform X1 [Lupinus angustifolius]	RecName: Full=Histidine kinase 2; EC=2.7.13.3; AltName: Full=Arabidopsis histidine kinase 2; Short=AtHK2; AltName: Full=Protein AUTHENTIC HIS-KINASE 2;	SubName: Full=histidine kinase 2 {ECO:0000313|RefSeq:XP_014504489.1};	Sensory transduction histidine kinase	GO:0005789,endoplasmic reticulum membrane; GO:0016021,integral component of membrane; GO:0005886,plasma membrane; GO:0009884,cytokinin receptor activity; GO:0042802,identical protein binding; GO:0019900,kinase binding; GO:0000155,phosphorelay sensor kinase activity; GO:0004673,protein histidine kinase activity; GO:0043424,protein histidine kinase binding; GO:0071215,cellular response to abscisic …	Serpentine type 7TM GPCR chemoreceptor Str
Cluster-17474.121787	SRS	TF	SRS	381.125	39.7774	7.73559e-51	down	K14491 two-component response regulator ARR-B family | (RefSeq) uncharacterized protein LOC111290300 (A)	protein SHI RELATED SEQUENCE 5 [Cajanus cajan]	RecName: Full=Protein SHI RELATED SEQUENCE 5;	SubName: Full=Uncharacterized protein {ECO:0000313|EMBL:KYP46569.1};	--	GO:0005634,nucleus; GO:0003677,DNA binding; GO:0046872,metal ion binding; GO:0009851,auxin biosynthetic process; GO:0009734,auxin-activated signaling pathway; GO:0007275,multicellular organism development	Domain of unknown function (DUF702)
Cluster-17474.121945	bZIP	TF	bZIP	460.772	2235.72	2.66749e-16	up	K14432 ABA responsive element binding factor | (RefSeq) bZIP transcription factor TRAB1 (A)	bZIP transcription factor [Caragana korshinskii]	RecName: Full=ABSCISIC ACID-INSENSITIVE 5-like protein 5; AltName: Full=ABA-responsive element-binding protein 1; AltName: Full=Abscisic acid responsive elements-binding factor 2; Short=ABRE-binding factor 2; AltName: Full=bZIP transcription factor 36; Short=AtbZIP36;	SubName: Full=BZIP transcription factor {ECO:0000313|EMBL:ABG90380.1};	--	GO:0005634,nucleus; GO:0003677,DNA binding; GO:0003700,DNA-binding transcription factor activity; GO:0009738,abscisic acid-activated signaling pathway; GO:0006351,transcription, DNA-templated	bZIP Maf transcription factor
Cluster-17474.122009	AUX/IAA	TR	AUX/IAA	1129.77	118.87	2.244e-13	down	K14484 auxin-responsive protein IAA | (RefSeq) auxin-responsive protein IAA11 (A)	auxin-responsive protein IAA11 [Cajanus cajan]	RecName: Full=Auxin-responsive protein IAA11; AltName: Full=Indoleacetic acid-induced protein 11;	RecName: Full=Auxin-induced protein {ECO:0000256|RuleBase:RU004549};	--	GO:0005634,nucleus; GO:0009734,auxin-activated signaling pathway; GO:0006355,regulation of transcription, DNA-templated; GO:0006351,transcription, DNA-templated	PB1 domain
Cluster-17474.122089	AUX/IAA	TR	AUX/IAA	420.448	858.127	2.50897e-05	up	K14486 auxin response factor | (Kazusa) Lj4g3v2214800.1; - (A)	auxin response factor 19-like [Cajanus cajan]	RecName: Full=Auxin response factor 7; AltName: Full=Auxin-responsive protein IAA21/IAA23/IAA25; AltName: Full=Protein BIPOSTO; AltName: Full=Protein NON-PHOTOTROPIC HYPOCOTYL 4; AltName: Full=Protein TRANSPORT INHIBITOR RESPONSE 5;	RecName: Full=Auxin response factor {ECO:0000256|RuleBase:RU004561};	--	GO:0005634,nucleus; GO:0003677,DNA binding; GO:0003700,DNA-binding transcription factor activity; GO:0009734,auxin-activated signaling pathway; GO:0009785,blue light signaling pathway; GO:0009630,gravitropism; GO:0048527,lateral root development; GO:0010311,lateral root formation; GO:0048366,leaf development; GO:0009638,phototropism; GO:0045893,positive regulation of transcription, DNA-templated;…	AUX/IAA family
Cluster-17474.122463	AUX/IAA	TR	AUX/IAA	462.31	2.00911	2.16825e-20	down	K14484 auxin-responsive protein IAA | (RefSeq) auxin-induced protein 22A-like (A)	PREDICTED: auxin-induced protein 22A-like [Lupinus angustifolius]	RecName: Full=Auxin-induced protein AUX22;	RecName: Full=Auxin-induced protein {ECO:0000256|RuleBase:RU004549}; Flags: Fragment;	--	GO:0005634,nucleus; GO:0009734,auxin-activated signaling pathway; GO:0006355,regulation of transcription, DNA-templated; GO:0006351,transcription, DNA-templated	AUX/IAA family
Cluster-17474.123471	GARP-G2-like	TF	GARP->GARP-G2-like	241.397	759.303	4.89906e-19	up	K14491 two-component response regulator ARR-B family | (RefSeq) two-component response regulator ARR12-like (A)	PREDICTED: myb family transcription factor EFM-like isoform X2 [Lupinus angustifolius]	RecName: Full=Myb family transcription factor EFM {ECO:0000303|PubMed:25132385}; AltName: Full=MYB-domain transcription factor HHO4 {ECO:0000305}; AltName: Full=Protein EARLY FLOWERING MYB {ECO:0000303|PubMed:25132385}; AltName: Full=Protein HRS1 HOMOLOG 4 {ECO:0000305};	SubName: Full=Uncharacterized protein {ECO:0000313|EMBL:OIV93266.1};	--	GO:0005634,nucleus; GO:0003677,DNA binding; GO:0003700,DNA-binding transcription factor activity; GO:0009908,flower development; GO:0009740,gibberellic acid mediated signaling pathway; GO:0010452,histone H3-K36 methylation; GO:0048579,negative regulation of long-day photoperiodism, flowering; GO:1903507,negative regulation of nucleic acid-templated transcription; GO:0006355,regulation of transcri…	Myb-like DNA-binding domain
Cluster-17474.123640	GRAS	TF	GRAS	516.154	1587.91	1.47818e-18	up	K14494 DELLA protein | (RefSeq) DELLA protein GAI-like (A)	scarecrow-like protein 11 [Cajanus cajan]	RecName: Full=Scarecrow-like protein 14; Short=AtSCL14; AltName: Full=GRAS family protein 2; Short=AtGRAS-2;	SubName: Full=Uncharacterized protein {ECO:0000313|EnsemblPlants:GLYMA15G04160.1};	--	GO:0005829,cytosol; GO:0005634,nucleus; GO:0003700,DNA-binding transcription factor activity; GO:0043565,sequence-specific DNA binding; GO:0045893,positive regulation of transcription, DNA-templated; GO:0006355,regulation of transcription, DNA-templated; GO:0009410,response to xenobiotic stimulus; GO:0006351,transcription, DNA-templated	GRAS domain family
Cluster-17474.124982	bHLH	TF	bHLH	306.039	619.719	2.18021e-07	up	K12126 phytochrome-interacting factor 3 | (RefSeq) PIF3; hypothetical protein (A)	PREDICTED: transcription factor UNE12-like [Glycine max]	RecName: Full=Transcription factor UNE12; AltName: Full=Basic helix-loop-helix protein 59; Short=AtbHLH59; Short=bHLH 59; AltName: Full=Protein UNFERTILIZED EMBRYO SAC 12; AltName: Full=Transcription factor EN 93; AltName: Full=bHLH transcription factor bHLH059;	SubName: Full=Uncharacterized protein {ECO:0000313|EMBL:KRG95612.1, ECO:0000313|EnsemblPlants:GLYMA19G34360.1};	--	GO:0005634,nucleus; GO:0001046,core promoter sequence-specific DNA binding; GO:0003700,DNA-binding transcription factor activity; GO:0046983,protein dimerization activity; GO:0001228,DNA-binding transcription activator activity, RNA polymerase II-specific; GO:0009567,double fertilization forming a zygote and endosperm; GO:0007275,multicellular organism development; GO:0031347,regulation of defens…	Helix-loop-helix DNA-binding domain
Cluster-17474.124986	AUX/IAA	TR	AUX/IAA	373.924	26.7664	6.28677e-13	down	K14484 auxin-responsive protein IAA | (RefSeq) auxin-responsive protein IAA8-like (A)	PREDICTED: auxin-responsive protein IAA9-like isoform X2 [Lupinus angustifolius]	RecName: Full=Auxin-responsive protein IAA8; AltName: Full=Indoleacetic acid-induced protein 8;	RecName: Full=Auxin-induced protein {ECO:0000256|RuleBase:RU004549};	--	GO:0005634,nucleus; GO:0009734,auxin-activated signaling pathway; GO:1901332,negative regulation of lateral root development; GO:0006355,regulation of transcription, DNA-templated; GO:0006351,transcription, DNA-templated	AUX/IAA family
Cluster-17474.125120	AUX/IAA	TR	AUX/IAA	77.4493	15.1405	0.000180367	down	K14484 auxin-responsive protein IAA | (RefSeq) auxin-responsive protein IAA14-like (A)	hypothetical protein VIGAN_08144100 [Vigna angularis var. angularis]	RecName: Full=Auxin-responsive protein IAA14; AltName: Full=Indoleacetic acid-induced protein 14; AltName: Full=Protein SOLITARY ROOT;	RecName: Full=Auxin-induced protein {ECO:0000256|RuleBase:RU004549};	--	GO:0005634,nucleus; GO:0003700,DNA-binding transcription factor activity; GO:0009734,auxin-activated signaling pathway; GO:0010102,lateral root morphogenesis; GO:0045892,negative regulation of transcription, DNA-templated; GO:0009733,response to auxin; GO:0006351,transcription, DNA-templated	AUX/IAA family
Cluster-17474.126947	Others	TR	Others	183.38	605.886	3.75253e-05	up	K14489 arabidopsis histidine kinase 2/3/4 (cytokinin receptor) [EC:2.7.13.3] | (RefSeq) histidine kinase 3 (A)	Histidine kinase 3 [Glycine soja]	RecName: Full=Histidine kinase 3; EC=2.7.13.3; AltName: Full=Arabidopsis histidine kinase 3; Short=AtHK3; AltName: Full=Protein AUTHENTIC HIS-KINASE 3; AltName: Full=Protein ORESARA 12;	SubName: Full=Uncharacterized protein {ECO:0000313|EMBL:KRH42680.1, ECO:0000313|EnsemblPlants:GLYMA08G11060.3};	Sensory transduction histidine kinase	GO:0005789,endoplasmic reticulum membrane; GO:0016021,integral component of membrane; GO:0005886,plasma membrane; GO:0009884,cytokinin receptor activity; GO:0000155,phosphorelay sensor kinase activity; GO:0004673,protein histidine kinase activity; GO:0043424,protein histidine kinase binding; GO:0071215,cellular response to abscisic acid stimulus; GO:0070417,cellular response to cold; GO:0016036,c…	Response regulator receiver domain
Cluster-17474.127538	Others	TR	Others	276.744	115.236	7.06179e-06	down	K14489 arabidopsis histidine kinase 2/3/4 (cytokinin receptor) [EC:2.7.13.3] | (RefSeq) histidine kinase 2 (A)	PREDICTED: histidine kinase 2 isoform X1 [Lupinus angustifolius]	RecName: Full=Histidine kinase 2; EC=2.7.13.3; AltName: Full=Arabidopsis histidine kinase 2; Short=AtHK2; AltName: Full=Protein AUTHENTIC HIS-KINASE 2;	SubName: Full=Uncharacterized protein {ECO:0000313|EMBL:KRH14106.1, ECO:0000313|EnsemblPlants:GLYMA14G01040.2};	Sensory transduction histidine kinase	GO:0005789,endoplasmic reticulum membrane; GO:0016021,integral component of membrane; GO:0005886,plasma membrane; GO:0009884,cytokinin receptor activity; GO:0042802,identical protein binding; GO:0019900,kinase binding; GO:0000155,phosphorelay sensor kinase activity; GO:0004673,protein histidine kinase activity; GO:0043424,protein histidine kinase binding; GO:0071215,cellular response to abscisic …	Response regulator receiver domain
Cluster-17474.128113	Others	TR	Others	114.666	287.976	0.0150097	up	K14492 two-component response regulator ARR-A family | (RefSeq) two-component response regulator ORR9-like (A)	PREDICTED: two-component response regulator ORR9-like [Lupinus angustifolius]	RecName: Full=Two-component response regulator ARR9; AltName: Full=Response reactor 4;	SubName: Full=Uncharacterized protein {ECO:0000313|EMBL:AFK43691.1};	GATA-4/5/6 transcription factors	GO:0005634,nucleus; GO:0000156,phosphorelay response regulator activity; GO:0007623,circadian rhythm; GO:0009736,cytokinin-activated signaling pathway; GO:0000160,phosphorelay signal transduction system; GO:0006355,regulation of transcription, DNA-templated; GO:0009735,response to cytokinin; GO:0006351,transcription, DNA-templated	Response regulator receiver domain
Cluster-17474.129639	Others	TR	Others	603.99	1459.61	2.39362e-07	up	K14489 arabidopsis histidine kinase 2/3/4 (cytokinin receptor) [EC:2.7.13.3] | (RefSeq) histidine kinase 2-like (A)	PREDICTED: histidine kinase 2-like [Glycine max]	RecName: Full=Histidine kinase 2; EC=2.7.13.3; AltName: Full=Arabidopsis histidine kinase 2; Short=AtHK2; AltName: Full=Protein AUTHENTIC HIS-KINASE 2;	SubName: Full=Uncharacterized protein {ECO:0000313|EMBL:KRH14106.1, ECO:0000313|EnsemblPlants:GLYMA14G01040.2};	Sensory transduction histidine kinase	GO:0005789,endoplasmic reticulum membrane; GO:0016021,integral component of membrane; GO:0005886,plasma membrane; GO:0009884,cytokinin receptor activity; GO:0042802,identical protein binding; GO:0019900,kinase binding; GO:0000155,phosphorelay sensor kinase activity; GO:0004673,protein histidine kinase activity; GO:0043424,protein histidine kinase binding; GO:0071215,cellular response to abscisic …	Response regulator receiver domain
Cluster-17474.131775	GARP-ARR-B	TF	GARP->GARP-ARR-B	41.0834	530.265	0.00149907	up	K14491 two-component response regulator ARR-B family | (RefSeq) two-component response regulator ARR2 (A)	PREDICTED: two-component response regulator ARR2 [Glycine max]	RecName: Full=Two-component response regulator ARR1;	RecName: Full=Two-component response regulator {ECO:0000256|PIRNR:PIRNR036392};	GATA-4/5/6 transcription factors	GO:0005634,nucleus; GO:0003677,DNA binding; GO:0003700,DNA-binding transcription factor activity; GO:0000156,phosphorelay response regulator activity; GO:0090506,axillary shoot meristem initiation; GO:0071368,cellular response to cytokinin stimulus; GO:0009736,cytokinin-activated signaling pathway; GO:0010492,maintenance of shoot apical meristem identity; GO:0080022,primary root development; GO:0…	Myb-like DNA-binding domain
Cluster-17474.132587	bZIP	TF	bZIP	110.147	439.035	1.66797e-06	up	K14432 ABA responsive element binding factor | (RefSeq) ABSCISIC ACID-INSENSITIVE 5-like protein 2 (A)	PREDICTED: ABSCISIC ACID-INSENSITIVE 5-like protein 2 [Lupinus angustifolius]	RecName: Full=ABSCISIC ACID-INSENSITIVE 5-like protein 2; AltName: Full=ABA-responsive element-binding protein 3; AltName: Full=Dc3 promoter-binding factor 3; Short=AtDPBF3; AltName: Full=bZIP transcription factor 66; Short=AtbZIP66;	SubName: Full=BZIP transcription factor {ECO:0000313|EMBL:AES81050.1}; SubName: Full=cAMP response element binding (CREB) protein {ECO:0000313|EMBL:ABD28662.1};	--	GO:0005634,nucleus; GO:0003700,DNA-binding transcription factor activity; GO:0043565,sequence-specific DNA binding; GO:0009738,abscisic acid-activated signaling pathway; GO:0009737,response to abscisic acid; GO:0006351,transcription, DNA-templated	Basic region leucine zipper
Cluster-17474.134121	B3-ARF	TF	B3->B3-ARF	186.857	378.886	5.01702e-06	up	K14486 auxin response factor | (RefSeq) auxin response factor 1-like (A)	PREDICTED: auxin response factor 1-like [Glycine max]	RecName: Full=Auxin response factor 1;	RecName: Full=Auxin response factor {ECO:0000256|RuleBase:RU004561};	--	GO:0005634,nucleus; GO:0003677,DNA binding; GO:0003700,DNA-binding transcription factor activity; GO:0042802,identical protein binding; GO:0009734,auxin-activated signaling pathway; GO:0010150,leaf senescence; GO:0045892,negative regulation of transcription, DNA-templated; GO:0009733,response to auxin; GO:0006351,transcription, DNA-templated	AUX/IAA family
Cluster-17474.135476	AUX/IAA	TR	AUX/IAA	298.519	27.4033	2.98173e-19	down	K14484 auxin-responsive protein IAA | (RefSeq) auxin-responsive protein IAA11 (A)	Auxin-responsive protein IAA11 [Cajanus cajan]	RecName: Full=Auxin-responsive protein IAA13; AltName: Full=Indoleacetic acid-induced protein 13;	RecName: Full=Auxin-induced protein {ECO:0000256|RuleBase:RU004549};	--	GO:0005634,nucleus; GO:0003700,DNA-binding transcription factor activity; GO:0009734,auxin-activated signaling pathway; GO:0009733,response to auxin; GO:0006351,transcription, DNA-templated	AUX/IAA family
Cluster-17474.137443	bHLH	TF	bHLH	26.8665	98.0352	1.97559e-06	up	K12126 phytochrome-interacting factor 3 | (RefSeq) PIF3; hypothetical protein (A)	Transcription factor UNE12 [Cajanus cajan]	RecName: Full=Transcription factor UNE12; AltName: Full=Basic helix-loop-helix protein 59; Short=AtbHLH59; Short=bHLH 59; AltName: Full=Protein UNFERTILIZED EMBRYO SAC 12; AltName: Full=Transcription factor EN 93; AltName: Full=bHLH transcription factor bHLH059;	SubName: Full=Transcription factor UNE12 {ECO:0000313|EMBL:KYP74470.1};	--	GO:0005634,nucleus; GO:0001046,core promoter sequence-specific DNA binding; GO:0003700,DNA-binding transcription factor activity; GO:0046983,protein dimerization activity; GO:0001228,DNA-binding transcription activator activity, RNA polymerase II-specific; GO:0009567,double fertilization forming a zygote and endosperm; GO:0007275,multicellular organism development; GO:0031347,regulation of defens…	Helix-loop-helix DNA-binding domain
Cluster-17474.137972	SRS	TF	SRS	50.9209	9.67603	0.000452338	down	K14491 two-component response regulator ARR-B family | (RefSeq) uncharacterized protein LOC111290300 (A)	PREDICTED: protein SHI RELATED SEQUENCE 5-like [Glycine max]	RecName: Full=Protein SHI RELATED SEQUENCE 5;	SubName: Full=Uncharacterized protein {ECO:0000313|EMBL:KRH51763.1, ECO:0000313|EnsemblPlants:GLYMA06G03030.1};	--	GO:0005634,nucleus; GO:0003677,DNA binding; GO:0046872,metal ion binding; GO:0009851,auxin biosynthetic process; GO:0009734,auxin-activated signaling pathway; GO:0007275,multicellular organism development	Domain of unknown function (DUF702)
Cluster-17474.139026	AUX/IAA	TR	AUX/IAA	88.6442	784.731	1.6953e-20	up	K14484 auxin-responsive protein IAA | (RefSeq) hypothetical protein (A)	hypothetical protein PHAVU_005G165600g [Phaseolus vulgaris]	RecName: Full=Auxin-responsive protein IAA26; AltName: Full=Indoleacetic acid-induced protein 26; AltName: Full=Phytochrome-associated protein 1;	RecName: Full=Auxin-induced protein {ECO:0000256|RuleBase:RU004549};	--	GO:0005634,nucleus; GO:0003700,DNA-binding transcription factor activity; GO:0009734,auxin-activated signaling pathway; GO:0009733,response to auxin; GO:0006351,transcription, DNA-templated	AUX/IAA family
Cluster-17474.140366	bHLH	TF	bHLH	29.9826	0.354076	3.18272e-06	down	K16189 phytochrome-interacting factor 4 | (RefSeq) transcription factor PIF4 (A)	Transcription factor PIF5 [Glycine soja]	RecName: Full=Transcription factor PIF5; AltName: Full=Basic helix-loop-helix protein 65; Short=AtbHLH65; Short=bHLH 65; AltName: Full=Phytochrome interacting factor-like 6; AltName: Full=Phytochrome-interacting factor 5; AltName: Full=Transcription factor EN 103; AltName: Full=bHLH transcription factor bHLH065;	SubName: Full=Uncharacterized protein {ECO:0000313|EnsemblPlants:GLYMA18G14530.1};	--	GO:0005634,nucleus; GO:0003677,DNA binding; GO:0003700,DNA-binding transcription factor activity; GO:0046983,protein dimerization activity; GO:0009693,ethylene biosynthetic process; GO:0009585,red, far-red light phototransduction; GO:0010600,regulation of auxin biosynthetic process; GO:0010928,regulation of auxin mediated signaling pathway; GO:0010244,response to low fluence blue light stimulus b…	Helix-loop-helix DNA-binding domain
Cluster-17474.141900	AUX/IAA	TR	AUX/IAA	51.3713	2.12446	0.00197182	down	K14484 auxin-responsive protein IAA | (RefSeq) auxin-responsive protein IAA11 (A)	auxin-responsive protein IAA11 [Cajanus cajan]	RecName: Full=Auxin-responsive protein IAA11; AltName: Full=Indoleacetic acid-induced protein 11;	RecName: Full=Auxin-induced protein {ECO:0000256|RuleBase:RU004549};	--	GO:0005634,nucleus; GO:0009734,auxin-activated signaling pathway; GO:0006355,regulation of transcription, DNA-templated; GO:0006351,transcription, DNA-templated	AUX/IAA family
Cluster-17474.143393	GARP-ARR-B	TF	GARP->GARP-ARR-B	20.2182	156.941	0.0121897	up	K14491 two-component response regulator ARR-B family | (RefSeq) two-component response regulator ARR11-like isoform X1 (A)	hypothetical protein GLYMA_05G144500 [Glycine max]	RecName: Full=Two-component response regulator ORR26 {ECO:0000305}; AltName: Full=OsRRB6 {ECO:0000303|PubMed:16891544};	RecName: Full=Two-component response regulator {ECO:0000256|PIRNR:PIRNR036392};	GATA-4/5/6 transcription factors	GO:0005634,nucleus; GO:0003677,DNA binding; GO:0003700,DNA-binding transcription factor activity; GO:0009736,cytokinin-activated signaling pathway; GO:0000160,phosphorelay signal transduction system; GO:0010082,regulation of root meristem growth; GO:0006355,regulation of transcription, DNA-templated; GO:0006351,transcription, DNA-templated	Myb-like DNA-binding domain
Cluster-17474.143715	AUX/IAA	TR	AUX/IAA	540.504	85.825	6.73743e-16	down	K14486 auxin response factor | (RefSeq) auxin response factor 7 (A)	hypothetical protein PHAVU_004G177600g [Phaseolus vulgaris]	RecName: Full=Auxin response factor 5;	RecName: Full=Auxin response factor {ECO:0000256|RuleBase:RU004561};	--	GO:0005634,nucleus; GO:0003677,DNA binding; GO:0009734,auxin-activated signaling pathway; GO:0006355,regulation of transcription, DNA-templated; GO:0006351,transcription, DNA-templated	AUX/IAA family
Cluster-17474.144220	B3-ARF	TF	B3->B3-ARF	0	47.7957	1.68632e-07	up	K14486 auxin response factor | (Kazusa) Lj0g3v0301059.1; - (A)	auxin response factor 4 isoform X1 [Vigna radiata var. radiata]	RecName: Full=Auxin response factor 4;	RecName: Full=Auxin response factor {ECO:0000256|RuleBase:RU004561};	--	GO:0005634,nucleus; GO:0003677,DNA binding; GO:0003700,DNA-binding transcription factor activity; GO:0010158,abaxial cell fate specification; GO:0009734,auxin-activated signaling pathway; GO:0006351,transcription, DNA-templated; GO:0010050,vegetative phase change	B3 DNA binding domain
Cluster-17474.144661	bHLH	TF	bHLH	84.9171	0	0.000631826	down	K12126 phytochrome-interacting factor 3 | (RefSeq) transcription factor PIL1-like (A)	retroelement pol polyprotein-like [Trifolium pratense]	RecName: Full=Retrovirus-related Pol polyprotein from transposon TNT 1-94; Includes: RecName: Full=Protease; EC=3.4.23.-; Includes: RecName: Full=Reverse transcriptase; EC=2.7.7.49; Includes: RecName: Full=Endonuclease;	SubName: Full=Retrovirus-related Pol polyprotein from transposon TNT 1-94 {ECO:0000313|EMBL:KYP42518.1};	FOG: Transposon-encoded proteins with TYA, reverse transcriptase, integrase domains in various combinations	GO:0004190,aspartic-type endopeptidase activity; GO:0004519,endonuclease activity; GO:0003676,nucleic acid binding; GO:0003964,RNA-directed DNA polymerase activity; GO:0008270,zinc ion binding; GO:0015074,DNA integration	Retrotransposon gag protein
Cluster-17474.144670	bHLH	TF	bHLH	92.2054	0	0.000366311	down	K12126 phytochrome-interacting factor 3 | (RefSeq) transcription factor PIL1-like (A)	retroelement pol polyprotein-like [Trifolium pratense]	RecName: Full=Retrovirus-related Pol polyprotein from transposon TNT 1-94; Includes: RecName: Full=Protease; EC=3.4.23.-; Includes: RecName: Full=Reverse transcriptase; EC=2.7.7.49; Includes: RecName: Full=Endonuclease;	SubName: Full=Retrovirus-related Pol polyprotein from transposon TNT 1-94 {ECO:0000313|EMBL:KYP42518.1};	FOG: Transposon-encoded proteins with TYA, reverse transcriptase, integrase domains in various combinations	GO:0004190,aspartic-type endopeptidase activity; GO:0004519,endonuclease activity; GO:0003676,nucleic acid binding; GO:0003964,RNA-directed DNA polymerase activity; GO:0008270,zinc ion binding; GO:0015074,DNA integration	Retrotransposon gag protein
Cluster-17474.147535	B3-ARF	TF	B3->B3-ARF	77.5439	574.303	1.03008e-13	up	K14486 auxin response factor | (RefSeq) auxin response factor 18 (A)	auxin response factor 18 [Vigna radiata var. radiata]	RecName: Full=Auxin response factor 9;	RecName: Full=Auxin response factor {ECO:0000256|RuleBase:RU004561};	--	GO:0005634,nucleus; GO:0003700,DNA-binding transcription factor activity; GO:0043565,sequence-specific DNA binding; GO:0009734,auxin-activated signaling pathway; GO:0006351,transcription, DNA-templated	AUX/IAA family
Cluster-17474.148880	Others	TR	Others	42.9873	264.04	1.40047e-07	up	K14489 arabidopsis histidine kinase 2/3/4 (cytokinin receptor) [EC:2.7.13.3] | (RefSeq) histidine kinase 4-like (A)	histidine kinase 4-like [Cajanus cajan]	RecName: Full=Histidine kinase 4; EC=2.7.13.3; AltName: Full=Arabidopsis histidine kinase 4; Short=AtHK4; AltName: Full=Cytokinin receptor CYTOKININ RESPONSE 1; Short=AtCRE1; Short=Cytokinin receptor CRE1; AltName: Full=Phosphoprotein phosphatase AHK4; EC=3.1.3.16; AltName: Full=Protein AUTHENTIC HIS-KINASE 4; AltName: Full=Protein ROOT AS IN WOL 1; AltName: Full=Protein WOODEN LEG;	SubName: Full=Hybrid signal transduction histidine kinase A {ECO:0000313|EMBL:KYP50011.1};	Sensory transduction histidine kinase	GO:0005783,endoplasmic reticulum; GO:0005789,endoplasmic reticulum membrane; GO:0016021,integral component of membrane; GO:0005886,plasma membrane; GO:0009884,cytokinin receptor activity; GO:0019899,enzyme binding; GO:0004721,phosphoprotein phosphatase activity; GO:0000155,phosphorelay sensor kinase activity; GO:0004673,protein histidine kinase activity; GO:0043424,protein histidine kinase bindin…	His Kinase A (phospho-acceptor) domain
Cluster-17474.150248	GARP-G2-like	TF	GARP->GARP-G2-like	95.0341	7.10414	2.06195e-11	down	K14491 two-component response regulator ARR-B family | (RefSeq) Two-component response regulator ARR18 (A)	hypothetical protein TanjilG_15140 [Lupinus angustifolius]	RecName: Full=Transcription factor HHO3 {ECO:0000305}; AltName: Full=MYB-domain transcription factor HHO3 {ECO:0000305}; AltName: Full=Protein HRS1 HOMOLOG 3 {ECO:0000305};	SubName: Full=Uncharacterized protein {ECO:0000313|EMBL:OIW02257.1};	--	GO:0005634,nucleus; GO:0003677,DNA binding; GO:0003700,DNA-binding transcription factor activity; GO:0006355,regulation of transcription, DNA-templated; GO:0006351,transcription, DNA-templated	Myb-like DNA-binding domain
Cluster-17474.153119	GARP-ARR-B	TF	GARP->GARP-ARR-B	48.402	184.382	3.88098e-06	up	K14491 two-component response regulator ARR-B family | (RefSeq) two-component response regulator ARR2 (A)	PREDICTED: two-component response regulator ARR2 [Glycine max]	RecName: Full=Two-component response regulator ARR1;	RecName: Full=Two-component response regulator {ECO:0000256|PIRNR:PIRNR036392};	GATA-4/5/6 transcription factors	GO:0005634,nucleus; GO:0003677,DNA binding; GO:0003700,DNA-binding transcription factor activity; GO:0000156,phosphorelay response regulator activity; GO:0090506,axillary shoot meristem initiation; GO:0071368,cellular response to cytokinin stimulus; GO:0009736,cytokinin-activated signaling pathway; GO:0010492,maintenance of shoot apical meristem identity; GO:0080022,primary root development; GO:0…	Myb-like DNA-binding domain
Cluster-17474.153270	bZIP	TF	bZIP	38.4631	8.70695	0.000181345	down	K14432 ABA responsive element binding factor | (RefSeq) G-box-binding factor 4-like (A)	G-box-binding factor 4-like [Cajanus cajan]	RecName: Full=G-box-binding factor 4; AltName: Full=bZIP transcription factor 40; Short=AtbZIP40;	SubName: Full=G-box-binding factor 4 {ECO:0000313|EMBL:KYP47911.1};	--	GO:0005634,nucleus; GO:0003677,DNA binding; GO:0003700,DNA-binding transcription factor activity; GO:0043565,sequence-specific DNA binding; GO:0006351,transcription, DNA-templated	Basic region leucine zipper
Cluster-17474.154856	bHLH	TF	bHLH	23.5765	103.295	0.00523088	up	K12126 phytochrome-interacting factor 3 | (RefSeq) transcription factor PIF3-like (A)	Transcription factor PIF3 [Glycine soja]	RecName: Full=Transcription factor PIF3; AltName: Full=Basic helix-loop-helix protein 8; Short=AtbHLH8; Short=bHLH 8; AltName: Full=Phytochrome-associated protein 3; AltName: Full=Phytochrome-interacting factor 3; AltName: Full=Transcription factor EN 100; AltName: Full=bHLH transcription factor bHLH008;	SubName: Full=Transcription factor PIF3 {ECO:0000313|EMBL:KHN26204.1};	--	GO:0005634,nucleus; GO:0003677,DNA binding; GO:0003700,DNA-binding transcription factor activity; GO:0042802,identical protein binding; GO:0046983,protein dimerization activity; GO:0009704,de-etiolation; GO:0009740,gibberellic acid mediated signaling pathway; GO:0031539,positive regulation of anthocyanin metabolic process; GO:0010017,red or far-red light signaling pathway; GO:0009585,red, far-red…	Helix-loop-helix DNA-binding domain
Cluster-17474.154857	bHLH	TF	bHLH	123.007	1237.81	1.38926e-81	up	K12126 phytochrome-interacting factor 3 | (RefSeq) transcription factor PIF3-like (A)	Transcription factor PIF3 [Glycine soja]	RecName: Full=Transcription factor PIF3; AltName: Full=Basic helix-loop-helix protein 8; Short=AtbHLH8; Short=bHLH 8; AltName: Full=Phytochrome-associated protein 3; AltName: Full=Phytochrome-interacting factor 3; AltName: Full=Transcription factor EN 100; AltName: Full=bHLH transcription factor bHLH008;	SubName: Full=Transcription factor PIF3 {ECO:0000313|EMBL:KHN26204.1};	--	GO:0005634,nucleus; GO:0003677,DNA binding; GO:0003700,DNA-binding transcription factor activity; GO:0042802,identical protein binding; GO:0046983,protein dimerization activity; GO:0009704,de-etiolation; GO:0009740,gibberellic acid mediated signaling pathway; GO:0031539,positive regulation of anthocyanin metabolic process; GO:0010017,red or far-red light signaling pathway; GO:0009585,red, far-red…	Helix-loop-helix DNA-binding domain
Cluster-17474.155817	AUX/IAA	TR	AUX/IAA	16.714	122.404	1.28186e-05	up	K14484 auxin-responsive protein IAA | (RefSeq) auxin-responsive protein IAA27-like (A)	PREDICTED: auxin-responsive protein IAA27-like isoform X2 [Glycine max]	RecName: Full=Auxin-responsive protein IAA30; AltName: Full=Indoleacetic acid-induced protein 30;	RecName: Full=Auxin-induced protein {ECO:0000256|RuleBase:RU004549};	--	GO:0005634,nucleus; GO:0009734,auxin-activated signaling pathway; GO:0006355,regulation of transcription, DNA-templated; GO:0006351,transcription, DNA-templated	AUX/IAA family
Cluster-17474.156659	bZIP	TF	bZIP	42.2487	1.93087	0.00219305	down	K14432 ABA responsive element binding factor | (RefSeq) ABSCISIC ACID-INSENSITIVE 5-like protein 2 isoform X1 (A)	PREDICTED: protein FD isoform X2 [Juglans regia]	RecName: Full=Protein FD {ECO:0000303|PubMed:16099980}; AltName: Full=bZIP transcription factor 14 {ECO:0000303|PubMed:11906833}; Short=AtbZIP14 {ECO:0000303|PubMed:11906833};	SubName: Full=protein FD isoform X2 {ECO:0000313|RefSeq:XP_018829596.1};	--	GO:0005634,nucleus; GO:0003677,DNA binding; GO:0003700,DNA-binding transcription factor activity; GO:0043621,protein self-association; GO:0009648,photoperiodism; GO:0009911,positive regulation of flower development; GO:0045893,positive regulation of transcription, DNA-templated; GO:0009909,regulation of flower development; GO:2000028,regulation of photoperiodism, flowering; GO:0006355,regulation …	THO complex subunit 1 transcription elongation factor
Cluster-17474.157908	AUX/IAA	TR	AUX/IAA	133.254	0.551678	3.26319e-11	down	K14484 auxin-responsive protein IAA | (RefSeq) auxin-induced protein 22C-like (A)	auxin-induced protein 22C-like [Cajanus cajan]	RecName: Full=Auxin-induced protein AUX22;	RecName: Full=Auxin-induced protein {ECO:0000256|RuleBase:RU004549};	--	GO:0005634,nucleus; GO:0009734,auxin-activated signaling pathway; GO:0006355,regulation of transcription, DNA-templated; GO:0006351,transcription, DNA-templated	AUX/IAA family
Cluster-17474.159638	AUX/IAA	TR	AUX/IAA	73.7578	30.2766	0.000340166	down	K14484 auxin-responsive protein IAA | (RefSeq) auxin-induced protein AUX28 (A)	auxin-responsive protein IAA16-like protein, partial [Lupinus luteus]	RecName: Full=Auxin-responsive protein IAA16; AltName: Full=Indoleacetic acid-induced protein 16;	RecName: Full=Auxin-induced protein {ECO:0000256|RuleBase:RU004549}; Flags: Fragment;	--	GO:0005634,nucleus; GO:0003700,DNA-binding transcription factor activity; GO:0009734,auxin-activated signaling pathway; GO:0009733,response to auxin; GO:0006351,transcription, DNA-templated	AUX/IAA family
Cluster-17474.159858	AUX/IAA	TR	AUX/IAA	1.3668	86.5935	4.24461e-08	up	K14486 auxin response factor | (RefSeq) ETT; auxin response factor 3 (A)	Auxin response factor 4 [Glycine soja]	RecName: Full=Auxin response factor 4;	RecName: Full=Auxin response factor {ECO:0000256|RuleBase:RU004561};	--	GO:0005634,nucleus; GO:0003677,DNA binding; GO:0003700,DNA-binding transcription factor activity; GO:0010158,abaxial cell fate specification; GO:0009734,auxin-activated signaling pathway; GO:0006351,transcription, DNA-templated; GO:0010050,vegetative phase change	AUX/IAA family
Cluster-17474.161167	AUX/IAA	TR	AUX/IAA	0	71.7941	1.33355e-10	up	K14484 auxin-responsive protein IAA | (RefSeq) hypothetical protein (A)	hypothetical protein PHAVU_001G156600g [Phaseolus vulgaris]	RecName: Full=Auxin-induced protein AUX28;	RecName: Full=Auxin-induced protein {ECO:0000256|RuleBase:RU004549};	--	GO:0005634,nucleus; GO:0009734,auxin-activated signaling pathway; GO:0006355,regulation of transcription, DNA-templated; GO:0006351,transcription, DNA-templated	AUX/IAA family
Cluster-17474.161444	B3-ARF	TF	B3->B3-ARF	596.032	2133.57	1.4372e-12	up	K14486 auxin response factor | (RefSeq) auxin response factor 7-like (A)	PREDICTED: auxin response factor 6 [Cicer arietinum]	RecName: Full=Auxin response factor 6;	RecName: Full=Auxin response factor {ECO:0000256|RuleBase:RU004561};	--	GO:0005634,nucleus; GO:0003677,DNA binding; GO:0003700,DNA-binding transcription factor activity; GO:0009734,auxin-activated signaling pathway; GO:0009908,flower development; GO:0009733,response to auxin; GO:0006351,transcription, DNA-templated	AUX/IAA family
Cluster-17474.162434	GRAS	TF	GRAS	32.2325	80.6729	0.00541111	up	K14494 DELLA protein | (RefSeq) hypothetical protein (A)	PREDICTED: scarecrow-like protein 34 [Cicer arietinum]	RecName: Full=Scarecrow-like protein 14; Short=AtSCL14; AltName: Full=GRAS family protein 2; Short=AtGRAS-2;	SubName: Full=scarecrow-like protein 34 {ECO:0000313|RefSeq:XP_004505853.1};	--	GO:0005829,cytosol; GO:0005634,nucleus; GO:0003700,DNA-binding transcription factor activity; GO:0043565,sequence-specific DNA binding; GO:0045893,positive regulation of transcription, DNA-templated; GO:0006355,regulation of transcription, DNA-templated; GO:0009410,response to xenobiotic stimulus; GO:0006351,transcription, DNA-templated	GRAS domain family
Cluster-17474.163066	AUX/IAA	TR	AUX/IAA	14.2553	41.8052	0.0148083	up	K14486 auxin response factor | (Kazusa) Lj0g3v0250259.1; - (A)	Auxin response factor 9 [Glycine soja]	RecName: Full=Auxin response factor 9;	RecName: Full=Auxin response factor {ECO:0000256|RuleBase:RU004561};	--	GO:0005634,nucleus; GO:0003700,DNA-binding transcription factor activity; GO:0043565,sequence-specific DNA binding; GO:0009734,auxin-activated signaling pathway; GO:0006351,transcription, DNA-templated	AUX/IAA family
Cluster-17474.163067	AUX/IAA	TR	AUX/IAA	2.82726	49.6742	9.81741e-05	up	K14486 auxin response factor | (RefSeq) auxin response factor 9-like (A)	PREDICTED: auxin response factor 9-like isoform X4 [Lupinus angustifolius]	RecName: Full=Auxin response factor 9;	RecName: Full=Auxin response factor {ECO:0000256|RuleBase:RU004561};	--	GO:0005634,nucleus; GO:0003700,DNA-binding transcription factor activity; GO:0043565,sequence-specific DNA binding; GO:0009734,auxin-activated signaling pathway; GO:0006351,transcription, DNA-templated	AUX/IAA family
Cluster-17474.163255	GARP-ARR-B	TF	GARP->GARP-ARR-B	528.817	1713.42	2.85781e-16	up	K14491 two-component response regulator ARR-B family | (RefSeq) two-component response regulator ARR2-like (A)	PREDICTED: two-component response regulator ARR1-like isoform X1 [Lupinus angustifolius]	RecName: Full=Two-component response regulator ARR1;	RecName: Full=Two-component response regulator {ECO:0000256|PIRNR:PIRNR036392};	GATA-4/5/6 transcription factors	GO:0005634,nucleus; GO:0003677,DNA binding; GO:0003700,DNA-binding transcription factor activity; GO:0000156,phosphorelay response regulator activity; GO:0090506,axillary shoot meristem initiation; GO:0071368,cellular response to cytokinin stimulus; GO:0009736,cytokinin-activated signaling pathway; GO:0010492,maintenance of shoot apical meristem identity; GO:0080022,primary root development; GO:0…	Myb-like DNA-binding domain
Cluster-17474.163256	GARP-ARR-B	TF	GARP->GARP-ARR-B	56.9154	161.689	0.000292745	up	K14491 two-component response regulator ARR-B family | (RefSeq) two-component response regulator ARR2-like (A)	PREDICTED: two-component response regulator ARR1-like isoform X1 [Lupinus angustifolius]	RecName: Full=Two-component response regulator ARR2; AltName: Full=Receiver-like protein 5;	RecName: Full=Two-component response regulator {ECO:0000256|PIRNR:PIRNR036392};	GATA-4/5/6 transcription factors	GO:0005634,nucleus; GO:0003677,DNA binding; GO:0003700,DNA-binding transcription factor activity; GO:0000156,phosphorelay response regulator activity; GO:0071368,cellular response to cytokinin stimulus; GO:0009736,cytokinin-activated signaling pathway; GO:0009873,ethylene-activated signaling pathway; GO:0010150,leaf senescence; GO:0010082,regulation of root meristem growth; GO:0080113,regulation …	Myb-like DNA-binding domain
Cluster-17474.164392	GARP-G2-like	TF	GARP->GARP-G2-like	4.54385	36.4311	0.00126598	up	K14491 two-component response regulator ARR-B family | (RefSeq) two-component response regulator ARR2 (A)	PREDICTED: two-component response regulator ARR2 [Glycine max]	RecName: Full=Two-component response regulator ARR1;	RecName: Full=Two-component response regulator {ECO:0000256|PIRNR:PIRNR036392};	GATA-4/5/6 transcription factors	GO:0005634,nucleus; GO:0003677,DNA binding; GO:0003700,DNA-binding transcription factor activity; GO:0000156,phosphorelay response regulator activity; GO:0090506,axillary shoot meristem initiation; GO:0071368,cellular response to cytokinin stimulus; GO:0009736,cytokinin-activated signaling pathway; GO:0010492,maintenance of shoot apical meristem identity; GO:0080022,primary root development; GO:0…	--
Cluster-17474.164581	GARP-G2-like	TF	GARP->GARP-G2-like	0	74.9375	5.20422e-11	up	K14491 two-component response regulator ARR-B family | (RefSeq) two-component response regulator ARR12-like (A)	PREDICTED: myb family transcription factor EFM [Vigna angularis]	RecName: Full=Myb family transcription factor EFM {ECO:0000303|PubMed:25132385}; AltName: Full=MYB-domain transcription factor HHO4 {ECO:0000305}; AltName: Full=Protein EARLY FLOWERING MYB {ECO:0000303|PubMed:25132385}; AltName: Full=Protein HRS1 HOMOLOG 4 {ECO:0000305};	SubName: Full=Uncharacterized protein {ECO:0000313|EMBL:BAT76413.1};	--	GO:0005634,nucleus; GO:0003677,DNA binding; GO:0003700,DNA-binding transcription factor activity; GO:0009908,flower development; GO:0009740,gibberellic acid mediated signaling pathway; GO:0010452,histone H3-K36 methylation; GO:0048579,negative regulation of long-day photoperiodism, flowering; GO:1903507,negative regulation of nucleic acid-templated transcription; GO:0006355,regulation of transcri…	Myb-like DNA-binding domain
Cluster-17474.165037	GARP-G2-like	TF	GARP->GARP-G2-like	167.58	340.931	0.00217894	up	K14491 two-component response regulator ARR-B family | (RefSeq) two-component response regulator ORR21 (A)	transcription factor PCL1-like [Arachis ipaensis]	RecName: Full=Transcription factor LUX; AltName: Full=Protein LUX ARRHYTHMO; AltName: Full=Protein PHYTOCLOCK 1;	SubName: Full=Uncharacterized protein {ECO:0000313|EMBL:OIW03715.1};	--	GO:0005634,nucleus; GO:0003677,DNA binding; GO:0003700,DNA-binding transcription factor activity; GO:0007623,circadian rhythm; GO:0042753,positive regulation of circadian rhythm; GO:0006351,transcription, DNA-templated	Myb-like DNA-binding domain
Cluster-17474.169414	bHLH	TF	bHLH	1.6283	22.706	0.0184125	up	K12126 phytochrome-interacting factor 3 | (RefSeq) transcription factor PIF3 (A)	Transcription factor PIF3 [Glycine soja]	RecName: Full=Transcription factor PIF3; AltName: Full=Basic helix-loop-helix protein 8; Short=AtbHLH8; Short=bHLH 8; AltName: Full=Phytochrome-associated protein 3; AltName: Full=Phytochrome-interacting factor 3; AltName: Full=Transcription factor EN 100; AltName: Full=bHLH transcription factor bHLH008;	SubName: Full=Transcription factor PIF3 {ECO:0000313|EMBL:KHN26204.1};	--	GO:0005634,nucleus; GO:0003677,DNA binding; GO:0003700,DNA-binding transcription factor activity; GO:0042802,identical protein binding; GO:0046983,protein dimerization activity; GO:0009704,de-etiolation; GO:0009740,gibberellic acid mediated signaling pathway; GO:0031539,positive regulation of anthocyanin metabolic process; GO:0010017,red or far-red light signaling pathway; GO:0009585,red, far-red…	Helix-loop-helix DNA-binding domain
Cluster-17474.172663	bHLH	TF	bHLH	11.5813	78.9016	0.0206869	up	K16189 phytochrome-interacting factor 4 | (RefSeq) transcription factor PIF4 (A)	PREDICTED: transcription factor PIF4 [Glycine max]	RecName: Full=Transcription factor PIF4; AltName: Full=Basic helix-loop-helix protein 9; Short=AtbHLH9; Short=bHLH 9; AltName: Full=Phytochrome-interacting factor 4; AltName: Full=Short under red-light 2; AltName: Full=Transcription factor EN 102; AltName: Full=bHLH transcription factor bHLH009;	SubName: Full=Uncharacterized protein {ECO:0000313|EMBL:KRG99030.1};	--	GO:0005634,nucleus; GO:0003677,DNA binding; GO:0003700,DNA-binding transcription factor activity; GO:0046983,protein dimerization activity; GO:0009704,de-etiolation; GO:0010161,red light signaling pathway; GO:0010017,red or far-red light signaling pathway; GO:0009585,red, far-red light phototransduction; GO:0010600,regulation of auxin biosynthetic process; GO:0010928,regulation of auxin mediated …	Helix-loop-helix DNA-binding domain
Cluster-17474.172664	bHLH	TF	bHLH	0	55.0709	2.10488e-08	up	K16189 phytochrome-interacting factor 4 | (RefSeq) transcription factor PIF4 (A)	Transcription factor PIF5 [Glycine soja]	RecName: Full=Transcription factor PIF4; AltName: Full=Basic helix-loop-helix protein 9; Short=AtbHLH9; Short=bHLH 9; AltName: Full=Phytochrome-interacting factor 4; AltName: Full=Short under red-light 2; AltName: Full=Transcription factor EN 102; AltName: Full=bHLH transcription factor bHLH009;	SubName: Full=Uncharacterized protein {ECO:0000313|EnsemblPlants:GLYMA18G14530.1};	--	GO:0005634,nucleus; GO:0003677,DNA binding; GO:0003700,DNA-binding transcription factor activity; GO:0046983,protein dimerization activity; GO:0009704,de-etiolation; GO:0010161,red light signaling pathway; GO:0010017,red or far-red light signaling pathway; GO:0009585,red, far-red light phototransduction; GO:0010600,regulation of auxin biosynthetic process; GO:0010928,regulation of auxin mediated …	Helix-loop-helix DNA-binding domain
Cluster-17474.175524	GRAS	TF	GRAS	39.8745	311.453	2.83459e-13	up	K14494 DELLA protein | (RefSeq) DELLA protein GAIP-B-like (A)	PREDICTED: scarecrow-like protein 15 [Lupinus angustifolius]	RecName: Full=Scarecrow-like protein 15; Short=AtSCL15; AltName: Full=GRAS family protein 25; Short=AtGRAS-25;	SubName: Full=Uncharacterized protein {ECO:0000313|EMBL:OIV94779.1};	--	GO:0005634,nucleus; GO:0003700,DNA-binding transcription factor activity; GO:0043565,sequence-specific DNA binding; GO:0030154,cell differentiation; GO:0048831,regulation of shoot system development; GO:0006355,regulation of transcription, DNA-templated; GO:0006351,transcription, DNA-templated	GRAS domain family
Cluster-17474.175535	bHLH	TF	bHLH	60.8694	5.97087	0.00141191	down	K12126 phytochrome-interacting factor 3 | (RefSeq) PIF3; hypothetical protein (A)	transcription factor ALC-like isoform X1 [Cajanus cajan]	RecName: Full=Transcription factor ALC; AltName: Full=Basic helix-loop-helix protein 73; Short=AtbHLH73; Short=bHLH 73; AltName: Full=Protein ALCATRAZ; AltName: Full=Transcription factor EN 98; AltName: Full=bHLH transcription factor bHLH073;	SubName: Full=Uncharacterized protein {ECO:0000313|EMBL:OIW15649.1};	--	GO:0005634,nucleus; GO:0003677,DNA binding; GO:0003700,DNA-binding transcription factor activity; GO:0046983,protein dimerization activity; GO:0010047,fruit dehiscence; GO:0006351,transcription, DNA-templated	--
Cluster-17474.178041	bZIP	TF	bZIP	1.64434	309.634	1.29683e-25	up	K14432 ABA responsive element binding factor | (RefSeq) ABSCISIC ACID-INSENSITIVE 5-like protein 2 (A)	protein FD-like [Vigna radiata var. radiata]	RecName: Full=Protein FD {ECO:0000303|PubMed:16099980}; AltName: Full=bZIP transcription factor 14 {ECO:0000303|PubMed:11906833}; Short=AtbZIP14 {ECO:0000303|PubMed:11906833};	SubName: Full=protein FD-like {ECO:0000313|RefSeq:XP_014519648.1};	--	GO:0005634,nucleus; GO:0003677,DNA binding; GO:0003700,DNA-binding transcription factor activity; GO:0043621,protein self-association; GO:0009648,photoperiodism; GO:0009911,positive regulation of flower development; GO:0045893,positive regulation of transcription, DNA-templated; GO:0009909,regulation of flower development; GO:2000028,regulation of photoperiodism, flowering; GO:0006355,regulation …	Basic region leucine zipper
Cluster-17474.181968	GRAS	TF	GRAS	137.674	12.9786	4.83464e-15	down	K14494 DELLA protein | (RefSeq) DELLA protein RGL3 (A)	PREDICTED: nodulation-signaling pathway 1 protein [Cicer arietinum]	RecName: Full=Nodulation-signaling pathway 1 protein;	SubName: Full=nodulation-signaling pathway 1 protein {ECO:0000313|RefSeq:XP_012574062.1};	--	GO:0005634,nucleus; GO:0042446,hormone biosynthetic process; GO:0009877,nodulation; GO:2000032,regulation of secondary shoot formation; GO:0006355,regulation of transcription, DNA-templated; GO:0006351,transcription, DNA-templated	GRAS domain family
Cluster-17474.183034	bHLH	TF	bHLH	3.37427	70.5688	1.03872e-11	up	K16189 phytochrome-interacting factor 4 | (RefSeq) transcription factor PIF4 (A)	PREDICTED: transcription factor PIF4 [Glycine max]	RecName: Full=Transcription factor PIF4; AltName: Full=Basic helix-loop-helix protein 9; Short=AtbHLH9; Short=bHLH 9; AltName: Full=Phytochrome-interacting factor 4; AltName: Full=Short under red-light 2; AltName: Full=Transcription factor EN 102; AltName: Full=bHLH transcription factor bHLH009;	SubName: Full=Uncharacterized protein {ECO:0000313|EMBL:KRG99030.1};	--	GO:0005634,nucleus; GO:0003677,DNA binding; GO:0003700,DNA-binding transcription factor activity; GO:0046983,protein dimerization activity; GO:0009704,de-etiolation; GO:0010161,red light signaling pathway; GO:0010017,red or far-red light signaling pathway; GO:0009585,red, far-red light phototransduction; GO:0010600,regulation of auxin biosynthetic process; GO:0010928,regulation of auxin mediated …	Segment polarity protein dishevelled (Dsh) C terminal
Cluster-17474.183035	bHLH	TF	bHLH	7.54703	99.2821	0.000165297	up	K16189 phytochrome-interacting factor 4 | (RefSeq) transcription factor PIF4 (A)	hypothetical protein TanjilG_19016 [Lupinus angustifolius]	RecName: Full=Transcription factor PIF4; AltName: Full=Basic helix-loop-helix protein 9; Short=AtbHLH9; Short=bHLH 9; AltName: Full=Phytochrome-interacting factor 4; AltName: Full=Short under red-light 2; AltName: Full=Transcription factor EN 102; AltName: Full=bHLH transcription factor bHLH009;	SubName: Full=Uncharacterized protein {ECO:0000313|EMBL:KRH73584.1, ECO:0000313|EnsemblPlants:GLYMA02G45150.2};	--	GO:0005634,nucleus; GO:0003677,DNA binding; GO:0003700,DNA-binding transcription factor activity; GO:0046983,protein dimerization activity; GO:0009704,de-etiolation; GO:0010161,red light signaling pathway; GO:0010017,red or far-red light signaling pathway; GO:0009585,red, far-red light phototransduction; GO:0010600,regulation of auxin biosynthetic process; GO:0010928,regulation of auxin mediated …	Helix-loop-helix DNA-binding domain
Cluster-17474.191939	B3-ARF	TF	B3->B3-ARF	7.52021	39.5162	2.08171e-05	up	K14486 auxin response factor | (RefSeq) auxin response factor 18-like (A)	PREDICTED: auxin response factor 18-like isoform X1 [Glycine max]	RecName: Full=Auxin response factor 9;	RecName: Full=Auxin response factor {ECO:0000256|RuleBase:RU004561};	--	GO:0005634,nucleus; GO:0003700,DNA-binding transcription factor activity; GO:0043565,sequence-specific DNA binding; GO:0009734,auxin-activated signaling pathway; GO:0006351,transcription, DNA-templated	AUX/IAA family
Cluster-17474.193020	GRAS	TF	GRAS	3.0753	149.416	4.77078e-06	up	K14494 DELLA protein | (RefSeq) DELLA protein GAI (A)	hypothetical protein PHAVU_008G077000g [Phaseolus vulgaris]	RecName: Full=Protein SCARECROW; AltName: Full=PsSCR;	SubName: Full=Uncharacterized protein {ECO:0000313|EMBL:ESW12008.1};	--	GO:0005634,nucleus; GO:0007275,multicellular organism development; GO:0006355,regulation of transcription, DNA-templated; GO:0006351,transcription, DNA-templated	GRAS domain family
Cluster-17474.193099	GARP-G2-like	TF	GARP->GARP-G2-like	0	220.571	1.08585e-16	up	K14491 two-component response regulator ARR-B family | (RefSeq) LOC109782971; two-component response regulator ARR12-like (A)	transcription activator glk1 [Quercus suber]	RecName: Full=Transcription activator GLK1; AltName: Full=GBF'S PRO-RICH REGION-INTERACTING factor 1; AltName: Full=Golden2-like protein 1; Short=AtGLK1;	SubName: Full=Uncharacterized protein {ECO:0000313|EMBL:OIV99254.1};	--	GO:0005634,nucleus; GO:0003677,DNA binding; GO:1900056,negative regulation of leaf senescence; GO:0006355,regulation of transcription, DNA-templated; GO:0006351,transcription, DNA-templated	Myb-like DNA-binding domain
Cluster-17474.193665	B3-ARF	TF	B3->B3-ARF	15.8623	59.3943	9.19746e-05	up	K14486 auxin response factor | (RefSeq) auxin response factor 3-like (A)	hypothetical protein TSUD_398470 [Trifolium subterraneum]	RecName: Full=Auxin response factor 17;	RecName: Full=Auxin response factor {ECO:0000256|RuleBase:RU004561};	--	GO:0005634,nucleus; GO:0003700,DNA-binding transcription factor activity; GO:0000987,proximal promoter sequence-specific DNA binding; GO:0048830,adventitious root development; GO:0009653,anatomical structure morphogenesis; GO:0009734,auxin-activated signaling pathway; GO:0052543,callose deposition in cell wall; GO:0009555,pollen development; GO:0010208,pollen wall assembly; GO:0006355,regulation …	B3 DNA binding domain
Cluster-17474.193671	B3	TF	B3->B3	17.7553	56.6506	0.000185984	up	K14486 auxin response factor | (RefSeq) auxin response factor 18 isoform X2 (A)	PREDICTED: auxin response factor 17-like [Juglans regia]	RecName: Full=Auxin response factor 17;	SubName: Full=auxin response factor 17-like {ECO:0000313|RefSeq:XP_018812230.1};	--	GO:0005634,nucleus; GO:0003700,DNA-binding transcription factor activity; GO:0000987,proximal promoter sequence-specific DNA binding; GO:0048830,adventitious root development; GO:0009653,anatomical structure morphogenesis; GO:0009734,auxin-activated signaling pathway; GO:0052543,callose deposition in cell wall; GO:0009555,pollen development; GO:0010208,pollen wall assembly; GO:0006355,regulation …	B3 DNA binding domain
Cluster-17474.19402	GRAS	TF	GRAS	0	280.418	4.36462e-17	up	K14494 DELLA protein | (RefSeq) hypothetical protein (A)	PREDICTED: protein SHORT-ROOT-like [Juglans regia]	RecName: Full=Protein SHORT-ROOT; Short=AtSHR; AltName: Full=GRAS family protein 26; Short=AtGRAS-26; AltName: Full=Protein SHOOT GRAVITROPISM 7;	SubName: Full=protein SHORT-ROOT-like {ECO:0000313|RefSeq:XP_018813105.1};	--	GO:0005769,early endosome; GO:0005770,late endosome; GO:0005634,nucleus; GO:0055037,recycling endosome; GO:0003700,DNA-binding transcription factor activity; GO:0043565,sequence-specific DNA binding; GO:0008356,asymmetric cell division; GO:0055072,iron ion homeostasis; GO:0048366,leaf development; GO:0045930,negative regulation of mitotic cell cycle; GO:0009956,radial pattern formation; GO:003235…	GRAS domain family
Cluster-17474.195147	SRS	TF	SRS	27.5336	161.874	2.57886e-05	up	K14491 two-component response regulator ARR-B family | (RefSeq) uncharacterized protein LOC111290300 (A)	protein SHI RELATED SEQUENCE 5 [Cajanus cajan]	RecName: Full=Protein SHI RELATED SEQUENCE 5;	SubName: Full=protein SHI RELATED SEQUENCE 5-like {ECO:0000313|RefSeq:XP_014503441.1};	--	GO:0005634,nucleus; GO:0003677,DNA binding; GO:0046872,metal ion binding; GO:0009851,auxin biosynthetic process; GO:0009734,auxin-activated signaling pathway; GO:0007275,multicellular organism development	Domain of unknown function (DUF702)
Cluster-17474.201046	GRAS	TF	GRAS	381.333	158.025	4.92898e-13	down	K14494 DELLA protein | (RefSeq) DELLA protein RGL1 (A)	PREDICTED: chitin-inducible gibberellin-responsive protein 1-like [Lupinus angustifolius]	RecName: Full=Chitin-inducible gibberellin-responsive protein 1;	SubName: Full=scarecrow-like protein 21 {ECO:0000313|RefSeq:XP_004487630.1};	--	GO:0005634,nucleus; GO:0003700,DNA-binding transcription factor activity; GO:0043565,sequence-specific DNA binding; GO:0006355,regulation of transcription, DNA-templated; GO:0006351,transcription, DNA-templated	GRAS domain family
Cluster-17474.201433	B3-ARF	TF	B3->B3-ARF	146.959	0	5.14846e-09	down	K14486 auxin response factor | (RefSeq) ARF3-2; auxin response factor 3 (A)	Auxin response factor 19 [Theobroma cacao]	RecName: Full=Auxin response factor 18; AltName: Full=OsARF10;	RecName: Full=Auxin response factor {ECO:0000256|RuleBase:RU004561};	--	GO:0005634,nucleus; GO:0003677,DNA binding; GO:0009734,auxin-activated signaling pathway; GO:0006355,regulation of transcription, DNA-templated; GO:0006351,transcription, DNA-templated	AUX/IAA family
Cluster-17474.203063	bHLH	TF	bHLH	14.4533	76.7809	6.43145e-06	up	K12126 phytochrome-interacting factor 3 | (RefSeq) transcription factor PIF3-like (A)	transcription factor BIM2 [Cajanus cajan]	RecName: Full=Transcription factor BIM2; AltName: Full=BES1-interacting Myc-like protein 2; AltName: Full=Basic helix-loop-helix protein 102; Short=AtbHLH102; Short=bHLH 102; AltName: Full=Transcription factor EN 125; AltName: Full=bHLH transcription factor bHLH102;	SubName: Full=Transcription factor BIM2 {ECO:0000313|EMBL:KYP76460.1};	--	GO:0005634,nucleus; GO:0003700,DNA-binding transcription factor activity; GO:0046983,protein dimerization activity; GO:0043565,sequence-specific DNA binding; GO:0006351,transcription, DNA-templated	Helix-loop-helix DNA-binding domain
Cluster-17474.22034	bHLH	TF	bHLH	2.0502	174.839	1.00634e-08	up	K16189 phytochrome-interacting factor 4 | (RefSeq) transcription factor PIF1-like isoform X1 (A)	PREDICTED: transcription factor PIF1-like isoform X2 [Lupinus angustifolius]	RecName: Full=Transcription factor PIF1; AltName: Full=Basic helix-loop-helix protein 15; Short=AtbHLH15; Short=bHLH 15; AltName: Full=Protein PHY-INTERACTING FACTOR 1; AltName: Full=Protein PHYTOCHROME INTERACTING FACTOR 3-LIKE 5; AltName: Full=Transcription factor EN 101; AltName: Full=bHLH transcription factor bHLH015;	SubName: Full=Uncharacterized protein {ECO:0000313|EMBL:OIW01668.1};	--	GO:0005634,nucleus; GO:0003677,DNA binding; GO:0003700,DNA-binding transcription factor activity; GO:0042802,identical protein binding; GO:0010313,phytochrome binding; GO:0046983,protein dimerization activity; GO:0015995,chlorophyll biosynthetic process; GO:0009740,gibberellic acid mediated signaling pathway; GO:0006783,heme biosynthetic process; GO:0009959,negative gravitropism; GO:0010100,negat…	Helix-loop-helix DNA-binding domain
Cluster-17474.22036	bHLH	TF	bHLH	14.2314	59.4236	0.0145176	up	K16189 phytochrome-interacting factor 4 | (RefSeq) transcription factor PIF1-like isoform X1 (A)	PREDICTED: transcription factor PIF1-like isoform X2 [Lupinus angustifolius]	RecName: Full=Transcription factor PIF1; AltName: Full=Basic helix-loop-helix protein 15; Short=AtbHLH15; Short=bHLH 15; AltName: Full=Protein PHY-INTERACTING FACTOR 1; AltName: Full=Protein PHYTOCHROME INTERACTING FACTOR 3-LIKE 5; AltName: Full=Transcription factor EN 101; AltName: Full=bHLH transcription factor bHLH015;	SubName: Full=Uncharacterized protein {ECO:0000313|EMBL:OIW01668.1};	--	GO:0005634,nucleus; GO:0003677,DNA binding; GO:0003700,DNA-binding transcription factor activity; GO:0042802,identical protein binding; GO:0010313,phytochrome binding; GO:0046983,protein dimerization activity; GO:0015995,chlorophyll biosynthetic process; GO:0009740,gibberellic acid mediated signaling pathway; GO:0006783,heme biosynthetic process; GO:0009959,negative gravitropism; GO:0010100,negat…	Helix-loop-helix DNA-binding domain
Cluster-17474.23454	Others	TR	Others	407.786	54.776	2.00299e-36	down	K14492 two-component response regulator ARR-A family | (RefSeq) hypothetical protein (A)	hypothetical protein PHAVU_005G027100g [Phaseolus vulgaris]	RecName: Full=Two-component response regulator ARR9; AltName: Full=Response reactor 4;	SubName: Full=Uncharacterized protein {ECO:0000313|EMBL:ESW20933.1};	GATA-4/5/6 transcription factors	GO:0005634,nucleus; GO:0000156,phosphorelay response regulator activity; GO:0007623,circadian rhythm; GO:0009736,cytokinin-activated signaling pathway; GO:0000160,phosphorelay signal transduction system; GO:0006355,regulation of transcription, DNA-templated; GO:0009735,response to cytokinin; GO:0006351,transcription, DNA-templated	Response regulator receiver domain
Cluster-17474.23672	GRAS	TF	GRAS	0	76.5987	1.23407e-08	up	K14494 DELLA protein | (RefSeq) DELLA protein GAI (A)	scarecrow-like protein 14 [Arachis duranensis]	RecName: Full=Scarecrow-like protein 14; Short=AtSCL14; AltName: Full=GRAS family protein 2; Short=AtGRAS-2;	SubName: Full=scarecrow-like protein 14 {ECO:0000313|RefSeq:XP_012572738.1};	--	GO:0005829,cytosol; GO:0005634,nucleus; GO:0003700,DNA-binding transcription factor activity; GO:0043565,sequence-specific DNA binding; GO:0045893,positive regulation of transcription, DNA-templated; GO:0006355,regulation of transcription, DNA-templated; GO:0009410,response to xenobiotic stimulus; GO:0006351,transcription, DNA-templated	GRAS domain family
Cluster-17474.25539	bHLH	TF	bHLH	7.17582	72.8121	8.82683e-08	up	K16189 phytochrome-interacting factor 4 | (RefSeq) transcription factor PIF1-like (A)	bHLH transcription factor, partial [Glycine max]	RecName: Full=Transcription factor PIF1; AltName: Full=Basic helix-loop-helix protein 15; Short=AtbHLH15; Short=bHLH 15; AltName: Full=Protein PHY-INTERACTING FACTOR 1; AltName: Full=Protein PHYTOCHROME INTERACTING FACTOR 3-LIKE 5; AltName: Full=Transcription factor EN 101; AltName: Full=bHLH transcription factor bHLH015;	SubName: Full=BHLH transcription factor {ECO:0000313|EMBL:ALA09126.1};	--	GO:0005634,nucleus; GO:0003677,DNA binding; GO:0003700,DNA-binding transcription factor activity; GO:0042802,identical protein binding; GO:0010313,phytochrome binding; GO:0046983,protein dimerization activity; GO:0015995,chlorophyll biosynthetic process; GO:0009740,gibberellic acid mediated signaling pathway; GO:0006783,heme biosynthetic process; GO:0009959,negative gravitropism; GO:0010100,negat…	Helix-loop-helix DNA-binding domain
Cluster-17474.25540	bHLH	TF	bHLH	0	37.776	1.83519e-08	up	K16189 phytochrome-interacting factor 4 | (RefSeq) transcription factor PIF1-like (A)	Transcription factor PIF1, partial [Glycine soja]	RecName: Full=Transcription factor PIF1; AltName: Full=Basic helix-loop-helix protein 15; Short=AtbHLH15; Short=bHLH 15; AltName: Full=Protein PHY-INTERACTING FACTOR 1; AltName: Full=Protein PHYTOCHROME INTERACTING FACTOR 3-LIKE 5; AltName: Full=Transcription factor EN 101; AltName: Full=bHLH transcription factor bHLH015;	SubName: Full=BHLH transcription factor {ECO:0000313|EMBL:ALA09126.1};	--	GO:0005634,nucleus; GO:0003677,DNA binding; GO:0003700,DNA-binding transcription factor activity; GO:0042802,identical protein binding; GO:0010313,phytochrome binding; GO:0046983,protein dimerization activity; GO:0015995,chlorophyll biosynthetic process; GO:0009740,gibberellic acid mediated signaling pathway; GO:0006783,heme biosynthetic process; GO:0009959,negative gravitropism; GO:0010100,negat…	Helix-loop-helix DNA-binding domain
Cluster-17474.26568	bHLH	TF	bHLH	0	71.6804	4.95814e-10	up	K16189 phytochrome-interacting factor 4 | (RefSeq) transcription factor PIF1-like (A)	PREDICTED: transcription factor PIF1-like isoform X1 [Glycine max]	RecName: Full=Transcription factor PIF1; AltName: Full=Basic helix-loop-helix protein 15; Short=AtbHLH15; Short=bHLH 15; AltName: Full=Protein PHY-INTERACTING FACTOR 1; AltName: Full=Protein PHYTOCHROME INTERACTING FACTOR 3-LIKE 5; AltName: Full=Transcription factor EN 101; AltName: Full=bHLH transcription factor bHLH015;	SubName: Full=BHLH transcription factor {ECO:0000313|EMBL:ALA09126.1};	--	GO:0005634,nucleus; GO:0003677,DNA binding; GO:0003700,DNA-binding transcription factor activity; GO:0042802,identical protein binding; GO:0010313,phytochrome binding; GO:0046983,protein dimerization activity; GO:0015995,chlorophyll biosynthetic process; GO:0009740,gibberellic acid mediated signaling pathway; GO:0006783,heme biosynthetic process; GO:0009959,negative gravitropism; GO:0010100,negat…	Helix-loop-helix DNA-binding domain
Cluster-17474.29113	AUX/IAA	TR	AUX/IAA	103.729	6.3443	0.0118256	down	K14484 auxin-responsive protein IAA | (RefSeq) auxin-responsive protein IAA16 (A)	auxin-responsive protein IAA16 [Vigna radiata var. radiata]	--	RecName: Full=Auxin-induced protein {ECO:0000256|RuleBase:RU004549};	--	GO:0005634,nucleus; GO:0009734,auxin-activated signaling pathway; GO:0006355,regulation of transcription, DNA-templated; GO:0006351,transcription, DNA-templated	--
Cluster-17474.29295	Others	TR	Others	35.5048	107.8	0.000476017	up	K14489 arabidopsis histidine kinase 2/3/4 (cytokinin receptor) [EC:2.7.13.3] | (RefSeq) histidine kinase 3 (A)	Histidine kinase 3 [Glycine soja]	RecName: Full=Histidine kinase 3; EC=2.7.13.3; AltName: Full=Arabidopsis histidine kinase 3; Short=AtHK3; AltName: Full=Protein AUTHENTIC HIS-KINASE 3; AltName: Full=Protein ORESARA 12;	SubName: Full=Uncharacterized protein {ECO:0000313|EMBL:KRH42680.1, ECO:0000313|EnsemblPlants:GLYMA08G11060.3};	Sensory transduction histidine kinase	GO:0005789,endoplasmic reticulum membrane; GO:0016021,integral component of membrane; GO:0005886,plasma membrane; GO:0009884,cytokinin receptor activity; GO:0000155,phosphorelay sensor kinase activity; GO:0004673,protein histidine kinase activity; GO:0043424,protein histidine kinase binding; GO:0071215,cellular response to abscisic acid stimulus; GO:0070417,cellular response to cold; GO:0016036,c…	Response regulator receiver domain
Cluster-17474.29412	bHLH	TF	bHLH	0	41.5323	1.53059e-07	up	K16189 phytochrome-interacting factor 4 | (RefSeq) transcription factor PIF4 (A)	Transcription factor PIF5 [Glycine soja]	RecName: Full=Transcription factor PIF4; AltName: Full=Basic helix-loop-helix protein 9; Short=AtbHLH9; Short=bHLH 9; AltName: Full=Phytochrome-interacting factor 4; AltName: Full=Short under red-light 2; AltName: Full=Transcription factor EN 102; AltName: Full=bHLH transcription factor bHLH009;	SubName: Full=Uncharacterized protein {ECO:0000313|EnsemblPlants:GLYMA18G14530.1};	--	GO:0005634,nucleus; GO:0003677,DNA binding; GO:0003700,DNA-binding transcription factor activity; GO:0046983,protein dimerization activity; GO:0009704,de-etiolation; GO:0010161,red light signaling pathway; GO:0010017,red or far-red light signaling pathway; GO:0009585,red, far-red light phototransduction; GO:0010600,regulation of auxin biosynthetic process; GO:0010928,regulation of auxin mediated …	Helix-loop-helix DNA-binding domain
Cluster-17474.29780	bZIP	TF	bZIP	52.6437	446.616	1.75659e-14	up	K14432 ABA responsive element binding factor | (RefSeq) ABSCISIC ACID-INSENSITIVE 5-like protein 7 (A)	ABSCISIC ACID-INSENSITIVE 5-like protein 7 [Cajanus cajan]	RecName: Full=ABSCISIC ACID-INSENSITIVE 5-like protein 6; AltName: Full=Abscisic acid responsive elements-binding factor 3; Short=ABRE-binding factor 3; AltName: Full=Dc3 promoter-binding factor 5; Short=AtDPBF5; AltName: Full=bZIP transcription factor 37; Short=AtbZIP37;	SubName: Full=Uncharacterized protein {ECO:0000313|EMBL:OIV93304.1};	--	GO:0005634,nucleus; GO:0003700,DNA-binding transcription factor activity; GO:0043565,sequence-specific DNA binding; GO:0000976,transcription regulatory region sequence-specific DNA binding; GO:0009738,abscisic acid-activated signaling pathway; GO:0009737,response to abscisic acid; GO:0009651,response to salt stress; GO:0009414,response to water deprivation; GO:0006351,transcription, DNA-templated	Basic region leucine zipper
Cluster-17474.30920	B3-ARF	TF	B3->B3-ARF	113.113	0	2.69026e-07	down	K14486 auxin response factor | (RefSeq) hypothetical protein (A)	auxin response factor 18-like [Cajanus cajan]	RecName: Full=Auxin response factor 18; AltName: Full=OsARF10;	RecName: Full=Auxin response factor {ECO:0000256|RuleBase:RU004561};	--	GO:0005634,nucleus; GO:0003677,DNA binding; GO:0009734,auxin-activated signaling pathway; GO:0006355,regulation of transcription, DNA-templated; GO:0006351,transcription, DNA-templated	AUX/IAA family
Cluster-17474.31503	AUX/IAA	TR	AUX/IAA	26.0953	129.15	7.67333e-11	up	K14486 auxin response factor | (Kazusa) Lj0g3v0250259.1; - (A)	Auxin response factor 9 [Glycine soja]	RecName: Full=Auxin response factor 9;	RecName: Full=Auxin response factor {ECO:0000256|RuleBase:RU004561};	--	GO:0005634,nucleus; GO:0003700,DNA-binding transcription factor activity; GO:0043565,sequence-specific DNA binding; GO:0009734,auxin-activated signaling pathway; GO:0006351,transcription, DNA-templated	AUX/IAA family
Cluster-17474.31505	B3	TF	B3->B3	0	54.6938	5.43521e-10	up	K14486 auxin response factor | (RefSeq) auxin response factor 9 (A)	auxin response factor 9 [Arachis duranensis]	RecName: Full=Auxin response factor 11;	RecName: Full=Auxin response factor {ECO:0000256|RuleBase:RU004561};	--	GO:0005634,nucleus; GO:0009506,plasmodesma; GO:0003677,DNA binding; GO:0003700,DNA-binding transcription factor activity; GO:0009734,auxin-activated signaling pathway; GO:0006351,transcription, DNA-templated	B3 DNA binding domain
Cluster-17474.31506	B3-ARF	TF	B3->B3-ARF	0.651321	25.7148	9.69357e-05	up	K14486 auxin response factor | (RefSeq) auxin response factor 9-like (A)	PREDICTED: auxin response factor 9-like isoform X3 [Lupinus angustifolius]	RecName: Full=Auxin response factor 9;	RecName: Full=Auxin response factor {ECO:0000256|RuleBase:RU004561};	--	GO:0005634,nucleus; GO:0003700,DNA-binding transcription factor activity; GO:0043565,sequence-specific DNA binding; GO:0009734,auxin-activated signaling pathway; GO:0006351,transcription, DNA-templated	Auxin response factor
Cluster-17474.31508	B3-ARF	TF	B3->B3-ARF	11.6982	37.8098	0.0113794	up	K14486 auxin response factor | (RefSeq) auxin response factor 9 (A)	Auxin response factor 9 [Glycine soja]	RecName: Full=Auxin response factor 9;	RecName: Full=Auxin response factor {ECO:0000256|RuleBase:RU004561};	--	GO:0005634,nucleus; GO:0003700,DNA-binding transcription factor activity; GO:0043565,sequence-specific DNA binding; GO:0009734,auxin-activated signaling pathway; GO:0006351,transcription, DNA-templated	AUX/IAA family
Cluster-17474.31511	B3-ARF	TF	B3->B3-ARF	104.301	444.049	2.0516e-23	up	K14486 auxin response factor | (RefSeq) auxin response factor 9 (A)	Auxin response factor 9 [Glycine soja]	RecName: Full=Auxin response factor 9;	RecName: Full=Auxin response factor {ECO:0000256|RuleBase:RU004561};	--	GO:0005634,nucleus; GO:0003700,DNA-binding transcription factor activity; GO:0043565,sequence-specific DNA binding; GO:0009734,auxin-activated signaling pathway; GO:0006351,transcription, DNA-templated	AUX/IAA family
Cluster-17474.34243	AUX/IAA	TR	AUX/IAA	15.112	70.1782	0.00104306	up	K14486 auxin response factor | (RefSeq) auxin response factor 9 isoform X1 (A)	PREDICTED: auxin response factor 2 [Glycine max]	RecName: Full=Auxin response factor 2A {ECO:0000303|PubMed:26716451, ECO:0000303|PubMed:26959229}; Short=SlARF2A {ECO:0000303|PubMed:26716451};	RecName: Full=Auxin response factor {ECO:0000256|RuleBase:RU004561};	--	GO:0005634,nucleus; GO:0003677,DNA binding; GO:0046982,protein heterodimerization activity; GO:0042803,protein homodimerization activity; GO:0009734,auxin-activated signaling pathway; GO:0009835,fruit ripening; GO:0009836,fruit ripening, climacteric; GO:0009911,positive regulation of flower development; GO:0006355,regulation of transcription, DNA-templated; GO:0006351,transcription, DNA-templated	AUX/IAA family
Cluster-17474.35722	B3-ARF	TF	B3->B3-ARF	28.9852	0	0.00927581	down	K14486 auxin response factor | (RefSeq) ARF3-2; auxin response factor 3 (A)	Auxin response factor 19 [Theobroma cacao]	RecName: Full=Auxin response factor 18; AltName: Full=OsARF10;	RecName: Full=Auxin response factor {ECO:0000256|RuleBase:RU004561};	--	GO:0005634,nucleus; GO:0003677,DNA binding; GO:0009734,auxin-activated signaling pathway; GO:0006355,regulation of transcription, DNA-templated; GO:0006351,transcription, DNA-templated	AUX/IAA family
Cluster-17474.35723	B3-ARF	TF	B3->B3-ARF	203.407	13.3133	0.000331109	down	K14486 auxin response factor | (RefSeq) ARF3-2; auxin response factor 3 (A)	Auxin response factor 19 [Theobroma cacao]	RecName: Full=Auxin response factor 18; AltName: Full=OsARF10;	RecName: Full=Auxin response factor {ECO:0000256|RuleBase:RU004561};	--	GO:0005634,nucleus; GO:0003677,DNA binding; GO:0009734,auxin-activated signaling pathway; GO:0006355,regulation of transcription, DNA-templated; GO:0006351,transcription, DNA-templated	AUX/IAA family
Cluster-17474.36985	GRAS	TF	GRAS	0	39.0427	1.15132e-07	up	K14494 DELLA protein | (RefSeq) DELLA protein GAI (A)	scarecrow-like protein 14 [Arachis duranensis]	RecName: Full=Scarecrow-like protein 14; Short=AtSCL14; AltName: Full=GRAS family protein 2; Short=AtGRAS-2;	SubName: Full=scarecrow-like protein 14 {ECO:0000313|RefSeq:XP_012572738.1};	--	GO:0005829,cytosol; GO:0005634,nucleus; GO:0003700,DNA-binding transcription factor activity; GO:0043565,sequence-specific DNA binding; GO:0045893,positive regulation of transcription, DNA-templated; GO:0006355,regulation of transcription, DNA-templated; GO:0009410,response to xenobiotic stimulus; GO:0006351,transcription, DNA-templated	GRAS domain family
Cluster-17474.37104	B3-ARF	TF	B3->B3-ARF	40.172	109.749	0.00698983	up	K14486 auxin response factor | (RefSeq) auxin response factor 3-like (A)	PREDICTED: auxin response factor 3-like isoform X1 [Glycine max]	RecName: Full=Auxin response factor 3; AltName: Full=Protein ETTIN;	RecName: Full=Auxin response factor {ECO:0000256|RuleBase:RU004561};	--	GO:0005634,nucleus; GO:0003677,DNA binding; GO:0003700,DNA-binding transcription factor activity; GO:0010158,abaxial cell fate specification; GO:0009850,auxin metabolic process; GO:0009734,auxin-activated signaling pathway; GO:0010582,floral meristem determinacy; GO:0009733,response to auxin; GO:0006351,transcription, DNA-templated; GO:0010050,vegetative phase change	B3 DNA binding domain
Cluster-17474.38503	bHLH	TF	bHLH	0	108.56	8.68978e-13	up	K16189 phytochrome-interacting factor 4 | (RefSeq) transcription factor PIF1-like (A)	bHLH transcription factor, partial [Glycine max]	RecName: Full=Transcription factor PIF3; AltName: Full=Basic helix-loop-helix protein 8; Short=AtbHLH8; Short=bHLH 8; AltName: Full=Phytochrome-associated protein 3; AltName: Full=Phytochrome-interacting factor 3; AltName: Full=Transcription factor EN 100; AltName: Full=bHLH transcription factor bHLH008;	SubName: Full=BHLH transcription factor {ECO:0000313|EMBL:ALA09126.1};	--	GO:0005634,nucleus; GO:0003677,DNA binding; GO:0003700,DNA-binding transcription factor activity; GO:0042802,identical protein binding; GO:0046983,protein dimerization activity; GO:0009704,de-etiolation; GO:0009740,gibberellic acid mediated signaling pathway; GO:0031539,positive regulation of anthocyanin metabolic process; GO:0010017,red or far-red light signaling pathway; GO:0009585,red, far-red…	Helix-loop-helix DNA-binding domain
Cluster-17474.41364	bHLH	TF	bHLH	11.8902	173.719	1.75131e-12	up	K16189 phytochrome-interacting factor 4 | (RefSeq) transcription factor PIF1-like (A)	PREDICTED: transcription factor PIF1-like isoform X2 [Lupinus angustifolius]	RecName: Full=Transcription factor PIF1; AltName: Full=Basic helix-loop-helix protein 15; Short=AtbHLH15; Short=bHLH 15; AltName: Full=Protein PHY-INTERACTING FACTOR 1; AltName: Full=Protein PHYTOCHROME INTERACTING FACTOR 3-LIKE 5; AltName: Full=Transcription factor EN 101; AltName: Full=bHLH transcription factor bHLH015;	SubName: Full=Uncharacterized protein {ECO:0000313|EMBL:OIW01668.1};	--	GO:0005634,nucleus; GO:0003677,DNA binding; GO:0003700,DNA-binding transcription factor activity; GO:0042802,identical protein binding; GO:0010313,phytochrome binding; GO:0046983,protein dimerization activity; GO:0015995,chlorophyll biosynthetic process; GO:0009740,gibberellic acid mediated signaling pathway; GO:0006783,heme biosynthetic process; GO:0009959,negative gravitropism; GO:0010100,negat…	Helix-loop-helix DNA-binding domain
Cluster-17474.43101	B3-ARF	TF	B3->B3-ARF	0	467.545	8.58688e-20	up	K14486 auxin response factor | (RefSeq) auxin response factor 7-like (A)	PREDICTED: auxin response factor 2 [Glycine max]	RecName: Full=Auxin response factor 2; AltName: Full=ARF1-binding protein; Short=ARF1-BP; AltName: Full=Protein MEGAINTEGUMENTA;	RecName: Full=Auxin response factor {ECO:0000256|RuleBase:RU004561};	--	GO:0005634,nucleus; GO:0003700,DNA-binding transcription factor activity; GO:0043565,sequence-specific DNA binding; GO:0009734,auxin-activated signaling pathway; GO:0010227,floral organ abscission; GO:0010047,fruit dehiscence; GO:0010150,leaf senescence; GO:0008285,negative regulation of cell proliferation; GO:0045892,negative regulation of transcription, DNA-templated; GO:0048481,plant ovule dev…	B3 DNA binding domain
Cluster-17474.44866	B3-ARF	TF	B3->B3-ARF	413.259	1239.48	1.16984e-06	up	K14486 auxin response factor | (RefSeq) auxin response factor 19 isoform X3 (A)	auxin response factor 6-like isoform X1 [Cajanus cajan]	RecName: Full=Auxin response factor 6;	RecName: Full=Auxin response factor {ECO:0000256|RuleBase:RU004561};	--	GO:0005634,nucleus; GO:0003677,DNA binding; GO:0003700,DNA-binding transcription factor activity; GO:0009734,auxin-activated signaling pathway; GO:0009908,flower development; GO:0009733,response to auxin; GO:0006351,transcription, DNA-templated	AUX/IAA family
Cluster-17474.45855	GARP-G2-like	TF	GARP->GARP-G2-like	57.3208	166.318	4.50835e-06	up	K14491 two-component response regulator ARR-B family | (RefSeq) g2-like myb-transcription factor with a N-terminal response regulator receiver domain (A)	PREDICTED: transcription factor PCL1-like [Lupinus angustifolius]	RecName: Full=Transcription factor MYBC1 {ECO:0000305};	SubName: Full=Uncharacterized protein {ECO:0000313|EMBL:OIW09476.1};	--	GO:0005634,nucleus; GO:0003677,DNA binding; GO:0003700,DNA-binding transcription factor activity; GO:0006355,regulation of transcription, DNA-templated; GO:0009409,response to cold; GO:0006351,transcription, DNA-templated	Myb-like DNA-binding domain
Cluster-17474.47158	bHLH	TF	bHLH	0	70.4528	2.28109e-11	up	K16189 phytochrome-interacting factor 4 | (RefSeq) transcription factor PIF4 (A)	PREDICTED: transcription factor PIF4 [Glycine max]	RecName: Full=Transcription factor PIF4; AltName: Full=Basic helix-loop-helix protein 9; Short=AtbHLH9; Short=bHLH 9; AltName: Full=Phytochrome-interacting factor 4; AltName: Full=Short under red-light 2; AltName: Full=Transcription factor EN 102; AltName: Full=bHLH transcription factor bHLH009;	SubName: Full=Uncharacterized protein {ECO:0000313|EMBL:KRG99030.1};	--	GO:0005634,nucleus; GO:0003677,DNA binding; GO:0003700,DNA-binding transcription factor activity; GO:0046983,protein dimerization activity; GO:0009704,de-etiolation; GO:0010161,red light signaling pathway; GO:0010017,red or far-red light signaling pathway; GO:0009585,red, far-red light phototransduction; GO:0010600,regulation of auxin biosynthetic process; GO:0010928,regulation of auxin mediated …	Helix-loop-helix DNA-binding domain
Cluster-17474.47506	GARP-G2-like	TF	GARP->GARP-G2-like	26.8476	8.71816	0.023604	down	K14491 two-component response regulator ARR-B family | (RefSeq) two-component response regulator ARR1-like (A)	PREDICTED: myb family transcription factor EFM-like [Lupinus angustifolius]	RecName: Full=Transcription factor HHO1 {ECO:0000305}; AltName: Full=MYB-domain transcription factor HHO1 {ECO:0000305}; AltName: Full=Protein HRS1 HOMOLOG 1 {ECO:0000303|PubMed:25723764};	SubName: Full=Two-component response regulator ARR2 {ECO:0000313|EMBL:KYP53013.1};	--	GO:0005634,nucleus; GO:0003677,DNA binding; GO:0003700,DNA-binding transcription factor activity; GO:0016036,cellular response to phosphate starvation; GO:0006355,regulation of transcription, DNA-templated; GO:0090548,response to nitrate starvation; GO:0006351,transcription, DNA-templated	Myb-like DNA-binding domain
Cluster-17474.48519	GRAS	TF	GRAS	4.99988	84.0202	1.5379e-09	up	K14494 DELLA protein | (RefSeq) hypothetical protein (A)	scarecrow-like protein 34 [Arachis duranensis]	RecName: Full=Scarecrow-like protein 31; Short=AtSCL31; AltName: Full=GRAS family protein 1; Short=AtGRAS-1;	SubName: Full=scarecrow-like protein 14 {ECO:0000313|RefSeq:XP_014497663.1};	--	GO:0005634,nucleus; GO:0003700,DNA-binding transcription factor activity; GO:0043565,sequence-specific DNA binding; GO:0006355,regulation of transcription, DNA-templated; GO:0010200,response to chitin; GO:0006351,transcription, DNA-templated	GRAS domain family
Cluster-17474.48520	GRAS	TF	GRAS	28.6525	269.898	7.27887e-29	up	K14494 DELLA protein | (RefSeq) hypothetical protein (A)	scarecrow-like protein 34 [Arachis duranensis]	RecName: Full=Scarecrow-like protein 14; Short=AtSCL14; AltName: Full=GRAS family protein 2; Short=AtGRAS-2;	SubName: Full=scarecrow-like protein 14 {ECO:0000313|RefSeq:XP_014497663.1};	--	GO:0005829,cytosol; GO:0005634,nucleus; GO:0003700,DNA-binding transcription factor activity; GO:0043565,sequence-specific DNA binding; GO:0045893,positive regulation of transcription, DNA-templated; GO:0006355,regulation of transcription, DNA-templated; GO:0009410,response to xenobiotic stimulus; GO:0006351,transcription, DNA-templated	GRAS domain family
Cluster-17474.48521	GRAS	TF	GRAS	18.5511	56.7741	5.95993e-05	up	K14494 DELLA protein | (RefSeq) hypothetical protein (A)	PREDICTED: scarecrow-like protein 34 [Lupinus angustifolius]	RecName: Full=Scarecrow-like protein 14; Short=AtSCL14; AltName: Full=GRAS family protein 2; Short=AtGRAS-2;	SubName: Full=Uncharacterized protein {ECO:0000313|EMBL:OIW09187.1};	--	GO:0005829,cytosol; GO:0005634,nucleus; GO:0003700,DNA-binding transcription factor activity; GO:0043565,sequence-specific DNA binding; GO:0045893,positive regulation of transcription, DNA-templated; GO:0006355,regulation of transcription, DNA-templated; GO:0009410,response to xenobiotic stimulus; GO:0006351,transcription, DNA-templated	GRAS domain family
Cluster-17474.48522	GRAS	TF	GRAS	16.0066	56.878	0.000297819	up	K14494 DELLA protein | (RefSeq) DELLA protein SLR1-like (A)	scarecrow-like protein 31 [Arachis duranensis]	RecName: Full=Scarecrow-like protein 34; Short=AtSCL34; AltName: Full=GRAS family protein 12; Short=AtGRAS-12;	SubName: Full=Uncharacterized protein {ECO:0000313|EMBL:ESW04049.1};	--	GO:0005634,nucleus; GO:0003700,DNA-binding transcription factor activity; GO:0043565,sequence-specific DNA binding; GO:0006355,regulation of transcription, DNA-templated; GO:0006351,transcription, DNA-templated	GRAS domain family
Cluster-17474.49504	B3-ARF	TF	B3->B3-ARF	455.775	1041.87	5.20292e-17	up	K14486 auxin response factor | (RefSeq) auxin response factor 7 (A)	auxin response factor 6-like isoform X3 [Cajanus cajan]	RecName: Full=Auxin response factor 6;	RecName: Full=Auxin response factor {ECO:0000256|RuleBase:RU004561};	--	GO:0005634,nucleus; GO:0003677,DNA binding; GO:0003700,DNA-binding transcription factor activity; GO:0009734,auxin-activated signaling pathway; GO:0009908,flower development; GO:0009733,response to auxin; GO:0006351,transcription, DNA-templated	AUX/IAA family
Cluster-17474.52873	GRAS	TF	GRAS	70.4435	313.814	3.3573e-11	up	K14494 DELLA protein | (RefSeq) DELLA protein GAI-like (A)	PREDICTED: scarecrow-like protein 34 [Lupinus angustifolius]	RecName: Full=Scarecrow-like protein 14; Short=AtSCL14; AltName: Full=GRAS family protein 2; Short=AtGRAS-2;	SubName: Full=Uncharacterized protein {ECO:0000313|EMBL:OIW09187.1};	--	GO:0005829,cytosol; GO:0005634,nucleus; GO:0003700,DNA-binding transcription factor activity; GO:0043565,sequence-specific DNA binding; GO:0045893,positive regulation of transcription, DNA-templated; GO:0006355,regulation of transcription, DNA-templated; GO:0009410,response to xenobiotic stimulus; GO:0006351,transcription, DNA-templated	GRAS domain family
Cluster-17474.53969	B3-ARF	TF	B3->B3-ARF	0	232.504	4.28023e-13	up	K14486 auxin response factor | (RefSeq) auxin response factor 7-like (A)	PREDICTED: auxin response factor 2 [Glycine max]	RecName: Full=Auxin response factor 2; AltName: Full=ARF1-binding protein; Short=ARF1-BP; AltName: Full=Protein MEGAINTEGUMENTA;	RecName: Full=Auxin response factor {ECO:0000256|RuleBase:RU004561};	--	GO:0005634,nucleus; GO:0003700,DNA-binding transcription factor activity; GO:0043565,sequence-specific DNA binding; GO:0009734,auxin-activated signaling pathway; GO:0010227,floral organ abscission; GO:0010047,fruit dehiscence; GO:0010150,leaf senescence; GO:0008285,negative regulation of cell proliferation; GO:0045892,negative regulation of transcription, DNA-templated; GO:0048481,plant ovule dev…	B3 DNA binding domain
Cluster-17474.53970	B3-ARF	TF	B3->B3-ARF	2.88346	54.2463	0.00421283	up	K14486 auxin response factor | (RefSeq) ARF1; auxin response factor 7-like (A)	hypothetical protein PHAVU_002G282200g [Phaseolus vulgaris]	RecName: Full=Auxin response factor 2; AltName: Full=ARF1-binding protein; Short=ARF1-BP; AltName: Full=Protein MEGAINTEGUMENTA;	RecName: Full=Auxin response factor {ECO:0000256|RuleBase:RU004561};	--	GO:0005634,nucleus; GO:0003700,DNA-binding transcription factor activity; GO:0043565,sequence-specific DNA binding; GO:0009734,auxin-activated signaling pathway; GO:0010227,floral organ abscission; GO:0010047,fruit dehiscence; GO:0010150,leaf senescence; GO:0008285,negative regulation of cell proliferation; GO:0045892,negative regulation of transcription, DNA-templated; GO:0048481,plant ovule dev…	B3 DNA binding domain
Cluster-17474.5453	AUX/IAA	TR	AUX/IAA	667.281	0	3.30805e-18	down	K14484 auxin-responsive protein IAA | (Kazusa) Lj0g3v0276669.1; - (A)	PREDICTED: auxin-responsive protein IAA30 [Vigna angularis]	RecName: Full=Auxin-responsive protein IAA30; AltName: Full=Indoleacetic acid-induced protein 30;	RecName: Full=Auxin-induced protein {ECO:0000256|RuleBase:RU004549};	--	GO:0005634,nucleus; GO:0003700,DNA-binding transcription factor activity; GO:0009734,auxin-activated signaling pathway; GO:0009630,gravitropism; GO:0009733,response to auxin; GO:0048364,root development; GO:0010262,somatic embryogenesis; GO:0006351,transcription, DNA-templated	AUX/IAA family
Cluster-17474.54697	B3	TF	B3->B3	16.8131	66.8635	4.4568e-05	up	K14486 auxin response factor | (RefSeq) auxin response factor 1-like (A)	auxin response factor 17 [Arachis ipaensis]	RecName: Full=Auxin response factor 17;	SubName: Full=auxin response factor 17-like {ECO:0000313|RefSeq:XP_018812230.1};	--	GO:0005634,nucleus; GO:0003700,DNA-binding transcription factor activity; GO:0000987,proximal promoter sequence-specific DNA binding; GO:0048830,adventitious root development; GO:0009653,anatomical structure morphogenesis; GO:0009734,auxin-activated signaling pathway; GO:0052543,callose deposition in cell wall; GO:0009555,pollen development; GO:0010208,pollen wall assembly; GO:0006355,regulation …	B3 DNA binding domain
Cluster-17474.54804	AUX/IAA	TR	AUX/IAA	1146.79	442.548	2.44646e-09	down	K14484 auxin-responsive protein IAA | (RefSeq) auxin-responsive protein IAA16 (A)	auxin-responsive protein IAA16 [Vigna radiata var. radiata]	RecName: Full=Auxin-responsive protein IAA16; AltName: Full=Indoleacetic acid-induced protein 16;	RecName: Full=Auxin-induced protein {ECO:0000256|RuleBase:RU004549};	--	GO:0005634,nucleus; GO:0003700,DNA-binding transcription factor activity; GO:0009734,auxin-activated signaling pathway; GO:0009733,response to auxin; GO:0006351,transcription, DNA-templated	AUX/IAA family
Cluster-17474.59486	AUX/IAA	TR	AUX/IAA	72.2988	0	2.39654e-08	down	K14484 auxin-responsive protein IAA | (Kazusa) Lj0g3v0276669.1; - (A)	PREDICTED: auxin-responsive protein IAA30 [Vigna angularis]	RecName: Full=Auxin-responsive protein IAA30; AltName: Full=Indoleacetic acid-induced protein 30;	RecName: Full=Auxin-induced protein {ECO:0000256|RuleBase:RU004549};	--	GO:0005634,nucleus; GO:0003700,DNA-binding transcription factor activity; GO:0009734,auxin-activated signaling pathway; GO:0009630,gravitropism; GO:0009733,response to auxin; GO:0048364,root development; GO:0010262,somatic embryogenesis; GO:0006351,transcription, DNA-templated	AUX/IAA family
Cluster-17474.62350	B3-ARF	TF	B3->B3-ARF	28.5809	114.181	8.37214e-06	up	K14486 auxin response factor | (Kazusa) Lj4g3v2214800.1; - (A)	auxin response factor 19-like [Cajanus cajan]	RecName: Full=Auxin response factor 19; AltName: Full=Auxin-responsive protein IAA22;	RecName: Full=Auxin response factor {ECO:0000256|RuleBase:RU004561};	--	GO:0005634,nucleus; GO:0003677,DNA binding; GO:0003700,DNA-binding transcription factor activity; GO:0046983,protein dimerization activity; GO:0043565,sequence-specific DNA binding; GO:0009734,auxin-activated signaling pathway; GO:0048527,lateral root development; GO:0010311,lateral root formation; GO:0048366,leaf development; GO:0009733,response to auxin; GO:0009723,response to ethylene; GO:0006…	B3 DNA binding domain
Cluster-17474.62612	GRAS	TF	GRAS	237.47	574.026	3.76289e-07	up	K14494 DELLA protein | (RefSeq) DELLA protein GAI (A)	PREDICTED: scarecrow-like protein 21 [Lupinus angustifolius]	RecName: Full=Scarecrow-like protein 5; Short=AtSCL5; AltName: Full=GRAS family protein 6; Short=AtGRAS-6;	SubName: Full=Scarecrow-like protein 5 {ECO:0000313|EMBL:KYP49856.1};	--	GO:0005829,cytosol; GO:0005634,nucleus; GO:0003700,DNA-binding transcription factor activity; GO:0043565,sequence-specific DNA binding; GO:0006355,regulation of transcription, DNA-templated; GO:0006351,transcription, DNA-templated	GRAS domain family
Cluster-17474.64224	GARP-G2-like	TF	GARP->GARP-G2-like	1593.24	344.659	1.36597e-08	down	K14491 two-component response regulator ARR-B family | (RefSeq) Two-component response regulator ARR18 (A)	PREDICTED: myb family transcription factor EFM-like [Lupinus angustifolius]	RecName: Full=Transcription factor HHO2 {ECO:0000305}; AltName: Full=MYB-domain transcription factor HHO2 {ECO:0000305}; AltName: Full=Protein HRS1 HOMOLOG 2 {ECO:0000303|PubMed:27016098};	SubName: Full=Uncharacterized protein {ECO:0000313|EMBL:OIW02257.1};	--	GO:0005634,nucleus; GO:0003677,DNA binding; GO:0003700,DNA-binding transcription factor activity; GO:0055062,phosphate ion homeostasis; GO:0006355,regulation of transcription, DNA-templated; GO:0009737,response to abscisic acid; GO:0006351,transcription, DNA-templated	Myb-like DNA-binding domain
Cluster-17474.64287	GARP-ARR-B	TF	GARP->GARP-ARR-B	450.212	997.268	4.3838e-13	up	K14491 two-component response regulator ARR-B family | (RefSeq) two-component response regulator ARR2 (A)	PREDICTED: two-component response regulator ARR2 [Glycine max]	RecName: Full=Two-component response regulator ARR1;	RecName: Full=Two-component response regulator {ECO:0000256|PIRNR:PIRNR036392};	GATA-4/5/6 transcription factors	GO:0005634,nucleus; GO:0003677,DNA binding; GO:0003700,DNA-binding transcription factor activity; GO:0000156,phosphorelay response regulator activity; GO:0090506,axillary shoot meristem initiation; GO:0071368,cellular response to cytokinin stimulus; GO:0009736,cytokinin-activated signaling pathway; GO:0010492,maintenance of shoot apical meristem identity; GO:0080022,primary root development; GO:0…	Myb-like DNA-binding domain
Cluster-17474.64329	GRAS	TF	GRAS	103.501	22.2147	8.90758e-06	down	K14494 DELLA protein | (RefSeq) DELLA protein RGL1 (A)	PREDICTED: chitin-inducible gibberellin-responsive protein 1-like [Lupinus angustifolius]	RecName: Full=Chitin-inducible gibberellin-responsive protein 1;	SubName: Full=scarecrow-like protein 21 {ECO:0000313|RefSeq:XP_004487630.1};	--	GO:0005634,nucleus; GO:0003700,DNA-binding transcription factor activity; GO:0043565,sequence-specific DNA binding; GO:0006355,regulation of transcription, DNA-templated; GO:0006351,transcription, DNA-templated	GRAS domain family
Cluster-17474.64330	GRAS	TF	GRAS	78.8537	4.13758	0.00502993	down	K14494 DELLA protein | (RefSeq) DELLA protein RGL1 (A)	PREDICTED: chitin-inducible gibberellin-responsive protein 1-like [Lupinus angustifolius]	RecName: Full=Chitin-inducible gibberellin-responsive protein 1;	SubName: Full=scarecrow-like protein 21 {ECO:0000313|RefSeq:XP_004487630.1};	--	GO:0005634,nucleus; GO:0003700,DNA-binding transcription factor activity; GO:0043565,sequence-specific DNA binding; GO:0006355,regulation of transcription, DNA-templated; GO:0006351,transcription, DNA-templated	GRAS domain family
Cluster-17474.64634	AUX/IAA	TR	AUX/IAA	0	34.0704	2.17039e-06	up	K14484 auxin-responsive protein IAA | (RefSeq) hypothetical protein (A)	hypothetical protein PHAVU_005G165600g [Phaseolus vulgaris]	RecName: Full=Auxin-responsive protein IAA26; AltName: Full=Indoleacetic acid-induced protein 26; AltName: Full=Phytochrome-associated protein 1;	RecName: Full=Auxin-induced protein {ECO:0000256|RuleBase:RU004549};	--	GO:0005634,nucleus; GO:0003700,DNA-binding transcription factor activity; GO:0009734,auxin-activated signaling pathway; GO:0009733,response to auxin; GO:0006351,transcription, DNA-templated	AUX/IAA family
Cluster-17474.64636	AUX/IAA	TR	AUX/IAA	0	26.0728	1.38076e-05	up	K14484 auxin-responsive protein IAA | (RefSeq) auxin-responsive protein IAA26-like (A)	PREDICTED: auxin-responsive protein IAA26-like [Vigna angularis]	RecName: Full=Auxin-responsive protein IAA26; AltName: Full=Indoleacetic acid-induced protein 26; AltName: Full=Phytochrome-associated protein 1;	RecName: Full=Auxin-induced protein {ECO:0000256|RuleBase:RU004549};	--	GO:0005634,nucleus; GO:0003700,DNA-binding transcription factor activity; GO:0009734,auxin-activated signaling pathway; GO:0009733,response to auxin; GO:0006351,transcription, DNA-templated	AUX/IAA family
Cluster-17474.65293	bHLH	TF	bHLH	0	485.178	3.47134e-21	up	K16189 phytochrome-interacting factor 4 | (RefSeq) transcription factor PIF1-like (A)	PREDICTED: transcription factor PIF1-like isoform X1 [Glycine max]	RecName: Full=Transcription factor PIF1; AltName: Full=Basic helix-loop-helix protein 15; Short=AtbHLH15; Short=bHLH 15; AltName: Full=Protein PHY-INTERACTING FACTOR 1; AltName: Full=Protein PHYTOCHROME INTERACTING FACTOR 3-LIKE 5; AltName: Full=Transcription factor EN 101; AltName: Full=bHLH transcription factor bHLH015;	SubName: Full=BHLH transcription factor {ECO:0000313|EMBL:ALA09126.1};	--	GO:0005634,nucleus; GO:0003677,DNA binding; GO:0003700,DNA-binding transcription factor activity; GO:0042802,identical protein binding; GO:0010313,phytochrome binding; GO:0046983,protein dimerization activity; GO:0015995,chlorophyll biosynthetic process; GO:0009740,gibberellic acid mediated signaling pathway; GO:0006783,heme biosynthetic process; GO:0009959,negative gravitropism; GO:0010100,negat…	Helix-loop-helix DNA-binding domain
Cluster-17474.67835	AUX/IAA	TR	AUX/IAA	545.526	84.1333	3.7974e-16	down	K14484 auxin-responsive protein IAA | (RefSeq) auxin-responsive protein IAA11 (A)	PREDICTED: auxin-responsive protein IAA11 [Lupinus angustifolius]	RecName: Full=Auxin-responsive protein IAA11; AltName: Full=Indoleacetic acid-induced protein 11;	RecName: Full=Auxin-induced protein {ECO:0000256|RuleBase:RU004549};	--	GO:0005634,nucleus; GO:0009734,auxin-activated signaling pathway; GO:0006355,regulation of transcription, DNA-templated; GO:0006351,transcription, DNA-templated	AUX/IAA family
Cluster-17474.72687	bHLH	TF	bHLH	34.9878	98.6196	2.35669e-06	up	K12126 phytochrome-interacting factor 3 | (RefSeq) PIF3; hypothetical protein (A)	PREDICTED: transcription factor bHLH66-like [Vigna angularis]	RecName: Full=Transcription factor bHLH66; AltName: Full=Basic helix-loop-helix protein 66; Short=AtbHLH66; Short=bHLH 66; AltName: Full=Transcription factor EN 95; AltName: Full=bHLH transcription factor bHLH066;	SubName: Full=Uncharacterized protein {ECO:0000313|EMBL:BAT79853.1};	--	GO:0005634,nucleus; GO:0001046,core promoter sequence-specific DNA binding; GO:0003700,DNA-binding transcription factor activity; GO:0046983,protein dimerization activity; GO:0001228,DNA-binding transcription activator activity, RNA polymerase II-specific; GO:0055046,microgametogenesis; GO:0048235,pollen sperm cell differentiation; GO:0006355,regulation of transcription, DNA-templated; GO:0080147…	Cyclin-dependent kinase 2-associated protein
Cluster-17474.74242	GRAS	TF	GRAS	252.157	3.74238	1.26227e-13	down	K14494 DELLA protein | (RefSeq) DELLA protein GAI1-like (A)	PREDICTED: scarecrow-like protein 28 [Lupinus angustifolius]	RecName: Full=Scarecrow-like protein 28; Short=AtSCL28; AltName: Full=GRAS family protein 8; Short=AtGRAS-8;	SubName: Full=Uncharacterized protein {ECO:0000313|EMBL:OIV93517.1};	--	GO:0005634,nucleus; GO:0003700,DNA-binding transcription factor activity; GO:0043565,sequence-specific DNA binding; GO:1900459,positive regulation of brassinosteroid mediated signaling pathway; GO:0006355,regulation of transcription, DNA-templated; GO:0006351,transcription, DNA-templated	GRAS domain family
Cluster-17474.77456	Others	TR	Others	1878.97	821.845	5.83739e-12	down	K14492 two-component response regulator ARR-A family | (RefSeq) two-component response regulator ARR3-like protein (A)	two-component response regulator ARR3-like protein [Medicago truncatula]	RecName: Full=Two-component response regulator ARR9; AltName: Full=Response reactor 4;	SubName: Full=Two-component response regulator ARR3-like protein {ECO:0000313|EMBL:KEH23599.1};	GATA-4/5/6 transcription factors	GO:0005634,nucleus; GO:0000156,phosphorelay response regulator activity; GO:0007623,circadian rhythm; GO:0009736,cytokinin-activated signaling pathway; GO:0000160,phosphorelay signal transduction system; GO:0006355,regulation of transcription, DNA-templated; GO:0009735,response to cytokinin; GO:0006351,transcription, DNA-templated	Response regulator receiver domain
Cluster-17474.78534	GRAS	TF	GRAS	142.865	41.8766	0.00365801	down	K14494 DELLA protein | (RefSeq) DELLA protein GAI-like (A)	PREDICTED: scarecrow-like protein 27 isoform X1 [Lupinus angustifolius]	RecName: Full=Scarecrow-like protein 6; Short=AtSCL6; AltName: Full=GRAS family protein 22; Short=AtGRAS-22; AltName: Full=SCL6-IV;	SubName: Full=Uncharacterized protein {ECO:0000313|EMBL:OIW00961.1};	--	GO:0005634,nucleus; GO:0003700,DNA-binding transcription factor activity; GO:0043565,sequence-specific DNA binding; GO:0030154,cell differentiation; GO:0051301,cell division; GO:0007623,circadian rhythm; GO:0006355,regulation of transcription, DNA-templated; GO:0048768,root hair cell tip growth; GO:0006351,transcription, DNA-templated	GRAS domain family
Cluster-17474.79008	AUX/IAA	TR	AUX/IAA	394.533	192.767	0.000391575	down	K14484 auxin-responsive protein IAA | (RefSeq) auxin-responsive protein IAA14-like (A)	osiaa30-auxin-responsive aux/iaa gene family member, expressed, partial [Oryza sativa Indica Group]	RecName: Full=Auxin-responsive protein IAA30; AltName: Full=Indoleacetic acid-induced protein 30;	RecName: Full=Auxin-responsive protein {ECO:0000256|RuleBase:RU004549}; Flags: Fragment;	--	GO:0005634,nucleus; GO:0009734,auxin-activated signaling pathway; GO:0006355,regulation of transcription, DNA-templated; GO:0006351,transcription, DNA-templated	AUX/IAA family
Cluster-17474.80705	AUX/IAA	TR	AUX/IAA	1001.6	69.6526	6.48512e-41	down	K14484 auxin-responsive protein IAA | (RefSeq) auxin-responsive protein IAA9 (A)	unknown [Medicago truncatula]	RecName: Full=Auxin-responsive protein IAA30; AltName: Full=Indoleacetic acid-induced protein 30;	RecName: Full=Auxin-induced protein {ECO:0000256|RuleBase:RU004549};	--	GO:0005634,nucleus; GO:0009734,auxin-activated signaling pathway; GO:0006355,regulation of transcription, DNA-templated; GO:0006351,transcription, DNA-templated	AUX/IAA family

## Sheet: TF
ID	NEC	EC	GE	CE	KEGG	NR	Swissprot	Tremble	KOG	GO	Pfam
Cluster-17474.110310	15.87	16.54	8.18333	19.8267	K12126 phytochrome-interacting factor 3 | (RefSeq) PIF3; hypothetical protein (A)	PREDICTED: transcription factor UNE12-like [Glycine max]	RecName: Full=Transcription factor UNE12; AltName: Full=Basic helix-loop-helix protein 59; Short=AtbHLH59; Short=bHLH 59; AltName: Full=Protein UNFERTILIZED EMBRYO SAC 12; AltName: Full=Transcription factor EN 93; AltName: Full=bHLH transcription factor bHLH059;	SubName: Full=Uncharacterized protein {ECO:0000313|EMBL:KRG95612.1, ECO:0000313|EnsemblPlants:GLYMA19G34360.1};	--	GO:0005634,nucleus; GO:0001046,core promoter sequence-specific DNA binding; GO:0003700,DNA-binding transcription factor activity; GO:0046983,protein dimerization activity; GO:0001228,DNA-binding transcription activator activity, RNA polymerase II-specific; GO:0009567,double fertilization forming a zygote and endosperm; GO:0007275,multicellular organism development; GO:0031347,regulation of defens…	Helix-loop-helix DNA-binding domain
Cluster-17474.117081	17.4667	18.5833	8.38667	44.71	K12126 phytochrome-interacting factor 3 | (RefSeq) PIF3; hypothetical protein (A)	transcription factor bHLH66 [Vigna radiata var. radiata]	RecName: Full=Transcription factor bHLH66; AltName: Full=Basic helix-loop-helix protein 66; Short=AtbHLH66; Short=bHLH 66; AltName: Full=Transcription factor EN 95; AltName: Full=bHLH transcription factor bHLH066;	SubName: Full=transcription factor bHLH66-like {ECO:0000313|RefSeq:XP_014502095.1};	--	GO:0005634,nucleus; GO:0001046,core promoter sequence-specific DNA binding; GO:0003700,DNA-binding transcription factor activity; GO:0046983,protein dimerization activity; GO:0001228,DNA-binding transcription activator activity, RNA polymerase II-specific; GO:0055046,microgametogenesis; GO:0048235,pollen sperm cell differentiation; GO:0006355,regulation of transcription, DNA-templated; GO:0080147…	Helix-loop-helix DNA-binding domain
Cluster-17474.124982	18.0667	20.5767	10.58	21.4667	K12126 phytochrome-interacting factor 3 | (RefSeq) PIF3; hypothetical protein (A)	PREDICTED: transcription factor UNE12-like [Glycine max]	RecName: Full=Transcription factor UNE12; AltName: Full=Basic helix-loop-helix protein 59; Short=AtbHLH59; Short=bHLH 59; AltName: Full=Protein UNFERTILIZED EMBRYO SAC 12; AltName: Full=Transcription factor EN 93; AltName: Full=bHLH transcription factor bHLH059;	SubName: Full=Uncharacterized protein {ECO:0000313|EMBL:KRG95612.1, ECO:0000313|EnsemblPlants:GLYMA19G34360.1};	--	GO:0005634,nucleus; GO:0001046,core promoter sequence-specific DNA binding; GO:0003700,DNA-binding transcription factor activity; GO:0046983,protein dimerization activity; GO:0001228,DNA-binding transcription activator activity, RNA polymerase II-specific; GO:0009567,double fertilization forming a zygote and endosperm; GO:0007275,multicellular organism development; GO:0031347,regulation of defens…	Helix-loop-helix DNA-binding domain
Cluster-17474.137443	47.7367	33.9167	12.9633	47.3833	K12126 phytochrome-interacting factor 3 | (RefSeq) PIF3; hypothetical protein (A)	Transcription factor UNE12 [Cajanus cajan]	RecName: Full=Transcription factor UNE12; AltName: Full=Basic helix-loop-helix protein 59; Short=AtbHLH59; Short=bHLH 59; AltName: Full=Protein UNFERTILIZED EMBRYO SAC 12; AltName: Full=Transcription factor EN 93; AltName: Full=bHLH transcription factor bHLH059;	SubName: Full=Transcription factor UNE12 {ECO:0000313|EMBL:KYP74470.1};	--	GO:0005634,nucleus; GO:0001046,core promoter sequence-specific DNA binding; GO:0003700,DNA-binding transcription factor activity; GO:0046983,protein dimerization activity; GO:0001228,DNA-binding transcription activator activity, RNA polymerase II-specific; GO:0009567,double fertilization forming a zygote and endosperm; GO:0007275,multicellular organism development; GO:0031347,regulation of defens…	Helix-loop-helix DNA-binding domain
Cluster-17474.175535	0.146667	0.34	1.16333	0.116667	K12126 phytochrome-interacting factor 3 | (RefSeq) PIF3; hypothetical protein (A)	transcription factor ALC-like isoform X1 [Cajanus cajan]	RecName: Full=Transcription factor ALC; AltName: Full=Basic helix-loop-helix protein 73; Short=AtbHLH73; Short=bHLH 73; AltName: Full=Protein ALCATRAZ; AltName: Full=Transcription factor EN 98; AltName: Full=bHLH transcription factor bHLH073;	SubName: Full=Uncharacterized protein {ECO:0000313|EMBL:OIW15649.1};	--	GO:0005634,nucleus; GO:0003677,DNA binding; GO:0003700,DNA-binding transcription factor activity; GO:0046983,protein dimerization activity; GO:0010047,fruit dehiscence; GO:0006351,transcription, DNA-templated	--
Cluster-17474.72687	1.35667	1.12	0.74	2.09333	K12126 phytochrome-interacting factor 3 | (RefSeq) PIF3; hypothetical protein (A)	PREDICTED: transcription factor bHLH66-like [Vigna angularis]	RecName: Full=Transcription factor bHLH66; AltName: Full=Basic helix-loop-helix protein 66; Short=AtbHLH66; Short=bHLH 66; AltName: Full=Transcription factor EN 95; AltName: Full=bHLH transcription factor bHLH066;	SubName: Full=Uncharacterized protein {ECO:0000313|EMBL:BAT79853.1};	--	GO:0005634,nucleus; GO:0001046,core promoter sequence-specific DNA binding; GO:0003700,DNA-binding transcription factor activity; GO:0046983,protein dimerization activity; GO:0001228,DNA-binding transcription activator activity, RNA polymerase II-specific; GO:0055046,microgametogenesis; GO:0048235,pollen sperm cell differentiation; GO:0006355,regulation of transcription, DNA-templated; GO:0080147…	Cyclin-dependent kinase 2-associated protein
Cluster-17474.169414	0.143333	0	0.0166667	0.246667	K12126 phytochrome-interacting factor 3 | (RefSeq) transcription factor PIF3 (A)	Transcription factor PIF3 [Glycine soja]	RecName: Full=Transcription factor PIF3; AltName: Full=Basic helix-loop-helix protein 8; Short=AtbHLH8; Short=bHLH 8; AltName: Full=Phytochrome-associated protein 3; AltName: Full=Phytochrome-interacting factor 3; AltName: Full=Transcription factor EN 100; AltName: Full=bHLH transcription factor bHLH008;	SubName: Full=Transcription factor PIF3 {ECO:0000313|EMBL:KHN26204.1};	--	GO:0005634,nucleus; GO:0003677,DNA binding; GO:0003700,DNA-binding transcription factor activity; GO:0042802,identical protein binding; GO:0046983,protein dimerization activity; GO:0009704,de-etiolation; GO:0009740,gibberellic acid mediated signaling pathway; GO:0031539,positive regulation of anthocyanin metabolic process; GO:0010017,red or far-red light signaling pathway; GO:0009585,red, far-red…	Helix-loop-helix DNA-binding domain
Cluster-17474.154856	0.376667	0.656667	0.246667	1.08667	K12126 phytochrome-interacting factor 3 | (RefSeq) transcription factor PIF3-like (A)	Transcription factor PIF3 [Glycine soja]	RecName: Full=Transcription factor PIF3; AltName: Full=Basic helix-loop-helix protein 8; Short=AtbHLH8; Short=bHLH 8; AltName: Full=Phytochrome-associated protein 3; AltName: Full=Phytochrome-interacting factor 3; AltName: Full=Transcription factor EN 100; AltName: Full=bHLH transcription factor bHLH008;	SubName: Full=Transcription factor PIF3 {ECO:0000313|EMBL:KHN26204.1};	--	GO:0005634,nucleus; GO:0003677,DNA binding; GO:0003700,DNA-binding transcription factor activity; GO:0042802,identical protein binding; GO:0046983,protein dimerization activity; GO:0009704,de-etiolation; GO:0009740,gibberellic acid mediated signaling pathway; GO:0031539,positive regulation of anthocyanin metabolic process; GO:0010017,red or far-red light signaling pathway; GO:0009585,red, far-red…	Helix-loop-helix DNA-binding domain
Cluster-17474.154857	2.50667	1.51667	1.34	13.4933	K12126 phytochrome-interacting factor 3 | (RefSeq) transcription factor PIF3-like (A)	Transcription factor PIF3 [Glycine soja]	RecName: Full=Transcription factor PIF3; AltName: Full=Basic helix-loop-helix protein 8; Short=AtbHLH8; Short=bHLH 8; AltName: Full=Phytochrome-associated protein 3; AltName: Full=Phytochrome-interacting factor 3; AltName: Full=Transcription factor EN 100; AltName: Full=bHLH transcription factor bHLH008;	SubName: Full=Transcription factor PIF3 {ECO:0000313|EMBL:KHN26204.1};	--	GO:0005634,nucleus; GO:0003677,DNA binding; GO:0003700,DNA-binding transcription factor activity; GO:0042802,identical protein binding; GO:0046983,protein dimerization activity; GO:0009704,de-etiolation; GO:0009740,gibberellic acid mediated signaling pathway; GO:0031539,positive regulation of anthocyanin metabolic process; GO:0010017,red or far-red light signaling pathway; GO:0009585,red, far-red…	Helix-loop-helix DNA-binding domain
Cluster-17474.184817	0.276667	0.763333	0.39	0.933333	K12126 phytochrome-interacting factor 3 | (RefSeq) transcription factor PIF3-like (A)	transcription factor BIM2 [Cajanus cajan]	RecName: Full=Transcription factor BIM2; AltName: Full=BES1-interacting Myc-like protein 2; AltName: Full=Basic helix-loop-helix protein 102; Short=AtbHLH102; Short=bHLH 102; AltName: Full=Transcription factor EN 125; AltName: Full=bHLH transcription factor bHLH102;	SubName: Full=Transcription factor BIM2 {ECO:0000313|EMBL:KYP76460.1};	--	GO:0005634,nucleus; GO:0003700,DNA-binding transcription factor activity; GO:0046983,protein dimerization activity; GO:0043565,sequence-specific DNA binding; GO:0006351,transcription, DNA-templated	Helix-loop-helix DNA-binding domain
Cluster-17474.203063	1.59333	2.05	0.51	2.70667	K12126 phytochrome-interacting factor 3 | (RefSeq) transcription factor PIF3-like (A)	transcription factor BIM2 [Cajanus cajan]	RecName: Full=Transcription factor BIM2; AltName: Full=BES1-interacting Myc-like protein 2; AltName: Full=Basic helix-loop-helix protein 102; Short=AtbHLH102; Short=bHLH 102; AltName: Full=Transcription factor EN 125; AltName: Full=bHLH transcription factor bHLH102;	SubName: Full=Transcription factor BIM2 {ECO:0000313|EMBL:KYP76460.1};	--	GO:0005634,nucleus; GO:0003700,DNA-binding transcription factor activity; GO:0046983,protein dimerization activity; GO:0043565,sequence-specific DNA binding; GO:0006351,transcription, DNA-templated	Helix-loop-helix DNA-binding domain
Cluster-17474.50892	0.74	0.0833333	0.67	1.05667	K12126 phytochrome-interacting factor 3 | (RefSeq) transcription factor PIF3-like (A)	Transcription factor PIF3 [Glycine soja]	RecName: Full=Transcription factor PIF3; AltName: Full=Basic helix-loop-helix protein 8; Short=AtbHLH8; Short=bHLH 8; AltName: Full=Phytochrome-associated protein 3; AltName: Full=Phytochrome-interacting factor 3; AltName: Full=Transcription factor EN 100; AltName: Full=bHLH transcription factor bHLH008;	SubName: Full=Transcription factor PIF3 {ECO:0000313|EMBL:KHN26204.1};	--	GO:0005634,nucleus; GO:0003677,DNA binding; GO:0003700,DNA-binding transcription factor activity; GO:0042802,identical protein binding; GO:0046983,protein dimerization activity; GO:0009704,de-etiolation; GO:0009740,gibberellic acid mediated signaling pathway; GO:0031539,positive regulation of anthocyanin metabolic process; GO:0010017,red or far-red light signaling pathway; GO:0009585,red, far-red…	Helix-loop-helix DNA-binding domain
Cluster-17474.122614	10.6833	7.82	14.6133	7.86667	K12126 phytochrome-interacting factor 3 | (RefSeq) transcription factor PIL1-like (A)	PREDICTED: transcription factor BIM1-like isoform X6 [Lupinus angustifolius]	RecName: Full=Transcription factor BIM1; AltName: Full=BES1-interacting Myc-like protein 1; AltName: Full=Basic helix-loop-helix protein 46; Short=AtbHLH46; Short=bHLH 46; AltName: Full=Transcription factor EN 126; AltName: Full=bHLH transcription factor bHLH046;	SubName: Full=transcription factor BIM1 {ECO:0000313|RefSeq:XP_004508645.1};	--	GO:0005634,nucleus; GO:0003677,DNA binding; GO:0046983,protein dimerization activity; GO:0006355,regulation of transcription, DNA-templated; GO:0006351,transcription, DNA-templated	Helix-loop-helix DNA-binding domain
Cluster-17474.142739	0.226667	0	0.05	0.01	K12126 phytochrome-interacting factor 3 | (RefSeq) transcription factor PIL1-like (A)	retroelement pol polyprotein-like [Trifolium pratense]	RecName: Full=Retrovirus-related Pol polyprotein from transposon RE1; AltName: Full=Retro element 1 {ECO:0000303|PubMed:10689195}; Short=AtRE1 {ECO:0000303|PubMed:10689195}; Includes: RecName: Full=Protease RE1; EC=3.4.23.-; Includes: RecName: Full=Reverse transcriptase RE1; EC=2.7.7.49; Includes: RecName: Full=Endonuclease RE1;	SubName: Full=Retrovirus-related Pol polyprotein from transposon TNT 1-94 {ECO:0000313|EMBL:KYP42518.1};	FOG: Transposon-encoded proteins with TYA, reverse transcriptase, integrase domains in various combinations	GO:0004190,aspartic-type endopeptidase activity; GO:0004519,endonuclease activity; GO:0046872,metal ion binding; GO:0003676,nucleic acid binding; GO:0003964,RNA-directed DNA polymerase activity; GO:0015074,DNA integration; GO:0006310,DNA recombination	Retrotransposon gag protein
Cluster-17474.144661	1.78	1.19667	0.46	0	K12126 phytochrome-interacting factor 3 | (RefSeq) transcription factor PIL1-like (A)	retroelement pol polyprotein-like [Trifolium pratense]	RecName: Full=Retrovirus-related Pol polyprotein from transposon TNT 1-94; Includes: RecName: Full=Protease; EC=3.4.23.-; Includes: RecName: Full=Reverse transcriptase; EC=2.7.7.49; Includes: RecName: Full=Endonuclease;	SubName: Full=Retrovirus-related Pol polyprotein from transposon TNT 1-94 {ECO:0000313|EMBL:KYP42518.1};	FOG: Transposon-encoded proteins with TYA, reverse transcriptase, integrase domains in various combinations	GO:0004190,aspartic-type endopeptidase activity; GO:0004519,endonuclease activity; GO:0003676,nucleic acid binding; GO:0003964,RNA-directed DNA polymerase activity; GO:0008270,zinc ion binding; GO:0015074,DNA integration	Retrotransposon gag protein
Cluster-17474.144670	0.35	0.753333	0.5	0	K12126 phytochrome-interacting factor 3 | (RefSeq) transcription factor PIL1-like (A)	retroelement pol polyprotein-like [Trifolium pratense]	RecName: Full=Retrovirus-related Pol polyprotein from transposon TNT 1-94; Includes: RecName: Full=Protease; EC=3.4.23.-; Includes: RecName: Full=Reverse transcriptase; EC=2.7.7.49; Includes: RecName: Full=Endonuclease;	SubName: Full=Retrovirus-related Pol polyprotein from transposon TNT 1-94 {ECO:0000313|EMBL:KYP42518.1};	FOG: Transposon-encoded proteins with TYA, reverse transcriptase, integrase domains in various combinations	GO:0004190,aspartic-type endopeptidase activity; GO:0004519,endonuclease activity; GO:0003676,nucleic acid binding; GO:0003964,RNA-directed DNA polymerase activity; GO:0008270,zinc ion binding; GO:0015074,DNA integration	Retrotransposon gag protein
Cluster-10383.1	0.336667	0	0	2.08667	K12126 phytochrome-interacting factor 3 | (RefSeq) uncharacterized protein LOC112275291 isoform X1 (A)	PREDICTED: transcription factor UNE10 isoform X1 [Lupinus angustifolius]	RecName: Full=Transcription factor UNE10; AltName: Full=Basic helix-loop-helix protein 16; Short=AtbHLH16; Short=bHLH 16; AltName: Full=Protein UNFERTILIZED EMBRYO SAC 10; AltName: Full=Transcription factor EN 108; AltName: Full=bHLH transcription factor bHLH016;	SubName: Full=Transcription factor UNE10 {ECO:0000313|EMBL:KYP39647.1};	--	GO:0005634,nucleus; GO:0009506,plasmodesma; GO:0003677,DNA binding; GO:0003700,DNA-binding transcription factor activity; GO:0046983,protein dimerization activity; GO:0009567,double fertilization forming a zygote and endosperm; GO:0006355,regulation of transcription, DNA-templated; GO:0006351,transcription, DNA-templated	Helix-loop-helix DNA-binding domain
Cluster-17474.121595	1.53333	10.9633	5.88	4.32333	K14432 ABA responsive element binding factor | (RefSeq) ABA response element-binding factor (A)	ABA response element-binding factor [Medicago truncatula]	RecName: Full=ABSCISIC ACID-INSENSITIVE 5-like protein 5; AltName: Full=ABA-responsive element-binding protein 1; AltName: Full=Abscisic acid responsive elements-binding factor 2; Short=ABRE-binding factor 2; AltName: Full=bZIP transcription factor 36; Short=AtbZIP36;	SubName: Full=ABA response element-binding factor {ECO:0000313|EMBL:AES73300.1};	--	GO:0005634,nucleus; GO:0003677,DNA binding; GO:0003700,DNA-binding transcription factor activity; GO:0009738,abscisic acid-activated signaling pathway; GO:0006351,transcription, DNA-templated	bZIP Maf transcription factor
Cluster-11945.0	0.986667	2.34667	0.84	0.666667	K14432 ABA responsive element binding factor | (RefSeq) ABSCISIC ACID-INSENSITIVE 5-like protein 2 (A)	PREDICTED: ABSCISIC ACID-INSENSITIVE 5-like protein 2 [Glycine max]	RecName: Full=ABSCISIC ACID-INSENSITIVE 5-like protein 2; AltName: Full=ABA-responsive element-binding protein 3; AltName: Full=Dc3 promoter-binding factor 3; Short=AtDPBF3; AltName: Full=bZIP transcription factor 66; Short=AtbZIP66;	SubName: Full=ABSCISIC ACID-INSENSITIVE 5-like protein 2 {ECO:0000313|EMBL:KHN42872.1};	--	GO:0005634,nucleus; GO:0003700,DNA-binding transcription factor activity; GO:0043565,sequence-specific DNA binding; GO:0009738,abscisic acid-activated signaling pathway; GO:0009737,response to abscisic acid; GO:0006351,transcription, DNA-templated	Novel toxin 15
Cluster-17474.113654	2.54	2.76	0.596667	5.04	K14432 ABA responsive element binding factor | (RefSeq) ABSCISIC ACID-INSENSITIVE 5-like protein 2 (A)	PREDICTED: ABSCISIC ACID-INSENSITIVE 5-like protein 2 [Lupinus angustifolius]	RecName: Full=ABSCISIC ACID-INSENSITIVE 5-like protein 2; AltName: Full=ABA-responsive element-binding protein 3; AltName: Full=Dc3 promoter-binding factor 3; Short=AtDPBF3; AltName: Full=bZIP transcription factor 66; Short=AtbZIP66;	SubName: Full=BZIP transcription factor {ECO:0000313|EMBL:AES81050.1}; SubName: Full=cAMP response element binding (CREB) protein {ECO:0000313|EMBL:ABD28662.1};	--	GO:0005634,nucleus; GO:0003700,DNA-binding transcription factor activity; GO:0043565,sequence-specific DNA binding; GO:0009738,abscisic acid-activated signaling pathway; GO:0009737,response to abscisic acid; GO:0006351,transcription, DNA-templated	Basic region leucine zipper
Cluster-17474.132587	6.75667	4.82	1.99333	8.05	K14432 ABA responsive element binding factor | (RefSeq) ABSCISIC ACID-INSENSITIVE 5-like protein 2 (A)	PREDICTED: ABSCISIC ACID-INSENSITIVE 5-like protein 2 [Lupinus angustifolius]	RecName: Full=ABSCISIC ACID-INSENSITIVE 5-like protein 2; AltName: Full=ABA-responsive element-binding protein 3; AltName: Full=Dc3 promoter-binding factor 3; Short=AtDPBF3; AltName: Full=bZIP transcription factor 66; Short=AtbZIP66;	SubName: Full=BZIP transcription factor {ECO:0000313|EMBL:AES81050.1}; SubName: Full=cAMP response element binding (CREB) protein {ECO:0000313|EMBL:ABD28662.1};	--	GO:0005634,nucleus; GO:0003700,DNA-binding transcription factor activity; GO:0043565,sequence-specific DNA binding; GO:0009738,abscisic acid-activated signaling pathway; GO:0009737,response to abscisic acid; GO:0006351,transcription, DNA-templated	Basic region leucine zipper
Cluster-17474.178041	0.596667	0.0566667	0.0633333	12.4767	K14432 ABA responsive element binding factor | (RefSeq) ABSCISIC ACID-INSENSITIVE 5-like protein 2 (A)	protein FD-like [Vigna radiata var. radiata]	RecName: Full=Protein FD {ECO:0000303|PubMed:16099980}; AltName: Full=bZIP transcription factor 14 {ECO:0000303|PubMed:11906833}; Short=AtbZIP14 {ECO:0000303|PubMed:11906833};	SubName: Full=protein FD-like {ECO:0000313|RefSeq:XP_014519648.1};	--	GO:0005634,nucleus; GO:0003677,DNA binding; GO:0003700,DNA-binding transcription factor activity; GO:0043621,protein self-association; GO:0009648,photoperiodism; GO:0009911,positive regulation of flower development; GO:0045893,positive regulation of transcription, DNA-templated; GO:0009909,regulation of flower development; GO:2000028,regulation of photoperiodism, flowering; GO:0006355,regulation …	Basic region leucine zipper
Cluster-17474.73694	3.12667	5.61	2.00333	3.25	K14432 ABA responsive element binding factor | (RefSeq) ABSCISIC ACID-INSENSITIVE 5-like protein 2 (A)	PREDICTED: protein FD isoform X2 [Juglans regia]	RecName: Full=Protein FD {ECO:0000303|PubMed:16099980}; AltName: Full=bZIP transcription factor 14 {ECO:0000303|PubMed:11906833}; Short=AtbZIP14 {ECO:0000303|PubMed:11906833};	SubName: Full=protein FD isoform X2 {ECO:0000313|RefSeq:XP_018829596.1};	--	GO:0005634,nucleus; GO:0003677,DNA binding; GO:0003700,DNA-binding transcription factor activity; GO:0043621,protein self-association; GO:0009648,photoperiodism; GO:0009911,positive regulation of flower development; GO:0045893,positive regulation of transcription, DNA-templated; GO:0009909,regulation of flower development; GO:2000028,regulation of photoperiodism, flowering; GO:0006355,regulation …	HAP1 N-terminal conserved region
Cluster-17474.156659	2.82	6.21333	2.49	0.116667	K14432 ABA responsive element binding factor | (RefSeq) ABSCISIC ACID-INSENSITIVE 5-like protein 2 isoform X1 (A)	PREDICTED: protein FD isoform X2 [Juglans regia]	RecName: Full=Protein FD {ECO:0000303|PubMed:16099980}; AltName: Full=bZIP transcription factor 14 {ECO:0000303|PubMed:11906833}; Short=AtbZIP14 {ECO:0000303|PubMed:11906833};	SubName: Full=protein FD isoform X2 {ECO:0000313|RefSeq:XP_018829596.1};	--	GO:0005634,nucleus; GO:0003677,DNA binding; GO:0003700,DNA-binding transcription factor activity; GO:0043621,protein self-association; GO:0009648,photoperiodism; GO:0009911,positive regulation of flower development; GO:0045893,positive regulation of transcription, DNA-templated; GO:0009909,regulation of flower development; GO:2000028,regulation of photoperiodism, flowering; GO:0006355,regulation …	THO complex subunit 1 transcription elongation factor
Cluster-17474.65581	1.02667	1.47	0.436667	0.19	K14432 ABA responsive element binding factor | (RefSeq) ABSCISIC ACID-INSENSITIVE 5-like protein 3 (A)	PREDICTED: ABSCISIC ACID-INSENSITIVE 5-like protein 3 isoform X2 [Glycine max]	RecName: Full=ABSCISIC ACID-INSENSITIVE 5-like protein 2; AltName: Full=ABA-responsive element-binding protein 3; AltName: Full=Dc3 promoter-binding factor 3; Short=AtDPBF3; AltName: Full=bZIP transcription factor 66; Short=AtbZIP66;	SubName: Full=ABSCISIC ACID-INSENSITIVE 5-like protein 3 {ECO:0000313|EMBL:KHN43682.1};	--	GO:0005634,nucleus; GO:0003700,DNA-binding transcription factor activity; GO:0043565,sequence-specific DNA binding; GO:0009738,abscisic acid-activated signaling pathway; GO:0009737,response to abscisic acid; GO:0006351,transcription, DNA-templated	bZIP Maf transcription factor
Cluster-17474.29780	3.85667	2.90333	1.36333	11.7833	K14432 ABA responsive element binding factor | (RefSeq) ABSCISIC ACID-INSENSITIVE 5-like protein 7 (A)	ABSCISIC ACID-INSENSITIVE 5-like protein 7 [Cajanus cajan]	RecName: Full=ABSCISIC ACID-INSENSITIVE 5-like protein 6; AltName: Full=Abscisic acid responsive elements-binding factor 3; Short=ABRE-binding factor 3; AltName: Full=Dc3 promoter-binding factor 5; Short=AtDPBF5; AltName: Full=bZIP transcription factor 37; Short=AtbZIP37;	SubName: Full=Uncharacterized protein {ECO:0000313|EMBL:OIV93304.1};	--	GO:0005634,nucleus; GO:0003700,DNA-binding transcription factor activity; GO:0043565,sequence-specific DNA binding; GO:0000976,transcription regulatory region sequence-specific DNA binding; GO:0009738,abscisic acid-activated signaling pathway; GO:0009737,response to abscisic acid; GO:0009651,response to salt stress; GO:0009414,response to water deprivation; GO:0006351,transcription, DNA-templated	Basic region leucine zipper
Cluster-17474.108000	2.57	2.40333	1.84	7.20333	K14432 ABA responsive element binding factor | (RefSeq) bZIP transcription factor TRAB1 (A)	bZIP transcription factor [Caragana korshinskii]	RecName: Full=ABSCISIC ACID-INSENSITIVE 5-like protein 5; AltName: Full=ABA-responsive element-binding protein 1; AltName: Full=Abscisic acid responsive elements-binding factor 2; Short=ABRE-binding factor 2; AltName: Full=bZIP transcription factor 36; Short=AtbZIP36;	SubName: Full=BZIP transcription factor {ECO:0000313|EMBL:ABG90380.1};	--	GO:0005634,nucleus; GO:0003677,DNA binding; GO:0003700,DNA-binding transcription factor activity; GO:0009738,abscisic acid-activated signaling pathway; GO:0006351,transcription, DNA-templated	bZIP Maf transcription factor
Cluster-17474.121945	42.1733	28.8467	31.22	152.443	K14432 ABA responsive element binding factor | (RefSeq) bZIP transcription factor TRAB1 (A)	bZIP transcription factor [Caragana korshinskii]	RecName: Full=ABSCISIC ACID-INSENSITIVE 5-like protein 5; AltName: Full=ABA-responsive element-binding protein 1; AltName: Full=Abscisic acid responsive elements-binding factor 2; Short=ABRE-binding factor 2; AltName: Full=bZIP transcription factor 36; Short=AtbZIP36;	SubName: Full=BZIP transcription factor {ECO:0000313|EMBL:ABG90380.1};	--	GO:0005634,nucleus; GO:0003677,DNA binding; GO:0003700,DNA-binding transcription factor activity; GO:0009738,abscisic acid-activated signaling pathway; GO:0006351,transcription, DNA-templated	bZIP Maf transcription factor
Cluster-17474.115161	5.90333	6.5	2.99667	6.04667	K14432 ABA responsive element binding factor | (RefSeq) G-box-binding factor 4-like (A)	G-box-binding factor 4-like [Cajanus cajan]	RecName: Full=G-box-binding factor 4; AltName: Full=bZIP transcription factor 40; Short=AtbZIP40;	SubName: Full=G-box-binding factor 4 {ECO:0000313|EMBL:KYP47911.1};	--	GO:0005634,nucleus; GO:0003677,DNA binding; GO:0003700,DNA-binding transcription factor activity; GO:0043565,sequence-specific DNA binding; GO:0006351,transcription, DNA-templated	Basic region leucine zipper
Cluster-17474.153270	1.11667	1.66	3.38667	0.78	K14432 ABA responsive element binding factor | (RefSeq) G-box-binding factor 4-like (A)	G-box-binding factor 4-like [Cajanus cajan]	RecName: Full=G-box-binding factor 4; AltName: Full=bZIP transcription factor 40; Short=AtbZIP40;	SubName: Full=G-box-binding factor 4 {ECO:0000313|EMBL:KYP47911.1};	--	GO:0005634,nucleus; GO:0003677,DNA binding; GO:0003700,DNA-binding transcription factor activity; GO:0043565,sequence-specific DNA binding; GO:0006351,transcription, DNA-templated	Basic region leucine zipper
Cluster-17474.106052	66.13	34.67	67.06	179.257	K14432 ABA responsive element binding factor | (RefSeq) hypothetical protein (A)	hypothetical protein PHAVU_002G203300g [Phaseolus vulgaris]	RecName: Full=G-box-binding factor 4; AltName: Full=bZIP transcription factor 40; Short=AtbZIP40;	SubName: Full=Uncharacterized protein {ECO:0000313|EMBL:ESW31031.1};	--	GO:0005634,nucleus; GO:0003677,DNA binding; GO:0003700,DNA-binding transcription factor activity; GO:0043565,sequence-specific DNA binding; GO:0006351,transcription, DNA-templated	bZIP Maf transcription factor
Cluster-17474.34215	0.0133333	0.836667	0.386667	0.4	K14432 ABA responsive element binding factor | (RefSeq) hypothetical protein (A)	transcription factor bZIP71, partial [Glycine max]	RecName: Full=ABSCISIC ACID-INSENSITIVE 5-like protein 5; AltName: Full=ABA-responsive element-binding protein 1; AltName: Full=Abscisic acid responsive elements-binding factor 2; Short=ABRE-binding factor 2; AltName: Full=bZIP transcription factor 36; Short=AtbZIP36;	SubName: Full=Transcription factor bZIP71 {ECO:0000313|EMBL:ABP88226.1}; Flags: Fragment;	--	GO:0005634,nucleus; GO:0003677,DNA binding; GO:0003700,DNA-binding transcription factor activity; GO:0009738,abscisic acid-activated signaling pathway; GO:0006351,transcription, DNA-templated	bZIP Maf transcription factor
Cluster-17474.5453	4.64667	1.49	16.5933	0	K14484 auxin-responsive protein IAA | (Kazusa) Lj0g3v0276669.1; - (A)	PREDICTED: auxin-responsive protein IAA30 [Vigna angularis]	RecName: Full=Auxin-responsive protein IAA30; AltName: Full=Indoleacetic acid-induced protein 30;	RecName: Full=Auxin-induced protein {ECO:0000256|RuleBase:RU004549};	--	GO:0005634,nucleus; GO:0003700,DNA-binding transcription factor activity; GO:0009734,auxin-activated signaling pathway; GO:0009630,gravitropism; GO:0009733,response to auxin; GO:0048364,root development; GO:0010262,somatic embryogenesis; GO:0006351,transcription, DNA-templated	AUX/IAA family
Cluster-17474.59486	1.90333	0.816667	1.71333	0	K14484 auxin-responsive protein IAA | (Kazusa) Lj0g3v0276669.1; - (A)	PREDICTED: auxin-responsive protein IAA30 [Vigna angularis]	RecName: Full=Auxin-responsive protein IAA30; AltName: Full=Indoleacetic acid-induced protein 30;	RecName: Full=Auxin-induced protein {ECO:0000256|RuleBase:RU004549};	--	GO:0005634,nucleus; GO:0003700,DNA-binding transcription factor activity; GO:0009734,auxin-activated signaling pathway; GO:0009630,gravitropism; GO:0009733,response to auxin; GO:0048364,root development; GO:0010262,somatic embryogenesis; GO:0006351,transcription, DNA-templated	AUX/IAA family
Cluster-17474.103386	135.113	75.55	56.6267	9.79667	K14484 auxin-responsive protein IAA | (Kazusa) Lj0g3v0343839.1; - (A)	auxin-responsive protein iaa11-like [Trifolium pratense]	RecName: Full=Auxin-responsive protein IAA13; AltName: Full=Indoleacetic acid-induced protein 13;	RecName: Full=Auxin-induced protein {ECO:0000256|RuleBase:RU004549};	--	GO:0005634,nucleus; GO:0003700,DNA-binding transcription factor activity; GO:0009734,auxin-activated signaling pathway; GO:0009733,response to auxin; GO:0006351,transcription, DNA-templated	AUX/IAA family
Cluster-17474.113150	8.06333	1.77	0.566667	0	K14484 auxin-responsive protein IAA | (Kazusa) Lj4g3v3060360.1; - (A)	auxin influx carrier, partial [Arachis hypogaea]	RecName: Full=Auxin-responsive protein IAA8; AltName: Full=Indoleacetic acid-induced protein 8;	RecName: Full=Auxin-induced protein {ECO:0000256|RuleBase:RU004549}; Flags: Fragment;	--	GO:0005634,nucleus; GO:0009734,auxin-activated signaling pathway; GO:1901332,negative regulation of lateral root development; GO:0006355,regulation of transcription, DNA-templated; GO:0006351,transcription, DNA-templated	AUX/IAA family
Cluster-17474.117614	7.77	6.36667	0.31	0	K14484 auxin-responsive protein IAA | (RefSeq) auxin response factor (A)	auxin-induced protein [Trifolium pratense]	RecName: Full=Auxin-induced protein IAA4;	RecName: Full=Auxin-induced protein {ECO:0000256|RuleBase:RU004549};	--	GO:0005634,nucleus; GO:0009734,auxin-activated signaling pathway; GO:0006355,regulation of transcription, DNA-templated; GO:0006351,transcription, DNA-templated	AUX/IAA family
Cluster-17474.122463	34.28	20.12	35.0267	0.153333	K14484 auxin-responsive protein IAA | (RefSeq) auxin-induced protein 22A-like (A)	PREDICTED: auxin-induced protein 22A-like [Lupinus angustifolius]	RecName: Full=Auxin-induced protein AUX22;	RecName: Full=Auxin-induced protein {ECO:0000256|RuleBase:RU004549}; Flags: Fragment;	--	GO:0005634,nucleus; GO:0009734,auxin-activated signaling pathway; GO:0006355,regulation of transcription, DNA-templated; GO:0006351,transcription, DNA-templated	AUX/IAA family
Cluster-17474.104311	296.367	57.0533	69.4867	4.84667	K14484 auxin-responsive protein IAA | (RefSeq) auxin-induced protein 22B-like (A)	PREDICTED: auxin-induced protein 22B-like [Lupinus angustifolius]	RecName: Full=Auxin-induced protein 22B; AltName: Full=Indole-3-acetic acid-induced protein ARG4;	RecName: Full=Auxin-induced protein {ECO:0000256|RuleBase:RU004549};	--	GO:0005634,nucleus; GO:0009734,auxin-activated signaling pathway; GO:0006355,regulation of transcription, DNA-templated; GO:0006351,transcription, DNA-templated	AUX/IAA family
Cluster-17474.117469	306.003	189.953	43.04	6.50667	K14484 auxin-responsive protein IAA | (RefSeq) auxin-induced protein 22B-like (A)	PREDICTED: auxin-induced protein 22B-like [Lupinus angustifolius]	RecName: Full=Auxin-induced protein 22B; AltName: Full=Indole-3-acetic acid-induced protein ARG4;	RecName: Full=Auxin-induced protein {ECO:0000256|RuleBase:RU004549};	--	GO:0005634,nucleus; GO:0009734,auxin-activated signaling pathway; GO:0006355,regulation of transcription, DNA-templated; GO:0006351,transcription, DNA-templated	AUX/IAA family
Cluster-17474.157908	27.4833	14.3233	21.55	0.09	K14484 auxin-responsive protein IAA | (RefSeq) auxin-induced protein 22C-like (A)	auxin-induced protein 22C-like [Cajanus cajan]	RecName: Full=Auxin-induced protein AUX22;	RecName: Full=Auxin-induced protein {ECO:0000256|RuleBase:RU004549};	--	GO:0005634,nucleus; GO:0009734,auxin-activated signaling pathway; GO:0006355,regulation of transcription, DNA-templated; GO:0006351,transcription, DNA-templated	AUX/IAA family
Cluster-17474.112722	18.1767	16.1533	13.5233	3.65333	K14484 auxin-responsive protein IAA | (RefSeq) auxin-induced protein 22D-like (A)	hypothetical protein GLYMA_02G142600 [Glycine max]	RecName: Full=Auxin-induced protein 22D; AltName: Full=Indole-3-acetic acid-induced protein ARG13;	RecName: Full=Auxin-induced protein {ECO:0000256|RuleBase:RU004549};	--	GO:0005634,nucleus; GO:0009734,auxin-activated signaling pathway; GO:0006355,regulation of transcription, DNA-templated; GO:0006351,transcription, DNA-templated	AUX/IAA family
Cluster-17474.159638	110.407	68.0633	174.67	68.8133	K14484 auxin-responsive protein IAA | (RefSeq) auxin-induced protein AUX28 (A)	auxin-responsive protein IAA16-like protein, partial [Lupinus luteus]	RecName: Full=Auxin-responsive protein IAA16; AltName: Full=Indoleacetic acid-induced protein 16;	RecName: Full=Auxin-induced protein {ECO:0000256|RuleBase:RU004549}; Flags: Fragment;	--	GO:0005634,nucleus; GO:0003700,DNA-binding transcription factor activity; GO:0009734,auxin-activated signaling pathway; GO:0009733,response to auxin; GO:0006351,transcription, DNA-templated	AUX/IAA family
Cluster-17474.109238	36.6133	2.64333	22.1533	30.96	K14484 auxin-responsive protein IAA | (RefSeq) auxin-induced protein AUX28-like (A)	PREDICTED: auxin-induced protein AUX28-like [Lupinus angustifolius]	RecName: Full=Auxin-induced protein AUX28;	RecName: Full=Auxin-induced protein {ECO:0000256|RuleBase:RU004549};	--	GO:0005634,nucleus; GO:0009734,auxin-activated signaling pathway; GO:0006355,regulation of transcription, DNA-templated; GO:0006351,transcription, DNA-templated	AUX/IAA family
Cluster-17474.111812	5.50333	2.77333	1.84333	0.53	K14484 auxin-responsive protein IAA | (RefSeq) auxin-responsive AUX/IAA family protein (A)	auxin-responsive AUX/IAA family protein [Medicago truncatula]	RecName: Full=Auxin-responsive protein IAA17; AltName: Full=Auxin response 3; AltName: Full=Indoleacetic acid-induced protein 17;	RecName: Full=Auxin-induced protein {ECO:0000256|RuleBase:RU004549};	--	GO:0005634,nucleus; GO:0003700,DNA-binding transcription factor activity; GO:0042802,identical protein binding; GO:0009734,auxin-activated signaling pathway; GO:1900057,positive regulation of leaf senescence; GO:0009733,response to auxin; GO:0006351,transcription, DNA-templated	--
Cluster-17474.111813	153.317	95.83	62.3867	17.7733	K14484 auxin-responsive protein IAA | (RefSeq) auxin-responsive AUX/IAA family protein (A)	auxin-responsive AUX/IAA family protein [Medicago truncatula]	RecName: Full=Auxin-responsive protein IAA3; AltName: Full=Indoleacetic acid-induced protein 3;	RecName: Full=Auxin-induced protein {ECO:0000256|RuleBase:RU004549};	--	GO:0005634,nucleus; GO:0009734,auxin-activated signaling pathway; GO:0006355,regulation of transcription, DNA-templated; GO:0009733,response to auxin; GO:0006351,transcription, DNA-templated	AUX/IAA family
Cluster-17474.104441	9.09667	2.76667	1.29667	0.253333	K14484 auxin-responsive protein IAA | (RefSeq) auxin-responsive protein IAA11 (A)	hypothetical protein GLYMA_13G127000 [Glycine max]	RecName: Full=Auxin-responsive protein IAA13; AltName: Full=Indoleacetic acid-induced protein 13;	RecName: Full=Auxin-induced protein {ECO:0000256|RuleBase:RU004549};	--	GO:0005634,nucleus; GO:0003700,DNA-binding transcription factor activity; GO:0009734,auxin-activated signaling pathway; GO:0009733,response to auxin; GO:0006351,transcription, DNA-templated	PB1 domain
Cluster-17474.111093	1.46333	2.84	3.11667	0.0133333	K14484 auxin-responsive protein IAA | (RefSeq) auxin-responsive protein IAA11 (A)	auxin-responsive protein IAA11 [Cajanus cajan]	RecName: Full=Auxin-responsive protein IAA11; AltName: Full=Indoleacetic acid-induced protein 11;	RecName: Full=Auxin-induced protein {ECO:0000256|RuleBase:RU004549};	--	GO:0005634,nucleus; GO:0009734,auxin-activated signaling pathway; GO:0006355,regulation of transcription, DNA-templated; GO:0006351,transcription, DNA-templated	AUX/IAA family
Cluster-17474.122009	97	73.5933	69.5267	7.34	K14484 auxin-responsive protein IAA | (RefSeq) auxin-responsive protein IAA11 (A)	auxin-responsive protein IAA11 [Cajanus cajan]	RecName: Full=Auxin-responsive protein IAA11; AltName: Full=Indoleacetic acid-induced protein 11;	RecName: Full=Auxin-induced protein {ECO:0000256|RuleBase:RU004549};	--	GO:0005634,nucleus; GO:0009734,auxin-activated signaling pathway; GO:0006355,regulation of transcription, DNA-templated; GO:0006351,transcription, DNA-templated	PB1 domain
Cluster-17474.135476	6.50333	7.7	6.79333	0.626667	K14484 auxin-responsive protein IAA | (RefSeq) auxin-responsive protein IAA11 (A)	Auxin-responsive protein IAA11 [Cajanus cajan]	RecName: Full=Auxin-responsive protein IAA13; AltName: Full=Indoleacetic acid-induced protein 13;	RecName: Full=Auxin-induced protein {ECO:0000256|RuleBase:RU004549};	--	GO:0005634,nucleus; GO:0003700,DNA-binding transcription factor activity; GO:0009734,auxin-activated signaling pathway; GO:0009733,response to auxin; GO:0006351,transcription, DNA-templated	AUX/IAA family
Cluster-17474.141900	2.11667	3.04667	1.20333	0.0433333	K14484 auxin-responsive protein IAA | (RefSeq) auxin-responsive protein IAA11 (A)	auxin-responsive protein IAA11 [Cajanus cajan]	RecName: Full=Auxin-responsive protein IAA11; AltName: Full=Indoleacetic acid-induced protein 11;	RecName: Full=Auxin-induced protein {ECO:0000256|RuleBase:RU004549};	--	GO:0005634,nucleus; GO:0009734,auxin-activated signaling pathway; GO:0006355,regulation of transcription, DNA-templated; GO:0006351,transcription, DNA-templated	AUX/IAA family
Cluster-17474.67835	53.8167	53.8133	47.5133	7.36667	K14484 auxin-responsive protein IAA | (RefSeq) auxin-responsive protein IAA11 (A)	PREDICTED: auxin-responsive protein IAA11 [Lupinus angustifolius]	RecName: Full=Auxin-responsive protein IAA11; AltName: Full=Indoleacetic acid-induced protein 11;	RecName: Full=Auxin-induced protein {ECO:0000256|RuleBase:RU004549};	--	GO:0005634,nucleus; GO:0009734,auxin-activated signaling pathway; GO:0006355,regulation of transcription, DNA-templated; GO:0006351,transcription, DNA-templated	AUX/IAA family
Cluster-17474.112953	162.89	19.2933	120.717	25.2233	K14484 auxin-responsive protein IAA | (RefSeq) auxin-responsive protein IAA14-like (A)	hypothetical protein VIGAN_08144100 [Vigna angularis var. angularis]	RecName: Full=Auxin-responsive protein IAA14; AltName: Full=Indoleacetic acid-induced protein 14; AltName: Full=Protein SOLITARY ROOT;	RecName: Full=Auxin-induced protein {ECO:0000256|RuleBase:RU004549};	--	GO:0005634,nucleus; GO:0003700,DNA-binding transcription factor activity; GO:0009734,auxin-activated signaling pathway; GO:0010102,lateral root morphogenesis; GO:0045892,negative regulation of transcription, DNA-templated; GO:0009733,response to auxin; GO:0006351,transcription, DNA-templated	AUX/IAA family
Cluster-17474.114794	74.02	8.57667	41.73	82.3967	K14484 auxin-responsive protein IAA | (RefSeq) auxin-responsive protein IAA14-like (A)	Auxin-responsive protein IAA14 [Glycine soja]	RecName: Full=Auxin-responsive protein IAA14; AltName: Full=Indoleacetic acid-induced protein 14; AltName: Full=Protein SOLITARY ROOT;	RecName: Full=Auxin-induced protein {ECO:0000256|RuleBase:RU004549};	--	GO:0005634,nucleus; GO:0003700,DNA-binding transcription factor activity; GO:0009734,auxin-activated signaling pathway; GO:0010102,lateral root morphogenesis; GO:0045892,negative regulation of transcription, DNA-templated; GO:0009733,response to auxin; GO:0006351,transcription, DNA-templated	AUX/IAA family
Cluster-17474.125120	13.5967	1.21	3.07	0.603333	K14484 auxin-responsive protein IAA | (RefSeq) auxin-responsive protein IAA14-like (A)	hypothetical protein VIGAN_08144100 [Vigna angularis var. angularis]	RecName: Full=Auxin-responsive protein IAA14; AltName: Full=Indoleacetic acid-induced protein 14; AltName: Full=Protein SOLITARY ROOT;	RecName: Full=Auxin-induced protein {ECO:0000256|RuleBase:RU004549};	--	GO:0005634,nucleus; GO:0003700,DNA-binding transcription factor activity; GO:0009734,auxin-activated signaling pathway; GO:0010102,lateral root morphogenesis; GO:0045892,negative regulation of transcription, DNA-templated; GO:0009733,response to auxin; GO:0006351,transcription, DNA-templated	AUX/IAA family
Cluster-17474.26590	3.32	0	0	0.243333	K14484 auxin-responsive protein IAA | (RefSeq) auxin-responsive protein IAA14-like (A)	osiaa30-auxin-responsive aux/iaa gene family member, expressed, partial [Oryza sativa Indica Group]	RecName: Full=Auxin-responsive protein IAA30; AltName: Full=Indoleacetic acid-induced protein 30;	RecName: Full=Auxin-responsive protein {ECO:0000256|RuleBase:RU004549}; Flags: Fragment;	--	GO:0005634,nucleus; GO:0009734,auxin-activated signaling pathway; GO:0006355,regulation of transcription, DNA-templated; GO:0006351,transcription, DNA-templated	AUX/IAA family
Cluster-17474.79008	11.2567	18.16	39.44	19.34	K14484 auxin-responsive protein IAA | (RefSeq) auxin-responsive protein IAA14-like (A)	osiaa30-auxin-responsive aux/iaa gene family member, expressed, partial [Oryza sativa Indica Group]	RecName: Full=Auxin-responsive protein IAA30; AltName: Full=Indoleacetic acid-induced protein 30;	RecName: Full=Auxin-responsive protein {ECO:0000256|RuleBase:RU004549}; Flags: Fragment;	--	GO:0005634,nucleus; GO:0009734,auxin-activated signaling pathway; GO:0006355,regulation of transcription, DNA-templated; GO:0006351,transcription, DNA-templated	AUX/IAA family
Cluster-17474.153076	0.946667	0	0	0.156667	K14484 auxin-responsive protein IAA | (RefSeq) auxin-responsive protein IAA16 (A)	auxin-responsive protein IAA16 [Vigna radiata var. radiata]	--	RecName: Full=Auxin-induced protein {ECO:0000256|RuleBase:RU004549};	--	GO:0005634,nucleus; GO:0009734,auxin-activated signaling pathway; GO:0006355,regulation of transcription, DNA-templated; GO:0006351,transcription, DNA-templated	--
Cluster-17474.29113	0.353333	1.47333	2.45667	0.156667	K14484 auxin-responsive protein IAA | (RefSeq) auxin-responsive protein IAA16 (A)	auxin-responsive protein IAA16 [Vigna radiata var. radiata]	--	RecName: Full=Auxin-induced protein {ECO:0000256|RuleBase:RU004549};	--	GO:0005634,nucleus; GO:0009734,auxin-activated signaling pathway; GO:0006355,regulation of transcription, DNA-templated; GO:0006351,transcription, DNA-templated	--
Cluster-17474.54804	46.5367	78.66	159.74	61.7467	K14484 auxin-responsive protein IAA | (RefSeq) auxin-responsive protein IAA16 (A)	auxin-responsive protein IAA16 [Vigna radiata var. radiata]	RecName: Full=Auxin-responsive protein IAA16; AltName: Full=Indoleacetic acid-induced protein 16;	RecName: Full=Auxin-induced protein {ECO:0000256|RuleBase:RU004549};	--	GO:0005634,nucleus; GO:0003700,DNA-binding transcription factor activity; GO:0009734,auxin-activated signaling pathway; GO:0009733,response to auxin; GO:0006351,transcription, DNA-templated	AUX/IAA family
Cluster-17474.104306	23.6267	6.86	31.43	1.62667	K14484 auxin-responsive protein IAA | (RefSeq) auxin-responsive protein IAA1-like (A)	PREDICTED: auxin-responsive protein IAA1-like [Lupinus angustifolius]	RecName: Full=Auxin-responsive protein IAA1; AltName: Full=Indoleacetic acid-induced protein 1;	RecName: Full=Auxin-induced protein {ECO:0000256|RuleBase:RU004549};	--	GO:0005634,nucleus; GO:0009734,auxin-activated signaling pathway; GO:0006355,regulation of transcription, DNA-templated; GO:0009733,response to auxin; GO:0006351,transcription, DNA-templated	AUX/IAA family
Cluster-15737.0	0.726667	0.0333333	0.01	4.91333	K14484 auxin-responsive protein IAA | (RefSeq) auxin-responsive protein IAA26-like (A)	hypothetical protein PHAVU_005G165600g [Phaseolus vulgaris]	RecName: Full=Auxin-responsive protein IAA26; AltName: Full=Indoleacetic acid-induced protein 26; AltName: Full=Phytochrome-associated protein 1;	RecName: Full=Auxin-induced protein {ECO:0000256|RuleBase:RU004549};	--	GO:0005634,nucleus; GO:0003700,DNA-binding transcription factor activity; GO:0009734,auxin-activated signaling pathway; GO:0009733,response to auxin; GO:0006351,transcription, DNA-templated	AUX/IAA family
Cluster-17474.64636	0.583333	0.0433333	0	0.513333	K14484 auxin-responsive protein IAA | (RefSeq) auxin-responsive protein IAA26-like (A)	PREDICTED: auxin-responsive protein IAA26-like [Vigna angularis]	RecName: Full=Auxin-responsive protein IAA26; AltName: Full=Indoleacetic acid-induced protein 26; AltName: Full=Phytochrome-associated protein 1;	RecName: Full=Auxin-induced protein {ECO:0000256|RuleBase:RU004549};	--	GO:0005634,nucleus; GO:0003700,DNA-binding transcription factor activity; GO:0009734,auxin-activated signaling pathway; GO:0009733,response to auxin; GO:0006351,transcription, DNA-templated	AUX/IAA family
Cluster-17474.155817	35.5067	30.12	3.56333	25.5833	K14484 auxin-responsive protein IAA | (RefSeq) auxin-responsive protein IAA27-like (A)	PREDICTED: auxin-responsive protein IAA27-like isoform X2 [Glycine max]	RecName: Full=Auxin-responsive protein IAA30; AltName: Full=Indoleacetic acid-induced protein 30;	RecName: Full=Auxin-induced protein {ECO:0000256|RuleBase:RU004549};	--	GO:0005634,nucleus; GO:0009734,auxin-activated signaling pathway; GO:0006355,regulation of transcription, DNA-templated; GO:0006351,transcription, DNA-templated	AUX/IAA family
Cluster-17474.101862	9.88	2.66	2.10333	0.223333	K14484 auxin-responsive protein IAA | (RefSeq) auxin-responsive protein IAA28-like (A)	auxin-responsive protein IAA29-like [Glycine max]	RecName: Full=Auxin-responsive protein IAA29; AltName: Full=Indoleacetic acid-induced protein 29;	RecName: Full=Auxin-induced protein {ECO:0000256|RuleBase:RU004549};	--	GO:0005634,nucleus; GO:0003700,DNA-binding transcription factor activity; GO:0009734,auxin-activated signaling pathway; GO:0009733,response to auxin; GO:0010218,response to far red light; GO:0010114,response to red light; GO:0006351,transcription, DNA-templated	AUX/IAA family
Cluster-17474.101872	7.71	2.83	1.64667	0.0233333	K14484 auxin-responsive protein IAA | (RefSeq) auxin-responsive protein IAA28-like (A)	PREDICTED: auxin-responsive protein IAA28-like [Glycine max]	RecName: Full=Auxin-responsive protein IAA29; AltName: Full=Indoleacetic acid-induced protein 29;	RecName: Full=Auxin-induced protein {ECO:0000256|RuleBase:RU004549};	--	GO:0005634,nucleus; GO:0003700,DNA-binding transcription factor activity; GO:0009734,auxin-activated signaling pathway; GO:0009733,response to auxin; GO:0010218,response to far red light; GO:0010114,response to red light; GO:0006351,transcription, DNA-templated	AUX/IAA family
Cluster-17474.101875	851.213	347.773	314.45	7.67	K14484 auxin-responsive protein IAA | (RefSeq) auxin-responsive protein IAA28-like (A)	auxin-responsive protein IAA29-like [Glycine max]	RecName: Full=Auxin-responsive protein IAA29; AltName: Full=Indoleacetic acid-induced protein 29;	RecName: Full=Auxin-induced protein {ECO:0000256|RuleBase:RU004549};	--	GO:0005634,nucleus; GO:0003700,DNA-binding transcription factor activity; GO:0009734,auxin-activated signaling pathway; GO:0009733,response to auxin; GO:0010218,response to far red light; GO:0010114,response to red light; GO:0006351,transcription, DNA-templated	AUX/IAA family
Cluster-17474.101863	11.8833	4.67333	2.74667	0.106667	K14484 auxin-responsive protein IAA | (RefSeq) auxin-responsive protein IAA29-like (A)	unknown [Glycine max]	RecName: Full=Auxin-responsive protein IAA11; AltName: Full=Indoleacetic acid-induced protein 11;	RecName: Full=Auxin-induced protein {ECO:0000256|RuleBase:RU004549};	--	GO:0005634,nucleus; GO:0009734,auxin-activated signaling pathway; GO:0006355,regulation of transcription, DNA-templated; GO:0006351,transcription, DNA-templated	AUX/IAA family
Cluster-17474.102952	14.8967	9.38333	1.03667	0.103333	K14484 auxin-responsive protein IAA | (RefSeq) auxin-responsive protein IAA4-like (A)	auxin-induced protein 22b [Quercus suber]	RecName: Full=Auxin-induced protein 22B; AltName: Full=Indole-3-acetic acid-induced protein ARG4;	SubName: Full=auxin-induced protein 22D-like {ECO:0000313|RefSeq:XP_018818607.1};	--	GO:0005634,nucleus; GO:0009734,auxin-activated signaling pathway; GO:0006355,regulation of transcription, DNA-templated; GO:0006351,transcription, DNA-templated	AUX/IAA family
Cluster-17474.104739	7.11333	3.73	2.15	0.57	K14484 auxin-responsive protein IAA | (RefSeq) auxin-responsive protein IAA8 (A)	Auxin-responsive protein IAA8 [Cajanus cajan]	RecName: Full=Auxin-responsive protein IAA8; AltName: Full=Indoleacetic acid-induced protein 8;	RecName: Full=Auxin-induced protein {ECO:0000256|RuleBase:RU004549};	--	GO:0005634,nucleus; GO:0009734,auxin-activated signaling pathway; GO:1901332,negative regulation of lateral root development; GO:0006355,regulation of transcription, DNA-templated; GO:0006351,transcription, DNA-templated	AUX/IAA family
Cluster-17474.107175	280.2	208.99	117.85	28.31	K14484 auxin-responsive protein IAA | (RefSeq) auxin-responsive protein IAA8 (A)	PREDICTED: auxin-responsive protein IAA8 [Cicer arietinum]	RecName: Full=Auxin-responsive protein IAA8; AltName: Full=Indoleacetic acid-induced protein 8;	RecName: Full=Auxin-induced protein {ECO:0000256|RuleBase:RU004549};	--	GO:0005634,nucleus; GO:0009734,auxin-activated signaling pathway; GO:1901332,negative regulation of lateral root development; GO:0006355,regulation of transcription, DNA-templated; GO:0006351,transcription, DNA-templated	AUX/IAA family
Cluster-17474.113810	139.323	114.423	72.96	20.5567	K14484 auxin-responsive protein IAA | (RefSeq) auxin-responsive protein IAA8 (A)	auxin-responsive protein IAA8 [Vigna radiata var. radiata]	RecName: Full=Auxin-responsive protein IAA9; AltName: Full=Indoleacetic acid-induced protein 9;	RecName: Full=Auxin-induced protein {ECO:0000256|RuleBase:RU004549};	--	GO:0005634,nucleus; GO:0003700,DNA-binding transcription factor activity; GO:0043565,sequence-specific DNA binding; GO:0009734,auxin-activated signaling pathway; GO:0009733,response to auxin; GO:0006351,transcription, DNA-templated	AUX/IAA family
Cluster-17474.109993	222.207	261.85	104.473	9.43667	K14484 auxin-responsive protein IAA | (RefSeq) auxin-responsive protein IAA8-like (A)	PREDICTED: auxin-responsive protein IAA9-like isoform X2 [Lupinus angustifolius]	RecName: Full=Auxin-responsive protein IAA9; AltName: Full=Indoleacetic acid-induced protein 9;	RecName: Full=Auxin-induced protein {ECO:0000256|RuleBase:RU004549};	--	GO:0005634,nucleus; GO:0003700,DNA-binding transcription factor activity; GO:0043565,sequence-specific DNA binding; GO:0009734,auxin-activated signaling pathway; GO:0009733,response to auxin; GO:0006351,transcription, DNA-templated	AUX/IAA family
Cluster-17474.112605	40.2367	56.7333	18.2433	1.16	K14484 auxin-responsive protein IAA | (RefSeq) auxin-responsive protein IAA8-like (A)	PREDICTED: auxin-responsive protein IAA8-like isoform X1 [Lupinus angustifolius]	RecName: Full=Auxin-responsive protein IAA9; AltName: Full=Indoleacetic acid-induced protein 9;	RecName: Full=Auxin-induced protein {ECO:0000256|RuleBase:RU004549};	--	GO:0005634,nucleus; GO:0003700,DNA-binding transcription factor activity; GO:0043565,sequence-specific DNA binding; GO:0009734,auxin-activated signaling pathway; GO:0009733,response to auxin; GO:0006351,transcription, DNA-templated	AUX/IAA family
Cluster-17474.124986	171.257	198.637	90.1033	6.47667	K14484 auxin-responsive protein IAA | (RefSeq) auxin-responsive protein IAA8-like (A)	PREDICTED: auxin-responsive protein IAA9-like isoform X2 [Lupinus angustifolius]	RecName: Full=Auxin-responsive protein IAA8; AltName: Full=Indoleacetic acid-induced protein 8;	RecName: Full=Auxin-induced protein {ECO:0000256|RuleBase:RU004549};	--	GO:0005634,nucleus; GO:0009734,auxin-activated signaling pathway; GO:1901332,negative regulation of lateral root development; GO:0006355,regulation of transcription, DNA-templated; GO:0006351,transcription, DNA-templated	AUX/IAA family
Cluster-17474.80705	280.127	313.507	123.313	8.63667	K14484 auxin-responsive protein IAA | (RefSeq) auxin-responsive protein IAA9 (A)	unknown [Medicago truncatula]	RecName: Full=Auxin-responsive protein IAA30; AltName: Full=Indoleacetic acid-induced protein 30;	RecName: Full=Auxin-induced protein {ECO:0000256|RuleBase:RU004549};	--	GO:0005634,nucleus; GO:0009734,auxin-activated signaling pathway; GO:0006355,regulation of transcription, DNA-templated; GO:0006351,transcription, DNA-templated	AUX/IAA family
Cluster-17474.106380	108.707	128.533	36.4133	1.69667	K14484 auxin-responsive protein IAA | (RefSeq) auxin-responsive protein IAA9-like (A)	PREDICTED: auxin-responsive protein IAA9-like isoform X1 [Vigna angularis]	RecName: Full=Auxin-induced protein AUX28;	RecName: Full=Auxin-responsive protein {ECO:0000256|RuleBase:RU004549};	--	GO:0005634,nucleus; GO:0009734,auxin-activated signaling pathway; GO:0006355,regulation of transcription, DNA-templated; GO:0006351,transcription, DNA-templated	AUX/IAA family
Cluster-17474.123969	2.84333	0	0.146667	0	K14484 auxin-responsive protein IAA | (RefSeq) auxin-responsive protein IAA9-like (A)	PREDICTED: auxin-induced protein 22C-like isoform X1 [Lupinus angustifolius]	RecName: Full=Auxin-responsive protein IAA12; AltName: Full=Indoleacetic acid-induced protein 12; AltName: Full=Protein BODENLOS;	RecName: Full=Auxin-induced protein {ECO:0000256|RuleBase:RU004549};	--	GO:0005634,nucleus; GO:0003700,DNA-binding transcription factor activity; GO:0009734,auxin-activated signaling pathway; GO:0009880,embryonic pattern specification; GO:0045892,negative regulation of transcription, DNA-templated; GO:0048364,root development; GO:0006351,transcription, DNA-templated; GO:0010051,xylem and phloem pattern formation	PB1 domain
Cluster-17474.14314	7.01667	0.216667	2.06667	0	K14484 auxin-responsive protein IAA | (RefSeq) auxin-responsive protein IAA9-like (A)	PREDICTED: auxin-induced protein 22C-like isoform X1 [Lupinus angustifolius]	RecName: Full=Auxin-responsive protein IAA12; AltName: Full=Indoleacetic acid-induced protein 12; AltName: Full=Protein BODENLOS;	RecName: Full=Auxin-induced protein {ECO:0000256|RuleBase:RU004549};	--	GO:0005634,nucleus; GO:0003700,DNA-binding transcription factor activity; GO:0009734,auxin-activated signaling pathway; GO:0009880,embryonic pattern specification; GO:0045892,negative regulation of transcription, DNA-templated; GO:0048364,root development; GO:0006351,transcription, DNA-templated; GO:0010051,xylem and phloem pattern formation	PB1 domain
Cluster-17474.108493	178.163	113.013	97.2033	4.61667	K14484 auxin-responsive protein IAA | (RefSeq) auxin-responsive protein IAA9-like isoform X1 (A)	auxin-responsive protein IAA9-like isoform X2 [Cajanus cajan]	RecName: Full=Auxin-responsive protein IAA9; AltName: Full=Indoleacetic acid-induced protein 9;	RecName: Full=Auxin-induced protein {ECO:0000256|RuleBase:RU004549};	--	GO:0005634,nucleus; GO:0003700,DNA-binding transcription factor activity; GO:0043565,sequence-specific DNA binding; GO:0009734,auxin-activated signaling pathway; GO:0009733,response to auxin; GO:0006351,transcription, DNA-templated	AUX/IAA family
Cluster-17474.109019	7.31667	5.52333	2.31	0.0533333	K14484 auxin-responsive protein IAA | (RefSeq) auxin-responsive protein IAA9-like isoform X1 (A)	auxin-responsive protein IAA9-like isoform X1 [Cajanus cajan]	RecName: Full=Auxin-responsive protein IAA9; AltName: Full=Indoleacetic acid-induced protein 9;	RecName: Full=Auxin-induced protein {ECO:0000256|RuleBase:RU004549};	--	GO:0005634,nucleus; GO:0003700,DNA-binding transcription factor activity; GO:0043565,sequence-specific DNA binding; GO:0009734,auxin-activated signaling pathway; GO:0009733,response to auxin; GO:0006351,transcription, DNA-templated	AUX/IAA family
Cluster-17474.110280	173.053	119.607	113.733	5	K14484 auxin-responsive protein IAA | (RefSeq) auxin-responsive protein IAA9-like isoform X1 (A)	auxin-responsive protein IAA9-like isoform X1 [Cajanus cajan]	RecName: Full=Auxin-responsive protein IAA9; AltName: Full=Indoleacetic acid-induced protein 9;	RecName: Full=Auxin-induced protein {ECO:0000256|RuleBase:RU004549};	--	GO:0005634,nucleus; GO:0003700,DNA-binding transcription factor activity; GO:0043565,sequence-specific DNA binding; GO:0009734,auxin-activated signaling pathway; GO:0009733,response to auxin; GO:0006351,transcription, DNA-templated	AUX/IAA family
Cluster-17474.139026	12.9233	5.25	1.9	16.91	K14484 auxin-responsive protein IAA | (RefSeq) hypothetical protein (A)	hypothetical protein PHAVU_005G165600g [Phaseolus vulgaris]	RecName: Full=Auxin-responsive protein IAA26; AltName: Full=Indoleacetic acid-induced protein 26; AltName: Full=Phytochrome-associated protein 1;	RecName: Full=Auxin-induced protein {ECO:0000256|RuleBase:RU004549};	--	GO:0005634,nucleus; GO:0003700,DNA-binding transcription factor activity; GO:0009734,auxin-activated signaling pathway; GO:0009733,response to auxin; GO:0006351,transcription, DNA-templated	AUX/IAA family
Cluster-17474.161167	0	0	0	8.03667	K14484 auxin-responsive protein IAA | (RefSeq) hypothetical protein (A)	hypothetical protein PHAVU_001G156600g [Phaseolus vulgaris]	RecName: Full=Auxin-induced protein AUX28;	RecName: Full=Auxin-induced protein {ECO:0000256|RuleBase:RU004549};	--	GO:0005634,nucleus; GO:0009734,auxin-activated signaling pathway; GO:0006355,regulation of transcription, DNA-templated; GO:0006351,transcription, DNA-templated	AUX/IAA family
Cluster-17474.59201	1.37333	1.69667	0.0466667	0.576667	K14484 auxin-responsive protein IAA | (RefSeq) hypothetical protein (A)	hypothetical protein PHAVU_005G169600g [Phaseolus vulgaris]	RecName: Full=Auxin-responsive protein IAA8; AltName: Full=Indoleacetic acid-induced protein 8;	RecName: Full=Auxin-induced protein {ECO:0000256|RuleBase:RU004549};	--	GO:0005634,nucleus; GO:0009734,auxin-activated signaling pathway; GO:1901332,negative regulation of lateral root development; GO:0006355,regulation of transcription, DNA-templated; GO:0006351,transcription, DNA-templated	AUX/IAA family
Cluster-17474.64634	0.516667	0.0233333	0	0.593333	K14484 auxin-responsive protein IAA | (RefSeq) hypothetical protein (A)	hypothetical protein PHAVU_005G165600g [Phaseolus vulgaris]	RecName: Full=Auxin-responsive protein IAA26; AltName: Full=Indoleacetic acid-induced protein 26; AltName: Full=Phytochrome-associated protein 1;	RecName: Full=Auxin-induced protein {ECO:0000256|RuleBase:RU004549};	--	GO:0005634,nucleus; GO:0003700,DNA-binding transcription factor activity; GO:0009734,auxin-activated signaling pathway; GO:0009733,response to auxin; GO:0006351,transcription, DNA-templated	AUX/IAA family
Cluster-17474.74508	13.3967	0.07	0.666667	0.03	K14484 auxin-responsive protein IAA | (RefSeq) hypothetical protein (A)	hypothetical protein PHAVU_001G218700g [Phaseolus vulgaris]	RecName: Full=Auxin-responsive protein IAA30; AltName: Full=Indoleacetic acid-induced protein 30;	RecName: Full=Auxin-induced protein {ECO:0000256|RuleBase:RU004549};	--	GO:0005634,nucleus; GO:0003700,DNA-binding transcription factor activity; GO:0009734,auxin-activated signaling pathway; GO:0009630,gravitropism; GO:0009733,response to auxin; GO:0048364,root development; GO:0010262,somatic embryogenesis; GO:0006351,transcription, DNA-templated	AUX/IAA family
Cluster-17474.163066	0.183333	0.53	0.476667	1.43	K14486 auxin response factor | (Kazusa) Lj0g3v0250259.1; - (A)	Auxin response factor 9 [Glycine soja]	RecName: Full=Auxin response factor 9;	RecName: Full=Auxin response factor {ECO:0000256|RuleBase:RU004561};	--	GO:0005634,nucleus; GO:0003700,DNA-binding transcription factor activity; GO:0043565,sequence-specific DNA binding; GO:0009734,auxin-activated signaling pathway; GO:0006351,transcription, DNA-templated	AUX/IAA family
Cluster-17474.31503	6.29667	7.03	2.56	12.6067	K14486 auxin response factor | (Kazusa) Lj0g3v0250259.1; - (A)	Auxin response factor 9 [Glycine soja]	RecName: Full=Auxin response factor 9;	RecName: Full=Auxin response factor {ECO:0000256|RuleBase:RU004561};	--	GO:0005634,nucleus; GO:0003700,DNA-binding transcription factor activity; GO:0043565,sequence-specific DNA binding; GO:0009734,auxin-activated signaling pathway; GO:0006351,transcription, DNA-templated	AUX/IAA family
Cluster-17474.144220	0.78	0.0466667	0	2.33667	K14486 auxin response factor | (Kazusa) Lj0g3v0301059.1; - (A)	auxin response factor 4 isoform X1 [Vigna radiata var. radiata]	RecName: Full=Auxin response factor 4;	RecName: Full=Auxin response factor {ECO:0000256|RuleBase:RU004561};	--	GO:0005634,nucleus; GO:0003677,DNA binding; GO:0003700,DNA-binding transcription factor activity; GO:0010158,abaxial cell fate specification; GO:0009734,auxin-activated signaling pathway; GO:0006351,transcription, DNA-templated; GO:0010050,vegetative phase change	B3 DNA binding domain
Cluster-13692.2	0.206667	0.13	0.433333	1.05	K14486 auxin response factor | (Kazusa) Lj1g3v4764520.1; - (A)	hypothetical protein PHAVU_001G201900g [Phaseolus vulgaris]	RecName: Full=Auxin response factor 4; AltName: Full=OsARF2;	SubName: Full=Uncharacterized protein {ECO:0000313|EMBL:ESW35045.1};	--	GO:0005634,nucleus; GO:0003677,DNA binding; GO:0009734,auxin-activated signaling pathway; GO:0006355,regulation of transcription, DNA-templated; GO:0006351,transcription, DNA-templated	--
Cluster-17474.107490	11.9833	9.93667	6.83333	15.1967	K14486 auxin response factor | (Kazusa) Lj4g3v2214800.1; - (A)	auxin response factor 19-like [Cajanus cajan]	RecName: Full=Auxin response factor 19; AltName: Full=Auxin-responsive protein IAA22;	RecName: Full=Auxin response factor {ECO:0000256|RuleBase:RU004561};	--	GO:0005634,nucleus; GO:0003677,DNA binding; GO:0003700,DNA-binding transcription factor activity; GO:0046983,protein dimerization activity; GO:0043565,sequence-specific DNA binding; GO:0009734,auxin-activated signaling pathway; GO:0048527,lateral root development; GO:0010311,lateral root formation; GO:0048366,leaf development; GO:0009733,response to auxin; GO:0009723,response to ethylene; GO:0006…	B3 DNA binding domain
Cluster-17474.109571	1.19333	0.183333	0.606667	1.90333	K14486 auxin response factor | (Kazusa) Lj4g3v2214800.1; - (A)	auxin response factor 19 [Cajanus cajan]	RecName: Full=Auxin response factor 19; AltName: Full=Auxin-responsive protein IAA22;	RecName: Full=Auxin response factor {ECO:0000256|RuleBase:RU004561};	--	GO:0005634,nucleus; GO:0003677,DNA binding; GO:0003700,DNA-binding transcription factor activity; GO:0046983,protein dimerization activity; GO:0043565,sequence-specific DNA binding; GO:0009734,auxin-activated signaling pathway; GO:0048527,lateral root development; GO:0010311,lateral root formation; GO:0048366,leaf development; GO:0009733,response to auxin; GO:0009723,response to ethylene; GO:0006…	AUX/IAA family
Cluster-17474.110551	33.23	12.8233	15.69	18.37	K14486 auxin response factor | (Kazusa) Lj4g3v2214800.1; - (A)	auxin response factor 19 [Cajanus cajan]	RecName: Full=Auxin response factor 19; AltName: Full=Auxin-responsive protein IAA22;	RecName: Full=Auxin response factor {ECO:0000256|RuleBase:RU004561};	--	GO:0005634,nucleus; GO:0003677,DNA binding; GO:0003700,DNA-binding transcription factor activity; GO:0046983,protein dimerization activity; GO:0043565,sequence-specific DNA binding; GO:0009734,auxin-activated signaling pathway; GO:0048527,lateral root development; GO:0010311,lateral root formation; GO:0048366,leaf development; GO:0009733,response to auxin; GO:0009723,response to ethylene; GO:0006…	AUX/IAA family
Cluster-17474.112916	11.85	3.77667	5.21	8.03667	K14486 auxin response factor | (Kazusa) Lj4g3v2214800.1; - (A)	Auxin response factor 19 [Glycine soja]	RecName: Full=Auxin response factor 19; AltName: Full=Auxin-responsive protein IAA22;	RecName: Full=Auxin response factor {ECO:0000256|RuleBase:RU004561};	--	GO:0005634,nucleus; GO:0003677,DNA binding; GO:0003700,DNA-binding transcription factor activity; GO:0046983,protein dimerization activity; GO:0043565,sequence-specific DNA binding; GO:0009734,auxin-activated signaling pathway; GO:0048527,lateral root development; GO:0010311,lateral root formation; GO:0048366,leaf development; GO:0009733,response to auxin; GO:0009723,response to ethylene; GO:0006…	B3 DNA binding domain
Cluster-17474.122089	23.9433	14.4067	10.3167	21.0467	K14486 auxin response factor | (Kazusa) Lj4g3v2214800.1; - (A)	auxin response factor 19-like [Cajanus cajan]	RecName: Full=Auxin response factor 7; AltName: Full=Auxin-responsive protein IAA21/IAA23/IAA25; AltName: Full=Protein BIPOSTO; AltName: Full=Protein NON-PHOTOTROPIC HYPOCOTYL 4; AltName: Full=Protein TRANSPORT INHIBITOR RESPONSE 5;	RecName: Full=Auxin response factor {ECO:0000256|RuleBase:RU004561};	--	GO:0005634,nucleus; GO:0003677,DNA binding; GO:0003700,DNA-binding transcription factor activity; GO:0009734,auxin-activated signaling pathway; GO:0009785,blue light signaling pathway; GO:0009630,gravitropism; GO:0048527,lateral root development; GO:0010311,lateral root formation; GO:0048366,leaf development; GO:0009638,phototropism; GO:0045893,positive regulation of transcription, DNA-templated;…	AUX/IAA family
Cluster-17474.62350	3.41333	1.7	0.543333	2.15333	K14486 auxin response factor | (Kazusa) Lj4g3v2214800.1; - (A)	auxin response factor 19-like [Cajanus cajan]	RecName: Full=Auxin response factor 19; AltName: Full=Auxin-responsive protein IAA22;	RecName: Full=Auxin response factor {ECO:0000256|RuleBase:RU004561};	--	GO:0005634,nucleus; GO:0003677,DNA binding; GO:0003700,DNA-binding transcription factor activity; GO:0046983,protein dimerization activity; GO:0043565,sequence-specific DNA binding; GO:0009734,auxin-activated signaling pathway; GO:0048527,lateral root development; GO:0010311,lateral root formation; GO:0048366,leaf development; GO:0009733,response to auxin; GO:0009723,response to ethylene; GO:0006…	B3 DNA binding domain
Cluster-17474.111025	16.66	21.75	7.78667	1.56	K14486 auxin response factor | (Kazusa) Lj6g3v2006460.1; - (A)	hypothetical protein GLYMA_15G0788001, partial [Glycine max]	RecName: Full=Auxin response factor 3; AltName: Full=Protein ETTIN;	SubName: Full=Uncharacterized protein {ECO:0000313|EMBL:KRH10952.1}; Flags: Fragment;	--	GO:0005634,nucleus; GO:0003677,DNA binding; GO:0003700,DNA-binding transcription factor activity; GO:0010158,abaxial cell fate specification; GO:0009850,auxin metabolic process; GO:0009734,auxin-activated signaling pathway; GO:0010582,floral meristem determinacy; GO:0009733,response to auxin; GO:0006351,transcription, DNA-templated; GO:0010050,vegetative phase change	B3 DNA binding domain
Cluster-17474.100702	14.0167	11.3167	13.05	42.8133	K14486 auxin response factor | (RefSeq) ARF1; auxin response factor 7-like (A)	hypothetical protein PHAVU_002G282200g [Phaseolus vulgaris]	RecName: Full=Auxin response factor 2; AltName: Full=ARF1-binding protein; Short=ARF1-BP; AltName: Full=Protein MEGAINTEGUMENTA;	RecName: Full=Auxin response factor {ECO:0000256|RuleBase:RU004561};	--	GO:0005634,nucleus; GO:0003700,DNA-binding transcription factor activity; GO:0043565,sequence-specific DNA binding; GO:0009734,auxin-activated signaling pathway; GO:0010227,floral organ abscission; GO:0010047,fruit dehiscence; GO:0010150,leaf senescence; GO:0008285,negative regulation of cell proliferation; GO:0045892,negative regulation of transcription, DNA-templated; GO:0048481,plant ovule dev…	B3 DNA binding domain
Cluster-17474.53970	3.60667	0.303333	0.1	1.87	K14486 auxin response factor | (RefSeq) ARF1; auxin response factor 7-like (A)	hypothetical protein PHAVU_002G282200g [Phaseolus vulgaris]	RecName: Full=Auxin response factor 2; AltName: Full=ARF1-binding protein; Short=ARF1-BP; AltName: Full=Protein MEGAINTEGUMENTA;	RecName: Full=Auxin response factor {ECO:0000256|RuleBase:RU004561};	--	GO:0005634,nucleus; GO:0003700,DNA-binding transcription factor activity; GO:0043565,sequence-specific DNA binding; GO:0009734,auxin-activated signaling pathway; GO:0010227,floral organ abscission; GO:0010047,fruit dehiscence; GO:0010150,leaf senescence; GO:0008285,negative regulation of cell proliferation; GO:0045892,negative regulation of transcription, DNA-templated; GO:0048481,plant ovule dev…	B3 DNA binding domain
Cluster-17474.19937	0.903333	0	0	0.196667	K14486 auxin response factor | (RefSeq) ARF3-2; auxin response factor 3 (A)	Auxin response factor 19 [Theobroma cacao]	RecName: Full=Auxin response factor 18; AltName: Full=OsARF10;	RecName: Full=Auxin response factor {ECO:0000256|RuleBase:RU004561};	--	GO:0005634,nucleus; GO:0003677,DNA binding; GO:0009734,auxin-activated signaling pathway; GO:0006355,regulation of transcription, DNA-templated; GO:0006351,transcription, DNA-templated	AUX/IAA family
Cluster-17474.201433	0.0233333	0.103333	1.99667	0	K14486 auxin response factor | (RefSeq) ARF3-2; auxin response factor 3 (A)	Auxin response factor 19 [Theobroma cacao]	RecName: Full=Auxin response factor 18; AltName: Full=OsARF10;	RecName: Full=Auxin response factor {ECO:0000256|RuleBase:RU004561};	--	GO:0005634,nucleus; GO:0003677,DNA binding; GO:0009734,auxin-activated signaling pathway; GO:0006355,regulation of transcription, DNA-templated; GO:0006351,transcription, DNA-templated	AUX/IAA family
Cluster-17474.35722	0.01	0.0833333	0.393333	0	K14486 auxin response factor | (RefSeq) ARF3-2; auxin response factor 3 (A)	Auxin response factor 19 [Theobroma cacao]	RecName: Full=Auxin response factor 18; AltName: Full=OsARF10;	RecName: Full=Auxin response factor {ECO:0000256|RuleBase:RU004561};	--	GO:0005634,nucleus; GO:0003677,DNA binding; GO:0009734,auxin-activated signaling pathway; GO:0006355,regulation of transcription, DNA-templated; GO:0006351,transcription, DNA-templated	AUX/IAA family
Cluster-17474.35723	0.0633333	0.58	2.87	0.19	K14486 auxin response factor | (RefSeq) ARF3-2; auxin response factor 3 (A)	Auxin response factor 19 [Theobroma cacao]	RecName: Full=Auxin response factor 18; AltName: Full=OsARF10;	RecName: Full=Auxin response factor {ECO:0000256|RuleBase:RU004561};	--	GO:0005634,nucleus; GO:0003677,DNA binding; GO:0009734,auxin-activated signaling pathway; GO:0006355,regulation of transcription, DNA-templated; GO:0006351,transcription, DNA-templated	AUX/IAA family
Cluster-17474.147535	0.86	0.546667	1.54	11.5067	K14486 auxin response factor | (RefSeq) auxin response factor 18 (A)	auxin response factor 18 [Vigna radiata var. radiata]	RecName: Full=Auxin response factor 9;	RecName: Full=Auxin response factor {ECO:0000256|RuleBase:RU004561};	--	GO:0005634,nucleus; GO:0003700,DNA-binding transcription factor activity; GO:0043565,sequence-specific DNA binding; GO:0009734,auxin-activated signaling pathway; GO:0006351,transcription, DNA-templated	AUX/IAA family
Cluster-17474.193671	5.48333	2.41667	1.22667	3.89667	K14486 auxin response factor | (RefSeq) auxin response factor 18 isoform X2 (A)	PREDICTED: auxin response factor 17-like [Juglans regia]	RecName: Full=Auxin response factor 17;	SubName: Full=auxin response factor 17-like {ECO:0000313|RefSeq:XP_018812230.1};	--	GO:0005634,nucleus; GO:0003700,DNA-binding transcription factor activity; GO:0000987,proximal promoter sequence-specific DNA binding; GO:0048830,adventitious root development; GO:0009653,anatomical structure morphogenesis; GO:0009734,auxin-activated signaling pathway; GO:0052543,callose deposition in cell wall; GO:0009555,pollen development; GO:0010208,pollen wall assembly; GO:0006355,regulation …	B3 DNA binding domain
Cluster-17474.191939	0.0766667	0.0866667	0.14	0.73	K14486 auxin response factor | (RefSeq) auxin response factor 18-like (A)	PREDICTED: auxin response factor 18-like isoform X1 [Glycine max]	RecName: Full=Auxin response factor 9;	RecName: Full=Auxin response factor {ECO:0000256|RuleBase:RU004561};	--	GO:0005634,nucleus; GO:0003700,DNA-binding transcription factor activity; GO:0043565,sequence-specific DNA binding; GO:0009734,auxin-activated signaling pathway; GO:0006351,transcription, DNA-templated	AUX/IAA family
Cluster-17474.110790	5.67	27.23	10.3167	12.64	K14486 auxin response factor | (RefSeq) auxin response factor 19 isoform X3 (A)	hypothetical protein GLYMA_05G1438001, partial [Glycine max]	RecName: Full=Auxin response factor 6;	RecName: Full=Auxin response factor {ECO:0000256|RuleBase:RU004561}; Flags: Fragment;	--	GO:0005634,nucleus; GO:0003677,DNA binding; GO:0003700,DNA-binding transcription factor activity; GO:0009734,auxin-activated signaling pathway; GO:0009908,flower development; GO:0009733,response to auxin; GO:0006351,transcription, DNA-templated	B3 DNA binding domain
Cluster-17474.44866	4.98667	8.56333	4.27667	12.78	K14486 auxin response factor | (RefSeq) auxin response factor 19 isoform X3 (A)	auxin response factor 6-like isoform X1 [Cajanus cajan]	RecName: Full=Auxin response factor 6;	RecName: Full=Auxin response factor {ECO:0000256|RuleBase:RU004561};	--	GO:0005634,nucleus; GO:0003677,DNA binding; GO:0003700,DNA-binding transcription factor activity; GO:0009734,auxin-activated signaling pathway; GO:0009908,flower development; GO:0009733,response to auxin; GO:0006351,transcription, DNA-templated	AUX/IAA family
Cluster-17474.110791	1.21	0.976667	0.37	1.9	K14486 auxin response factor | (RefSeq) auxin response factor 19-like isoform X1 (A)	hypothetical protein GLYMA_05G1438001, partial [Glycine max]	RecName: Full=Auxin response factor 6;	RecName: Full=Auxin response factor {ECO:0000256|RuleBase:RU004561}; Flags: Fragment;	--	GO:0005634,nucleus; GO:0003677,DNA binding; GO:0003700,DNA-binding transcription factor activity; GO:0009734,auxin-activated signaling pathway; GO:0009908,flower development; GO:0009733,response to auxin; GO:0006351,transcription, DNA-templated	B3 DNA binding domain
Cluster-17474.113993	3.34333	12.1367	14.3733	0.64	K14486 auxin response factor | (RefSeq) auxin response factor 19-like isoform X1 (A)	hypothetical protein VIGAN_11260500 [Vigna angularis var. angularis]	RecName: Full=Auxin response factor 5;	RecName: Full=Auxin response factor {ECO:0000256|RuleBase:RU004561};	--	GO:0005634,nucleus; GO:0003677,DNA binding; GO:0009734,auxin-activated signaling pathway; GO:0006355,regulation of transcription, DNA-templated; GO:0006351,transcription, DNA-templated	B3 DNA binding domain
Cluster-17474.120461	1.72333	0	0	0.526667	K14486 auxin response factor | (RefSeq) auxin response factor 19-like isoform X1 (A)	LOW QUALITY PROTEIN: auxin response factor 19-like [Arachis duranensis]	RecName: Full=Auxin response factor 5;	RecName: Full=Auxin response factor {ECO:0000256|RuleBase:RU004561};	--	GO:0005634,nucleus; GO:0003677,DNA binding; GO:0009734,auxin-activated signaling pathway; GO:0006355,regulation of transcription, DNA-templated; GO:0006351,transcription, DNA-templated	B3 DNA binding domain
Cluster-17474.100251	8.02	4.19	0.993333	7.94333	K14486 auxin response factor | (RefSeq) auxin response factor 1-like (A)	auxin response factor 1-like [Cajanus cajan]	RecName: Full=Auxin response factor 1;	RecName: Full=Auxin response factor {ECO:0000256|RuleBase:RU004561};	--	GO:0005634,nucleus; GO:0003677,DNA binding; GO:0003700,DNA-binding transcription factor activity; GO:0042802,identical protein binding; GO:0009734,auxin-activated signaling pathway; GO:0010150,leaf senescence; GO:0045892,negative regulation of transcription, DNA-templated; GO:0009733,response to auxin; GO:0006351,transcription, DNA-templated	AUX/IAA family
Cluster-17474.101941	5.03667	2.68	2.54667	6.35667	K14486 auxin response factor | (RefSeq) auxin response factor 1-like (A)	auxin response factor 1-like [Cajanus cajan]	RecName: Full=Auxin response factor 1;	RecName: Full=Auxin response factor {ECO:0000256|RuleBase:RU004561};	--	GO:0005634,nucleus; GO:0003677,DNA binding; GO:0003700,DNA-binding transcription factor activity; GO:0042802,identical protein binding; GO:0009734,auxin-activated signaling pathway; GO:0010150,leaf senescence; GO:0045892,negative regulation of transcription, DNA-templated; GO:0009733,response to auxin; GO:0006351,transcription, DNA-templated	AUX/IAA family
Cluster-17474.134121	2.73667	1.84333	2.5	5.12333	K14486 auxin response factor | (RefSeq) auxin response factor 1-like (A)	PREDICTED: auxin response factor 1-like [Glycine max]	RecName: Full=Auxin response factor 1;	RecName: Full=Auxin response factor {ECO:0000256|RuleBase:RU004561};	--	GO:0005634,nucleus; GO:0003677,DNA binding; GO:0003700,DNA-binding transcription factor activity; GO:0042802,identical protein binding; GO:0009734,auxin-activated signaling pathway; GO:0010150,leaf senescence; GO:0045892,negative regulation of transcription, DNA-templated; GO:0009733,response to auxin; GO:0006351,transcription, DNA-templated	AUX/IAA family
Cluster-17474.54697	4.03	2.66333	0.923333	3.68333	K14486 auxin response factor | (RefSeq) auxin response factor 1-like (A)	auxin response factor 17 [Arachis ipaensis]	RecName: Full=Auxin response factor 17;	SubName: Full=auxin response factor 17-like {ECO:0000313|RefSeq:XP_018812230.1};	--	GO:0005634,nucleus; GO:0003700,DNA-binding transcription factor activity; GO:0000987,proximal promoter sequence-specific DNA binding; GO:0048830,adventitious root development; GO:0009653,anatomical structure morphogenesis; GO:0009734,auxin-activated signaling pathway; GO:0052543,callose deposition in cell wall; GO:0009555,pollen development; GO:0010208,pollen wall assembly; GO:0006355,regulation …	B3 DNA binding domain
Cluster-17474.117683	7.35	1.72667	2.92	5.45667	K14486 auxin response factor | (RefSeq) auxin response factor 3-like (A)	PREDICTED: auxin response factor 18-like isoform X2 [Lupinus angustifolius]	RecName: Full=Auxin response factor 18; AltName: Full=OsARF10;	RecName: Full=Auxin response factor {ECO:0000256|RuleBase:RU004561};	--	GO:0005634,nucleus; GO:0003677,DNA binding; GO:0009734,auxin-activated signaling pathway; GO:0006355,regulation of transcription, DNA-templated; GO:0006351,transcription, DNA-templated	AUX/IAA family
Cluster-17474.193665	5.07	2.5	1.08333	4.09333	K14486 auxin response factor | (RefSeq) auxin response factor 3-like (A)	hypothetical protein TSUD_398470 [Trifolium subterraneum]	RecName: Full=Auxin response factor 17;	RecName: Full=Auxin response factor {ECO:0000256|RuleBase:RU004561};	--	GO:0005634,nucleus; GO:0003700,DNA-binding transcription factor activity; GO:0000987,proximal promoter sequence-specific DNA binding; GO:0048830,adventitious root development; GO:0009653,anatomical structure morphogenesis; GO:0009734,auxin-activated signaling pathway; GO:0052543,callose deposition in cell wall; GO:0009555,pollen development; GO:0010208,pollen wall assembly; GO:0006355,regulation …	B3 DNA binding domain
Cluster-17474.21373	1.33667	0.71	0.243333	0.35	K14486 auxin response factor | (RefSeq) auxin response factor 3-like (A)	PREDICTED: auxin response factor 18-like isoform X2 [Lupinus angustifolius]	RecName: Full=Auxin response factor 18; AltName: Full=OsARF10;	RecName: Full=Auxin response factor {ECO:0000256|RuleBase:RU004561};	--	GO:0005634,nucleus; GO:0003677,DNA binding; GO:0009734,auxin-activated signaling pathway; GO:0006355,regulation of transcription, DNA-templated; GO:0006351,transcription, DNA-templated	AUX/IAA family
Cluster-17474.37104	2.84667	3.6	1.19667	3.25	K14486 auxin response factor | (RefSeq) auxin response factor 3-like (A)	PREDICTED: auxin response factor 3-like isoform X1 [Glycine max]	RecName: Full=Auxin response factor 3; AltName: Full=Protein ETTIN;	RecName: Full=Auxin response factor {ECO:0000256|RuleBase:RU004561};	--	GO:0005634,nucleus; GO:0003677,DNA binding; GO:0003700,DNA-binding transcription factor activity; GO:0010158,abaxial cell fate specification; GO:0009850,auxin metabolic process; GO:0009734,auxin-activated signaling pathway; GO:0010582,floral meristem determinacy; GO:0009733,response to auxin; GO:0006351,transcription, DNA-templated; GO:0010050,vegetative phase change	B3 DNA binding domain
Cluster-17474.37105	3.96	0	0	0.346667	K14486 auxin response factor | (RefSeq) auxin response factor 3-like (A)	PREDICTED: auxin response factor 3-like [Glycine max]	RecName: Full=Auxin response factor 3; AltName: Full=Protein ETTIN;	RecName: Full=Auxin response factor {ECO:0000256|RuleBase:RU004561};	--	GO:0005634,nucleus; GO:0003677,DNA binding; GO:0003700,DNA-binding transcription factor activity; GO:0010158,abaxial cell fate specification; GO:0009850,auxin metabolic process; GO:0009734,auxin-activated signaling pathway; GO:0010582,floral meristem determinacy; GO:0009733,response to auxin; GO:0006351,transcription, DNA-templated; GO:0010050,vegetative phase change	B3 DNA binding domain
Cluster-17474.185570	5.01	0	0	0.643333	K14486 auxin response factor | (RefSeq) auxin response factor 3-like isoform X1 (A)	Auxin response factor 3 [Cajanus cajan]	RecName: Full=Auxin response factor 3; AltName: Full=Protein ETTIN;	RecName: Full=Auxin response factor {ECO:0000256|RuleBase:RU004561};	--	GO:0005634,nucleus; GO:0003677,DNA binding; GO:0003700,DNA-binding transcription factor activity; GO:0010158,abaxial cell fate specification; GO:0009850,auxin metabolic process; GO:0009734,auxin-activated signaling pathway; GO:0010582,floral meristem determinacy; GO:0009733,response to auxin; GO:0006351,transcription, DNA-templated; GO:0010050,vegetative phase change	B3 DNA binding domain
Cluster-17474.112263	0	0.47	0.05	0	K14486 auxin response factor | (RefSeq) auxin response factor 5-like (A)	PREDICTED: auxin response factor 5-like [Glycine max]	RecName: Full=Auxin response factor 5; AltName: Full=Auxin-responsive protein IAA24; AltName: Full=Transcription factor MONOPTEROS;	RecName: Full=Auxin response factor {ECO:0000256|RuleBase:RU004561};	--	GO:0016020,membrane; GO:0005634,nucleus; GO:0003700,DNA-binding transcription factor activity; GO:0042802,identical protein binding; GO:0044212,transcription regulatory region DNA binding; GO:0009734,auxin-activated signaling pathway; GO:0009793,embryo development ending in seed dormancy; GO:0009908,flower development; GO:0010305,leaf vascular tissue pattern formation; GO:0009942,longitudinal axi…	AUX/IAA family
Cluster-17474.113487	29.15	42.2833	14.7933	14.85	K14486 auxin response factor | (RefSeq) auxin response factor 5-like (A)	PREDICTED: auxin response factor 5-like [Glycine max]	RecName: Full=Auxin response factor 5; AltName: Full=Auxin-responsive protein IAA24; AltName: Full=Transcription factor MONOPTEROS;	RecName: Full=Auxin response factor {ECO:0000256|RuleBase:RU004561};	--	GO:0016020,membrane; GO:0005634,nucleus; GO:0003700,DNA-binding transcription factor activity; GO:0042802,identical protein binding; GO:0044212,transcription regulatory region DNA binding; GO:0009734,auxin-activated signaling pathway; GO:0009793,embryo development ending in seed dormancy; GO:0009908,flower development; GO:0010305,leaf vascular tissue pattern formation; GO:0009942,longitudinal axi…	AUX/IAA family
Cluster-17474.116227	0.336667	0.913333	0.16	0.0366667	K14486 auxin response factor | (RefSeq) auxin response factor 5-like (A)	PREDICTED: auxin response factor 5-like [Glycine max]	RecName: Full=Auxin response factor 5; AltName: Full=Auxin-responsive protein IAA24; AltName: Full=Transcription factor MONOPTEROS;	RecName: Full=Auxin response factor {ECO:0000256|RuleBase:RU004561};	--	GO:0016020,membrane; GO:0005634,nucleus; GO:0003700,DNA-binding transcription factor activity; GO:0042802,identical protein binding; GO:0044212,transcription regulatory region DNA binding; GO:0009734,auxin-activated signaling pathway; GO:0009793,embryo development ending in seed dormancy; GO:0009908,flower development; GO:0010305,leaf vascular tissue pattern formation; GO:0009942,longitudinal axi…	B3 DNA binding domain
Cluster-17474.153601	3.1	0	0	0.323333	K14486 auxin response factor | (RefSeq) auxin response factor 5-like (A)	auxin response factor 6-like isoform X2 [Cajanus cajan]	RecName: Full=Auxin response factor 6;	RecName: Full=Auxin response factor {ECO:0000256|RuleBase:RU004561};	--	GO:0005634,nucleus; GO:0003677,DNA binding; GO:0003700,DNA-binding transcription factor activity; GO:0009734,auxin-activated signaling pathway; GO:0009908,flower development; GO:0009733,response to auxin; GO:0006351,transcription, DNA-templated	AUX/IAA family
Cluster-17474.120456	3.84667	0.323333	0.236667	1.29667	K14486 auxin response factor | (RefSeq) auxin response factor 7 (A)	LOW QUALITY PROTEIN: auxin response factor 19-like [Arachis ipaensis]	RecName: Full=Auxin response factor 19; AltName: Full=OsARF7a;	RecName: Full=Auxin response factor {ECO:0000256|RuleBase:RU004561};	--	GO:0005634,nucleus; GO:0003677,DNA binding; GO:0009734,auxin-activated signaling pathway; GO:0006355,regulation of transcription, DNA-templated; GO:0006351,transcription, DNA-templated	Auxin response factor
Cluster-17474.143715	23.5967	23.1633	24.62	3.90667	K14486 auxin response factor | (RefSeq) auxin response factor 7 (A)	hypothetical protein PHAVU_004G177600g [Phaseolus vulgaris]	RecName: Full=Auxin response factor 5;	RecName: Full=Auxin response factor {ECO:0000256|RuleBase:RU004561};	--	GO:0005634,nucleus; GO:0003677,DNA binding; GO:0009734,auxin-activated signaling pathway; GO:0006355,regulation of transcription, DNA-templated; GO:0006351,transcription, DNA-templated	AUX/IAA family
Cluster-17474.49504	14.36	10.8367	6.78	15.5567	K14486 auxin response factor | (RefSeq) auxin response factor 7 (A)	auxin response factor 6-like isoform X3 [Cajanus cajan]	RecName: Full=Auxin response factor 6;	RecName: Full=Auxin response factor {ECO:0000256|RuleBase:RU004561};	--	GO:0005634,nucleus; GO:0003677,DNA binding; GO:0003700,DNA-binding transcription factor activity; GO:0009734,auxin-activated signaling pathway; GO:0009908,flower development; GO:0009733,response to auxin; GO:0006351,transcription, DNA-templated	AUX/IAA family
Cluster-17474.101050	3.38	0	0	2.33333	K14486 auxin response factor | (RefSeq) auxin response factor 7-like (A)	PREDICTED: auxin response factor 6 [Cicer arietinum]	RecName: Full=Auxin response factor 6;	RecName: Full=Auxin response factor {ECO:0000256|RuleBase:RU004561};	--	GO:0005634,nucleus; GO:0003677,DNA binding; GO:0003700,DNA-binding transcription factor activity; GO:0009734,auxin-activated signaling pathway; GO:0009908,flower development; GO:0009733,response to auxin; GO:0006351,transcription, DNA-templated	AUX/IAA family
Cluster-17474.103235	1.3	2.73	2.31333	35.9833	K14486 auxin response factor | (RefSeq) auxin response factor 7-like (A)	PREDICTED: auxin response factor 2 [Glycine max]	RecName: Full=Auxin response factor 2; AltName: Full=ARF1-binding protein; Short=ARF1-BP; AltName: Full=Protein MEGAINTEGUMENTA;	RecName: Full=Auxin response factor {ECO:0000256|RuleBase:RU004561};	--	GO:0005634,nucleus; GO:0003700,DNA-binding transcription factor activity; GO:0043565,sequence-specific DNA binding; GO:0009734,auxin-activated signaling pathway; GO:0010227,floral organ abscission; GO:0010047,fruit dehiscence; GO:0010150,leaf senescence; GO:0008285,negative regulation of cell proliferation; GO:0045892,negative regulation of transcription, DNA-templated; GO:0048481,plant ovule dev…	B3 DNA binding domain
Cluster-17474.111962	22.59	13.25	14.5767	49.4267	K14486 auxin response factor | (RefSeq) auxin response factor 7-like (A)	PREDICTED: auxin response factor 2-like isoform X2 [Glycine max]	RecName: Full=Auxin response factor 2A {ECO:0000303|PubMed:26716451, ECO:0000303|PubMed:26959229}; Short=SlARF2A {ECO:0000303|PubMed:26716451};	RecName: Full=Auxin response factor {ECO:0000256|RuleBase:RU004561};	--	GO:0005634,nucleus; GO:0003677,DNA binding; GO:0046982,protein heterodimerization activity; GO:0042803,protein homodimerization activity; GO:0009734,auxin-activated signaling pathway; GO:0009835,fruit ripening; GO:0009836,fruit ripening, climacteric; GO:0009911,positive regulation of flower development; GO:0006355,regulation of transcription, DNA-templated; GO:0006351,transcription, DNA-templated	AUX/IAA family
Cluster-17474.161444	22.7633	29.4567	10.79	38.5733	K14486 auxin response factor | (RefSeq) auxin response factor 7-like (A)	PREDICTED: auxin response factor 6 [Cicer arietinum]	RecName: Full=Auxin response factor 6;	RecName: Full=Auxin response factor {ECO:0000256|RuleBase:RU004561};	--	GO:0005634,nucleus; GO:0003677,DNA binding; GO:0003700,DNA-binding transcription factor activity; GO:0009734,auxin-activated signaling pathway; GO:0009908,flower development; GO:0009733,response to auxin; GO:0006351,transcription, DNA-templated	AUX/IAA family
Cluster-17474.43101	4.65667	0	0	15.74	K14486 auxin response factor | (RefSeq) auxin response factor 7-like (A)	PREDICTED: auxin response factor 2 [Glycine max]	RecName: Full=Auxin response factor 2; AltName: Full=ARF1-binding protein; Short=ARF1-BP; AltName: Full=Protein MEGAINTEGUMENTA;	RecName: Full=Auxin response factor {ECO:0000256|RuleBase:RU004561};	--	GO:0005634,nucleus; GO:0003700,DNA-binding transcription factor activity; GO:0043565,sequence-specific DNA binding; GO:0009734,auxin-activated signaling pathway; GO:0010227,floral organ abscission; GO:0010047,fruit dehiscence; GO:0010150,leaf senescence; GO:0008285,negative regulation of cell proliferation; GO:0045892,negative regulation of transcription, DNA-templated; GO:0048481,plant ovule dev…	B3 DNA binding domain
Cluster-17474.53969	3.69	0.0366667	0	5.63	K14486 auxin response factor | (RefSeq) auxin response factor 7-like (A)	PREDICTED: auxin response factor 2 [Glycine max]	RecName: Full=Auxin response factor 2; AltName: Full=ARF1-binding protein; Short=ARF1-BP; AltName: Full=Protein MEGAINTEGUMENTA;	RecName: Full=Auxin response factor {ECO:0000256|RuleBase:RU004561};	--	GO:0005634,nucleus; GO:0003700,DNA-binding transcription factor activity; GO:0043565,sequence-specific DNA binding; GO:0009734,auxin-activated signaling pathway; GO:0010227,floral organ abscission; GO:0010047,fruit dehiscence; GO:0010150,leaf senescence; GO:0008285,negative regulation of cell proliferation; GO:0045892,negative regulation of transcription, DNA-templated; GO:0048481,plant ovule dev…	B3 DNA binding domain
Cluster-17474.107775	14.7167	6.39	8.22	9.74	K14486 auxin response factor | (RefSeq) auxin response factor 7-like isoform X1 (A)	auxin response factor 19-like protein, partial [Trifolium pratense]	RecName: Full=Auxin response factor 19; AltName: Full=Auxin-responsive protein IAA22;	RecName: Full=Auxin response factor {ECO:0000256|RuleBase:RU004561};	--	GO:0005634,nucleus; GO:0003677,DNA binding; GO:0003700,DNA-binding transcription factor activity; GO:0046983,protein dimerization activity; GO:0043565,sequence-specific DNA binding; GO:0009734,auxin-activated signaling pathway; GO:0048527,lateral root development; GO:0010311,lateral root formation; GO:0048366,leaf development; GO:0009733,response to auxin; GO:0009723,response to ethylene; GO:0006…	B3 DNA binding domain
Cluster-17474.31505	0	0	0	3.87333	K14486 auxin response factor | (RefSeq) auxin response factor 9 (A)	auxin response factor 9 [Arachis duranensis]	RecName: Full=Auxin response factor 11;	RecName: Full=Auxin response factor {ECO:0000256|RuleBase:RU004561};	--	GO:0005634,nucleus; GO:0009506,plasmodesma; GO:0003677,DNA binding; GO:0003700,DNA-binding transcription factor activity; GO:0009734,auxin-activated signaling pathway; GO:0006351,transcription, DNA-templated	B3 DNA binding domain
Cluster-17474.31508	0.143333	0.0966667	0.293333	0.936667	K14486 auxin response factor | (RefSeq) auxin response factor 9 (A)	Auxin response factor 9 [Glycine soja]	RecName: Full=Auxin response factor 9;	RecName: Full=Auxin response factor {ECO:0000256|RuleBase:RU004561};	--	GO:0005634,nucleus; GO:0003700,DNA-binding transcription factor activity; GO:0043565,sequence-specific DNA binding; GO:0009734,auxin-activated signaling pathway; GO:0006351,transcription, DNA-templated	AUX/IAA family
Cluster-17474.31511	6	6.36333	2.85	12.1433	K14486 auxin response factor | (RefSeq) auxin response factor 9 (A)	Auxin response factor 9 [Glycine soja]	RecName: Full=Auxin response factor 9;	RecName: Full=Auxin response factor {ECO:0000256|RuleBase:RU004561};	--	GO:0005634,nucleus; GO:0003700,DNA-binding transcription factor activity; GO:0043565,sequence-specific DNA binding; GO:0009734,auxin-activated signaling pathway; GO:0006351,transcription, DNA-templated	AUX/IAA family
Cluster-17474.34243	0.153333	0.256667	0.303333	1.40667	K14486 auxin response factor | (RefSeq) auxin response factor 9 isoform X1 (A)	PREDICTED: auxin response factor 2 [Glycine max]	RecName: Full=Auxin response factor 2A {ECO:0000303|PubMed:26716451, ECO:0000303|PubMed:26959229}; Short=SlARF2A {ECO:0000303|PubMed:26716451};	RecName: Full=Auxin response factor {ECO:0000256|RuleBase:RU004561};	--	GO:0005634,nucleus; GO:0003677,DNA binding; GO:0046982,protein heterodimerization activity; GO:0042803,protein homodimerization activity; GO:0009734,auxin-activated signaling pathway; GO:0009835,fruit ripening; GO:0009836,fruit ripening, climacteric; GO:0009911,positive regulation of flower development; GO:0006355,regulation of transcription, DNA-templated; GO:0006351,transcription, DNA-templated	AUX/IAA family
Cluster-17474.163067	0.126667	0	0.123333	2.44333	K14486 auxin response factor | (RefSeq) auxin response factor 9-like (A)	PREDICTED: auxin response factor 9-like isoform X4 [Lupinus angustifolius]	RecName: Full=Auxin response factor 9;	RecName: Full=Auxin response factor {ECO:0000256|RuleBase:RU004561};	--	GO:0005634,nucleus; GO:0003700,DNA-binding transcription factor activity; GO:0043565,sequence-specific DNA binding; GO:0009734,auxin-activated signaling pathway; GO:0006351,transcription, DNA-templated	AUX/IAA family
Cluster-17474.31506	0.256667	0.0733333	0.0666667	2.87333	K14486 auxin response factor | (RefSeq) auxin response factor 9-like (A)	PREDICTED: auxin response factor 9-like isoform X3 [Lupinus angustifolius]	RecName: Full=Auxin response factor 9;	RecName: Full=Auxin response factor {ECO:0000256|RuleBase:RU004561};	--	GO:0005634,nucleus; GO:0003700,DNA-binding transcription factor activity; GO:0043565,sequence-specific DNA binding; GO:0009734,auxin-activated signaling pathway; GO:0006351,transcription, DNA-templated	Auxin response factor
Cluster-17474.159858	0.6	0.256667	0.06	3.75333	K14486 auxin response factor | (RefSeq) ETT; auxin response factor 3 (A)	Auxin response factor 4 [Glycine soja]	RecName: Full=Auxin response factor 4;	RecName: Full=Auxin response factor {ECO:0000256|RuleBase:RU004561};	--	GO:0005634,nucleus; GO:0003677,DNA binding; GO:0003700,DNA-binding transcription factor activity; GO:0010158,abaxial cell fate specification; GO:0009734,auxin-activated signaling pathway; GO:0006351,transcription, DNA-templated; GO:0010050,vegetative phase change	AUX/IAA family
Cluster-17474.180227	9.52667	3.43	1.67667	2.01	K14486 auxin response factor | (RefSeq) hypothetical protein (A)	PREDICTED: auxin response factor 10-like isoform X1 [Lupinus angustifolius]	RecName: Full=Auxin response factor 18; AltName: Full=OsARF10;	RecName: Full=Auxin response factor {ECO:0000256|RuleBase:RU004561};	--	GO:0005634,nucleus; GO:0003677,DNA binding; GO:0009734,auxin-activated signaling pathway; GO:0006355,regulation of transcription, DNA-templated; GO:0006351,transcription, DNA-templated	AUX/IAA family
Cluster-17474.30920	1.24	0.283333	1.52	0	K14486 auxin response factor | (RefSeq) hypothetical protein (A)	auxin response factor 18-like [Cajanus cajan]	RecName: Full=Auxin response factor 18; AltName: Full=OsARF10;	RecName: Full=Auxin response factor {ECO:0000256|RuleBase:RU004561};	--	GO:0005634,nucleus; GO:0003677,DNA binding; GO:0009734,auxin-activated signaling pathway; GO:0006355,regulation of transcription, DNA-templated; GO:0006351,transcription, DNA-templated	AUX/IAA family
Cluster-17474.121664	7.04333	12.3633	6.72	2.27	K14489 arabidopsis histidine kinase 2/3/4 (cytokinin receptor) [EC:2.7.13.3] | (RefSeq) histidine kinase 2 (A)	PREDICTED: histidine kinase 2 isoform X1 [Lupinus angustifolius]	RecName: Full=Histidine kinase 2; EC=2.7.13.3; AltName: Full=Arabidopsis histidine kinase 2; Short=AtHK2; AltName: Full=Protein AUTHENTIC HIS-KINASE 2;	SubName: Full=histidine kinase 2 {ECO:0000313|RefSeq:XP_014504489.1};	Sensory transduction histidine kinase	GO:0005789,endoplasmic reticulum membrane; GO:0016021,integral component of membrane; GO:0005886,plasma membrane; GO:0009884,cytokinin receptor activity; GO:0042802,identical protein binding; GO:0019900,kinase binding; GO:0000155,phosphorelay sensor kinase activity; GO:0004673,protein histidine kinase activity; GO:0043424,protein histidine kinase binding; GO:0071215,cellular response to abscisic …	Serpentine type 7TM GPCR chemoreceptor Str
Cluster-17474.127538	1.04	4.47333	2.49667	1.04667	K14489 arabidopsis histidine kinase 2/3/4 (cytokinin receptor) [EC:2.7.13.3] | (RefSeq) histidine kinase 2 (A)	PREDICTED: histidine kinase 2 isoform X1 [Lupinus angustifolius]	RecName: Full=Histidine kinase 2; EC=2.7.13.3; AltName: Full=Arabidopsis histidine kinase 2; Short=AtHK2; AltName: Full=Protein AUTHENTIC HIS-KINASE 2;	SubName: Full=Uncharacterized protein {ECO:0000313|EMBL:KRH14106.1, ECO:0000313|EnsemblPlants:GLYMA14G01040.2};	Sensory transduction histidine kinase	GO:0005789,endoplasmic reticulum membrane; GO:0016021,integral component of membrane; GO:0005886,plasma membrane; GO:0009884,cytokinin receptor activity; GO:0042802,identical protein binding; GO:0019900,kinase binding; GO:0000155,phosphorelay sensor kinase activity; GO:0004673,protein histidine kinase activity; GO:0043424,protein histidine kinase binding; GO:0071215,cellular response to abscisic …	Response regulator receiver domain
Cluster-17474.129639	10.4933	12.33	6.43333	15.5567	K14489 arabidopsis histidine kinase 2/3/4 (cytokinin receptor) [EC:2.7.13.3] | (RefSeq) histidine kinase 2-like (A)	PREDICTED: histidine kinase 2-like [Glycine max]	RecName: Full=Histidine kinase 2; EC=2.7.13.3; AltName: Full=Arabidopsis histidine kinase 2; Short=AtHK2; AltName: Full=Protein AUTHENTIC HIS-KINASE 2;	SubName: Full=Uncharacterized protein {ECO:0000313|EMBL:KRH14106.1, ECO:0000313|EnsemblPlants:GLYMA14G01040.2};	Sensory transduction histidine kinase	GO:0005789,endoplasmic reticulum membrane; GO:0016021,integral component of membrane; GO:0005886,plasma membrane; GO:0009884,cytokinin receptor activity; GO:0042802,identical protein binding; GO:0019900,kinase binding; GO:0000155,phosphorelay sensor kinase activity; GO:0004673,protein histidine kinase activity; GO:0043424,protein histidine kinase binding; GO:0071215,cellular response to abscisic …	Response regulator receiver domain
Cluster-17474.112612	5.56333	1.74667	1.08	6.19333	K14489 arabidopsis histidine kinase 2/3/4 (cytokinin receptor) [EC:2.7.13.3] | (RefSeq) histidine kinase 3 (A)	PREDICTED: histidine kinase 3 isoform X2 [Vigna angularis]	RecName: Full=Histidine kinase 3; EC=2.7.13.3; AltName: Full=Arabidopsis histidine kinase 3; Short=AtHK3; AltName: Full=Protein AUTHENTIC HIS-KINASE 3; AltName: Full=Protein ORESARA 12;	SubName: Full=Uncharacterized protein {ECO:0000313|EMBL:BAT74390.1};	Sensory transduction histidine kinase	GO:0005789,endoplasmic reticulum membrane; GO:0016021,integral component of membrane; GO:0005886,plasma membrane; GO:0009884,cytokinin receptor activity; GO:0000155,phosphorelay sensor kinase activity; GO:0004673,protein histidine kinase activity; GO:0043424,protein histidine kinase binding; GO:0071215,cellular response to abscisic acid stimulus; GO:0070417,cellular response to cold; GO:0016036,c…	Response regulator receiver domain
Cluster-17474.126947	13.1433	10.24	8.58333	28.6267	K14489 arabidopsis histidine kinase 2/3/4 (cytokinin receptor) [EC:2.7.13.3] | (RefSeq) histidine kinase 3 (A)	Histidine kinase 3 [Glycine soja]	RecName: Full=Histidine kinase 3; EC=2.7.13.3; AltName: Full=Arabidopsis histidine kinase 3; Short=AtHK3; AltName: Full=Protein AUTHENTIC HIS-KINASE 3; AltName: Full=Protein ORESARA 12;	SubName: Full=Uncharacterized protein {ECO:0000313|EMBL:KRH42680.1, ECO:0000313|EnsemblPlants:GLYMA08G11060.3};	Sensory transduction histidine kinase	GO:0005789,endoplasmic reticulum membrane; GO:0016021,integral component of membrane; GO:0005886,plasma membrane; GO:0009884,cytokinin receptor activity; GO:0000155,phosphorelay sensor kinase activity; GO:0004673,protein histidine kinase activity; GO:0043424,protein histidine kinase binding; GO:0071215,cellular response to abscisic acid stimulus; GO:0070417,cellular response to cold; GO:0016036,c…	Response regulator receiver domain
Cluster-17474.29295	2.41	2.32	2.36667	7.27333	K14489 arabidopsis histidine kinase 2/3/4 (cytokinin receptor) [EC:2.7.13.3] | (RefSeq) histidine kinase 3 (A)	Histidine kinase 3 [Glycine soja]	RecName: Full=Histidine kinase 3; EC=2.7.13.3; AltName: Full=Arabidopsis histidine kinase 3; Short=AtHK3; AltName: Full=Protein AUTHENTIC HIS-KINASE 3; AltName: Full=Protein ORESARA 12;	SubName: Full=Uncharacterized protein {ECO:0000313|EMBL:KRH42680.1, ECO:0000313|EnsemblPlants:GLYMA08G11060.3};	Sensory transduction histidine kinase	GO:0005789,endoplasmic reticulum membrane; GO:0016021,integral component of membrane; GO:0005886,plasma membrane; GO:0009884,cytokinin receptor activity; GO:0000155,phosphorelay sensor kinase activity; GO:0004673,protein histidine kinase activity; GO:0043424,protein histidine kinase binding; GO:0071215,cellular response to abscisic acid stimulus; GO:0070417,cellular response to cold; GO:0016036,c…	Response regulator receiver domain
Cluster-17474.65220	1.02667	0.04	0.0133333	0.613333	K14489 arabidopsis histidine kinase 2/3/4 (cytokinin receptor) [EC:2.7.13.3] | (RefSeq) histidine kinase 3 (A)	Histidine kinase 3 [Glycine soja]	RecName: Full=Histidine kinase 3; EC=2.7.13.3; AltName: Full=Arabidopsis histidine kinase 3; Short=AtHK3; AltName: Full=Protein AUTHENTIC HIS-KINASE 3; AltName: Full=Protein ORESARA 12;	SubName: Full=Uncharacterized protein {ECO:0000313|EMBL:KRH42680.1, ECO:0000313|EnsemblPlants:GLYMA08G11060.3};	Sensory transduction histidine kinase	GO:0005789,endoplasmic reticulum membrane; GO:0016021,integral component of membrane; GO:0005886,plasma membrane; GO:0009884,cytokinin receptor activity; GO:0000155,phosphorelay sensor kinase activity; GO:0004673,protein histidine kinase activity; GO:0043424,protein histidine kinase binding; GO:0071215,cellular response to abscisic acid stimulus; GO:0070417,cellular response to cold; GO:0016036,c…	Response regulator receiver domain
Cluster-17474.148880	0.713333	1.03	0.373333	2.30333	K14489 arabidopsis histidine kinase 2/3/4 (cytokinin receptor) [EC:2.7.13.3] | (RefSeq) histidine kinase 4-like (A)	histidine kinase 4-like [Cajanus cajan]	RecName: Full=Histidine kinase 4; EC=2.7.13.3; AltName: Full=Arabidopsis histidine kinase 4; Short=AtHK4; AltName: Full=Cytokinin receptor CYTOKININ RESPONSE 1; Short=AtCRE1; Short=Cytokinin receptor CRE1; AltName: Full=Phosphoprotein phosphatase AHK4; EC=3.1.3.16; AltName: Full=Protein AUTHENTIC HIS-KINASE 4; AltName: Full=Protein ROOT AS IN WOL 1; AltName: Full=Protein WOODEN LEG;	SubName: Full=Hybrid signal transduction histidine kinase A {ECO:0000313|EMBL:KYP50011.1};	Sensory transduction histidine kinase	GO:0005783,endoplasmic reticulum; GO:0005789,endoplasmic reticulum membrane; GO:0016021,integral component of membrane; GO:0005886,plasma membrane; GO:0009884,cytokinin receptor activity; GO:0019899,enzyme binding; GO:0004721,phosphoprotein phosphatase activity; GO:0000155,phosphorelay sensor kinase activity; GO:0004673,protein histidine kinase activity; GO:0043424,protein histidine kinase bindin…	His Kinase A (phospho-acceptor) domain
Cluster-17474.101592	0	0.24	1.06333	0.17	K14491 two-component response regulator ARR-B family | (RefSeq) CheY-like protein (A)	myb family transcription factor EFM-like [Cajanus cajan]	RecName: Full=Transcription factor HHO3 {ECO:0000305}; AltName: Full=MYB-domain transcription factor HHO3 {ECO:0000305}; AltName: Full=Protein HRS1 HOMOLOG 3 {ECO:0000305};	SubName: Full=Two-component response regulator ARR2 {ECO:0000313|EMBL:KYP53013.1};	--	GO:0005634,nucleus; GO:0003677,DNA binding; GO:0003700,DNA-binding transcription factor activity; GO:0006355,regulation of transcription, DNA-templated; GO:0006351,transcription, DNA-templated	--
Cluster-17474.45855	4.74667	2.28	1.49	4.32667	K14491 two-component response regulator ARR-B family | (RefSeq) g2-like myb-transcription factor with a N-terminal response regulator receiver domain (A)	PREDICTED: transcription factor PCL1-like [Lupinus angustifolius]	RecName: Full=Transcription factor MYBC1 {ECO:0000305};	SubName: Full=Uncharacterized protein {ECO:0000313|EMBL:OIW09476.1};	--	GO:0005634,nucleus; GO:0003677,DNA binding; GO:0003700,DNA-binding transcription factor activity; GO:0006355,regulation of transcription, DNA-templated; GO:0009409,response to cold; GO:0006351,transcription, DNA-templated	Myb-like DNA-binding domain
Cluster-17474.55993	8.54667	4.41	9.95333	9.63333	K14491 two-component response regulator ARR-B family | (RefSeq) g2-like myb-transcription factor with a n-terminal response regulator receiver domain (A)	PREDICTED: transcription factor PCL1 [Ziziphus jujuba]	RecName: Full=Transcription factor LUX; AltName: Full=Protein LUX ARRHYTHMO; AltName: Full=Protein PHYTOCLOCK 1;	SubName: Full=Uncharacterized protein {ECO:0000313|EMBL:CCB43549.1};	--	GO:0005634,nucleus; GO:0003677,DNA binding; GO:0003700,DNA-binding transcription factor activity; GO:0007623,circadian rhythm; GO:0042753,positive regulation of circadian rhythm; GO:0006351,transcription, DNA-templated	Myb-like DNA-binding domain
Cluster-17474.201653	0	0.533333	0.0766667	0.42	K14491 two-component response regulator ARR-B family | (RefSeq) hypothetical protein (A)	PREDICTED: two-component response regulator ARR2-like isoform X1 [Glycine max]	RecName: Full=Two-component response regulator ARR2; AltName: Full=Receiver-like protein 5;	SubName: Full=Uncharacterized protein {ECO:0000313|EMBL:KRH48273.1, ECO:0000313|EnsemblPlants:GLYMA07G08590.1};	GATA-4/5/6 transcription factors	GO:0005634,nucleus; GO:0003677,DNA binding; GO:0003700,DNA-binding transcription factor activity; GO:0000156,phosphorelay response regulator activity; GO:0071368,cellular response to cytokinin stimulus; GO:0009736,cytokinin-activated signaling pathway; GO:0009873,ethylene-activated signaling pathway; GO:0010150,leaf senescence; GO:0010082,regulation of root meristem growth; GO:0080113,regulation …	--
Cluster-11069.1	0.01	0	0	1.08	K14491 two-component response regulator ARR-B family | (RefSeq) LOC109782971; two-component response regulator ARR12-like (A)	PREDICTED: transcription activator GLK1-like isoform X4 [Lupinus angustifolius]	RecName: Full=Transcription activator GLK1; AltName: Full=GBF'S PRO-RICH REGION-INTERACTING factor 1; AltName: Full=Golden2-like protein 1; Short=AtGLK1;	SubName: Full=Two-component response regulator-like APRR2 {ECO:0000313|EMBL:KYP53354.1};	--	GO:0005634,nucleus; GO:0003677,DNA binding; GO:1900056,negative regulation of leaf senescence; GO:0006355,regulation of transcription, DNA-templated; GO:0006351,transcription, DNA-templated	Myb-like DNA-binding domain
Cluster-17474.193099	0	0	0	4.98333	K14491 two-component response regulator ARR-B family | (RefSeq) LOC109782971; two-component response regulator ARR12-like (A)	transcription activator glk1 [Quercus suber]	RecName: Full=Transcription activator GLK1; AltName: Full=GBF'S PRO-RICH REGION-INTERACTING factor 1; AltName: Full=Golden2-like protein 1; Short=AtGLK1;	SubName: Full=Uncharacterized protein {ECO:0000313|EMBL:OIV99254.1};	--	GO:0005634,nucleus; GO:0003677,DNA binding; GO:1900056,negative regulation of leaf senescence; GO:0006355,regulation of transcription, DNA-templated; GO:0006351,transcription, DNA-templated	Myb-like DNA-binding domain
Cluster-17474.175265	14.4267	19.8333	65.6233	36.5233	K14491 two-component response regulator ARR-B family | (RefSeq) two-component response regulator ARR1 (A)	PREDICTED: myb family transcription factor EFM-like [Lupinus angustifolius]	RecName: Full=Transcription factor HHO2 {ECO:0000305}; AltName: Full=MYB-domain transcription factor HHO2 {ECO:0000305}; AltName: Full=Protein HRS1 HOMOLOG 2 {ECO:0000303|PubMed:27016098};	SubName: Full=MYB/HD-like transcription factor {ECO:0000313|EMBL:ALA09220.1};	--	GO:0005634,nucleus; GO:0003677,DNA binding; GO:0003700,DNA-binding transcription factor activity; GO:0055062,phosphate ion homeostasis; GO:0006355,regulation of transcription, DNA-templated; GO:0009737,response to abscisic acid; GO:0006351,transcription, DNA-templated	Myb-like DNA-binding domain
Cluster-17474.168248	0	1.49	0.13	0.563333	K14491 two-component response regulator ARR-B family | (RefSeq) two-component response regulator ARR11-like (A)	PREDICTED: two-component response regulator ARR11-like isoform X1 [Vigna angularis]	RecName: Full=Two-component response regulator ORR26 {ECO:0000305}; AltName: Full=OsRRB6 {ECO:0000303|PubMed:16891544};	SubName: Full=Uncharacterized protein {ECO:0000313|EMBL:BAT86579.1};	GATA-4/5/6 transcription factors	GO:0005634,nucleus; GO:0003677,DNA binding; GO:0003700,DNA-binding transcription factor activity; GO:0009736,cytokinin-activated signaling pathway; GO:0000160,phosphorelay signal transduction system; GO:0010082,regulation of root meristem growth; GO:0006355,regulation of transcription, DNA-templated; GO:0006351,transcription, DNA-templated	Myb-like DNA-binding domain
Cluster-17474.143393	8.23667	4.63	0.4	3.15333	K14491 two-component response regulator ARR-B family | (RefSeq) two-component response regulator ARR11-like isoform X1 (A)	hypothetical protein GLYMA_05G144500 [Glycine max]	RecName: Full=Two-component response regulator ORR26 {ECO:0000305}; AltName: Full=OsRRB6 {ECO:0000303|PubMed:16891544};	RecName: Full=Two-component response regulator {ECO:0000256|PIRNR:PIRNR036392};	GATA-4/5/6 transcription factors	GO:0005634,nucleus; GO:0003677,DNA binding; GO:0003700,DNA-binding transcription factor activity; GO:0009736,cytokinin-activated signaling pathway; GO:0000160,phosphorelay signal transduction system; GO:0010082,regulation of root meristem growth; GO:0006355,regulation of transcription, DNA-templated; GO:0006351,transcription, DNA-templated	Myb-like DNA-binding domain
Cluster-17474.110264	10.9033	13.49	8.25667	19.9833	K14491 two-component response regulator ARR-B family | (RefSeq) two-component response regulator ARR12 (A)	PREDICTED: myb family transcription factor EFM-like [Lupinus angustifolius]	RecName: Full=Transcription factor HHO6 {ECO:0000305}; AltName: Full=MYB-domain transcription factor HHO6 {ECO:0000305}; AltName: Full=Protein HRS1 HOMOLOG 6 {ECO:0000305};	SubName: Full=Uncharacterized protein {ECO:0000313|EMBL:KRH50234.1, ECO:0000313|EnsemblPlants:GLYMA07G33130.1};	--	GO:0005634,nucleus; GO:0003677,DNA binding; GO:0003700,DNA-binding transcription factor activity; GO:0006355,regulation of transcription, DNA-templated; GO:0006351,transcription, DNA-templated	Myb-like DNA-binding domain
Cluster-17474.115549	0.59	0.816667	0.34	0.85	K14491 two-component response regulator ARR-B family | (RefSeq) two-component response regulator ARR12-like (A)	PREDICTED: two-component response regulator ARR12-like isoform X1 [Glycine max]	RecName: Full=Two-component response regulator ORR23 {ECO:0000305}; AltName: Full=OsRRB5 {ECO:0000303|PubMed:16891544};	SubName: Full=Uncharacterized protein {ECO:0000313|EMBL:KRH12938.1};	GATA-4/5/6 transcription factors	GO:0005634,nucleus; GO:0003677,DNA binding; GO:0003700,DNA-binding transcription factor activity; GO:0009736,cytokinin-activated signaling pathway; GO:0000160,phosphorelay signal transduction system; GO:0006351,transcription, DNA-templated	Myb-like DNA-binding domain
Cluster-17474.123471	5.50333	7.34667	4.04667	12.75	K14491 two-component response regulator ARR-B family | (RefSeq) two-component response regulator ARR12-like (A)	PREDICTED: myb family transcription factor EFM-like isoform X2 [Lupinus angustifolius]	RecName: Full=Myb family transcription factor EFM {ECO:0000303|PubMed:25132385}; AltName: Full=MYB-domain transcription factor HHO4 {ECO:0000305}; AltName: Full=Protein EARLY FLOWERING MYB {ECO:0000303|PubMed:25132385}; AltName: Full=Protein HRS1 HOMOLOG 4 {ECO:0000305};	SubName: Full=Uncharacterized protein {ECO:0000313|EMBL:OIV93266.1};	--	GO:0005634,nucleus; GO:0003677,DNA binding; GO:0003700,DNA-binding transcription factor activity; GO:0009908,flower development; GO:0009740,gibberellic acid mediated signaling pathway; GO:0010452,histone H3-K36 methylation; GO:0048579,negative regulation of long-day photoperiodism, flowering; GO:1903507,negative regulation of nucleic acid-templated transcription; GO:0006355,regulation of transcri…	Myb-like DNA-binding domain
Cluster-17474.164581	0.136667	0	0	1.90667	K14491 two-component response regulator ARR-B family | (RefSeq) two-component response regulator ARR12-like (A)	PREDICTED: myb family transcription factor EFM [Vigna angularis]	RecName: Full=Myb family transcription factor EFM {ECO:0000303|PubMed:25132385}; AltName: Full=MYB-domain transcription factor HHO4 {ECO:0000305}; AltName: Full=Protein EARLY FLOWERING MYB {ECO:0000303|PubMed:25132385}; AltName: Full=Protein HRS1 HOMOLOG 4 {ECO:0000305};	SubName: Full=Uncharacterized protein {ECO:0000313|EMBL:BAT76413.1};	--	GO:0005634,nucleus; GO:0003677,DNA binding; GO:0003700,DNA-binding transcription factor activity; GO:0009908,flower development; GO:0009740,gibberellic acid mediated signaling pathway; GO:0010452,histone H3-K36 methylation; GO:0048579,negative regulation of long-day photoperiodism, flowering; GO:1903507,negative regulation of nucleic acid-templated transcription; GO:0006355,regulation of transcri…	Myb-like DNA-binding domain
Cluster-17474.101594	15.5533	0	0	11.0167	K14491 two-component response regulator ARR-B family | (RefSeq) Two-component response regulator ARR18 (A)	PREDICTED: myb family transcription factor EFM-like [Lupinus angustifolius]	RecName: Full=Transcription factor HHO2 {ECO:0000305}; AltName: Full=MYB-domain transcription factor HHO2 {ECO:0000305}; AltName: Full=Protein HRS1 HOMOLOG 2 {ECO:0000303|PubMed:27016098};	SubName: Full=Uncharacterized protein {ECO:0000313|EMBL:OIW02257.1};	--	GO:0005634,nucleus; GO:0003677,DNA binding; GO:0003700,DNA-binding transcription factor activity; GO:0055062,phosphate ion homeostasis; GO:0006355,regulation of transcription, DNA-templated; GO:0009737,response to abscisic acid; GO:0006351,transcription, DNA-templated	Myb-like DNA-binding domain
Cluster-17474.150248	0.573333	3.10667	2.28	0.17	K14491 two-component response regulator ARR-B family | (RefSeq) Two-component response regulator ARR18 (A)	hypothetical protein TanjilG_15140 [Lupinus angustifolius]	RecName: Full=Transcription factor HHO3 {ECO:0000305}; AltName: Full=MYB-domain transcription factor HHO3 {ECO:0000305}; AltName: Full=Protein HRS1 HOMOLOG 3 {ECO:0000305};	SubName: Full=Uncharacterized protein {ECO:0000313|EMBL:OIW02257.1};	--	GO:0005634,nucleus; GO:0003677,DNA binding; GO:0003700,DNA-binding transcription factor activity; GO:0006355,regulation of transcription, DNA-templated; GO:0006351,transcription, DNA-templated	Myb-like DNA-binding domain
Cluster-17474.64224	20.33	42.51	42.8667	9.35333	K14491 two-component response regulator ARR-B family | (RefSeq) Two-component response regulator ARR18 (A)	PREDICTED: myb family transcription factor EFM-like [Lupinus angustifolius]	RecName: Full=Transcription factor HHO2 {ECO:0000305}; AltName: Full=MYB-domain transcription factor HHO2 {ECO:0000305}; AltName: Full=Protein HRS1 HOMOLOG 2 {ECO:0000303|PubMed:27016098};	SubName: Full=Uncharacterized protein {ECO:0000313|EMBL:OIW02257.1};	--	GO:0005634,nucleus; GO:0003677,DNA binding; GO:0003700,DNA-binding transcription factor activity; GO:0055062,phosphate ion homeostasis; GO:0006355,regulation of transcription, DNA-templated; GO:0009737,response to abscisic acid; GO:0006351,transcription, DNA-templated	Myb-like DNA-binding domain
Cluster-17474.47506	0.0366667	0.673333	0.78	0.25	K14491 two-component response regulator ARR-B family | (RefSeq) two-component response regulator ARR1-like (A)	PREDICTED: myb family transcription factor EFM-like [Lupinus angustifolius]	RecName: Full=Transcription factor HHO1 {ECO:0000305}; AltName: Full=MYB-domain transcription factor HHO1 {ECO:0000305}; AltName: Full=Protein HRS1 HOMOLOG 1 {ECO:0000303|PubMed:25723764};	SubName: Full=Two-component response regulator ARR2 {ECO:0000313|EMBL:KYP53013.1};	--	GO:0005634,nucleus; GO:0003677,DNA binding; GO:0003700,DNA-binding transcription factor activity; GO:0016036,cellular response to phosphate starvation; GO:0006355,regulation of transcription, DNA-templated; GO:0090548,response to nitrate starvation; GO:0006351,transcription, DNA-templated	Myb-like DNA-binding domain
Cluster-17474.131775	2.04	1.10667	0.606667	7.96333	K14491 two-component response regulator ARR-B family | (RefSeq) two-component response regulator ARR2 (A)	PREDICTED: two-component response regulator ARR2 [Glycine max]	RecName: Full=Two-component response regulator ARR1;	RecName: Full=Two-component response regulator {ECO:0000256|PIRNR:PIRNR036392};	GATA-4/5/6 transcription factors	GO:0005634,nucleus; GO:0003677,DNA binding; GO:0003700,DNA-binding transcription factor activity; GO:0000156,phosphorelay response regulator activity; GO:0090506,axillary shoot meristem initiation; GO:0071368,cellular response to cytokinin stimulus; GO:0009736,cytokinin-activated signaling pathway; GO:0010492,maintenance of shoot apical meristem identity; GO:0080022,primary root development; GO:0…	Myb-like DNA-binding domain
Cluster-17474.153119	1	0.94	0.776667	2.97667	K14491 two-component response regulator ARR-B family | (RefSeq) two-component response regulator ARR2 (A)	PREDICTED: two-component response regulator ARR2 [Glycine max]	RecName: Full=Two-component response regulator ARR1;	RecName: Full=Two-component response regulator {ECO:0000256|PIRNR:PIRNR036392};	GATA-4/5/6 transcription factors	GO:0005634,nucleus; GO:0003677,DNA binding; GO:0003700,DNA-binding transcription factor activity; GO:0000156,phosphorelay response regulator activity; GO:0090506,axillary shoot meristem initiation; GO:0071368,cellular response to cytokinin stimulus; GO:0009736,cytokinin-activated signaling pathway; GO:0010492,maintenance of shoot apical meristem identity; GO:0080022,primary root development; GO:0…	Myb-like DNA-binding domain
Cluster-17474.164392	0.28	0.19	0.06	0.503333	K14491 two-component response regulator ARR-B family | (RefSeq) two-component response regulator ARR2 (A)	PREDICTED: two-component response regulator ARR2 [Glycine max]	RecName: Full=Two-component response regulator ARR1;	RecName: Full=Two-component response regulator {ECO:0000256|PIRNR:PIRNR036392};	GATA-4/5/6 transcription factors	GO:0005634,nucleus; GO:0003677,DNA binding; GO:0003700,DNA-binding transcription factor activity; GO:0000156,phosphorelay response regulator activity; GO:0090506,axillary shoot meristem initiation; GO:0071368,cellular response to cytokinin stimulus; GO:0009736,cytokinin-activated signaling pathway; GO:0010492,maintenance of shoot apical meristem identity; GO:0080022,primary root development; GO:0…	--
Cluster-17474.182954	0	0.736667	0.49	0.09	K14491 two-component response regulator ARR-B family | (RefSeq) two-component response regulator ARR2 (A)	response regulator receiver domain protein [Medicago truncatula]	RecName: Full=Two-component response regulator ARR2; AltName: Full=Receiver-like protein 5;	SubName: Full=Response regulator receiver domain protein {ECO:0000313|EMBL:KEH18975.1};	GATA-4/5/6 transcription factors	GO:0005634,nucleus; GO:0003677,DNA binding; GO:0003700,DNA-binding transcription factor activity; GO:0000156,phosphorelay response regulator activity; GO:0071368,cellular response to cytokinin stimulus; GO:0009736,cytokinin-activated signaling pathway; GO:0009873,ethylene-activated signaling pathway; GO:0010150,leaf senescence; GO:0010082,regulation of root meristem growth; GO:0080113,regulation …	Myb-like DNA-binding domain
Cluster-17474.64287	10.7133	9.55667	6.41667	14.2833	K14491 two-component response regulator ARR-B family | (RefSeq) two-component response regulator ARR2 (A)	PREDICTED: two-component response regulator ARR2 [Glycine max]	RecName: Full=Two-component response regulator ARR1;	RecName: Full=Two-component response regulator {ECO:0000256|PIRNR:PIRNR036392};	GATA-4/5/6 transcription factors	GO:0005634,nucleus; GO:0003677,DNA binding; GO:0003700,DNA-binding transcription factor activity; GO:0000156,phosphorelay response regulator activity; GO:0090506,axillary shoot meristem initiation; GO:0071368,cellular response to cytokinin stimulus; GO:0009736,cytokinin-activated signaling pathway; GO:0010492,maintenance of shoot apical meristem identity; GO:0080022,primary root development; GO:0…	Myb-like DNA-binding domain
Cluster-17474.113569	1.28	0.88	0.7	2.33333	K14491 two-component response regulator ARR-B family | (RefSeq) two-component response regulator ARR2-like (A)	PREDICTED: two-component response regulator ARR1-like isoform X1 [Lupinus angustifolius]	RecName: Full=Two-component response regulator ARR1;	RecName: Full=Two-component response regulator {ECO:0000256|PIRNR:PIRNR036392};	GATA-4/5/6 transcription factors	GO:0005634,nucleus; GO:0003677,DNA binding; GO:0003700,DNA-binding transcription factor activity; GO:0000156,phosphorelay response regulator activity; GO:0090506,axillary shoot meristem initiation; GO:0071368,cellular response to cytokinin stimulus; GO:0009736,cytokinin-activated signaling pathway; GO:0010492,maintenance of shoot apical meristem identity; GO:0080022,primary root development; GO:0…	--
Cluster-17474.163255	13.27	8.37667	7.63667	24.7567	K14491 two-component response regulator ARR-B family | (RefSeq) two-component response regulator ARR2-like (A)	PREDICTED: two-component response regulator ARR1-like isoform X1 [Lupinus angustifolius]	RecName: Full=Two-component response regulator ARR1;	RecName: Full=Two-component response regulator {ECO:0000256|PIRNR:PIRNR036392};	GATA-4/5/6 transcription factors	GO:0005634,nucleus; GO:0003677,DNA binding; GO:0003700,DNA-binding transcription factor activity; GO:0000156,phosphorelay response regulator activity; GO:0090506,axillary shoot meristem initiation; GO:0071368,cellular response to cytokinin stimulus; GO:0009736,cytokinin-activated signaling pathway; GO:0010492,maintenance of shoot apical meristem identity; GO:0080022,primary root development; GO:0…	Myb-like DNA-binding domain
Cluster-17474.163256	2.17333	1.14667	0.793333	2.27667	K14491 two-component response regulator ARR-B family | (RefSeq) two-component response regulator ARR2-like (A)	PREDICTED: two-component response regulator ARR1-like isoform X1 [Lupinus angustifolius]	RecName: Full=Two-component response regulator ARR2; AltName: Full=Receiver-like protein 5;	RecName: Full=Two-component response regulator {ECO:0000256|PIRNR:PIRNR036392};	GATA-4/5/6 transcription factors	GO:0005634,nucleus; GO:0003677,DNA binding; GO:0003700,DNA-binding transcription factor activity; GO:0000156,phosphorelay response regulator activity; GO:0071368,cellular response to cytokinin stimulus; GO:0009736,cytokinin-activated signaling pathway; GO:0009873,ethylene-activated signaling pathway; GO:0010150,leaf senescence; GO:0010082,regulation of root meristem growth; GO:0080113,regulation …	Myb-like DNA-binding domain
Cluster-17474.165037	9.95333	10.05	7.78333	15.96	K14491 two-component response regulator ARR-B family | (RefSeq) two-component response regulator ORR21 (A)	transcription factor PCL1-like [Arachis ipaensis]	RecName: Full=Transcription factor LUX; AltName: Full=Protein LUX ARRHYTHMO; AltName: Full=Protein PHYTOCLOCK 1;	SubName: Full=Uncharacterized protein {ECO:0000313|EMBL:OIW03715.1};	--	GO:0005634,nucleus; GO:0003677,DNA binding; GO:0003700,DNA-binding transcription factor activity; GO:0007623,circadian rhythm; GO:0042753,positive regulation of circadian rhythm; GO:0006351,transcription, DNA-templated	Myb-like DNA-binding domain
Cluster-17474.44346	2.21333	1.68667	5.52667	8.23333	K14491 two-component response regulator ARR-B family | (RefSeq) two-component response regulator ORR22 (A)	PREDICTED: myb family transcription factor EFM-like [Lupinus angustifolius]	RecName: Full=Transcription factor HHO5 {ECO:0000305}; AltName: Full=MYB-domain transcription factor HHO5 {ECO:0000305}; AltName: Full=Protein HRS1 HOMOLOG 5 {ECO:0000305}; AltName: Full=Protein ULT1 INTERACTING FACTOR 1 {ECO:0000303|PubMed:26903506};	SubName: Full=Uncharacterized protein {ECO:0000313|EMBL:OIV93460.1};	--	GO:0005829,cytosol; GO:0005634,nucleus; GO:0003700,DNA-binding transcription factor activity; GO:0044212,transcription regulatory region DNA binding; GO:0048449,floral organ formation; GO:0010629,negative regulation of gene expression; GO:0006355,regulation of transcription, DNA-templated; GO:0090701,specification of plant organ identity; GO:0006351,transcription, DNA-templated	Myb-like DNA-binding domain
Cluster-17474.121787	6.86333	14.6133	8	0.84	K14491 two-component response regulator ARR-B family | (RefSeq) uncharacterized protein LOC111290300 (A)	protein SHI RELATED SEQUENCE 5 [Cajanus cajan]	RecName: Full=Protein SHI RELATED SEQUENCE 5;	SubName: Full=Uncharacterized protein {ECO:0000313|EMBL:KYP46569.1};	--	GO:0005634,nucleus; GO:0003677,DNA binding; GO:0046872,metal ion binding; GO:0009851,auxin biosynthetic process; GO:0009734,auxin-activated signaling pathway; GO:0007275,multicellular organism development	Domain of unknown function (DUF702)
Cluster-17474.137972	1.12667	2.21667	0.843333	0.16	K14491 two-component response regulator ARR-B family | (RefSeq) uncharacterized protein LOC111290300 (A)	PREDICTED: protein SHI RELATED SEQUENCE 5-like [Glycine max]	RecName: Full=Protein SHI RELATED SEQUENCE 5;	SubName: Full=Uncharacterized protein {ECO:0000313|EMBL:KRH51763.1, ECO:0000313|EnsemblPlants:GLYMA06G03030.1};	--	GO:0005634,nucleus; GO:0003677,DNA binding; GO:0046872,metal ion binding; GO:0009851,auxin biosynthetic process; GO:0009734,auxin-activated signaling pathway; GO:0007275,multicellular organism development	Domain of unknown function (DUF702)
Cluster-17474.195147	2.20333	0.11	1.12333	6.58667	K14491 two-component response regulator ARR-B family | (RefSeq) uncharacterized protein LOC111290300 (A)	protein SHI RELATED SEQUENCE 5 [Cajanus cajan]	RecName: Full=Protein SHI RELATED SEQUENCE 5;	SubName: Full=protein SHI RELATED SEQUENCE 5-like {ECO:0000313|RefSeq:XP_014503441.1};	--	GO:0005634,nucleus; GO:0003677,DNA binding; GO:0046872,metal ion binding; GO:0009851,auxin biosynthetic process; GO:0009734,auxin-activated signaling pathway; GO:0007275,multicellular organism development	Domain of unknown function (DUF702)
Cluster-17474.127762	0.856667	8.6	0.283333	0.646667	K14492 two-component response regulator ARR-A family | (Kazusa) Lj1g3v0841370.1; - (A)	unknown [Lotus japonicus]	RecName: Full=Two-component response regulator ARR9; AltName: Full=Response reactor 4;	SubName: Full=Uncharacterized protein {ECO:0000313|EMBL:AFK43691.1};	GATA-4/5/6 transcription factors	GO:0005634,nucleus; GO:0000156,phosphorelay response regulator activity; GO:0007623,circadian rhythm; GO:0009736,cytokinin-activated signaling pathway; GO:0000160,phosphorelay signal transduction system; GO:0006355,regulation of transcription, DNA-templated; GO:0009735,response to cytokinin; GO:0006351,transcription, DNA-templated	Response regulator receiver domain
Cluster-17474.23454	5.85667	14.2	17.6967	2.37667	K14492 two-component response regulator ARR-A family | (RefSeq) hypothetical protein (A)	hypothetical protein PHAVU_005G027100g [Phaseolus vulgaris]	RecName: Full=Two-component response regulator ARR9; AltName: Full=Response reactor 4;	SubName: Full=Uncharacterized protein {ECO:0000313|EMBL:ESW20933.1};	GATA-4/5/6 transcription factors	GO:0005634,nucleus; GO:0000156,phosphorelay response regulator activity; GO:0007623,circadian rhythm; GO:0009736,cytokinin-activated signaling pathway; GO:0000160,phosphorelay signal transduction system; GO:0006355,regulation of transcription, DNA-templated; GO:0009735,response to cytokinin; GO:0006351,transcription, DNA-templated	Response regulator receiver domain
Cluster-17474.111401	0.486667	2.04	0.613333	0.143333	K14492 two-component response regulator ARR-A family | (RefSeq) two-component response regulator ARR3-like protein (A)	two-component response regulator ARR3-like protein [Medicago truncatula]	RecName: Full=Two-component response regulator ARR9; AltName: Full=Response reactor 4;	SubName: Full=Two-component response regulator ARR3-like protein {ECO:0000313|EMBL:KEH23599.1};	GATA-4/5/6 transcription factors	GO:0005634,nucleus; GO:0000156,phosphorelay response regulator activity; GO:0007623,circadian rhythm; GO:0009736,cytokinin-activated signaling pathway; GO:0000160,phosphorelay signal transduction system; GO:0006355,regulation of transcription, DNA-templated; GO:0009735,response to cytokinin; GO:0006351,transcription, DNA-templated	Response regulator receiver domain
Cluster-17474.77456	60.3	88.75	70.4367	30.8967	K14492 two-component response regulator ARR-A family | (RefSeq) two-component response regulator ARR3-like protein (A)	two-component response regulator ARR3-like protein [Medicago truncatula]	RecName: Full=Two-component response regulator ARR9; AltName: Full=Response reactor 4;	SubName: Full=Two-component response regulator ARR3-like protein {ECO:0000313|EMBL:KEH23599.1};	GATA-4/5/6 transcription factors	GO:0005634,nucleus; GO:0000156,phosphorelay response regulator activity; GO:0007623,circadian rhythm; GO:0009736,cytokinin-activated signaling pathway; GO:0000160,phosphorelay signal transduction system; GO:0006355,regulation of transcription, DNA-templated; GO:0009735,response to cytokinin; GO:0006351,transcription, DNA-templated	Response regulator receiver domain
Cluster-17474.128113	9.88667	50.7567	3.98667	9.95	K14492 two-component response regulator ARR-A family | (RefSeq) two-component response regulator ORR9-like (A)	PREDICTED: two-component response regulator ORR9-like [Lupinus angustifolius]	RecName: Full=Two-component response regulator ARR9; AltName: Full=Response reactor 4;	SubName: Full=Uncharacterized protein {ECO:0000313|EMBL:AFK43691.1};	GATA-4/5/6 transcription factors	GO:0005634,nucleus; GO:0000156,phosphorelay response regulator activity; GO:0007623,circadian rhythm; GO:0009736,cytokinin-activated signaling pathway; GO:0000160,phosphorelay signal transduction system; GO:0006355,regulation of transcription, DNA-templated; GO:0009735,response to cytokinin; GO:0006351,transcription, DNA-templated	Response regulator receiver domain
Cluster-17474.114029	7.50333	7.21333	15.49	19.42	K14494 DELLA protein | (RefSeq) DELLA protein DWARF8-like (A)	PREDICTED: scarecrow-like protein 15 [Cicer arietinum]	RecName: Full=Scarecrow-like protein 15; Short=AtSCL15; AltName: Full=GRAS family protein 25; Short=AtGRAS-25;	SubName: Full=scarecrow-like protein 15 {ECO:0000313|RefSeq:XP_004509243.1};	--	GO:0005634,nucleus; GO:0003700,DNA-binding transcription factor activity; GO:0043565,sequence-specific DNA binding; GO:0030154,cell differentiation; GO:0048831,regulation of shoot system development; GO:0006355,regulation of transcription, DNA-templated; GO:0006351,transcription, DNA-templated	AMP-binding enzyme C-terminal domain
Cluster-15713.1	0	0	0	1.05333	K14494 DELLA protein | (RefSeq) DELLA protein GAI (A)	hypothetical protein TanjilG_04278 [Lupinus angustifolius]	RecName: Full=Scarecrow-like protein 14; Short=AtSCL14; AltName: Full=GRAS family protein 2; Short=AtGRAS-2;	SubName: Full=scarecrow-like protein 14 {ECO:0000313|RefSeq:XP_012572738.1};	--	GO:0005829,cytosol; GO:0005634,nucleus; GO:0003700,DNA-binding transcription factor activity; GO:0043565,sequence-specific DNA binding; GO:0045893,positive regulation of transcription, DNA-templated; GO:0006355,regulation of transcription, DNA-templated; GO:0009410,response to xenobiotic stimulus; GO:0006351,transcription, DNA-templated	GRAS domain family
Cluster-16347.0	0.0533333	0.0633333	0.0533333	0.733333	K14494 DELLA protein | (RefSeq) DELLA protein GAI (A)	scarecrow-like protein 14 [Arachis duranensis]	RecName: Full=Scarecrow-like protein 14; Short=AtSCL14; AltName: Full=GRAS family protein 2; Short=AtGRAS-2;	SubName: Full=scarecrow-like protein 14 {ECO:0000313|RefSeq:XP_012572738.1};	--	GO:0005829,cytosol; GO:0005634,nucleus; GO:0003700,DNA-binding transcription factor activity; GO:0043565,sequence-specific DNA binding; GO:0045893,positive regulation of transcription, DNA-templated; GO:0006355,regulation of transcription, DNA-templated; GO:0009410,response to xenobiotic stimulus; GO:0006351,transcription, DNA-templated	GRAS domain family
Cluster-17474.105196	8.72	5.87	23.8233	10.0767	K14494 DELLA protein | (RefSeq) DELLA protein GAI (A)	PREDICTED: scarecrow-like protein 13 [Glycine max]	RecName: Full=Scarecrow-like protein 13; Short=AtSCL13; AltName: Full=GRAS family protein 24; Short=AtGRAS-24;	SubName: Full=Uncharacterized protein {ECO:0000313|EMBL:KRH11548.1, ECO:0000313|EnsemblPlants:GLYMA15G12320.1};	--	GO:0005737,cytoplasm; GO:0005634,nucleus; GO:0003700,DNA-binding transcription factor activity; GO:0043565,sequence-specific DNA binding; GO:0006351,transcription, DNA-templated	GRAS domain family
Cluster-17474.119605	2.43667	2.13	6.34	1.37667	K14494 DELLA protein | (RefSeq) DELLA protein GAI (A)	PREDICTED: scarecrow-like protein 13 [Glycine max]	RecName: Full=Scarecrow-like protein 13; Short=AtSCL13; AltName: Full=GRAS family protein 24; Short=AtGRAS-24;	SubName: Full=Uncharacterized protein {ECO:0000313|EMBL:KRH11548.1, ECO:0000313|EnsemblPlants:GLYMA15G12320.1};	--	GO:0005737,cytoplasm; GO:0005634,nucleus; GO:0003700,DNA-binding transcription factor activity; GO:0043565,sequence-specific DNA binding; GO:0006351,transcription, DNA-templated	GRAS domain family
Cluster-17474.193020	0.433333	0	0.0433333	2.12667	K14494 DELLA protein | (RefSeq) DELLA protein GAI (A)	hypothetical protein PHAVU_008G077000g [Phaseolus vulgaris]	RecName: Full=Protein SCARECROW; AltName: Full=PsSCR;	SubName: Full=Uncharacterized protein {ECO:0000313|EMBL:ESW12008.1};	--	GO:0005634,nucleus; GO:0007275,multicellular organism development; GO:0006355,regulation of transcription, DNA-templated; GO:0006351,transcription, DNA-templated	GRAS domain family
Cluster-17474.23672	0	0.116667	0	1.20667	K14494 DELLA protein | (RefSeq) DELLA protein GAI (A)	scarecrow-like protein 14 [Arachis duranensis]	RecName: Full=Scarecrow-like protein 14; Short=AtSCL14; AltName: Full=GRAS family protein 2; Short=AtGRAS-2;	SubName: Full=scarecrow-like protein 14 {ECO:0000313|RefSeq:XP_012572738.1};	--	GO:0005829,cytosol; GO:0005634,nucleus; GO:0003700,DNA-binding transcription factor activity; GO:0043565,sequence-specific DNA binding; GO:0045893,positive regulation of transcription, DNA-templated; GO:0006355,regulation of transcription, DNA-templated; GO:0009410,response to xenobiotic stimulus; GO:0006351,transcription, DNA-templated	GRAS domain family
Cluster-17474.36985	0	0	0	0.613333	K14494 DELLA protein | (RefSeq) DELLA protein GAI (A)	scarecrow-like protein 14 [Arachis duranensis]	RecName: Full=Scarecrow-like protein 14; Short=AtSCL14; AltName: Full=GRAS family protein 2; Short=AtGRAS-2;	SubName: Full=scarecrow-like protein 14 {ECO:0000313|RefSeq:XP_012572738.1};	--	GO:0005829,cytosol; GO:0005634,nucleus; GO:0003700,DNA-binding transcription factor activity; GO:0043565,sequence-specific DNA binding; GO:0045893,positive regulation of transcription, DNA-templated; GO:0006355,regulation of transcription, DNA-templated; GO:0009410,response to xenobiotic stimulus; GO:0006351,transcription, DNA-templated	GRAS domain family
Cluster-17474.62612	8.54333	8.78333	4.79333	11.6733	K14494 DELLA protein | (RefSeq) DELLA protein GAI (A)	PREDICTED: scarecrow-like protein 21 [Lupinus angustifolius]	RecName: Full=Scarecrow-like protein 5; Short=AtSCL5; AltName: Full=GRAS family protein 6; Short=AtGRAS-6;	SubName: Full=Scarecrow-like protein 5 {ECO:0000313|EMBL:KYP49856.1};	--	GO:0005829,cytosol; GO:0005634,nucleus; GO:0003700,DNA-binding transcription factor activity; GO:0043565,sequence-specific DNA binding; GO:0006355,regulation of transcription, DNA-templated; GO:0006351,transcription, DNA-templated	GRAS domain family
Cluster-17474.69645	3.78333	3.29667	6.79667	3.62667	K14494 DELLA protein | (RefSeq) DELLA protein GAI (A)	scarecrow-like protein 13 [Cajanus cajan]	RecName: Full=Scarecrow-like protein 13; Short=AtSCL13; AltName: Full=GRAS family protein 24; Short=AtGRAS-24;	SubName: Full=Scarecrow-like transcription factor PAT1 {ECO:0000313|EMBL:KYP58308.1};	--	GO:0005737,cytoplasm; GO:0005634,nucleus; GO:0003700,DNA-binding transcription factor activity; GO:0043565,sequence-specific DNA binding; GO:0006351,transcription, DNA-templated	GRAS domain family
Cluster-17474.116314	9.33667	4.31333	4.34667	43.89	K14494 DELLA protein | (RefSeq) DELLA protein GAI1-like (A)	PREDICTED: scarecrow-like protein 34 [Lupinus angustifolius]	RecName: Full=Scarecrow-like protein 14; Short=AtSCL14; AltName: Full=GRAS family protein 2; Short=AtGRAS-2;	SubName: Full=Uncharacterized protein {ECO:0000313|EMBL:OIW09187.1};	--	GO:0005829,cytosol; GO:0005634,nucleus; GO:0003700,DNA-binding transcription factor activity; GO:0043565,sequence-specific DNA binding; GO:0045893,positive regulation of transcription, DNA-templated; GO:0006355,regulation of transcription, DNA-templated; GO:0009410,response to xenobiotic stimulus; GO:0006351,transcription, DNA-templated	GRAS domain family
Cluster-17474.74242	7.82	5.60333	9.28333	0.14	K14494 DELLA protein | (RefSeq) DELLA protein GAI1-like (A)	PREDICTED: scarecrow-like protein 28 [Lupinus angustifolius]	RecName: Full=Scarecrow-like protein 28; Short=AtSCL28; AltName: Full=GRAS family protein 8; Short=AtGRAS-8;	SubName: Full=Uncharacterized protein {ECO:0000313|EMBL:OIV93517.1};	--	GO:0005634,nucleus; GO:0003700,DNA-binding transcription factor activity; GO:0043565,sequence-specific DNA binding; GO:1900459,positive regulation of brassinosteroid mediated signaling pathway; GO:0006355,regulation of transcription, DNA-templated; GO:0006351,transcription, DNA-templated	GRAS domain family
Cluster-17474.123640	11.5567	17.9133	6.83333	21.0333	K14494 DELLA protein | (RefSeq) DELLA protein GAI-like (A)	scarecrow-like protein 11 [Cajanus cajan]	RecName: Full=Scarecrow-like protein 14; Short=AtSCL14; AltName: Full=GRAS family protein 2; Short=AtGRAS-2;	SubName: Full=Uncharacterized protein {ECO:0000313|EnsemblPlants:GLYMA15G04160.1};	--	GO:0005829,cytosol; GO:0005634,nucleus; GO:0003700,DNA-binding transcription factor activity; GO:0043565,sequence-specific DNA binding; GO:0045893,positive regulation of transcription, DNA-templated; GO:0006355,regulation of transcription, DNA-templated; GO:0009410,response to xenobiotic stimulus; GO:0006351,transcription, DNA-templated	GRAS domain family
Cluster-17474.52873	4.11333	3.12	3.65667	16.2267	K14494 DELLA protein | (RefSeq) DELLA protein GAI-like (A)	PREDICTED: scarecrow-like protein 34 [Lupinus angustifolius]	RecName: Full=Scarecrow-like protein 14; Short=AtSCL14; AltName: Full=GRAS family protein 2; Short=AtGRAS-2;	SubName: Full=Uncharacterized protein {ECO:0000313|EMBL:OIW09187.1};	--	GO:0005829,cytosol; GO:0005634,nucleus; GO:0003700,DNA-binding transcription factor activity; GO:0043565,sequence-specific DNA binding; GO:0045893,positive regulation of transcription, DNA-templated; GO:0006355,regulation of transcription, DNA-templated; GO:0009410,response to xenobiotic stimulus; GO:0006351,transcription, DNA-templated	GRAS domain family
Cluster-17474.78534	2.17	2.26667	1.97	0.58	K14494 DELLA protein | (RefSeq) DELLA protein GAI-like (A)	PREDICTED: scarecrow-like protein 27 isoform X1 [Lupinus angustifolius]	RecName: Full=Scarecrow-like protein 6; Short=AtSCL6; AltName: Full=GRAS family protein 22; Short=AtGRAS-22; AltName: Full=SCL6-IV;	SubName: Full=Uncharacterized protein {ECO:0000313|EMBL:OIW00961.1};	--	GO:0005634,nucleus; GO:0003700,DNA-binding transcription factor activity; GO:0043565,sequence-specific DNA binding; GO:0030154,cell differentiation; GO:0051301,cell division; GO:0007623,circadian rhythm; GO:0006355,regulation of transcription, DNA-templated; GO:0048768,root hair cell tip growth; GO:0006351,transcription, DNA-templated	GRAS domain family
Cluster-17474.121241	8.70333	15.7867	12.5767	3.98	K14494 DELLA protein | (RefSeq) DELLA protein GAIP-B-like (A)	hypothetical protein PHAVU_008G286000g [Phaseolus vulgaris]	RecName: Full=Scarecrow-like transcription factor PAT1; AltName: Full=GRAS family protein 29; Short=AtGRAS-29; AltName: Full=Protein PHYTOCHROME A SIGNAL TRANSDUCTION 1;	SubName: Full=Uncharacterized protein {ECO:0000313|EMBL:ESW14496.1};	--	GO:0005737,cytoplasm; GO:0005634,nucleus; GO:0003700,DNA-binding transcription factor activity; GO:0043565,sequence-specific DNA binding; GO:0004871,NA; GO:0009640,photomorphogenesis; GO:0006355,regulation of transcription, DNA-templated; GO:0006351,transcription, DNA-templated	GRAS domain family
Cluster-17474.175524	2.66667	2.25667	0.756667	5.91667	K14494 DELLA protein | (RefSeq) DELLA protein GAIP-B-like (A)	PREDICTED: scarecrow-like protein 15 [Lupinus angustifolius]	RecName: Full=Scarecrow-like protein 15; Short=AtSCL15; AltName: Full=GRAS family protein 25; Short=AtGRAS-25;	SubName: Full=Uncharacterized protein {ECO:0000313|EMBL:OIV94779.1};	--	GO:0005634,nucleus; GO:0003700,DNA-binding transcription factor activity; GO:0043565,sequence-specific DNA binding; GO:0030154,cell differentiation; GO:0048831,regulation of shoot system development; GO:0006355,regulation of transcription, DNA-templated; GO:0006351,transcription, DNA-templated	GRAS domain family
Cluster-17474.100469	0.26	0.22	0.716667	0.243333	K14494 DELLA protein | (RefSeq) DELLA protein RGL1 (A)	PREDICTED: scarecrow-like protein 21 [Cicer arietinum]	RecName: Full=Chitin-inducible gibberellin-responsive protein 1;	SubName: Full=scarecrow-like protein 21 {ECO:0000313|RefSeq:XP_004487630.1};	--	GO:0005634,nucleus; GO:0003700,DNA-binding transcription factor activity; GO:0043565,sequence-specific DNA binding; GO:0006355,regulation of transcription, DNA-templated; GO:0006351,transcription, DNA-templated	GRAS domain family
Cluster-17474.201046	3.96	5.94333	7.54333	3.13	K14494 DELLA protein | (RefSeq) DELLA protein RGL1 (A)	PREDICTED: chitin-inducible gibberellin-responsive protein 1-like [Lupinus angustifolius]	RecName: Full=Chitin-inducible gibberellin-responsive protein 1;	SubName: Full=scarecrow-like protein 21 {ECO:0000313|RefSeq:XP_004487630.1};	--	GO:0005634,nucleus; GO:0003700,DNA-binding transcription factor activity; GO:0043565,sequence-specific DNA binding; GO:0006355,regulation of transcription, DNA-templated; GO:0006351,transcription, DNA-templated	GRAS domain family
Cluster-17474.64329	0.533333	0.873333	1.20667	0.256667	K14494 DELLA protein | (RefSeq) DELLA protein RGL1 (A)	PREDICTED: chitin-inducible gibberellin-responsive protein 1-like [Lupinus angustifolius]	RecName: Full=Chitin-inducible gibberellin-responsive protein 1;	SubName: Full=scarecrow-like protein 21 {ECO:0000313|RefSeq:XP_004487630.1};	--	GO:0005634,nucleus; GO:0003700,DNA-binding transcription factor activity; GO:0043565,sequence-specific DNA binding; GO:0006355,regulation of transcription, DNA-templated; GO:0006351,transcription, DNA-templated	GRAS domain family
Cluster-17474.64330	0.433333	0.183333	1.2	0.0633333	K14494 DELLA protein | (RefSeq) DELLA protein RGL1 (A)	PREDICTED: chitin-inducible gibberellin-responsive protein 1-like [Lupinus angustifolius]	RecName: Full=Chitin-inducible gibberellin-responsive protein 1;	SubName: Full=scarecrow-like protein 21 {ECO:0000313|RefSeq:XP_004487630.1};	--	GO:0005634,nucleus; GO:0003700,DNA-binding transcription factor activity; GO:0043565,sequence-specific DNA binding; GO:0006355,regulation of transcription, DNA-templated; GO:0006351,transcription, DNA-templated	GRAS domain family
Cluster-12982.0	0.323333	1.15667	0.276667	0.253333	K14494 DELLA protein | (RefSeq) DELLA protein RGL1-like (A)	Nodulation-signaling pathway 2 protein [Glycine soja]	RecName: Full=Nodulation-signaling pathway 2 protein;	SubName: Full=Nodulation-signaling pathway 2 protein {ECO:0000313|EMBL:KHN23038.1};	--	GO:0005783,endoplasmic reticulum; GO:0031965,nuclear membrane; GO:0009877,nodulation; GO:0006355,regulation of transcription, DNA-templated; GO:0006351,transcription, DNA-templated	GRAS domain family
Cluster-17474.181968	0.5	1.50667	2.92667	0.276667	K14494 DELLA protein | (RefSeq) DELLA protein RGL3 (A)	PREDICTED: nodulation-signaling pathway 1 protein [Cicer arietinum]	RecName: Full=Nodulation-signaling pathway 1 protein;	SubName: Full=nodulation-signaling pathway 1 protein {ECO:0000313|RefSeq:XP_012574062.1};	--	GO:0005634,nucleus; GO:0042446,hormone biosynthetic process; GO:0009877,nodulation; GO:2000032,regulation of secondary shoot formation; GO:0006355,regulation of transcription, DNA-templated; GO:0006351,transcription, DNA-templated	GRAS domain family
Cluster-17474.38474	1.19667	0	0	0.0633333	K14494 DELLA protein | (RefSeq) DELLA protein SLR1-like (A)	scarecrow-like protein 3 [Arachis ipaensis]	RecName: Full=Scarecrow-like protein 3; Short=AtSCL3; AltName: Full=GRAS family protein 5; Short=AtGRAS-5;	SubName: Full=scarecrow-like protein 3 {ECO:0000313|RefSeq:XP_004517294.1};	--	GO:0005634,nucleus; GO:0003700,DNA-binding transcription factor activity; GO:0043565,sequence-specific DNA binding; GO:0000989,NA; GO:0006355,regulation of transcription, DNA-templated; GO:0009739,response to gibberellin; GO:0006351,transcription, DNA-templated	GRAS domain family
Cluster-17474.48522	21.16	16.9067	16.03	53.9833	K14494 DELLA protein | (RefSeq) DELLA protein SLR1-like (A)	scarecrow-like protein 31 [Arachis duranensis]	RecName: Full=Scarecrow-like protein 34; Short=AtSCL34; AltName: Full=GRAS family protein 12; Short=AtGRAS-12;	SubName: Full=Uncharacterized protein {ECO:0000313|EMBL:ESW04049.1};	--	GO:0005634,nucleus; GO:0003700,DNA-binding transcription factor activity; GO:0043565,sequence-specific DNA binding; GO:0006355,regulation of transcription, DNA-templated; GO:0006351,transcription, DNA-templated	GRAS domain family
Cluster-12136.0	0.04	0	0	3.59	K14494 DELLA protein | (RefSeq) hypothetical protein (A)	PREDICTED: protein SHORT-ROOT-like [Lupinus angustifolius]	RecName: Full=Protein SHORT-ROOT; Short=AtSHR; AltName: Full=GRAS family protein 26; Short=AtGRAS-26; AltName: Full=Protein SHOOT GRAVITROPISM 7;	SubName: Full=protein SHORT-ROOT-like {ECO:0000313|RefSeq:XP_018813105.1};	--	GO:0005769,early endosome; GO:0005770,late endosome; GO:0005634,nucleus; GO:0055037,recycling endosome; GO:0003700,DNA-binding transcription factor activity; GO:0043565,sequence-specific DNA binding; GO:0008356,asymmetric cell division; GO:0055072,iron ion homeostasis; GO:0048366,leaf development; GO:0045930,negative regulation of mitotic cell cycle; GO:0009956,radial pattern formation; GO:003235…	GRAS domain family
Cluster-17474.145673	5.78	7.42	1.56667	1.25333	K14494 DELLA protein | (RefSeq) hypothetical protein (A)	PREDICTED: protein SHORT-ROOT-like [Lupinus angustifolius]	RecName: Full=Protein SHORT-ROOT; Short=AtSHR; AltName: Full=GRAS family protein 26; Short=AtGRAS-26; AltName: Full=Protein SHOOT GRAVITROPISM 7;	SubName: Full=Uncharacterized protein {ECO:0000313|EMBL:OIV94690.1};	--	GO:0005769,early endosome; GO:0005770,late endosome; GO:0005634,nucleus; GO:0055037,recycling endosome; GO:0003700,DNA-binding transcription factor activity; GO:0043565,sequence-specific DNA binding; GO:0008356,asymmetric cell division; GO:0055072,iron ion homeostasis; GO:0048366,leaf development; GO:0045930,negative regulation of mitotic cell cycle; GO:0009956,radial pattern formation; GO:003235…	GRAS domain family
Cluster-17474.162434	10.4933	5.27	4.31	10.5467	K14494 DELLA protein | (RefSeq) hypothetical protein (A)	PREDICTED: scarecrow-like protein 34 [Cicer arietinum]	RecName: Full=Scarecrow-like protein 14; Short=AtSCL14; AltName: Full=GRAS family protein 2; Short=AtGRAS-2;	SubName: Full=scarecrow-like protein 34 {ECO:0000313|RefSeq:XP_004505853.1};	--	GO:0005829,cytosol; GO:0005634,nucleus; GO:0003700,DNA-binding transcription factor activity; GO:0043565,sequence-specific DNA binding; GO:0045893,positive regulation of transcription, DNA-templated; GO:0006355,regulation of transcription, DNA-templated; GO:0009410,response to xenobiotic stimulus; GO:0006351,transcription, DNA-templated	GRAS domain family
Cluster-17474.19402	0	0	0	6.42	K14494 DELLA protein | (RefSeq) hypothetical protein (A)	PREDICTED: protein SHORT-ROOT-like [Juglans regia]	RecName: Full=Protein SHORT-ROOT; Short=AtSHR; AltName: Full=GRAS family protein 26; Short=AtGRAS-26; AltName: Full=Protein SHOOT GRAVITROPISM 7;	SubName: Full=protein SHORT-ROOT-like {ECO:0000313|RefSeq:XP_018813105.1};	--	GO:0005769,early endosome; GO:0005770,late endosome; GO:0005634,nucleus; GO:0055037,recycling endosome; GO:0003700,DNA-binding transcription factor activity; GO:0043565,sequence-specific DNA binding; GO:0008356,asymmetric cell division; GO:0055072,iron ion homeostasis; GO:0048366,leaf development; GO:0045930,negative regulation of mitotic cell cycle; GO:0009956,radial pattern formation; GO:003235…	GRAS domain family
Cluster-17474.48519	4.06	1.93667	1.77	29.5033	K14494 DELLA protein | (RefSeq) hypothetical protein (A)	scarecrow-like protein 34 [Arachis duranensis]	RecName: Full=Scarecrow-like protein 31; Short=AtSCL31; AltName: Full=GRAS family protein 1; Short=AtGRAS-1;	SubName: Full=scarecrow-like protein 14 {ECO:0000313|RefSeq:XP_014497663.1};	--	GO:0005634,nucleus; GO:0003700,DNA-binding transcription factor activity; GO:0043565,sequence-specific DNA binding; GO:0006355,regulation of transcription, DNA-templated; GO:0010200,response to chitin; GO:0006351,transcription, DNA-templated	GRAS domain family
Cluster-17474.48520	8.37333	5.29	4.29	40.1333	K14494 DELLA protein | (RefSeq) hypothetical protein (A)	scarecrow-like protein 34 [Arachis duranensis]	RecName: Full=Scarecrow-like protein 14; Short=AtSCL14; AltName: Full=GRAS family protein 2; Short=AtGRAS-2;	SubName: Full=scarecrow-like protein 14 {ECO:0000313|RefSeq:XP_014497663.1};	--	GO:0005829,cytosol; GO:0005634,nucleus; GO:0003700,DNA-binding transcription factor activity; GO:0043565,sequence-specific DNA binding; GO:0045893,positive regulation of transcription, DNA-templated; GO:0006355,regulation of transcription, DNA-templated; GO:0009410,response to xenobiotic stimulus; GO:0006351,transcription, DNA-templated	GRAS domain family
Cluster-17474.48521	2.99667	2.06667	2.78	8.47667	K14494 DELLA protein | (RefSeq) hypothetical protein (A)	PREDICTED: scarecrow-like protein 34 [Lupinus angustifolius]	RecName: Full=Scarecrow-like protein 14; Short=AtSCL14; AltName: Full=GRAS family protein 2; Short=AtGRAS-2;	SubName: Full=Uncharacterized protein {ECO:0000313|EMBL:OIW09187.1};	--	GO:0005829,cytosol; GO:0005634,nucleus; GO:0003700,DNA-binding transcription factor activity; GO:0043565,sequence-specific DNA binding; GO:0045893,positive regulation of transcription, DNA-templated; GO:0006355,regulation of transcription, DNA-templated; GO:0009410,response to xenobiotic stimulus; GO:0006351,transcription, DNA-templated	GRAS domain family
Cluster-17474.78535	6.22	7.46333	2.89	4.00333	K14494 DELLA protein | (RefSeq) hypothetical protein (A)	PREDICTED: scarecrow-like protein 27 isoform X1 [Lupinus angustifolius]	RecName: Full=Scarecrow-like protein 6; Short=AtSCL6; AltName: Full=GRAS family protein 22; Short=AtGRAS-22; AltName: Full=SCL6-IV;	SubName: Full=Uncharacterized protein {ECO:0000313|EMBL:BAT97659.1};	--	GO:0005634,nucleus; GO:0003700,DNA-binding transcription factor activity; GO:0043565,sequence-specific DNA binding; GO:0030154,cell differentiation; GO:0051301,cell division; GO:0007623,circadian rhythm; GO:0006355,regulation of transcription, DNA-templated; GO:0048768,root hair cell tip growth; GO:0006351,transcription, DNA-templated	GRAS domain family
Cluster-17474.38473	0.506667	0	0	0.0666667	K14494 DELLA protein | (RefSeq) RGL1; RGA-like 1 (A)	scarecrow-like protein 3 [Cajanus cajan]	RecName: Full=Scarecrow-like protein 3; Short=AtSCL3; AltName: Full=GRAS family protein 5; Short=AtGRAS-5;	SubName: Full=GRAS family transcription factor {ECO:0000313|EMBL:AES93930.1};	--	GO:0005634,nucleus; GO:0003700,DNA-binding transcription factor activity; GO:0043565,sequence-specific DNA binding; GO:0000989,NA; GO:0006355,regulation of transcription, DNA-templated; GO:0009739,response to gibberellin; GO:0006351,transcription, DNA-templated	GRAS domain family
Cluster-17474.130131	2	2.32	0.893333	0.936667	K14494 DELLA protein | (RefSeq) VVGAI1; DELLA protein GAI1 (A)	PREDICTED: scarecrow-like protein 3 isoform X1 [Glycine max]	RecName: Full=Scarecrow-like protein 3; Short=AtSCL3; AltName: Full=GRAS family protein 5; Short=AtGRAS-5;	SubName: Full=Uncharacterized protein {ECO:0000313|EMBL:KRH29080.1, ECO:0000313|EnsemblPlants:GLYMA11G10170.4};	--	GO:0005634,nucleus; GO:0003700,DNA-binding transcription factor activity; GO:0043565,sequence-specific DNA binding; GO:0000989,NA; GO:0006355,regulation of transcription, DNA-templated; GO:0009739,response to gibberellin; GO:0006351,transcription, DNA-templated	GRAS domain family
Cluster-17474.25539	2.24667	0.463333	0.156667	1.54	K16189 phytochrome-interacting factor 4 | (RefSeq) transcription factor PIF1-like (A)	bHLH transcription factor, partial [Glycine max]	RecName: Full=Transcription factor PIF1; AltName: Full=Basic helix-loop-helix protein 15; Short=AtbHLH15; Short=bHLH 15; AltName: Full=Protein PHY-INTERACTING FACTOR 1; AltName: Full=Protein PHYTOCHROME INTERACTING FACTOR 3-LIKE 5; AltName: Full=Transcription factor EN 101; AltName: Full=bHLH transcription factor bHLH015;	SubName: Full=BHLH transcription factor {ECO:0000313|EMBL:ALA09126.1};	--	GO:0005634,nucleus; GO:0003677,DNA binding; GO:0003700,DNA-binding transcription factor activity; GO:0042802,identical protein binding; GO:0010313,phytochrome binding; GO:0046983,protein dimerization activity; GO:0015995,chlorophyll biosynthetic process; GO:0009740,gibberellic acid mediated signaling pathway; GO:0006783,heme biosynthetic process; GO:0009959,negative gravitropism; GO:0010100,negat…	Helix-loop-helix DNA-binding domain
Cluster-17474.25540	0.653333	0.0166667	0	0.976667	K16189 phytochrome-interacting factor 4 | (RefSeq) transcription factor PIF1-like (A)	Transcription factor PIF1, partial [Glycine soja]	RecName: Full=Transcription factor PIF1; AltName: Full=Basic helix-loop-helix protein 15; Short=AtbHLH15; Short=bHLH 15; AltName: Full=Protein PHY-INTERACTING FACTOR 1; AltName: Full=Protein PHYTOCHROME INTERACTING FACTOR 3-LIKE 5; AltName: Full=Transcription factor EN 101; AltName: Full=bHLH transcription factor bHLH015;	SubName: Full=BHLH transcription factor {ECO:0000313|EMBL:ALA09126.1};	--	GO:0005634,nucleus; GO:0003677,DNA binding; GO:0003700,DNA-binding transcription factor activity; GO:0042802,identical protein binding; GO:0010313,phytochrome binding; GO:0046983,protein dimerization activity; GO:0015995,chlorophyll biosynthetic process; GO:0009740,gibberellic acid mediated signaling pathway; GO:0006783,heme biosynthetic process; GO:0009959,negative gravitropism; GO:0010100,negat…	Helix-loop-helix DNA-binding domain
Cluster-17474.26568	0.506667	0.323333	0	1.39333	K16189 phytochrome-interacting factor 4 | (RefSeq) transcription factor PIF1-like (A)	PREDICTED: transcription factor PIF1-like isoform X1 [Glycine max]	RecName: Full=Transcription factor PIF1; AltName: Full=Basic helix-loop-helix protein 15; Short=AtbHLH15; Short=bHLH 15; AltName: Full=Protein PHY-INTERACTING FACTOR 1; AltName: Full=Protein PHYTOCHROME INTERACTING FACTOR 3-LIKE 5; AltName: Full=Transcription factor EN 101; AltName: Full=bHLH transcription factor bHLH015;	SubName: Full=BHLH transcription factor {ECO:0000313|EMBL:ALA09126.1};	--	GO:0005634,nucleus; GO:0003677,DNA binding; GO:0003700,DNA-binding transcription factor activity; GO:0042802,identical protein binding; GO:0010313,phytochrome binding; GO:0046983,protein dimerization activity; GO:0015995,chlorophyll biosynthetic process; GO:0009740,gibberellic acid mediated signaling pathway; GO:0006783,heme biosynthetic process; GO:0009959,negative gravitropism; GO:0010100,negat…	Helix-loop-helix DNA-binding domain
Cluster-17474.38503	0	0.19	0	6.95	K16189 phytochrome-interacting factor 4 | (RefSeq) transcription factor PIF1-like (A)	bHLH transcription factor, partial [Glycine max]	RecName: Full=Transcription factor PIF3; AltName: Full=Basic helix-loop-helix protein 8; Short=AtbHLH8; Short=bHLH 8; AltName: Full=Phytochrome-associated protein 3; AltName: Full=Phytochrome-interacting factor 3; AltName: Full=Transcription factor EN 100; AltName: Full=bHLH transcription factor bHLH008;	SubName: Full=BHLH transcription factor {ECO:0000313|EMBL:ALA09126.1};	--	GO:0005634,nucleus; GO:0003677,DNA binding; GO:0003700,DNA-binding transcription factor activity; GO:0042802,identical protein binding; GO:0046983,protein dimerization activity; GO:0009704,de-etiolation; GO:0009740,gibberellic acid mediated signaling pathway; GO:0031539,positive regulation of anthocyanin metabolic process; GO:0010017,red or far-red light signaling pathway; GO:0009585,red, far-red…	Helix-loop-helix DNA-binding domain
Cluster-17474.41364	0.456667	0.143333	0.49	7.31667	K16189 phytochrome-interacting factor 4 | (RefSeq) transcription factor PIF1-like (A)	PREDICTED: transcription factor PIF1-like isoform X2 [Lupinus angustifolius]	RecName: Full=Transcription factor PIF1; AltName: Full=Basic helix-loop-helix protein 15; Short=AtbHLH15; Short=bHLH 15; AltName: Full=Protein PHY-INTERACTING FACTOR 1; AltName: Full=Protein PHYTOCHROME INTERACTING FACTOR 3-LIKE 5; AltName: Full=Transcription factor EN 101; AltName: Full=bHLH transcription factor bHLH015;	SubName: Full=Uncharacterized protein {ECO:0000313|EMBL:OIW01668.1};	--	GO:0005634,nucleus; GO:0003677,DNA binding; GO:0003700,DNA-binding transcription factor activity; GO:0042802,identical protein binding; GO:0010313,phytochrome binding; GO:0046983,protein dimerization activity; GO:0015995,chlorophyll biosynthetic process; GO:0009740,gibberellic acid mediated signaling pathway; GO:0006783,heme biosynthetic process; GO:0009959,negative gravitropism; GO:0010100,negat…	Helix-loop-helix DNA-binding domain
Cluster-17474.65293	2.1	1.15333	0	9.69333	K16189 phytochrome-interacting factor 4 | (RefSeq) transcription factor PIF1-like (A)	PREDICTED: transcription factor PIF1-like isoform X1 [Glycine max]	RecName: Full=Transcription factor PIF1; AltName: Full=Basic helix-loop-helix protein 15; Short=AtbHLH15; Short=bHLH 15; AltName: Full=Protein PHY-INTERACTING FACTOR 1; AltName: Full=Protein PHYTOCHROME INTERACTING FACTOR 3-LIKE 5; AltName: Full=Transcription factor EN 101; AltName: Full=bHLH transcription factor bHLH015;	SubName: Full=BHLH transcription factor {ECO:0000313|EMBL:ALA09126.1};	--	GO:0005634,nucleus; GO:0003677,DNA binding; GO:0003700,DNA-binding transcription factor activity; GO:0042802,identical protein binding; GO:0010313,phytochrome binding; GO:0046983,protein dimerization activity; GO:0015995,chlorophyll biosynthetic process; GO:0009740,gibberellic acid mediated signaling pathway; GO:0006783,heme biosynthetic process; GO:0009959,negative gravitropism; GO:0010100,negat…	Helix-loop-helix DNA-binding domain
Cluster-17474.22034	0.0166667	0.106667	0.09	7.37667	K16189 phytochrome-interacting factor 4 | (RefSeq) transcription factor PIF1-like isoform X1 (A)	PREDICTED: transcription factor PIF1-like isoform X2 [Lupinus angustifolius]	RecName: Full=Transcription factor PIF1; AltName: Full=Basic helix-loop-helix protein 15; Short=AtbHLH15; Short=bHLH 15; AltName: Full=Protein PHY-INTERACTING FACTOR 1; AltName: Full=Protein PHYTOCHROME INTERACTING FACTOR 3-LIKE 5; AltName: Full=Transcription factor EN 101; AltName: Full=bHLH transcription factor bHLH015;	SubName: Full=Uncharacterized protein {ECO:0000313|EMBL:OIW01668.1};	--	GO:0005634,nucleus; GO:0003677,DNA binding; GO:0003700,DNA-binding transcription factor activity; GO:0042802,identical protein binding; GO:0010313,phytochrome binding; GO:0046983,protein dimerization activity; GO:0015995,chlorophyll biosynthetic process; GO:0009740,gibberellic acid mediated signaling pathway; GO:0006783,heme biosynthetic process; GO:0009959,negative gravitropism; GO:0010100,negat…	Helix-loop-helix DNA-binding domain
Cluster-17474.22036	0	0.2	0.583333	2.45333	K16189 phytochrome-interacting factor 4 | (RefSeq) transcription factor PIF1-like isoform X1 (A)	PREDICTED: transcription factor PIF1-like isoform X2 [Lupinus angustifolius]	RecName: Full=Transcription factor PIF1; AltName: Full=Basic helix-loop-helix protein 15; Short=AtbHLH15; Short=bHLH 15; AltName: Full=Protein PHY-INTERACTING FACTOR 1; AltName: Full=Protein PHYTOCHROME INTERACTING FACTOR 3-LIKE 5; AltName: Full=Transcription factor EN 101; AltName: Full=bHLH transcription factor bHLH015;	SubName: Full=Uncharacterized protein {ECO:0000313|EMBL:OIW01668.1};	--	GO:0005634,nucleus; GO:0003677,DNA binding; GO:0003700,DNA-binding transcription factor activity; GO:0042802,identical protein binding; GO:0010313,phytochrome binding; GO:0046983,protein dimerization activity; GO:0015995,chlorophyll biosynthetic process; GO:0009740,gibberellic acid mediated signaling pathway; GO:0006783,heme biosynthetic process; GO:0009959,negative gravitropism; GO:0010100,negat…	Helix-loop-helix DNA-binding domain
Cluster-17474.140366	0.323333	0.503333	0.853333	0.0166667	K16189 phytochrome-interacting factor 4 | (RefSeq) transcription factor PIF4 (A)	Transcription factor PIF5 [Glycine soja]	RecName: Full=Transcription factor PIF5; AltName: Full=Basic helix-loop-helix protein 65; Short=AtbHLH65; Short=bHLH 65; AltName: Full=Phytochrome interacting factor-like 6; AltName: Full=Phytochrome-interacting factor 5; AltName: Full=Transcription factor EN 103; AltName: Full=bHLH transcription factor bHLH065;	SubName: Full=Uncharacterized protein {ECO:0000313|EnsemblPlants:GLYMA18G14530.1};	--	GO:0005634,nucleus; GO:0003677,DNA binding; GO:0003700,DNA-binding transcription factor activity; GO:0046983,protein dimerization activity; GO:0009693,ethylene biosynthetic process; GO:0009585,red, far-red light phototransduction; GO:0010600,regulation of auxin biosynthetic process; GO:0010928,regulation of auxin mediated signaling pathway; GO:0010244,response to low fluence blue light stimulus b…	Helix-loop-helix DNA-binding domain
Cluster-17474.172663	1.25	0.243333	0.253333	1.72	K16189 phytochrome-interacting factor 4 | (RefSeq) transcription factor PIF4 (A)	PREDICTED: transcription factor PIF4 [Glycine max]	RecName: Full=Transcription factor PIF4; AltName: Full=Basic helix-loop-helix protein 9; Short=AtbHLH9; Short=bHLH 9; AltName: Full=Phytochrome-interacting factor 4; AltName: Full=Short under red-light 2; AltName: Full=Transcription factor EN 102; AltName: Full=bHLH transcription factor bHLH009;	SubName: Full=Uncharacterized protein {ECO:0000313|EMBL:KRG99030.1};	--	GO:0005634,nucleus; GO:0003677,DNA binding; GO:0003700,DNA-binding transcription factor activity; GO:0046983,protein dimerization activity; GO:0009704,de-etiolation; GO:0010161,red light signaling pathway; GO:0010017,red or far-red light signaling pathway; GO:0009585,red, far-red light phototransduction; GO:0010600,regulation of auxin biosynthetic process; GO:0010928,regulation of auxin mediated …	Helix-loop-helix DNA-binding domain
Cluster-17474.172664	0.416667	0.01	0.00333333	0.976667	K16189 phytochrome-interacting factor 4 | (RefSeq) transcription factor PIF4 (A)	Transcription factor PIF5 [Glycine soja]	RecName: Full=Transcription factor PIF4; AltName: Full=Basic helix-loop-helix protein 9; Short=AtbHLH9; Short=bHLH 9; AltName: Full=Phytochrome-interacting factor 4; AltName: Full=Short under red-light 2; AltName: Full=Transcription factor EN 102; AltName: Full=bHLH transcription factor bHLH009;	SubName: Full=Uncharacterized protein {ECO:0000313|EnsemblPlants:GLYMA18G14530.1};	--	GO:0005634,nucleus; GO:0003677,DNA binding; GO:0003700,DNA-binding transcription factor activity; GO:0046983,protein dimerization activity; GO:0009704,de-etiolation; GO:0010161,red light signaling pathway; GO:0010017,red or far-red light signaling pathway; GO:0009585,red, far-red light phototransduction; GO:0010600,regulation of auxin biosynthetic process; GO:0010928,regulation of auxin mediated …	Helix-loop-helix DNA-binding domain
Cluster-17474.183034	0.04	0.0866667	0.0766667	1.53333	K16189 phytochrome-interacting factor 4 | (RefSeq) transcription factor PIF4 (A)	PREDICTED: transcription factor PIF4 [Glycine max]	RecName: Full=Transcription factor PIF4; AltName: Full=Basic helix-loop-helix protein 9; Short=AtbHLH9; Short=bHLH 9; AltName: Full=Phytochrome-interacting factor 4; AltName: Full=Short under red-light 2; AltName: Full=Transcription factor EN 102; AltName: Full=bHLH transcription factor bHLH009;	SubName: Full=Uncharacterized protein {ECO:0000313|EMBL:KRG99030.1};	--	GO:0005634,nucleus; GO:0003677,DNA binding; GO:0003700,DNA-binding transcription factor activity; GO:0046983,protein dimerization activity; GO:0009704,de-etiolation; GO:0010161,red light signaling pathway; GO:0010017,red or far-red light signaling pathway; GO:0009585,red, far-red light phototransduction; GO:0010600,regulation of auxin biosynthetic process; GO:0010928,regulation of auxin mediated …	Segment polarity protein dishevelled (Dsh) C terminal
Cluster-17474.183035	0.0733333	0.123333	0.213333	2.82667	K16189 phytochrome-interacting factor 4 | (RefSeq) transcription factor PIF4 (A)	hypothetical protein TanjilG_19016 [Lupinus angustifolius]	RecName: Full=Transcription factor PIF4; AltName: Full=Basic helix-loop-helix protein 9; Short=AtbHLH9; Short=bHLH 9; AltName: Full=Phytochrome-interacting factor 4; AltName: Full=Short under red-light 2; AltName: Full=Transcription factor EN 102; AltName: Full=bHLH transcription factor bHLH009;	SubName: Full=Uncharacterized protein {ECO:0000313|EMBL:KRH73584.1, ECO:0000313|EnsemblPlants:GLYMA02G45150.2};	--	GO:0005634,nucleus; GO:0003677,DNA binding; GO:0003700,DNA-binding transcription factor activity; GO:0046983,protein dimerization activity; GO:0009704,de-etiolation; GO:0010161,red light signaling pathway; GO:0010017,red or far-red light signaling pathway; GO:0009585,red, far-red light phototransduction; GO:0010600,regulation of auxin biosynthetic process; GO:0010928,regulation of auxin mediated …	Helix-loop-helix DNA-binding domain
Cluster-17474.29412	0.0933333	0.0733333	0	0.703333	K16189 phytochrome-interacting factor 4 | (RefSeq) transcription factor PIF4 (A)	Transcription factor PIF5 [Glycine soja]	RecName: Full=Transcription factor PIF4; AltName: Full=Basic helix-loop-helix protein 9; Short=AtbHLH9; Short=bHLH 9; AltName: Full=Phytochrome-interacting factor 4; AltName: Full=Short under red-light 2; AltName: Full=Transcription factor EN 102; AltName: Full=bHLH transcription factor bHLH009;	SubName: Full=Uncharacterized protein {ECO:0000313|EnsemblPlants:GLYMA18G14530.1};	--	GO:0005634,nucleus; GO:0003677,DNA binding; GO:0003700,DNA-binding transcription factor activity; GO:0046983,protein dimerization activity; GO:0009704,de-etiolation; GO:0010161,red light signaling pathway; GO:0010017,red or far-red light signaling pathway; GO:0009585,red, far-red light phototransduction; GO:0010600,regulation of auxin biosynthetic process; GO:0010928,regulation of auxin mediated …	Helix-loop-helix DNA-binding domain
[truncated: 1 more rows]
